# Supplementary material for: Nanoparticle size distribution quantification: results of a small-angle X-ray scattering inter-laboratory comparison
Source: J Appl Crystallogr. 2017 Aug 18;50(Pt 5):1280–8. doi: 10.1107/S160057671701010X (PMC5627679; doi:10.1107/S160057671701010X)
Supplement: Supplementary file 1 [file j-50-01280-sup1.zip]

Archive with 142 entries (127 files):
- QPrecision/
- QPrecision/.DS_Store
- QPrecision/.ipynb_checkpoints/
- QPrecision/.ipynb_checkpoints/QPrecision-checkpoint.ipynb
- QPrecision/data/
- QPrecision/data/.DS_Store
- QPrecision/data/AgBeh.par
- QPrecision/data/AgBeh.raw
- QPrecision/data/AgBeh.sas
- QPrecision/data/Apoferritin/
- QPrecision/data/Apoferritin.csv
- QPrecision/data/Apoferritin/.DS_Store
- QPrecision/data/Apoferritin/4v1w.pdb
- QPrecision/data/Apoferritin/4v1w00.alm
- QPrecision/data/Apoferritin/4v1w00.fit
- QPrecision/data/Apoferritin/4v1w00.flm
- QPrecision/data/Apoferritin/4v1w00.int
- QPrecision/data/Apoferritin/4v1w00.log
- QPrecision/data/Apoferritin/4v1w00.png
- QPrecision/data/Apoferritin/4v1w00.sav
- QPrecision/data/Apoferritin/Apoferri_4_desc.txt
- QPrecision/data/Apoferritin/crysol_summary.txt
- QPrecision/data/Apoferritin/S6016Apo.dat
- QPrecision/data/exDminus0p012 2016-11-10_15-01-35/
- QPrecision/data/exDminus0p012 2016-11-10_15-01-35/.DS_Store
- QPrecision/data/exDminus0p012 2016-11-10_15-01-35/exDminus0p012 2016-11-10_15-01-35.pdf
- QPrecision/data/exDminus0p012 2016-11-10_15-01-35/exDminus0p012 2016-11-10_15-01-35_contributions.pickle
- QPrecision/data/exDminus0p012 2016-11-10_15-01-35/exDminus0p012 2016-11-10_15-01-35_fit.dat
- QPrecision/data/exDminus0p012 2016-11-10_15-01-35/exDminus0p012 2016-11-10_15-01-35_hdf5archive.mh5
- QPrecision/data/exDminus0p012 2016-11-10_15-01-35/exDminus0p012 2016-11-10_15-01-35_hist-radius-True-1.10665(nm)-34.3199(nm)-50-log-vol.dat
- QPrecision/data/exDminus0p012 2016-11-10_15-01-35/exDminus0p012 2016-11-10_15-01-35_settings.cfg
- QPrecision/data/exDminus0p012 2016-11-10_15-01-35/exDminus0p012 2016-11-10_15-01-35_stats_radius.dat
- QPrecision/data/exDminus0p012.csv
- QPrecision/data/exDminus0p035 2016-11-15_09-59-45/
- QPrecision/data/exDminus0p035 2016-11-15_09-59-45/.DS_Store
- QPrecision/data/exDminus0p035 2016-11-15_09-59-45/exDminus0p035 2016-11-15_09-59-45.pdf
- QPrecision/data/exDminus0p035 2016-11-15_09-59-45/exDminus0p035 2016-11-15_09-59-45_contributions.pickle
- QPrecision/data/exDminus0p035 2016-11-15_09-59-45/exDminus0p035 2016-11-15_09-59-45_fit.dat
- QPrecision/data/exDminus0p035 2016-11-15_09-59-45/exDminus0p035 2016-11-15_09-59-45_hdf5archive.mh5
- QPrecision/data/exDminus0p035 2016-11-15_09-59-45/exDminus0p035 2016-11-15_09-59-45_hist-radius-True-1.11569(nm)-30(nm)-50-log-vol.dat
- QPrecision/data/exDminus0p035 2016-11-15_09-59-45/exDminus0p035 2016-11-15_09-59-45_settings.cfg
- QPrecision/data/exDminus0p035 2016-11-15_09-59-45/exDminus0p035 2016-11-15_09-59-45_stats_radius.dat
- QPrecision/data/exDminus0p035.csv
- QPrecision/data/exDminus0p0925 2016-11-14_15-17-38/
- QPrecision/data/exDminus0p0925 2016-11-14_15-17-38/.DS_Store
- QPrecision/data/exDminus0p0925 2016-11-14_15-17-38/exDminus0p0925 2016-11-14_15-17-38.pdf
- QPrecision/data/exDminus0p0925 2016-11-14_15-17-38/exDminus0p0925 2016-11-14_15-17-38_contributions.pickle
- QPrecision/data/exDminus0p0925 2016-11-14_15-17-38/exDminus0p0925 2016-11-14_15-17-38_fit.dat
- QPrecision/data/exDminus0p0925 2016-11-14_15-17-38/exDminus0p0925 2016-11-14_15-17-38_hdf5archive.mh5
- QPrecision/data/exDminus0p0925 2016-11-14_15-17-38/exDminus0p0925 2016-11-14_15-17-38_hist-radius-True-1(nm)-30(nm)-50-log-vol.dat
- QPrecision/data/exDminus0p0925 2016-11-14_15-17-38/exDminus0p0925 2016-11-14_15-17-38_settings.cfg
- QPrecision/data/exDminus0p0925 2016-11-14_15-17-38/exDminus0p0925 2016-11-14_15-17-38_stats_radius.dat
- QPrecision/data/exDminus0p0925.csv
- QPrecision/data/exDplus0p012 2016-11-10_19-21-33/
- QPrecision/data/exDplus0p012 2016-11-10_19-21-33/.DS_Store
- QPrecision/data/exDplus0p012 2016-11-10_19-21-33/exDplus0p012 2016-11-10_19-21-33.pdf
- QPrecision/data/exDplus0p012 2016-11-10_19-21-33/exDplus0p012 2016-11-10_19-21-33_contributions.pickle
- QPrecision/data/exDplus0p012 2016-11-10_19-21-33/exDplus0p012 2016-11-10_19-21-33_fit.dat
- QPrecision/data/exDplus0p012 2016-11-10_19-21-33/exDplus0p012 2016-11-10_19-21-33_hdf5archive.mh5
- QPrecision/data/exDplus0p012 2016-11-10_19-21-33/exDplus0p012 2016-11-10_19-21-33_hist-radius-True-1.09737(nm)-27.1909(nm)-50-log-vol.dat
- QPrecision/data/exDplus0p012 2016-11-10_19-21-33/exDplus0p012 2016-11-10_19-21-33_settings.cfg
- QPrecision/data/exDplus0p012 2016-11-10_19-21-33/exDplus0p012 2016-11-10_19-21-33_stats_radius.dat
- QPrecision/data/exDplus0p012.csv
- QPrecision/data/exDplus0p035 2016-11-15_11-24-16/
- QPrecision/data/exDplus0p035 2016-11-15_11-24-16/.DS_Store
- QPrecision/data/exDplus0p035 2016-11-15_11-24-16/exDplus0p035 2016-11-15_11-24-16.pdf
- QPrecision/data/exDplus0p035 2016-11-15_11-24-16/exDplus0p035 2016-11-15_11-24-16_contributions.pickle
- QPrecision/data/exDplus0p035 2016-11-15_11-24-16/exDplus0p035 2016-11-15_11-24-16_fit.dat
- QPrecision/data/exDplus0p035 2016-11-15_11-24-16/exDplus0p035 2016-11-15_11-24-16_hdf5archive.mh5
- QPrecision/data/exDplus0p035 2016-11-15_11-24-16/exDplus0p035 2016-11-15_11-24-16_hist-radius-True-1.08863(nm)-22.6767(nm)-50-log-vol.dat
- QPrecision/data/exDplus0p035 2016-11-15_11-24-16/exDplus0p035 2016-11-15_11-24-16_settings.cfg
- QPrecision/data/exDplus0p035 2016-11-15_11-24-16/exDplus0p035 2016-11-15_11-24-16_stats_radius.dat
- QPrecision/data/exDplus0p035.csv
- QPrecision/data/exDplus0p0925 2016-11-14_15-27-41/
- QPrecision/data/exDplus0p0925 2016-11-14_15-27-41/.DS_Store
- QPrecision/data/exDplus0p0925 2016-11-14_15-27-41/exDplus0p0925 2016-11-14_15-27-41.pdf
- QPrecision/data/exDplus0p0925 2016-11-14_15-27-41/exDplus0p0925 2016-11-14_15-27-41_contributions.pickle
- QPrecision/data/exDplus0p0925 2016-11-14_15-27-41/exDplus0p0925 2016-11-14_15-27-41_fit.dat
- QPrecision/data/exDplus0p0925 2016-11-14_15-27-41/exDplus0p0925 2016-11-14_15-27-41_hdf5archive.mh5
- QPrecision/data/exDplus0p0925 2016-11-14_15-27-41/exDplus0p0925 2016-11-14_15-27-41_hist-radius-True-1(nm)-16(nm)-50-log-vol.dat
- QPrecision/data/exDplus0p0925 2016-11-14_15-27-41/exDplus0p0925 2016-11-14_15-27-41_settings.cfg
- QPrecision/data/exDplus0p0925 2016-11-14_15-27-41/exDplus0p0925 2016-11-14_15-27-41_stats_radius.dat
- QPrecision/data/exDplus0p0925 2016-11-15_12-04-52/
- QPrecision/data/exDplus0p0925 2016-11-15_12-04-52/.DS_Store
- QPrecision/data/exDplus0p0925 2016-11-15_12-04-52/exDplus0p0925 2016-11-15_12-04-52.pdf
- QPrecision/data/exDplus0p0925 2016-11-15_12-04-52/exDplus0p0925 2016-11-15_12-04-52_contributions.pickle
- QPrecision/data/exDplus0p0925 2016-11-15_12-04-52/exDplus0p0925 2016-11-15_12-04-52_fit.dat
- QPrecision/data/exDplus0p0925 2016-11-15_12-04-52/exDplus0p0925 2016-11-15_12-04-52_hdf5archive.mh5
- QPrecision/data/exDplus0p0925 2016-11-15_12-04-52/exDplus0p0925 2016-11-15_12-04-52_hist-radius-True-1.03182(nm)-14.5497(nm)-50-log-vol.dat
- QPrecision/data/exDplus0p0925 2016-11-15_12-04-52/exDplus0p0925 2016-11-15_12-04-52_settings.cfg
- QPrecision/data/exDplus0p0925 2016-11-15_12-04-52/exDplus0p0925 2016-11-15_12-04-52_stats_radius.dat
- QPrecision/data/exDplus0p0925.csv
- QPrecision/data/exDtimes0p985 2016-11-10_11-56-40/
- QPrecision/data/exDtimes0p985 2016-11-10_11-56-40/.DS_Store
- QPrecision/data/exDtimes0p985 2016-11-10_11-56-40/exDtimes0p985 2016-11-10_11-56-40.pdf
- QPrecision/data/exDtimes0p985 2016-11-10_11-56-40/exDtimes0p985 2016-11-10_11-56-40_contributions.pickle
- QPrecision/data/exDtimes0p985 2016-11-10_11-56-40/exDtimes0p985 2016-11-10_11-56-40_fit.dat
- QPrecision/data/exDtimes0p985 2016-11-10_11-56-40/exDtimes0p985 2016-11-10_11-56-40_hdf5archive.mh5
- QPrecision/data/exDtimes0p985 2016-11-10_11-56-40/exDtimes0p985 2016-11-10_11-56-40_hist-radius-True-1.12162(nm)-29.0214(nm)-50-log-vol.dat
- QPrecision/data/exDtimes0p985 2016-11-10_11-56-40/exDtimes0p985 2016-11-10_11-56-40_settings.cfg
- QPrecision/data/exDtimes0p985 2016-11-10_11-56-40/exDtimes0p985 2016-11-10_11-56-40_stats_radius.dat
- QPrecision/data/exDtimes0p985.csv
- QPrecision/data/exDtimes1p015 2016-11-10_11-42-34/
- QPrecision/data/exDtimes1p015 2016-11-10_11-42-34/.DS_Store
- QPrecision/data/exDtimes1p015 2016-11-10_11-42-34/exDtimes1p015 2016-11-10_11-42-34.pdf
- QPrecision/data/exDtimes1p015 2016-11-10_11-42-34/exDtimes1p015 2016-11-10_11-42-34_contributions.pickle
- QPrecision/data/exDtimes1p015 2016-11-10_11-42-34/exDtimes1p015 2016-11-10_11-42-34_fit.dat
- QPrecision/data/exDtimes1p015 2016-11-10_11-42-34/exDtimes1p015 2016-11-10_11-42-34_hdf5archive.mh5
- QPrecision/data/exDtimes1p015 2016-11-10_11-42-34/exDtimes1p015 2016-11-10_11-42-34_hist-radius-True-1.09737(nm)-27.1909(nm)-50-log-vol.dat
- QPrecision/data/exDtimes1p015 2016-11-10_11-42-34/exDtimes1p015 2016-11-10_11-42-34_settings.cfg
- QPrecision/data/exDtimes1p015 2016-11-10_11-42-34/exDtimes1p015 2016-11-10_11-42-34_stats_radius.dat
- QPrecision/data/exDtimes1p015.csv
- QPrecision/data/GC-N.raw
- QPrecision/data/GlassyCarbonN1.csv
- QPrecision/data/QShiftResultTable.txt
- QPrecision/data/RR02KratkyExample.csv
- QPrecision/data/sphShellR1_3p75_R2_6p2_eta_0p01.csv
- QPrecision/EffectsOfShifts.numbers
- QPrecision/findScalingV3.py
- QPrecision/images/
- QPrecision/images/.DS_Store
- QPrecision/images/AgBehPPos.eps
- QPrecision/images/AgBehPPos.png
- QPrecision/images/AllShift.eps
- QPrecision/images/AllShift.png
- QPrecision/images/Calibrators.eps
- QPrecision/images/Calibrators.png
- QPrecision/images/QDivShift.eps
- QPrecision/images/QDivShift.png
- QPrecision/images/QRelContrib.eps
- QPrecision/images/QRelContrib.png
- QPrecision/images/QUncEffect.eps
- QPrecision/images/QUncEffect.png
- QPrecision/images/Thumbs.db
- QPrecision/QPrecision.ipynb
- QPrecision/README.txt
- QPrecision/reBin.py
- QPrecision/__pycache__/
- QPrecision/__pycache__/findScalingV3.cpython-35.pyc
- QPrecision/__pycache__/findScalingV3.cpython-36.pyc
- QPrecision/__pycache__/reBin.cpython-35.pyc
- QPrecision/__pycache__/reBin.cpython-36.pyc
