# Supplementary material for: Nanoparticle size distribution quantification: results of a small-angle X-ray scattering inter-laboratory comparison
Source: J Appl Crystallogr. 2017 Aug 18;50(Pt 5):1280–8. doi: 10.1107/S160057671701010X (PMC5627679; doi:10.1107/S160057671701010X)
Supplement: Supplementary file 1 [file j-50-01280-sup1.zip › QPrecision/data/AgBeh.par]

sasfit version 0.8
                                                           7 : max_SD
                                                           0 : i-th SD
                                                           1 : SD belongs to j-th data set
yes
yes
no
1.40498 0 30.3445 2.98757 0 0 0 0 0 0 0 0 0 0 0 0 0 0 0 0 0 0 0 0 0 0 0 0 0 0 0 0 0 0 0 0 0 0 0 0 : FF_l
0.0278237 0 0.29099 0.0250374 0 0 0 0 0 0 0 0 0 0 0 0 0 0 0 0 0 0 0 0 0 0 0 0 0 0 0 0 0 0 0 0 0 0 0 0 : FF_err
-1e+200 -1e+200 -1e+200 -1e+200 -1e+200 -1e+200 -1e+200 -1e+200 -1e+200 -1e+200 -1e+200 -1e+200 -1e+200 -1e+200 -1e+200 -1e+200 -1e+200 -1e+200 -1e+200 -1e+200 -1e+200 -1e+200 -1e+200 -1e+200 -1e+200 -1e+200 -1e+200 -1e+200 -1e+200 -1e+200 -1e+200 -1e+200 -1e+200 -1e+200 -1e+200 -1e+200 -1e+200 -1e+200 -1e+200 -1e+200 : FF_min
1e+200 1e+200 1e+200 1e+200 1e+200 1e+200 1e+200 1e+200 1e+200 1e+200 1e+200 1e+200 1e+200 1e+200 1e+200 1e+200 1e+200 1e+200 1e+200 1e+200 1e+200 1e+200 1e+200 1e+200 1e+200 1e+200 1e+200 1e+200 1e+200 1e+200 1e+200 1e+200 1e+200 1e+200 1e+200 1e+200 1e+200 1e+200 1e+200 1e+200 : FF_max
0 0 0 0 0 0 0 0 0 0 0 0 0 0 0 0 0 0 0 0 0 0 0 0 0 0 0 0 0 0 0 0 0 0 0 0 0 0 0 0 : FF_limits
1 0 1 1 0 0 0 0 0 0 0 0 0 0 0 0 0 0 0 0 0 0 0 0 0 0 0 0 0 0 0 0 0 0 0 0 0 0 0 0 : FF_active
0 0 0 0 0 0 0 0 0 0 0 0 0 0 0 0 0 0 0 0 0 0 0 0 0 0 0 0 0 0 0 0 0 0 0 0 0 0 0 0 : FF_distr
Background
1 0.05 1 10 0 0 0 0 0 0 0 0 0 0 0 0 0 0 0 0 0 0 0 0 0 0 0 0 0 0 0 0 0 0 0 0 0 0 0 0 : SD_a
0 0 0 0 0 0 0 0 0 0 0 0 0 0 0 0 0 0 0 0 0 0 0 0 0 0 0 0 0 0 0 0 0 0 0 0 0 0 0 0 : SD_err
-1e+200 -1e+200 -1e+200 -1e+200 -1e+200 -1e+200 -1e+200 -1e+200 -1e+200 -1e+200 -1e+200 -1e+200 -1e+200 -1e+200 -1e+200 -1e+200 -1e+200 -1e+200 -1e+200 -1e+200 -1e+200 -1e+200 -1e+200 -1e+200 -1e+200 -1e+200 -1e+200 -1e+200 -1e+200 -1e+200 -1e+200 -1e+200 -1e+200 -1e+200 -1e+200 -1e+200 -1e+200 -1e+200 -1e+200 -1e+200 : SD_min
1e+200 1e+200 1e+200 1e+200 1e+200 1e+200 1e+200 1e+200 1e+200 1e+200 1e+200 1e+200 1e+200 1e+200 1e+200 1e+200 1e+200 1e+200 1e+200 1e+200 1e+200 1e+200 1e+200 1e+200 1e+200 1e+200 1e+200 1e+200 1e+200 1e+200 1e+200 1e+200 1e+200 1e+200 1e+200 1e+200 1e+200 1e+200 1e+200 1e+200 : SD_max
0 0 0 0 0 0 0 0 0 0 0 0 0 0 0 0 0 0 0 0 0 0 0 0 0 0 0 0 0 0 0 0 0 0 0 0 0 0 0 0 : SD_limits
0 0 0 0 0 0 0 0 0 0 0 0 0 0 0 0 0 0 0 0 0 0 0 0 0 0 0 0 0 0 0 0 0 0 0 0 0 0 0 0 : SD_active
Monodisperse
100 0.2 0 0 0 0 0 0 0 0 0 0 0 0 0 0 0 0 0 0 0 0 0 0 0 0 0 0 0 0 0 0 0 0 0 0 0 0 0 0 : SQ_s
0 0 0 0 0 0 0 0 0 0 0 0 0 0 0 0 0 0 0 0 0 0 0 0 0 0 0 0 0 0 0 0 0 0 0 0 0 0 0 0 : SQ_err
-1e+200 -1e+200 -1e+200 -1e+200 -1e+200 -1e+200 -1e+200 -1e+200 -1e+200 -1e+200 -1e+200 -1e+200 -1e+200 -1e+200 -1e+200 -1e+200 -1e+200 -1e+200 -1e+200 -1e+200 -1e+200 -1e+200 -1e+200 -1e+200 -1e+200 -1e+200 -1e+200 -1e+200 -1e+200 -1e+200 -1e+200 -1e+200 -1e+200 -1e+200 -1e+200 -1e+200 -1e+200 -1e+200 -1e+200 -1e+200 : SQ_min
1e+200 1e+200 1e+200 1e+200 1e+200 1e+200 1e+200 1e+200 1e+200 1e+200 1e+200 1e+200 1e+200 1e+200 1e+200 1e+200 1e+200 1e+200 1e+200 1e+200 1e+200 1e+200 1e+200 1e+200 1e+200 1e+200 1e+200 1e+200 1e+200 1e+200 1e+200 1e+200 1e+200 1e+200 1e+200 1e+200 1e+200 1e+200 1e+200 1e+200 : SQ_max
0 0 0 0 0 0 0 0 0 0 0 0 0 0 0 0 0 0 0 0 0 0 0 0 0 0 0 0 0 0 0 0 0 0 0 0 0 0 0 0 : SQ_limits
0 0 0 0 0 0 0 0 0 0 0 0 0 0 0 0 0 0 0 0 0 0 0 0 0 0 0 0 0 0 0 0 0 0 0 0 0 0 0 0 : SQ_active
None
0 : SQ_how
                                                           1 : i-th SD
                                                           1 : SD belongs to j-th data set
yes
yes
no
1042.6 1.08229 0.0309236 0.865428 0.843841 0 0 0 0 0 0 0 0 0 0 0 0 0 0 0 0 0 0 0 0 0 0 0 0 0 0 0 0 0 0 0 0 0 0 0 : FF_l
6.25575 0.000139967 0.000160277 0 0 0 0 0 0 0 0 0 0 0 0 0 0 0 0 0 0 0 0 0 0 0 0 0 0 0 0 0 0 0 0 0 0 0 0 0 : FF_err
-1e+200 -1e+200 -1e+200 -1e+200 -1e+200 -1e+200 -1e+200 -1e+200 -1e+200 -1e+200 -1e+200 -1e+200 -1e+200 -1e+200 -1e+200 -1e+200 -1e+200 -1e+200 -1e+200 -1e+200 -1e+200 -1e+200 -1e+200 -1e+200 -1e+200 -1e+200 -1e+200 -1e+200 -1e+200 -1e+200 -1e+200 -1e+200 -1e+200 -1e+200 -1e+200 -1e+200 -1e+200 -1e+200 -1e+200 -1e+200 : FF_min
1e+200 1e+200 1e+200 1e+200 1e+200 1e+200 1e+200 1e+200 1e+200 1e+200 1e+200 1e+200 1e+200 1e+200 1e+200 1e+200 1e+200 1e+200 1e+200 1e+200 1e+200 1e+200 1e+200 1e+200 1e+200 1e+200 1e+200 1e+200 1e+200 1e+200 1e+200 1e+200 1e+200 1e+200 1e+200 1e+200 1e+200 1e+200 1e+200 1e+200 : FF_max
0 0 0 0 0 0 0 0 0 0 0 0 0 0 0 0 0 0 0 0 0 0 0 0 0 0 0 0 0 0 0 0 0 0 0 0 0 0 0 0 : FF_limits
1 1 1 0 0 0 0 0 0 0 0 0 0 0 0 0 0 0 0 0 0 0 0 0 0 0 0 0 0 0 0 0 0 0 0 0 0 0 0 0 : FF_active
0 0 0 0 0 0 0 0 0 0 0 0 0 0 0 0 0 0 0 0 0 0 0 0 0 0 0 0 0 0 0 0 0 0 0 0 0 0 0 0 : FF_distr
Pearson IV (Amplitude)
1 0.05 1 10 0 0 0 0 0 0 0 0 0 0 0 0 0 0 0 0 0 0 0 0 0 0 0 0 0 0 0 0 0 0 0 0 0 0 0 0 : SD_a
0 0 0 0 0 0 0 0 0 0 0 0 0 0 0 0 0 0 0 0 0 0 0 0 0 0 0 0 0 0 0 0 0 0 0 0 0 0 0 0 : SD_err
-1e+200 -1e+200 -1e+200 -1e+200 -1e+200 -1e+200 -1e+200 -1e+200 -1e+200 -1e+200 -1e+200 -1e+200 -1e+200 -1e+200 -1e+200 -1e+200 -1e+200 -1e+200 -1e+200 -1e+200 -1e+200 -1e+200 -1e+200 -1e+200 -1e+200 -1e+200 -1e+200 -1e+200 -1e+200 -1e+200 -1e+200 -1e+200 -1e+200 -1e+200 -1e+200 -1e+200 -1e+200 -1e+200 -1e+200 -1e+200 : SD_min
1e+200 1e+200 1e+200 1e+200 1e+200 1e+200 1e+200 1e+200 1e+200 1e+200 1e+200 1e+200 1e+200 1e+200 1e+200 1e+200 1e+200 1e+200 1e+200 1e+200 1e+200 1e+200 1e+200 1e+200 1e+200 1e+200 1e+200 1e+200 1e+200 1e+200 1e+200 1e+200 1e+200 1e+200 1e+200 1e+200 1e+200 1e+200 1e+200 1e+200 : SD_max
0 0 0 0 0 0 0 0 0 0 0 0 0 0 0 0 0 0 0 0 0 0 0 0 0 0 0 0 0 0 0 0 0 0 0 0 0 0 0 0 : SD_limits
0 0 0 0 0 0 0 0 0 0 0 0 0 0 0 0 0 0 0 0 0 0 0 0 0 0 0 0 0 0 0 0 0 0 0 0 0 0 0 0 : SD_active
Monodisperse
100 0.2 0 0 0 0 0 0 0 0 0 0 0 0 0 0 0 0 0 0 0 0 0 0 0 0 0 0 0 0 0 0 0 0 0 0 0 0 0 0 : SQ_s
0 0 0 0 0 0 0 0 0 0 0 0 0 0 0 0 0 0 0 0 0 0 0 0 0 0 0 0 0 0 0 0 0 0 0 0 0 0 0 0 : SQ_err
-1e+200 -1e+200 -1e+200 -1e+200 -1e+200 -1e+200 -1e+200 -1e+200 -1e+200 -1e+200 -1e+200 -1e+200 -1e+200 -1e+200 -1e+200 -1e+200 -1e+200 -1e+200 -1e+200 -1e+200 -1e+200 -1e+200 -1e+200 -1e+200 -1e+200 -1e+200 -1e+200 -1e+200 -1e+200 -1e+200 -1e+200 -1e+200 -1e+200 -1e+200 -1e+200 -1e+200 -1e+200 -1e+200 -1e+200 -1e+200 : SQ_min
1e+200 1e+200 1e+200 1e+200 1e+200 1e+200 1e+200 1e+200 1e+200 1e+200 1e+200 1e+200 1e+200 1e+200 1e+200 1e+200 1e+200 1e+200 1e+200 1e+200 1e+200 1e+200 1e+200 1e+200 1e+200 1e+200 1e+200 1e+200 1e+200 1e+200 1e+200 1e+200 1e+200 1e+200 1e+200 1e+200 1e+200 1e+200 1e+200 1e+200 : SQ_max
0 0 0 0 0 0 0 0 0 0 0 0 0 0 0 0 0 0 0 0 0 0 0 0 0 0 0 0 0 0 0 0 0 0 0 0 0 0 0 0 : SQ_limits
0 0 0 0 0 0 0 0 0 0 0 0 0 0 0 0 0 0 0 0 0 0 0 0 0 0 0 0 0 0 0 0 0 0 0 0 0 0 0 0 : SQ_active
None
0 : SQ_how
                                                           2 : i-th SD
                                                           1 : SD belongs to j-th data set
yes
yes
no
191.943 2.16552 0.0144774 0.68419 1.45404 0 0 0 0 0 0 0 0 0 0 0 0 0 0 0 0 0 0 0 0 0 0 0 0 0 0 0 0 0 0 0 0 0 0 0 : FF_l
3.65014 0.000777529 0.000600412 0.0131309 0.0498499 0 0 0 0 0 0 0 0 0 0 0 0 0 0 0 0 0 0 0 0 0 0 0 0 0 0 0 0 0 0 0 0 0 0 0 : FF_err
-1e+200 -1e+200 -1e+200 -1e+200 -1e+200 -1e+200 -1e+200 -1e+200 -1e+200 -1e+200 -1e+200 -1e+200 -1e+200 -1e+200 -1e+200 -1e+200 -1e+200 -1e+200 -1e+200 -1e+200 -1e+200 -1e+200 -1e+200 -1e+200 -1e+200 -1e+200 -1e+200 -1e+200 -1e+200 -1e+200 -1e+200 -1e+200 -1e+200 -1e+200 -1e+200 -1e+200 -1e+200 -1e+200 -1e+200 -1e+200 : FF_min
1e+200 1e+200 1e+200 1e+200 1e+200 1e+200 1e+200 1e+200 1e+200 1e+200 1e+200 1e+200 1e+200 1e+200 1e+200 1e+200 1e+200 1e+200 1e+200 1e+200 1e+200 1e+200 1e+200 1e+200 1e+200 1e+200 1e+200 1e+200 1e+200 1e+200 1e+200 1e+200 1e+200 1e+200 1e+200 1e+200 1e+200 1e+200 1e+200 1e+200 : FF_max
0 0 0 0 0 0 0 0 0 0 0 0 0 0 0 0 0 0 0 0 0 0 0 0 0 0 0 0 0 0 0 0 0 0 0 0 0 0 0 0 : FF_limits
1 1 1 1 1 0 0 0 0 0 0 0 0 0 0 0 0 0 0 0 0 0 0 0 0 0 0 0 0 0 0 0 0 0 0 0 0 0 0 0 : FF_active
0 0 0 0 0 0 0 0 0 0 0 0 0 0 0 0 0 0 0 0 0 0 0 0 0 0 0 0 0 0 0 0 0 0 0 0 0 0 0 0 : FF_distr
Pearson IV (Amplitude)
1 0.05 1 10 0 0 0 0 0 0 0 0 0 0 0 0 0 0 0 0 0 0 0 0 0 0 0 0 0 0 0 0 0 0 0 0 0 0 0 0 : SD_a
0 0 0 0 0 0 0 0 0 0 0 0 0 0 0 0 0 0 0 0 0 0 0 0 0 0 0 0 0 0 0 0 0 0 0 0 0 0 0 0 : SD_err
-1e+200 -1e+200 -1e+200 -1e+200 -1e+200 -1e+200 -1e+200 -1e+200 -1e+200 -1e+200 -1e+200 -1e+200 -1e+200 -1e+200 -1e+200 -1e+200 -1e+200 -1e+200 -1e+200 -1e+200 -1e+200 -1e+200 -1e+200 -1e+200 -1e+200 -1e+200 -1e+200 -1e+200 -1e+200 -1e+200 -1e+200 -1e+200 -1e+200 -1e+200 -1e+200 -1e+200 -1e+200 -1e+200 -1e+200 -1e+200 : SD_min
1e+200 1e+200 1e+200 1e+200 1e+200 1e+200 1e+200 1e+200 1e+200 1e+200 1e+200 1e+200 1e+200 1e+200 1e+200 1e+200 1e+200 1e+200 1e+200 1e+200 1e+200 1e+200 1e+200 1e+200 1e+200 1e+200 1e+200 1e+200 1e+200 1e+200 1e+200 1e+200 1e+200 1e+200 1e+200 1e+200 1e+200 1e+200 1e+200 1e+200 : SD_max
0 0 0 0 0 0 0 0 0 0 0 0 0 0 0 0 0 0 0 0 0 0 0 0 0 0 0 0 0 0 0 0 0 0 0 0 0 0 0 0 : SD_limits
0 0 0 0 0 0 0 0 0 0 0 0 0 0 0 0 0 0 0 0 0 0 0 0 0 0 0 0 0 0 0 0 0 0 0 0 0 0 0 0 : SD_active
Monodisperse
100 0.2 0 0 0 0 0 0 0 0 0 0 0 0 0 0 0 0 0 0 0 0 0 0 0 0 0 0 0 0 0 0 0 0 0 0 0 0 0 0 : SQ_s
0 0 0 0 0 0 0 0 0 0 0 0 0 0 0 0 0 0 0 0 0 0 0 0 0 0 0 0 0 0 0 0 0 0 0 0 0 0 0 0 : SQ_err
-1e+200 -1e+200 -1e+200 -1e+200 -1e+200 -1e+200 -1e+200 -1e+200 -1e+200 -1e+200 -1e+200 -1e+200 -1e+200 -1e+200 -1e+200 -1e+200 -1e+200 -1e+200 -1e+200 -1e+200 -1e+200 -1e+200 -1e+200 -1e+200 -1e+200 -1e+200 -1e+200 -1e+200 -1e+200 -1e+200 -1e+200 -1e+200 -1e+200 -1e+200 -1e+200 -1e+200 -1e+200 -1e+200 -1e+200 -1e+200 : SQ_min
1e+200 1e+200 1e+200 1e+200 1e+200 1e+200 1e+200 1e+200 1e+200 1e+200 1e+200 1e+200 1e+200 1e+200 1e+200 1e+200 1e+200 1e+200 1e+200 1e+200 1e+200 1e+200 1e+200 1e+200 1e+200 1e+200 1e+200 1e+200 1e+200 1e+200 1e+200 1e+200 1e+200 1e+200 1e+200 1e+200 1e+200 1e+200 1e+200 1e+200 : SQ_max
0 0 0 0 0 0 0 0 0 0 0 0 0 0 0 0 0 0 0 0 0 0 0 0 0 0 0 0 0 0 0 0 0 0 0 0 0 0 0 0 : SQ_limits
0 0 0 0 0 0 0 0 0 0 0 0 0 0 0 0 0 0 0 0 0 0 0 0 0 0 0 0 0 0 0 0 0 0 0 0 0 0 0 0 : SQ_active
None
0 : SQ_how
                                                           3 : i-th SD
                                                           1 : SD belongs to j-th data set
yes
yes
no
79.5072 3.2334 0.075443 1.15461 0.692837 0 0 0 0 0 0 0 0 0 0 0 0 0 0 0 0 0 0 0 0 0 0 0 0 0 0 0 0 0 0 0 0 0 0 0 : FF_l
0.977004 0.00110257 0.00172823 0.0209067 0.0251245 0 0 0 0 0 0 0 0 0 0 0 0 0 0 0 0 0 0 0 0 0 0 0 0 0 0 0 0 0 0 0 0 0 0 0 : FF_err
-1e+200 -1e+200 -1e+200 -1e+200 -1e+200 -1e+200 -1e+200 -1e+200 -1e+200 -1e+200 -1e+200 -1e+200 -1e+200 -1e+200 -1e+200 -1e+200 -1e+200 -1e+200 -1e+200 -1e+200 -1e+200 -1e+200 -1e+200 -1e+200 -1e+200 -1e+200 -1e+200 -1e+200 -1e+200 -1e+200 -1e+200 -1e+200 -1e+200 -1e+200 -1e+200 -1e+200 -1e+200 -1e+200 -1e+200 -1e+200 : FF_min
1e+200 1e+200 1e+200 1e+200 1e+200 1e+200 1e+200 1e+200 1e+200 1e+200 1e+200 1e+200 1e+200 1e+200 1e+200 1e+200 1e+200 1e+200 1e+200 1e+200 1e+200 1e+200 1e+200 1e+200 1e+200 1e+200 1e+200 1e+200 1e+200 1e+200 1e+200 1e+200 1e+200 1e+200 1e+200 1e+200 1e+200 1e+200 1e+200 1e+200 : FF_max
0 0 0 0 0 0 0 0 0 0 0 0 0 0 0 0 0 0 0 0 0 0 0 0 0 0 0 0 0 0 0 0 0 0 0 0 0 0 0 0 : FF_limits
1 1 1 1 1 0 0 0 0 0 0 0 0 0 0 0 0 0 0 0 0 0 0 0 0 0 0 0 0 0 0 0 0 0 0 0 0 0 0 0 : FF_active
0 0 0 0 0 0 0 0 0 0 0 0 0 0 0 0 0 0 0 0 0 0 0 0 0 0 0 0 0 0 0 0 0 0 0 0 0 0 0 0 : FF_distr
Pearson IV (Amplitude)
1 0.05 1 10 0 0 0 0 0 0 0 0 0 0 0 0 0 0 0 0 0 0 0 0 0 0 0 0 0 0 0 0 0 0 0 0 0 0 0 0 : SD_a
0 0 0 0 0 0 0 0 0 0 0 0 0 0 0 0 0 0 0 0 0 0 0 0 0 0 0 0 0 0 0 0 0 0 0 0 0 0 0 0 : SD_err
-1e+200 -1e+200 -1e+200 -1e+200 -1e+200 -1e+200 -1e+200 -1e+200 -1e+200 -1e+200 -1e+200 -1e+200 -1e+200 -1e+200 -1e+200 -1e+200 -1e+200 -1e+200 -1e+200 -1e+200 -1e+200 -1e+200 -1e+200 -1e+200 -1e+200 -1e+200 -1e+200 -1e+200 -1e+200 -1e+200 -1e+200 -1e+200 -1e+200 -1e+200 -1e+200 -1e+200 -1e+200 -1e+200 -1e+200 -1e+200 : SD_min
1e+200 1e+200 1e+200 1e+200 1e+200 1e+200 1e+200 1e+200 1e+200 1e+200 1e+200 1e+200 1e+200 1e+200 1e+200 1e+200 1e+200 1e+200 1e+200 1e+200 1e+200 1e+200 1e+200 1e+200 1e+200 1e+200 1e+200 1e+200 1e+200 1e+200 1e+200 1e+200 1e+200 1e+200 1e+200 1e+200 1e+200 1e+200 1e+200 1e+200 : SD_max
0 0 0 0 0 0 0 0 0 0 0 0 0 0 0 0 0 0 0 0 0 0 0 0 0 0 0 0 0 0 0 0 0 0 0 0 0 0 0 0 : SD_limits
0 0 0 0 0 0 0 0 0 0 0 0 0 0 0 0 0 0 0 0 0 0 0 0 0 0 0 0 0 0 0 0 0 0 0 0 0 0 0 0 : SD_active
Monodisperse
100 0.2 0 0 0 0 0 0 0 0 0 0 0 0 0 0 0 0 0 0 0 0 0 0 0 0 0 0 0 0 0 0 0 0 0 0 0 0 0 0 : SQ_s
0 0 0 0 0 0 0 0 0 0 0 0 0 0 0 0 0 0 0 0 0 0 0 0 0 0 0 0 0 0 0 0 0 0 0 0 0 0 0 0 : SQ_err
-1e+200 -1e+200 -1e+200 -1e+200 -1e+200 -1e+200 -1e+200 -1e+200 -1e+200 -1e+200 -1e+200 -1e+200 -1e+200 -1e+200 -1e+200 -1e+200 -1e+200 -1e+200 -1e+200 -1e+200 -1e+200 -1e+200 -1e+200 -1e+200 -1e+200 -1e+200 -1e+200 -1e+200 -1e+200 -1e+200 -1e+200 -1e+200 -1e+200 -1e+200 -1e+200 -1e+200 -1e+200 -1e+200 -1e+200 -1e+200 : SQ_min
1e+200 1e+200 1e+200 1e+200 1e+200 1e+200 1e+200 1e+200 1e+200 1e+200 1e+200 1e+200 1e+200 1e+200 1e+200 1e+200 1e+200 1e+200 1e+200 1e+200 1e+200 1e+200 1e+200 1e+200 1e+200 1e+200 1e+200 1e+200 1e+200 1e+200 1e+200 1e+200 1e+200 1e+200 1e+200 1e+200 1e+200 1e+200 1e+200 1e+200 : SQ_max
0 0 0 0 0 0 0 0 0 0 0 0 0 0 0 0 0 0 0 0 0 0 0 0 0 0 0 0 0 0 0 0 0 0 0 0 0 0 0 0 : SQ_limits
0 0 0 0 0 0 0 0 0 0 0 0 0 0 0 0 0 0 0 0 0 0 0 0 0 0 0 0 0 0 0 0 0 0 0 0 0 0 0 0 : SQ_active
None
0 : SQ_how
                                                           4 : i-th SD
                                                           1 : SD belongs to j-th data set
yes
yes
no
22.779 4.27388 0.0835955 0 0 0 0 0 0 0 0 0 0 0 0 0 0 0 0 0 0 0 0 0 0 0 0 0 0 0 0 0 0 0 0 0 0 0 0 0 : FF_l
0.304036 0.000929834 0.000999546 0 0 0 0 0 0 0 0 0 0 0 0 0 0 0 0 0 0 0 0 0 0 0 0 0 0 0 0 0 0 0 0 0 0 0 0 0 : FF_err
-1e+200 -1e+200 -1e+200 -1e+200 -1e+200 -1e+200 -1e+200 -1e+200 -1e+200 -1e+200 -1e+200 -1e+200 -1e+200 -1e+200 -1e+200 -1e+200 -1e+200 -1e+200 -1e+200 -1e+200 -1e+200 -1e+200 -1e+200 -1e+200 -1e+200 -1e+200 -1e+200 -1e+200 -1e+200 -1e+200 -1e+200 -1e+200 -1e+200 -1e+200 -1e+200 -1e+200 -1e+200 -1e+200 -1e+200 -1e+200 : FF_min
1e+200 1e+200 1e+200 1e+200 1e+200 1e+200 1e+200 1e+200 1e+200 1e+200 1e+200 1e+200 1e+200 1e+200 1e+200 1e+200 1e+200 1e+200 1e+200 1e+200 1e+200 1e+200 1e+200 1e+200 1e+200 1e+200 1e+200 1e+200 1e+200 1e+200 1e+200 1e+200 1e+200 1e+200 1e+200 1e+200 1e+200 1e+200 1e+200 1e+200 : FF_max
0 0 0 0 0 0 0 0 0 0 0 0 0 0 0 0 0 0 0 0 0 0 0 0 0 0 0 0 0 0 0 0 0 0 0 0 0 0 0 0 : FF_limits
1 1 1 0 0 0 0 0 0 0 0 0 0 0 0 0 0 0 0 0 0 0 0 0 0 0 0 0 0 0 0 0 0 0 0 0 0 0 0 0 : FF_active
0 0 0 0 0 0 0 0 0 0 0 0 0 0 0 0 0 0 0 0 0 0 0 0 0 0 0 0 0 0 0 0 0 0 0 0 0 0 0 0 : FF_distr
Lorentzian (Amplitude)
1 0.05 1 10 0 0 0 0 0 0 0 0 0 0 0 0 0 0 0 0 0 0 0 0 0 0 0 0 0 0 0 0 0 0 0 0 0 0 0 0 : SD_a
0 0 0 0 0 0 0 0 0 0 0 0 0 0 0 0 0 0 0 0 0 0 0 0 0 0 0 0 0 0 0 0 0 0 0 0 0 0 0 0 : SD_err
-1e+200 -1e+200 -1e+200 -1e+200 -1e+200 -1e+200 -1e+200 -1e+200 -1e+200 -1e+200 -1e+200 -1e+200 -1e+200 -1e+200 -1e+200 -1e+200 -1e+200 -1e+200 -1e+200 -1e+200 -1e+200 -1e+200 -1e+200 -1e+200 -1e+200 -1e+200 -1e+200 -1e+200 -1e+200 -1e+200 -1e+200 -1e+200 -1e+200 -1e+200 -1e+200 -1e+200 -1e+200 -1e+200 -1e+200 -1e+200 : SD_min
1e+200 1e+200 1e+200 1e+200 1e+200 1e+200 1e+200 1e+200 1e+200 1e+200 1e+200 1e+200 1e+200 1e+200 1e+200 1e+200 1e+200 1e+200 1e+200 1e+200 1e+200 1e+200 1e+200 1e+200 1e+200 1e+200 1e+200 1e+200 1e+200 1e+200 1e+200 1e+200 1e+200 1e+200 1e+200 1e+200 1e+200 1e+200 1e+200 1e+200 : SD_max
0 0 0 0 0 0 0 0 0 0 0 0 0 0 0 0 0 0 0 0 0 0 0 0 0 0 0 0 0 0 0 0 0 0 0 0 0 0 0 0 : SD_limits
0 0 0 0 0 0 0 0 0 0 0 0 0 0 0 0 0 0 0 0 0 0 0 0 0 0 0 0 0 0 0 0 0 0 0 0 0 0 0 0 : SD_active
Monodisperse
100 0.2 0 0 0 0 0 0 0 0 0 0 0 0 0 0 0 0 0 0 0 0 0 0 0 0 0 0 0 0 0 0 0 0 0 0 0 0 0 0 : SQ_s
0 0 0 0 0 0 0 0 0 0 0 0 0 0 0 0 0 0 0 0 0 0 0 0 0 0 0 0 0 0 0 0 0 0 0 0 0 0 0 0 : SQ_err
-1e+200 -1e+200 -1e+200 -1e+200 -1e+200 -1e+200 -1e+200 -1e+200 -1e+200 -1e+200 -1e+200 -1e+200 -1e+200 -1e+200 -1e+200 -1e+200 -1e+200 -1e+200 -1e+200 -1e+200 -1e+200 -1e+200 -1e+200 -1e+200 -1e+200 -1e+200 -1e+200 -1e+200 -1e+200 -1e+200 -1e+200 -1e+200 -1e+200 -1e+200 -1e+200 -1e+200 -1e+200 -1e+200 -1e+200 -1e+200 : SQ_min
1e+200 1e+200 1e+200 1e+200 1e+200 1e+200 1e+200 1e+200 1e+200 1e+200 1e+200 1e+200 1e+200 1e+200 1e+200 1e+200 1e+200 1e+200 1e+200 1e+200 1e+200 1e+200 1e+200 1e+200 1e+200 1e+200 1e+200 1e+200 1e+200 1e+200 1e+200 1e+200 1e+200 1e+200 1e+200 1e+200 1e+200 1e+200 1e+200 1e+200 : SQ_max
0 0 0 0 0 0 0 0 0 0 0 0 0 0 0 0 0 0 0 0 0 0 0 0 0 0 0 0 0 0 0 0 0 0 0 0 0 0 0 0 : SQ_limits
0 0 0 0 0 0 0 0 0 0 0 0 0 0 0 0 0 0 0 0 0 0 0 0 0 0 0 0 0 0 0 0 0 0 0 0 0 0 0 0 : SQ_active
None
0 : SQ_how
                                                           5 : i-th SD
                                                           1 : SD belongs to j-th data set
yes
yes
no
16.5984 5.3655 0.0949982 0 0 0 0 0 0 0 0 0 0 0 0 0 0 0 0 0 0 0 0 0 0 0 0 0 0 0 0 0 0 0 0 0 0 0 0 0 : FF_l
0.344789 0.00115965 0.00164314 0 0 0 0 0 0 0 0 0 0 0 0 0 0 0 0 0 0 0 0 0 0 0 0 0 0 0 0 0 0 0 0 0 0 0 0 0 : FF_err
-1e+200 -1e+200 -1e+200 -1e+200 -1e+200 -1e+200 -1e+200 -1e+200 -1e+200 -1e+200 -1e+200 -1e+200 -1e+200 -1e+200 -1e+200 -1e+200 -1e+200 -1e+200 -1e+200 -1e+200 -1e+200 -1e+200 -1e+200 -1e+200 -1e+200 -1e+200 -1e+200 -1e+200 -1e+200 -1e+200 -1e+200 -1e+200 -1e+200 -1e+200 -1e+200 -1e+200 -1e+200 -1e+200 -1e+200 -1e+200 : FF_min
1e+200 1e+200 1e+200 1e+200 1e+200 1e+200 1e+200 1e+200 1e+200 1e+200 1e+200 1e+200 1e+200 1e+200 1e+200 1e+200 1e+200 1e+200 1e+200 1e+200 1e+200 1e+200 1e+200 1e+200 1e+200 1e+200 1e+200 1e+200 1e+200 1e+200 1e+200 1e+200 1e+200 1e+200 1e+200 1e+200 1e+200 1e+200 1e+200 1e+200 : FF_max
0 0 0 0 0 0 0 0 0 0 0 0 0 0 0 0 0 0 0 0 0 0 0 0 0 0 0 0 0 0 0 0 0 0 0 0 0 0 0 0 : FF_limits
1 1 1 0 0 0 0 0 0 0 0 0 0 0 0 0 0 0 0 0 0 0 0 0 0 0 0 0 0 0 0 0 0 0 0 0 0 0 0 0 : FF_active
0 0 0 0 0 0 0 0 0 0 0 0 0 0 0 0 0 0 0 0 0 0 0 0 0 0 0 0 0 0 0 0 0 0 0 0 0 0 0 0 : FF_distr
Lorentzian (Amplitude)
1 0.05 1 10 0 0 0 0 0 0 0 0 0 0 0 0 0 0 0 0 0 0 0 0 0 0 0 0 0 0 0 0 0 0 0 0 0 0 0 0 : SD_a
0 0 0 0 0 0 0 0 0 0 0 0 0 0 0 0 0 0 0 0 0 0 0 0 0 0 0 0 0 0 0 0 0 0 0 0 0 0 0 0 : SD_err
-1e+200 -1e+200 -1e+200 -1e+200 -1e+200 -1e+200 -1e+200 -1e+200 -1e+200 -1e+200 -1e+200 -1e+200 -1e+200 -1e+200 -1e+200 -1e+200 -1e+200 -1e+200 -1e+200 -1e+200 -1e+200 -1e+200 -1e+200 -1e+200 -1e+200 -1e+200 -1e+200 -1e+200 -1e+200 -1e+200 -1e+200 -1e+200 -1e+200 -1e+200 -1e+200 -1e+200 -1e+200 -1e+200 -1e+200 -1e+200 : SD_min
1e+200 1e+200 1e+200 1e+200 1e+200 1e+200 1e+200 1e+200 1e+200 1e+200 1e+200 1e+200 1e+200 1e+200 1e+200 1e+200 1e+200 1e+200 1e+200 1e+200 1e+200 1e+200 1e+200 1e+200 1e+200 1e+200 1e+200 1e+200 1e+200 1e+200 1e+200 1e+200 1e+200 1e+200 1e+200 1e+200 1e+200 1e+200 1e+200 1e+200 : SD_max
0 0 0 0 0 0 0 0 0 0 0 0 0 0 0 0 0 0 0 0 0 0 0 0 0 0 0 0 0 0 0 0 0 0 0 0 0 0 0 0 : SD_limits
0 0 0 0 0 0 0 0 0 0 0 0 0 0 0 0 0 0 0 0 0 0 0 0 0 0 0 0 0 0 0 0 0 0 0 0 0 0 0 0 : SD_active
Monodisperse
100 0.2 0 0 0 0 0 0 0 0 0 0 0 0 0 0 0 0 0 0 0 0 0 0 0 0 0 0 0 0 0 0 0 0 0 0 0 0 0 0 : SQ_s
0 0 0 0 0 0 0 0 0 0 0 0 0 0 0 0 0 0 0 0 0 0 0 0 0 0 0 0 0 0 0 0 0 0 0 0 0 0 0 0 : SQ_err
-1e+200 -1e+200 -1e+200 -1e+200 -1e+200 -1e+200 -1e+200 -1e+200 -1e+200 -1e+200 -1e+200 -1e+200 -1e+200 -1e+200 -1e+200 -1e+200 -1e+200 -1e+200 -1e+200 -1e+200 -1e+200 -1e+200 -1e+200 -1e+200 -1e+200 -1e+200 -1e+200 -1e+200 -1e+200 -1e+200 -1e+200 -1e+200 -1e+200 -1e+200 -1e+200 -1e+200 -1e+200 -1e+200 -1e+200 -1e+200 : SQ_min
1e+200 1e+200 1e+200 1e+200 1e+200 1e+200 1e+200 1e+200 1e+200 1e+200 1e+200 1e+200 1e+200 1e+200 1e+200 1e+200 1e+200 1e+200 1e+200 1e+200 1e+200 1e+200 1e+200 1e+200 1e+200 1e+200 1e+200 1e+200 1e+200 1e+200 1e+200 1e+200 1e+200 1e+200 1e+200 1e+200 1e+200 1e+200 1e+200 1e+200 : SQ_max
0 0 0 0 0 0 0 0 0 0 0 0 0 0 0 0 0 0 0 0 0 0 0 0 0 0 0 0 0 0 0 0 0 0 0 0 0 0 0 0 : SQ_limits
0 0 0 0 0 0 0 0 0 0 0 0 0 0 0 0 0 0 0 0 0 0 0 0 0 0 0 0 0 0 0 0 0 0 0 0 0 0 0 0 : SQ_active
None
0 : SQ_how
                                                           6 : i-th SD
                                                           1 : SD belongs to j-th data set
yes
yes
no
5.61844 6.43315 0.140967 0 0 0 0 0 0 0 0 0 0 0 0 0 0 0 0 0 0 0 0 0 0 0 0 0 0 0 0 0 0 0 0 0 0 0 0 0 : FF_l
0.10806 0.0021266 0.00317459 0 0 0 0 0 0 0 0 0 0 0 0 0 0 0 0 0 0 0 0 0 0 0 0 0 0 0 0 0 0 0 0 0 0 0 0 0 : FF_err
-1e+200 -1e+200 -1e+200 -1e+200 -1e+200 -1e+200 -1e+200 -1e+200 -1e+200 -1e+200 -1e+200 -1e+200 -1e+200 -1e+200 -1e+200 -1e+200 -1e+200 -1e+200 -1e+200 -1e+200 -1e+200 -1e+200 -1e+200 -1e+200 -1e+200 -1e+200 -1e+200 -1e+200 -1e+200 -1e+200 -1e+200 -1e+200 -1e+200 -1e+200 -1e+200 -1e+200 -1e+200 -1e+200 -1e+200 -1e+200 : FF_min
1e+200 1e+200 1e+200 1e+200 1e+200 1e+200 1e+200 1e+200 1e+200 1e+200 1e+200 1e+200 1e+200 1e+200 1e+200 1e+200 1e+200 1e+200 1e+200 1e+200 1e+200 1e+200 1e+200 1e+200 1e+200 1e+200 1e+200 1e+200 1e+200 1e+200 1e+200 1e+200 1e+200 1e+200 1e+200 1e+200 1e+200 1e+200 1e+200 1e+200 : FF_max
0 0 0 0 0 0 0 0 0 0 0 0 0 0 0 0 0 0 0 0 0 0 0 0 0 0 0 0 0 0 0 0 0 0 0 0 0 0 0 0 : FF_limits
1 1 1 0 0 0 0 0 0 0 0 0 0 0 0 0 0 0 0 0 0 0 0 0 0 0 0 0 0 0 0 0 0 0 0 0 0 0 0 0 : FF_active
0 0 0 0 0 0 0 0 0 0 0 0 0 0 0 0 0 0 0 0 0 0 0 0 0 0 0 0 0 0 0 0 0 0 0 0 0 0 0 0 : FF_distr
Lorentzian (Amplitude)
1 0.05 1 10 0 0 0 0 0 0 0 0 0 0 0 0 0 0 0 0 0 0 0 0 0 0 0 0 0 0 0 0 0 0 0 0 0 0 0 0 : SD_a
0 0 0 0 0 0 0 0 0 0 0 0 0 0 0 0 0 0 0 0 0 0 0 0 0 0 0 0 0 0 0 0 0 0 0 0 0 0 0 0 : SD_err
-1e+200 -1e+200 -1e+200 -1e+200 -1e+200 -1e+200 -1e+200 -1e+200 -1e+200 -1e+200 -1e+200 -1e+200 -1e+200 -1e+200 -1e+200 -1e+200 -1e+200 -1e+200 -1e+200 -1e+200 -1e+200 -1e+200 -1e+200 -1e+200 -1e+200 -1e+200 -1e+200 -1e+200 -1e+200 -1e+200 -1e+200 -1e+200 -1e+200 -1e+200 -1e+200 -1e+200 -1e+200 -1e+200 -1e+200 -1e+200 : SD_min
1e+200 1e+200 1e+200 1e+200 1e+200 1e+200 1e+200 1e+200 1e+200 1e+200 1e+200 1e+200 1e+200 1e+200 1e+200 1e+200 1e+200 1e+200 1e+200 1e+200 1e+200 1e+200 1e+200 1e+200 1e+200 1e+200 1e+200 1e+200 1e+200 1e+200 1e+200 1e+200 1e+200 1e+200 1e+200 1e+200 1e+200 1e+200 1e+200 1e+200 : SD_max
0 0 0 0 0 0 0 0 0 0 0 0 0 0 0 0 0 0 0 0 0 0 0 0 0 0 0 0 0 0 0 0 0 0 0 0 0 0 0 0 : SD_limits
0 0 0 0 0 0 0 0 0 0 0 0 0 0 0 0 0 0 0 0 0 0 0 0 0 0 0 0 0 0 0 0 0 0 0 0 0 0 0 0 : SD_active
Monodisperse
100 0.2 0 0 0 0 0 0 0 0 0 0 0 0 0 0 0 0 0 0 0 0 0 0 0 0 0 0 0 0 0 0 0 0 0 0 0 0 0 0 : SQ_s
0 0 0 0 0 0 0 0 0 0 0 0 0 0 0 0 0 0 0 0 0 0 0 0 0 0 0 0 0 0 0 0 0 0 0 0 0 0 0 0 : SQ_err
-1e+200 -1e+200 -1e+200 -1e+200 -1e+200 -1e+200 -1e+200 -1e+200 -1e+200 -1e+200 -1e+200 -1e+200 -1e+200 -1e+200 -1e+200 -1e+200 -1e+200 -1e+200 -1e+200 -1e+200 -1e+200 -1e+200 -1e+200 -1e+200 -1e+200 -1e+200 -1e+200 -1e+200 -1e+200 -1e+200 -1e+200 -1e+200 -1e+200 -1e+200 -1e+200 -1e+200 -1e+200 -1e+200 -1e+200 -1e+200 : SQ_min
1e+200 1e+200 1e+200 1e+200 1e+200 1e+200 1e+200 1e+200 1e+200 1e+200 1e+200 1e+200 1e+200 1e+200 1e+200 1e+200 1e+200 1e+200 1e+200 1e+200 1e+200 1e+200 1e+200 1e+200 1e+200 1e+200 1e+200 1e+200 1e+200 1e+200 1e+200 1e+200 1e+200 1e+200 1e+200 1e+200 1e+200 1e+200 1e+200 1e+200 : SQ_max
0 0 0 0 0 0 0 0 0 0 0 0 0 0 0 0 0 0 0 0 0 0 0 0 0 0 0 0 0 0 0 0 0 0 0 0 0 0 0 0 : SQ_limits
0 0 0 0 0 0 0 0 0 0 0 0 0 0 0 0 0 0 0 0 0 0 0 0 0 0 0 0 0 0 0 0 0 0 0 0 0 0 0 0 : SQ_active
None
0 : SQ_how
