# Supplementary material for: Nanoparticle size distribution quantification: results of a small-angle X-ray scattering inter-laboratory comparison
Source: J Appl Crystallogr. 2017 Aug 18;50(Pt 5):1280–8. doi: 10.1107/S160057671701010X (PMC5627679; doi:10.1107/S160057671701010X)
Supplement: Supplementary file 1 [file j-50-01280-sup1.zip › QPrecision/data/AgBeh.sas]

set sasfit(maxIterations) "10"
set sasfit(Nth,file,dr_by_errorbar) ""
set sasfit(Nth,file,l2) ""
set sasfit(Nth,actual) "0"
set sasfit(file,r2) "5.0"
set sasfit(filelabel) ""
set sasfit(print,ResIQGraph_ps) "ResIQ.ps"
set sasfit(file,dr_mindist) "0.02"
set sasfit(update_menu_during_fit) "1"
set sasfit(print,paperheight) "296"
set sasfit(print,height) "105"
set sasfit(Nth,file,Q) ""
set sasfit(Nth,file,widcnt) "0"
set sasfit(batch,jobfid) ""
set sasfit(Nth,n) "0"
set sasfit(simorfit) "fit"
set sasfit(print,tmpps) "sasfit.ps"
set sasfit(file,dr_multerror) "1.0"
set sasfit(print,command) {lpr -Pc2pos_2}
set sasfit(Nth,res) ""
set sasfit(file,l1) "18000"
set sasfit(file,Dlambda) "0.1"
set sasfit(I) {118.7464 110.8034 115.8323 107.8855 120.682 122.521 122.6914 116.1472 122.7361 117.1219 119.2177 105.9601 116.2466 119.5996 118.3794 126.6062 137.3506 136.3533 136.0189 122.8071 128.2814 147.2551 133.7511 137.2235 136.3005 158.9612 151.9596 135.6359 152.4014 155.1808 176.3266 167.92 183.9742 163.4708 184.0892 187.4918 195.1166 190.781 221.6154 218.9335 257.6761 270.0977 258.3231 278.3875 288.2474 308.5836 350.7921 384.33 462.0795 507.1592 534.7146 626.1734 760.8479 731.13 974.7359 1024.872 1067.794 1124.393 986.2622 955.4168 820.1439 626.8272 512.8365 357.8383 332.1355 265.2525 171.2441 157.1358 129.222 116.6843 87.70985 83.2831 68.88186 64.81557 62.48201 50.01879 56.03196 50.73983 46.75321 42.06126 40.90796 36.00394 35.63628 36.4353 31.28125 34.1283 31.02734 29.01664 29.82281 30.96692 29.95369 29.25294 25.4851 26.67372 26.2383 25.34265 24.958805 24.09208 24.00718 22.09887 22.38645 22.09963 20.94258 22.79085 22.07308 21.36087 21.123275 21.29637 20.8361 20.22012 20.39013 21.49258 21.62352 18.611615 17.62959 18.62989 19.66605 19.48223 21.17252 19.35062 21.19844 19.63532 18.820525 21.67409 17.89095 16.7938 16.90524 17.156335 18.85293 19.04879 18.09217 18.01351 18.260015 15.08337 17.20276 19.20572 17.81422 15.89268 18.44981 18.27129 17.32036 17.34982 18.832035 16.48586 19.50505 19.39909 19.34796 18.65991 17.936 19.522815 19.32731 20.51545 18.82258 21.18107 21.38057 23.1596 23.04257 24.33799 22.53445 23.97773 26.158315 26.17866 27.96515 28.95061 32.821985 36.62679 37.4597 38.601515 44.791705 50.62825 53.49417 65.79949 79.27465 93.50855 118.18345 139.3925 151.60215 167.0294 162.0834 128.6061 81.82581 44.18307 28.48268 16.00707 11.90352 7.9947105 6.9441425 5.7775905 5.166464 4.355015 3.957736 3.6233055 3.8331345 3.5983385 3.6105775 3.523892 3.3049465 3.039635 3.5909265 3.239592 3.2904545 3.372108 3.868323 3.341306 3.6105815 3.596466 3.59797866667 3.806269 4.087713 4.400048 4.13092 4.197066 4.5679435 4.96060566667 4.2954385 5.371463 5.324864 5.7119405 6.122665 6.269265 5.758867 7.0363035 6.701373 7.429601 7.677854 8.690605 8.28271233333 8.703418 9.516932 9.592935 10.9563466667 11.24432 12.2345333333 12.6807266667 13.642005 15.4665666667 15.0011433333 15.988855 17.5870166667 20.85012 23.787135 27.90849 32.41108 40.72782 45.41736 55.55931 68.8387966667 81.9693066667 87.4278 74.3131 48.2287833333 28.5200333333 19.0697866667 14.1801166667 10.96303 9.34293 8.19416366667 7.125969 6.91272333333 6.00091466667 5.68900766667 4.90271966667 5.098274 4.374849 4.07542566667 3.87902066667 3.443441 3.3654 3.09356166667 2.83086066667 2.75657533333 2.85016266667 3.20924425 2.78046866667 2.91620766667 3.146487 3.277248 3.327063 3.3050715 3.671234 3.92971666667 4.052567 4.24128333333 4.3697125 4.74738833333 5.23235775 5.646616 6.28448275 7.105043 7.89277525 8.98953 9.35049866667 11.49667 14.0025825 16.7933166667 18.6594 21.0494775 27.252 29.62464 22.4741325 12.848515 7.67030925 5.631752 4.90716375 4.17201075 4.0503485 3.80031775 3.736594 3.3888885 3.41475875 3.32584175 3.08582175 3.17664625 3.05474575 2.77826725 2.6368618 2.68520425 2.33792175 2.561069 2.492237 2.4614235 2.615739 2.606834 2.91604825 3.1869826 3.446605 3.668644 4.335041 4.93814275 5.7156754 6.7387178 8.0831795 10.1009326 12.287152 13.7061225 15.732496 20.011328 20.837802 13.72358 8.1279208 5.8172698 4.9636906 4.3708546 4.0465546 3.785109 3.6721868 3.4115298 3.3681568 3.2812522 3.0785478 3.0284006 3.06067833333 2.8396102 2.5451404 2.7404794 2.5433085 2.527846 2.64312466667 2.6453174 2.7792706 2.9653675 3.42448233333 3.6699504 4.5032375 5.2382662 6.49461883333 6.91322416667 7.5413352 8.925431 8.3925775 4.96170716667 3.62705 3.13747483333 2.81623383333 2.809792 2.7313965 2.67114216667 2.57297316667 2.44893533333 2.309819 2.31060566667 2.032711}
set sasfit(Nth,file,Dd) ""
set sasfit(file,dr_by_errorbar) "1"
set sasfit(file,l2) "18000"
set sasfit(hide) "no"
set sasfit(print,blt) " "
set sasfit(Nth,file,name) ""
set sasfit(file,widcnt) "1"
set sasfit(print,padx1) "10"
set sasfit(print,padx2) "10"
set sasfit(print,GlobalIQGraph_ps) "GlobalIQ.eps"
set sasfit(Nth,file,res,file) ""
set sasfit(file,d) "7.5"
set sasfit(upper,Q) ""
set sasfit(print,paperwidth) "210"
set sasfit(print,width) "148"
set sasfit(batch,jobfile) ""
set sasfit(Nth,file,dr_max_Dq_q) ""
set sasfit(file,widname) {{.addfile.lay2 1}}
set sasfit(Q) {0.7010673 0.7077057 0.7143441 0.7209824 0.7276206 0.7342589 0.740897 0.7475352 0.7541733 0.7608113 0.7674493 0.7740872 0.7807251 0.787363 0.7940008 0.8006386 0.8072763 0.813914 0.8205516 0.8271891 0.8338267 0.8404641 0.8471016 0.8537389 0.8603762 0.8670135 0.8736507 0.8802879 0.886925 0.893562 0.900199 0.906836 0.9134729 0.9201097 0.9267465 0.9333832 0.9400199 0.9466565 0.9532931 0.9599296 0.966566 0.9732024 0.9798388 0.986475 0.9931112 0.9997469 1.006384 1.01302 1.019656 1.026291 1.032927 1.039563 1.046199 1.052835 1.05947 1.066106 1.072741 1.079377 1.086012 1.092647 1.099282 1.105918 1.112553 1.119188 1.125823 1.132457 1.139092 1.145727 1.152362 1.158996 1.165631 1.172265 1.1789 1.185534 1.192168 1.198802 1.205437 1.212071 1.218705 1.225338 1.235289 1.24524 1.251873 1.258507 1.26514 1.271774 1.278407 1.28504 1.291673 1.298306 1.3082555 1.318205 1.324838 1.331471 1.338103 1.344736 1.354684 1.364633 1.371265 1.377897 1.384529 1.394477 1.404425 1.411056 1.417688 1.424319 1.4342665 1.444214 1.450845 1.457476 1.4674225 1.477369 1.483999 1.4939455 1.503891 1.510521 1.520467 1.530412 1.537042 1.546987 1.556932 1.563561 1.5735055 1.58345 1.590079 1.6000225 1.609966 1.6199095 1.629853 1.636481 1.646424 1.656366 1.666309 1.676251 1.686193 1.696134 1.7060755 1.716017 1.7259575 1.735898 1.7458385 1.755779 1.765719 1.775659 1.785598 1.795538 1.805477 1.815415 1.825354 1.838605 1.848543 1.8584805 1.868418 1.8783555 1.8916045 1.901541 1.911478 1.924726 1.934661 1.944597 1.957844 1.967779 1.9777135 1.9909595 2.0042045 2.014138 2.024072 2.037316 2.0505595 2.0638025 2.073735 2.0836665 2.0969085 2.1101495 2.1233905 2.133321 2.143251 2.1564905 2.1697295 2.1829685 2.1962065 2.2094435 2.222681 2.235917 2.249153 2.262389 2.2756235 2.2888575 2.3020915 2.315325 2.328558 2.34179 2.3550215 2.3682525 2.381483 2.3947125 2.407942 2.421171 2.434399 2.447627 2.4608535 2.477387 2.4939185 2.507144 2.520368 2.533592 2.55012066667 2.5666485 2.5798705 2.593091 2.609617 2.626141 2.63936 2.655883 2.6724045 2.685621 2.702141 2.71866 2.7318745 2.74839166667 2.7649075 2.77812 2.79463366667 2.8111475 2.82765933333 2.8441705 2.86068033333 2.8771895 2.893697 2.910204 2.92671 2.943215 2.959718 2.979521 2.996022 3.01252233333 3.032321 3.0488185 3.065315 3.08510933333 3.1016035 3.118096 3.137886 3.154376 3.17086566667 3.190651 3.21043466667 3.23021666667 3.2467005 3.26318266667 3.28296 3.30273566667 3.32251 3.34228166667 3.362052 3.38182066667 3.40158733333 3.421352 3.44111533333 3.46087666667 3.480636 3.50039366667 3.520149 3.53990333333 3.55965533333 3.579405 3.59915366667 3.62219075 3.645225 3.664967 3.68470666667 3.704445 3.72746975 3.75049233333 3.77022366667 3.793241 3.81625533333 3.83598 3.8589895 3.881996 3.901714 3.92471525 3.947714 3.97070975 3.993703 4.01669275 4.03968 4.06266425 4.08564566667 4.10862425 4.1348815 4.157854 4.18082275 4.20706925 4.230032 4.25299125 4.279227 4.305459 4.32840866667 4.35135475 4.37757525 4.40379175 4.43000425 4.45621225 4.48241625 4.50861625 4.53481175 4.56100325 4.58719025 4.61337325 4.63955175 4.6657255 4.69189575 4.718061 4.74422175 4.7736474 4.80306825 4.8292145 4.8553565 4.8847608 4.9141595 4.9402865 4.969674 4.999056 5.0284318 5.057802 5.0839035 5.1132622 5.14261475 5.171961 5.2045616 5.233895 5.2632224 5.2958016 5.32511575 5.354424 5.3869816 5.4195308 5.44881875 5.4781002 5.5106276 5.543147 5.5756584 5.6081618 5.6406568 5.6731442 5.705623 5.7380938 5.770556 5.80301 5.8354558 5.8711365 5.9068068 5.9392254 5.9716356 6.00727666667 6.0429074 6.0785275 6.1141374 6.1465006 6.18208983333 6.22090233333 6.2564692 6.29202516667 6.3275702 6.36310433333 6.40185616667 6.4373674 6.47286716667 6.51158166667 6.55028266667 6.58896983333 6.627644 6.6663045 6.70495133333 6.74358433333 6.78220333333 6.82080866667 6.8594 6.8979775 6.93654066667 6.978301}
set sasfit(res) {0.0 0.0 0.0 0.0 0.0 0.0 0.0 0.0 0.0 0.0 0.0 0.0 0.0 0.0 0.0 0.0 0.0 0.0 0.0 0.0 0.0 0.0 0.0 0.0 0.0 0.0 0.0 0.0 0.0 0.0 0.0 0.0 0.0 0.0 0.0 0.0 0.0 0.0 0.0 0.0 0.0 0.0 0.0 0.0 0.0 0.0 0.0 0.0 0.0 0.0 0.0 0.0 0.0 0.0 0.0 0.0 0.0 0.0 0.0 0.0 0.0 0.0 0.0 0.0 0.0 0.0 0.0 0.0 0.0 0.0 0.0 0.0 0.0 0.0 0.0 0.0 0.0 0.0 0.0 0.0 0.0 0.0 0.0 0.0 0.0 0.0 0.0 0.0 0.0 0.0 0.0 0.0 0.0 0.0 0.0 0.0 0.0 0.0 0.0 0.0 0.0 0.0 0.0 0.0 0.0 0.0 0.0 0.0 0.0 0.0 0.0 0.0 0.0 0.0 0.0 0.0 0.0 0.0 0.0 0.0 0.0 0.0 0.0 0.0 0.0 0.0 0.0 0.0 0.0 0.0 0.0 0.0 0.0 0.0 0.0 0.0 0.0 0.0 0.0 0.0 0.0 0.0 0.0 0.0 0.0 0.0 0.0 0.0 0.0 0.0 0.0 0.0 0.0 0.0 0.0 0.0 0.0 0.0 0.0 0.0 0.0 0.0 0.0 0.0 0.0 0.0 0.0 0.0 0.0 0.0 0.0 0.0 0.0 0.0 0.0 0.0 0.0 0.0 0.0 0.0 0.0 0.0 0.0 0.0 0.0 0.0 0.0 0.0 0.0 0.0 0.0 0.0 0.0 0.0 0.0 0.0 0.0 0.0 0.0 0.0 0.0 0.0 0.0 0.0 0.0 0.0 0.0 0.0 0.0 0.0 0.0 0.0 0.0 0.0 0.0 0.0 0.0 0.0 0.0 0.0 0.0 0.0 0.0 0.0 0.0 0.0 0.0 0.0 0.0 0.0 0.0 0.0 0.0 0.0 0.0 0.0 0.0 0.0 0.0 0.0 0.0 0.0 0.0 0.0 0.0 0.0 0.0 0.0 0.0 0.0 0.0 0.0 0.0 0.0 0.0 0.0 0.0 0.0 0.0 0.0 0.0 0.0 0.0 0.0 0.0 0.0 0.0 0.0 0.0 0.0 0.0 0.0 0.0 0.0 0.0 0.0 0.0 0.0 0.0 0.0 0.0 0.0 0.0 0.0 0.0 0.0 0.0 0.0 0.0 0.0 0.0 0.0 0.0 0.0 0.0 0.0 0.0 0.0 0.0 0.0 0.0 0.0 0.0 0.0 0.0 0.0 0.0 0.0 0.0 0.0 0.0 0.0 0.0 0.0 0.0 0.0 0.0 0.0 0.0 0.0 0.0 0.0 0.0 0.0 0.0 0.0 0.0 0.0 0.0 0.0 0.0 0.0 0.0 0.0 0.0 0.0 0.0 0.0 0.0 0.0 0.0 0.0 0.0 0.0 0.0 0.0 0.0 0.0 0.0 0.0 0.0 0.0 0.0 0.0 0.0 0.0 0.0 0.0 0.0 0.0 0.0 0.0 0.0 0.0 0.0 0.0 0.0 0.0 0.0 0.0 0.0 0.0 0.0 0.0 0.0 0.0 0.0 0.0 0.0 0.0 0.0 0.0}
set sasfit(SD,root_menu) ".analytical.fitpar.sd.lay.wrl.whichsd.menu"
set sasfit(Nth,Qth) ""
set sasfit(Comment) ""
set sasfit(print,decorations) "no"
set sasfit(print,landscape) "yes"
set sasfit(file,dr_by_count) "1"
set sasfit(file,Dd) "7.5"
set sasfit(file,divisor) "1"
set sasfit(print,paperysize) {1189     841     594    420       297       210  279.4    431.8   355.6  215.9     254       330.2  274.32   355.6   215.9  279.4     431.8     558.8   863.6}
set sasfit(print,StructParData_ps) "StructPar.ps"
set sasfit(Nth,file,lastskip) ""
set sasfit(Nth,actual_optionMenu) "0"
set sasfit(lower,Q) ""
set sasfit(Nth,file,d) ""
set sasfit(Nth,filelabel) ""
set sasfit(actualdatatype) "Ascii"
set sasfit(file,hide) "no"
set sasfit(print,AnalytPar_ps) "AnalytPar.ps"
set sasfit(print,IQGraph_ps) "IQ.eps"
set sasfit(Nth,n,nonhidden) "0"
set sasfit(print,pady1) "10"
set sasfit(print,pady2) "10"
set sasfit(print,printto) "File"
set sasfit(res,calc) {0.0308897 0.0311614 0.0314333 0.0317054 0.0319776 0.03225 0.0325226 0.0327953 0.0330682 0.0333412 0.0336144 0.0338877 0.0341611 0.0344347 0.0347084 0.0349822 0.0352562 0.0355303 0.0358045 0.0360788 0.0363532 0.0366277 0.0369024 0.0371771 0.037452 0.0377269 0.038002 0.0382771 0.0385524 0.0388277 0.0391031 0.0393787 0.0396543 0.0399299 0.0402057 0.0404816 0.0407575 0.0410335 0.0413096 0.0415857 0.0418619 0.0421382 0.0424146 0.042691 0.0429676 0.0432441 0.0435208 0.0437975 0.0440742 0.044351 0.0446279 0.0449048 0.0451818 0.0454589 0.045736 0.0460132 0.0462904 0.0465676 0.0468449 0.0471223 0.0473997 0.0476772 0.0479547 0.0482323 0.0485099 0.0487875 0.0490652 0.0493429 0.0496207 0.0498985 0.0501763 0.0504542 0.0507322 0.0510101 0.0512881 0.0515662 0.0518443 0.0521224 0.0524006 0.0526787 0.0530961 0.0535135 0.0537918 0.0540702 0.0543485 0.054627 0.0549054 0.0551839 0.0554624 0.0557409 0.0561587 0.0565767 0.0568553 0.057134 0.0574126 0.0576914 0.0581095 0.0585277 0.0588065 0.0590853 0.0593642 0.0597825 0.0602009 0.0604798 0.0607588 0.0610377 0.0614563 0.0618748 0.0621539 0.062433 0.0628516 0.0632704 0.0635495 0.0639683 0.0643871 0.0646663 0.0650851 0.065504 0.0657833 0.0662023 0.0666213 0.0669006 0.0673197 0.0677387 0.0680181 0.0684372 0.0688564 0.0692756 0.0696948 0.0699743 0.0703935 0.0708128 0.0712321 0.0716514 0.0720708 0.0724901 0.0729095 0.073329 0.0737484 0.0741678 0.0745873 0.0750068 0.0754263 0.0758459 0.0762654 0.076685 0.0771046 0.0775242 0.0779438 0.0785033 0.078923 0.0793426 0.0797623 0.080182 0.0807416 0.0811613 0.0815811 0.0821408 0.0825605 0.0829803 0.08354 0.0839598 0.0843796 0.0849393 0.0854991 0.0859189 0.0863388 0.0868986 0.0874584 0.0880182 0.0884381 0.088858 0.0894178 0.0899777 0.0905376 0.0909575 0.0913774 0.0919373 0.0924972 0.0930571 0.093617 0.0941768 0.0947368 0.0952967 0.0958566 0.0964165 0.0969764 0.0975363 0.0980963 0.0986562 0.0992161 0.099776 0.100336 0.100896 0.101456 0.102016 0.102576 0.103135 0.103695 0.104255 0.104815 0.105515 0.106215 0.106775 0.107335 0.107894 0.108594 0.109294 0.109854 0.110414 0.111113 0.111813 0.112373 0.113072 0.113772 0.114332 0.115031 0.115731 0.116291 0.11699 0.11769 0.11825 0.118949 0.119649 0.120348 0.121047 0.121747 0.122446 0.123146 0.123845 0.124544 0.125244 0.125943 0.126782 0.127481 0.12818 0.129019 0.129718 0.130417 0.131256 0.131955 0.132654 0.133493 0.134191 0.13489 0.135729 0.136567 0.137406 0.138104 0.138803 0.139641 0.14048 0.141318 0.142156 0.142994 0.143832 0.14467 0.145508 0.146346 0.147183 0.148021 0.148859 0.149696 0.150534 0.151371 0.152209 0.153046 0.154023 0.154999 0.155836 0.156673 0.15751 0.158487 0.159463 0.1603 0.161276 0.162252 0.163088 0.164064 0.16504 0.165876 0.166851 0.167827 0.168802 0.169777 0.170752 0.171727 0.172702 0.173677 0.174651 0.175765 0.176739 0.177713 0.178827 0.179801 0.180775 0.181887 0.183 0.183974 0.184947 0.186059 0.187171 0.188283 0.189395 0.190507 0.191618 0.192729 0.19384 0.194951 0.196062 0.197173 0.198283 0.199393 0.200503 0.201613 0.202862 0.20411 0.205219 0.206328 0.207576 0.208823 0.209932 0.211179 0.212425 0.213672 0.214918 0.216025 0.217271 0.218517 0.219762 0.221145 0.22239 0.223634 0.225017 0.22626 0.227504 0.228886 0.230267 0.23151 0.232752 0.234132 0.235512 0.236892 0.238271 0.23965 0.241029 0.242407 0.243785 0.245163 0.24654 0.247917 0.249431 0.250945 0.252321 0.253696 0.255209 0.256721 0.258233 0.259744 0.261117 0.262628 0.264275 0.265784 0.267294 0.268802 0.27031 0.271955 0.273462 0.274969 0.276612 0.278254 0.279896 0.281538 0.283179 0.284819 0.286459 0.288098 0.289736 0.291374 0.293012 0.294649 0.296421}
set sasfit(batch,jobprogress,line) "0"
set sasfit(sim,Qmin) "1e-2"
set sasfit(file,n) "1"
set sasfit(print,maxpect) "yes"
set sasfit(Nth,file,dr_multerror) ""
set sasfit(Nth,file,lambda) ""
set sasfit(scale_types_x) {"x" "pow(x,2)" "pow(x,3)" "pow(x,4)" "log10(x)" "log(x)"  "sqrt(x)" "1/x" "1/sqrt(x)" "arcsinh(x)" }
set sasfit(file,firstskip) "0"
set sasfit(export,actualdatatype) "Ascii"
set sasfit(sim,Qmax) "1"
set sasfit(scale_types_y) {"y" "pow(y,2)" "pow(y,3)" "pow(y,4)" "y*x" "y*pow(x,2)"  "y*pow(x,3)" "y*pow(x,4)" "y*pow(x,6)" "log10(y)" "log(abs(y))"  "log(abs(y*x))" "log(abs(y*pow(x,2)))" "log(abs(y*pow(x,4)))"
                           "sqrt(abs(y))" "1/y" "1/sqrt(abs(y))" "arcsinh(y)" }
set sasfit(batch,jobcontents) ""
set sasfit(Nth,I) ""
set sasfit(print,GlobalAnalytPar_ps) "AnalytPar.ps"
set sasfit(Nth,file,dr_percent) ""
set sasfit(Nth,file,n) ""
set sasfit(mom_name) "mom"
set sasfit(Nth,file,firstskip) ""
set sasfit(file,dr_loglogdist) "1"
set sasfit(height) "460"
set sasfit(npoints) "382"
set sasfit(print,SDGraph_ps) "SDGraph.ps"
set sasfit(Nth,file,res) ""
set sasfit(print,colormode) "color"
set sasfit(file,lambda) "1.0"
set sasfit(file,res,calc) {{0.0308897 0.0311614 0.0314333 0.0317054 0.0319776 0.03225 0.0325226 0.0327953 0.0330682 0.0333412 0.0336144 0.0338877 0.0341611 0.0344347 0.0347084 0.0349822 0.0352562 0.0355303 0.0358045 0.0360788 0.0363532 0.0366277 0.0369024 0.0371771 0.037452 0.0377269 0.038002 0.0382771 0.0385524 0.0388277 0.0391031 0.0393787 0.0396543 0.0399299 0.0402057 0.0404816 0.0407575 0.0410335 0.0413096 0.0415857 0.0418619 0.0421382 0.0424146 0.042691 0.0429676 0.0432441 0.0435208 0.0437975 0.0440742 0.044351 0.0446279 0.0449048 0.0451818 0.0454589 0.045736 0.0460132 0.0462904 0.0465676 0.0468449 0.0471223 0.0473997 0.0476772 0.0479547 0.0482323 0.0485099 0.0487875 0.0490652 0.0493429 0.0496207 0.0498985 0.0501763 0.0504542 0.0507322 0.0510101 0.0512881 0.0515662 0.0518443 0.0521224 0.0524006 0.0526787 0.0530961 0.0535135 0.0537918 0.0540702 0.0543485 0.054627 0.0549054 0.0551839 0.0554624 0.0557409 0.0561587 0.0565767 0.0568553 0.057134 0.0574126 0.0576914 0.0581095 0.0585277 0.0588065 0.0590853 0.0593642 0.0597825 0.0602009 0.0604798 0.0607588 0.0610377 0.0614563 0.0618748 0.0621539 0.062433 0.0628516 0.0632704 0.0635495 0.0639683 0.0643871 0.0646663 0.0650851 0.065504 0.0657833 0.0662023 0.0666213 0.0669006 0.0673197 0.0677387 0.0680181 0.0684372 0.0688564 0.0692756 0.0696948 0.0699743 0.0703935 0.0708128 0.0712321 0.0716514 0.0720708 0.0724901 0.0729095 0.073329 0.0737484 0.0741678 0.0745873 0.0750068 0.0754263 0.0758459 0.0762654 0.076685 0.0771046 0.0775242 0.0779438 0.0785033 0.078923 0.0793426 0.0797623 0.080182 0.0807416 0.0811613 0.0815811 0.0821408 0.0825605 0.0829803 0.08354 0.0839598 0.0843796 0.0849393 0.0854991 0.0859189 0.0863388 0.0868986 0.0874584 0.0880182 0.0884381 0.088858 0.0894178 0.0899777 0.0905376 0.0909575 0.0913774 0.0919373 0.0924972 0.0930571 0.093617 0.0941768 0.0947368 0.0952967 0.0958566 0.0964165 0.0969764 0.0975363 0.0980963 0.0986562 0.0992161 0.099776 0.100336 0.100896 0.101456 0.102016 0.102576 0.103135 0.103695 0.104255 0.104815 0.105515 0.106215 0.106775 0.107335 0.107894 0.108594 0.109294 0.109854 0.110414 0.111113 0.111813 0.112373 0.113072 0.113772 0.114332 0.115031 0.115731 0.116291 0.11699 0.11769 0.11825 0.118949 0.119649 0.120348 0.121047 0.121747 0.122446 0.123146 0.123845 0.124544 0.125244 0.125943 0.126782 0.127481 0.12818 0.129019 0.129718 0.130417 0.131256 0.131955 0.132654 0.133493 0.134191 0.13489 0.135729 0.136567 0.137406 0.138104 0.138803 0.139641 0.14048 0.141318 0.142156 0.142994 0.143832 0.14467 0.145508 0.146346 0.147183 0.148021 0.148859 0.149696 0.150534 0.151371 0.152209 0.153046 0.154023 0.154999 0.155836 0.156673 0.15751 0.158487 0.159463 0.1603 0.161276 0.162252 0.163088 0.164064 0.16504 0.165876 0.166851 0.167827 0.168802 0.169777 0.170752 0.171727 0.172702 0.173677 0.174651 0.175765 0.176739 0.177713 0.178827 0.179801 0.180775 0.181887 0.183 0.183974 0.184947 0.186059 0.187171 0.188283 0.189395 0.190507 0.191618 0.192729 0.19384 0.194951 0.196062 0.197173 0.198283 0.199393 0.200503 0.201613 0.202862 0.20411 0.205219 0.206328 0.207576 0.208823 0.209932 0.211179 0.212425 0.213672 0.214918 0.216025 0.217271 0.218517 0.219762 0.221145 0.22239 0.223634 0.225017 0.22626 0.227504 0.228886 0.230267 0.23151 0.232752 0.234132 0.235512 0.236892 0.238271 0.23965 0.241029 0.242407 0.243785 0.245163 0.24654 0.247917 0.249431 0.250945 0.252321 0.253696 0.255209 0.256721 0.258233 0.259744 0.261117 0.262628 0.264275 0.265784 0.267294 0.268802 0.27031 0.271955 0.273462 0.274969 0.276612 0.278254 0.279896 0.281538 0.283179 0.284819 0.286459 0.288098 0.289736 0.291374 0.293012 0.294649 0.296421}}
set sasfit(print,tmp2ps) "sasfit2.ps"
set sasfit(Nth,Q) ""
set sasfit(Nth,file,dr_loglogdist) ""
set sasfit(print,ipadx1) "0"
set sasfit(print,ipadx2) "0"
set sasfit(file,dr_percent) "1.0"
set sasfit(par_name) "par"
set sasfit(file,dr_max_Dq_q) "0.1"
set sasfit(sim,N) "100"
set sasfit(print,units) "m"
set sasfit(Nth,file,hide) ""
set sasfit(Message) "??"
set sasfit(DI) {1.858287 1.838043 1.872524 1.845629 1.889318 1.928467 1.909178 1.890886 1.927407 1.907626 1.912805 1.855446 1.892786 1.908474 1.918785 1.97613 2.131892 2.13031 2.110234 1.91404 2.00152 2.288694 2.082465 2.132552 2.118539 2.462061 2.369396 2.094847 2.352775 2.412132 2.746281 2.617766 2.85944 2.521832 2.841789 2.886122 3.014606 2.9475 3.413817 3.377694 3.969019 4.149149 3.994808 4.285454 4.426262 4.712334 5.34582 5.896047 7.034058 7.741306 8.14473 9.515283 11.63923 11.1091 14.7702 15.52916 16.37272 17.20681 15.15414 14.75075 12.84717 9.831028 8.220634 5.812907 5.463253 4.376325 2.892329 2.660765 2.256469 2.021523 1.5322 1.474145 1.226724 1.173032 1.09718 0.9057087 1.02891 0.9337056 0.8518855 0.7784081 0.532480574271 0.6647595 0.6570453 0.677187 0.5748559 0.6383222 0.5827864 0.5446598 0.5652703 0.5814639 0.3988121766 0.5630139 0.5016215 0.511762 0.5146143 0.5044607 1.623605 0.5034351 0.5053564 0.5000915 0.5045978 0.86594 0.5063082 0.5119898 0.4954313 0.5017716 0.353006140633 0.4866377 0.4960776 0.4922505 0.89026 0.5025104 0.4947883 0.680745 0.4820947 0.4753416 0.90284 0.4959641 0.5081055 1.30987 0.4995027 0.4850623 2.468805 0.5038971 0.4801402 0.338664211973 0.4786501 1.123905 0.4997026 0.483355 0.350846800947 0.4851711 0.346400041708 0.4771772 0.8791 0.4988181 0.348879347887 0.4911934 0.92786 0.490616 0.6271 0.5001262 1.608175 0.507197 0.53473 0.5096746 0.49087 0.50555 0.367117538724 0.370248406154 0.5203023 0.78928 0.5224114 1.75091 0.72647 0.5375106 0.97327 1.02586 0.5457424 0.394777547553 0.986865 0.5754688 2.06759 0.41423834735 0.426193071857 0.6674578 0.474604728567 0.492365445623 2.003915 4.8675 0.9432442 3.6021 2.12878 7.92975 1.43576497201 2.41851 1.8540330769 9.5476 4.9454 10.1542 12.31063 7.10105 4.4582 3.6698 0.34504 0.2147605 0.170231674468 0.163518365181 0.232021 0.168603327223 0.169532786591 0.2019145 0.167737594262 0.164246580203 0.166317894824 0.252132 0.2125485 0.172528283059 0.1944665 0.1734621229 0.175338443777 0.146900493961 0.183164196792 0.184379259961 0.185422363901 0.285647 0.166138107907 0.188549808689 0.20286955441 0.200724968799 0.290793202073 0.19950823816 0.208551155211 0.17493792755 0.2329545 0.21959087596 0.199413676839 0.223580929559 0.641157 0.246600054186 0.416995 0.2450435 0.477632210903 0.504161 0.205746904994 0.615036 0.211115174775 0.265424114295 0.589149165398 0.289952 0.571155215224 0.33263 0.238046995805 0.736985960661 0.299211031772 0.333023661038 1.00734502752 0.615765 0.752400823527 1.16695700743 0.344414352167 1.07368326954 1.74587072037 3.50219 2.34693113641 2.65057661085 1.48966993706 5.17935384634 1.1591998537 6.07342408874 4.42289575707 2.61069078829 1.74490529591 1.21589606834 0.314188324788 0.578491496627 0.62775238987 0.311842907712 0.307726623894 0.172480976537 0.325142898845 0.233619268545 0.489017675104 0.137200614366 0.098067291938 0.184790245212 0.0980689492315 0.125030312345 0.168723209236 0.0984926902872 0.0998793850198 0.101153189839 0.171541919048 0.111734164701 0.106153995066 0.0930101126662 0.167997832052 0.121823381881 0.139774618682 0.115778944001 0.121365545705 0.115070228308 0.124681477392 0.339563443371 0.217823997963 0.284740326128 0.204249799729 0.12393829303 0.743483621879 0.131778656482 0.316526113256 0.228005540273 0.291679233034 0.598061375089 1.00398418781 0.584441500836 0.415393592158 0.900374456166 0.402306179602 1.57623068899 1.14097976586 0.479177782726 0.287179735603 0.141094915715 0.146087055374 0.0734521127497 0.122052854677 0.0947762156969 0.0684484026518 0.0684399176142 0.0715329349931 0.17859074696 0.101143282429 0.0710486836321 0.131856524113 0.0711337042691 0.105007781492 0.0899070780634 0.077647146267 0.0998411731161 0.0832839060914 0.0854046498417 0.0778476729992 0.166887323512 0.0861304121284 0.224805288139 0.116929508709 0.158852057588 0.210499889452 0.193576577242 0.24184576802 0.173043511391 0.271613598462 0.600486683727 0.385207589952 0.668158944478 0.75275460604 0.507166794047 0.999045999358 0.506165631005 0.179167127374 0.0920809435755 0.118218625394 0.0837608816612 0.0651009748285 0.0711985306881 0.0873895829366 0.0610842388848 0.115838734718 0.095519157318 0.119247353707 0.0730004298465 0.139562066571 0.104442468873 0.0882950560664 0.082809360123 0.0864067985751 0.0754507626114 0.0650721524098 0.132553695098 0.106690794122 0.0658845746629 0.130987481468 0.11835638993 0.209401310316 0.151153950779 0.167379567145 0.17324472187 0.353739197563 0.507161467865 0.373262182354 0.125176103334 0.0841746984984 0.0594656588816 0.0803716079993 0.0844782740767 0.0608446805089 0.0466260626858 0.0546600412396 0.0464709091227 0.0630858028702 0.0420672711097}
set sasfit(print,padx) "5"
set sasfit(res,file) {0.0 0.0 0.0 0.0 0.0 0.0 0.0 0.0 0.0 0.0 0.0 0.0 0.0 0.0 0.0 0.0 0.0 0.0 0.0 0.0 0.0 0.0 0.0 0.0 0.0 0.0 0.0 0.0 0.0 0.0 0.0 0.0 0.0 0.0 0.0 0.0 0.0 0.0 0.0 0.0 0.0 0.0 0.0 0.0 0.0 0.0 0.0 0.0 0.0 0.0 0.0 0.0 0.0 0.0 0.0 0.0 0.0 0.0 0.0 0.0 0.0 0.0 0.0 0.0 0.0 0.0 0.0 0.0 0.0 0.0 0.0 0.0 0.0 0.0 0.0 0.0 0.0 0.0 0.0 0.0 0.0 0.0 0.0 0.0 0.0 0.0 0.0 0.0 0.0 0.0 0.0 0.0 0.0 0.0 0.0 0.0 0.0 0.0 0.0 0.0 0.0 0.0 0.0 0.0 0.0 0.0 0.0 0.0 0.0 0.0 0.0 0.0 0.0 0.0 0.0 0.0 0.0 0.0 0.0 0.0 0.0 0.0 0.0 0.0 0.0 0.0 0.0 0.0 0.0 0.0 0.0 0.0 0.0 0.0 0.0 0.0 0.0 0.0 0.0 0.0 0.0 0.0 0.0 0.0 0.0 0.0 0.0 0.0 0.0 0.0 0.0 0.0 0.0 0.0 0.0 0.0 0.0 0.0 0.0 0.0 0.0 0.0 0.0 0.0 0.0 0.0 0.0 0.0 0.0 0.0 0.0 0.0 0.0 0.0 0.0 0.0 0.0 0.0 0.0 0.0 0.0 0.0 0.0 0.0 0.0 0.0 0.0 0.0 0.0 0.0 0.0 0.0 0.0 0.0 0.0 0.0 0.0 0.0 0.0 0.0 0.0 0.0 0.0 0.0 0.0 0.0 0.0 0.0 0.0 0.0 0.0 0.0 0.0 0.0 0.0 0.0 0.0 0.0 0.0 0.0 0.0 0.0 0.0 0.0 0.0 0.0 0.0 0.0 0.0 0.0 0.0 0.0 0.0 0.0 0.0 0.0 0.0 0.0 0.0 0.0 0.0 0.0 0.0 0.0 0.0 0.0 0.0 0.0 0.0 0.0 0.0 0.0 0.0 0.0 0.0 0.0 0.0 0.0 0.0 0.0 0.0 0.0 0.0 0.0 0.0 0.0 0.0 0.0 0.0 0.0 0.0 0.0 0.0 0.0 0.0 0.0 0.0 0.0 0.0 0.0 0.0 0.0 0.0 0.0 0.0 0.0 0.0 0.0 0.0 0.0 0.0 0.0 0.0 0.0 0.0 0.0 0.0 0.0 0.0 0.0 0.0 0.0 0.0 0.0 0.0 0.0 0.0 0.0 0.0 0.0 0.0 0.0 0.0 0.0 0.0 0.0 0.0 0.0 0.0 0.0 0.0 0.0 0.0 0.0 0.0 0.0 0.0 0.0 0.0 0.0 0.0 0.0 0.0 0.0 0.0 0.0 0.0 0.0 0.0 0.0 0.0 0.0 0.0 0.0 0.0 0.0 0.0 0.0 0.0 0.0 0.0 0.0 0.0 0.0 0.0 0.0 0.0 0.0 0.0 0.0 0.0 0.0 0.0 0.0 0.0 0.0 0.0 0.0 0.0 0.0 0.0 0.0 0.0 0.0 0.0 0.0 0.0 0.0 0.0 0.0 0.0 0.0}
set sasfit(print,pady) "5"
set sasfit(export,filename) ""
set sasfit(Nth,file,Dlambda) ""
set sasfit(Nth,file,DI) ""
set sasfit(datatypes) { { Ascii  ".*"         }  { BerSANS ".\\[0-9\\]*" }  { All    "*"          } }
set sasfit(SQ,root_menu) ".analytical.fitpar.sq.lay.wrl.whichsq.menu"
set sasfit(FF,root_menu) ".analytical.fitpar.ff.lay.wrl.whichff.menu"
set sasfit(Nth,hide) ""
set sasfit(print,ipady1) "0"
set sasfit(print,file) "sasfit.ps"
set sasfit(print,ipady2) "0"
set sasfit(print,center) "yes"
set sasfit(graph) "123"
set sasfit(Nth,DI) ""
set sasfit(svn_rev) "0.94.7"
set sasfit(author) {written by Joachim Kohlbrecher (LNS,PSI)}
set sasfit(print,paperxsize) {841      594     420    297       210       148   215.9    279.4   215.9  139.7     190.5     215.9  215.9    254     279.4  431.8     558.8     863.6   1117.6}
set sasfit(Nth,file,r1) ""
set sasfit(file,I) {{118.7464 110.8034 115.8323 107.8855 120.682 122.521 122.6914 116.1472 122.7361 117.1219 119.2177 105.9601 116.2466 119.5996 118.3794 126.6062 137.3506 136.3533 136.0189 122.8071 128.2814 147.2551 133.7511 137.2235 136.3005 158.9612 151.9596 135.6359 152.4014 155.1808 176.3266 167.92 183.9742 163.4708 184.0892 187.4918 195.1166 190.781 221.6154 218.9335 257.6761 270.0977 258.3231 278.3875 288.2474 308.5836 350.7921 384.33 462.0795 507.1592 534.7146 626.1734 760.8479 731.13 974.7359 1024.872 1067.794 1124.393 986.2622 955.4168 820.1439 626.8272 512.8365 357.8383 332.1355 265.2525 171.2441 157.1358 129.222 116.6843 87.70985 83.2831 68.88186 64.81557 62.48201 50.01879 56.03196 50.73983 46.75321 42.06126 40.90796 36.00394 35.63628 36.4353 31.28125 34.1283 31.02734 29.01664 29.82281 30.96692 29.95369 29.25294 25.4851 26.67372 26.2383 25.34265 24.958805 24.09208 24.00718 22.09887 22.38645 22.09963 20.94258 22.79085 22.07308 21.36087 21.123275 21.29637 20.8361 20.22012 20.39013 21.49258 21.62352 18.611615 17.62959 18.62989 19.66605 19.48223 21.17252 19.35062 21.19844 19.63532 18.820525 21.67409 17.89095 16.7938 16.90524 17.156335 18.85293 19.04879 18.09217 18.01351 18.260015 15.08337 17.20276 19.20572 17.81422 15.89268 18.44981 18.27129 17.32036 17.34982 18.832035 16.48586 19.50505 19.39909 19.34796 18.65991 17.936 19.522815 19.32731 20.51545 18.82258 21.18107 21.38057 23.1596 23.04257 24.33799 22.53445 23.97773 26.158315 26.17866 27.96515 28.95061 32.821985 36.62679 37.4597 38.601515 44.791705 50.62825 53.49417 65.79949 79.27465 93.50855 118.18345 139.3925 151.60215 167.0294 162.0834 128.6061 81.82581 44.18307 28.48268 16.00707 11.90352 7.9947105 6.9441425 5.7775905 5.166464 4.355015 3.957736 3.6233055 3.8331345 3.5983385 3.6105775 3.523892 3.3049465 3.039635 3.5909265 3.239592 3.2904545 3.372108 3.868323 3.341306 3.6105815 3.596466 3.59797866667 3.806269 4.087713 4.400048 4.13092 4.197066 4.5679435 4.96060566667 4.2954385 5.371463 5.324864 5.7119405 6.122665 6.269265 5.758867 7.0363035 6.701373 7.429601 7.677854 8.690605 8.28271233333 8.703418 9.516932 9.592935 10.9563466667 11.24432 12.2345333333 12.6807266667 13.642005 15.4665666667 15.0011433333 15.988855 17.5870166667 20.85012 23.787135 27.90849 32.41108 40.72782 45.41736 55.55931 68.8387966667 81.9693066667 87.4278 74.3131 48.2287833333 28.5200333333 19.0697866667 14.1801166667 10.96303 9.34293 8.19416366667 7.125969 6.91272333333 6.00091466667 5.68900766667 4.90271966667 5.098274 4.374849 4.07542566667 3.87902066667 3.443441 3.3654 3.09356166667 2.83086066667 2.75657533333 2.85016266667 3.20924425 2.78046866667 2.91620766667 3.146487 3.277248 3.327063 3.3050715 3.671234 3.92971666667 4.052567 4.24128333333 4.3697125 4.74738833333 5.23235775 5.646616 6.28448275 7.105043 7.89277525 8.98953 9.35049866667 11.49667 14.0025825 16.7933166667 18.6594 21.0494775 27.252 29.62464 22.4741325 12.848515 7.67030925 5.631752 4.90716375 4.17201075 4.0503485 3.80031775 3.736594 3.3888885 3.41475875 3.32584175 3.08582175 3.17664625 3.05474575 2.77826725 2.6368618 2.68520425 2.33792175 2.561069 2.492237 2.4614235 2.615739 2.606834 2.91604825 3.1869826 3.446605 3.668644 4.335041 4.93814275 5.7156754 6.7387178 8.0831795 10.1009326 12.287152 13.7061225 15.732496 20.011328 20.837802 13.72358 8.1279208 5.8172698 4.9636906 4.3708546 4.0465546 3.785109 3.6721868 3.4115298 3.3681568 3.2812522 3.0785478 3.0284006 3.06067833333 2.8396102 2.5451404 2.7404794 2.5433085 2.527846 2.64312466667 2.6453174 2.7792706 2.9653675 3.42448233333 3.6699504 4.5032375 5.2382662 6.49461883333 6.91322416667 7.5413352 8.925431 8.3925775 4.96170716667 3.62705 3.13747483333 2.81623383333 2.809792 2.7313965 2.67114216667 2.57297316667 2.44893533333 2.309819 2.31060566667 2.032711}}
set sasfit(file,name) "/Volumes/OrpheusB/brian/Documents/BAM/Papers/Accuracy/jupyterNotebooks/AgBeh_rebin.csv.csv"
set sasfit(batch,jobprogress) ""
set sasfit(Nth,sub,res) ""
set sasfit(Nth,file,r2) ""
set sasfit(I_enable) "1"
set sasfit(Nth,file,dr_mindist) ""
set sasfit(Nth,file,widname) ""
set sasfit(res_enable) "0"
set sasfit(export,blt) ""
set sasfit(width) "780"
set sasfit(Nth,sub,Ith) ""
set sasfit(file,DI) {{1.858287 1.838043 1.872524 1.845629 1.889318 1.928467 1.909178 1.890886 1.927407 1.907626 1.912805 1.855446 1.892786 1.908474 1.918785 1.97613 2.131892 2.13031 2.110234 1.91404 2.00152 2.288694 2.082465 2.132552 2.118539 2.462061 2.369396 2.094847 2.352775 2.412132 2.746281 2.617766 2.85944 2.521832 2.841789 2.886122 3.014606 2.9475 3.413817 3.377694 3.969019 4.149149 3.994808 4.285454 4.426262 4.712334 5.34582 5.896047 7.034058 7.741306 8.14473 9.515283 11.63923 11.1091 14.7702 15.52916 16.37272 17.20681 15.15414 14.75075 12.84717 9.831028 8.220634 5.812907 5.463253 4.376325 2.892329 2.660765 2.256469 2.021523 1.5322 1.474145 1.226724 1.173032 1.09718 0.9057087 1.02891 0.9337056 0.8518855 0.7784081 0.532480574271 0.6647595 0.6570453 0.677187 0.5748559 0.6383222 0.5827864 0.5446598 0.5652703 0.5814639 0.3988121766 0.5630139 0.5016215 0.511762 0.5146143 0.5044607 1.623605 0.5034351 0.5053564 0.5000915 0.5045978 0.86594 0.5063082 0.5119898 0.4954313 0.5017716 0.353006140633 0.4866377 0.4960776 0.4922505 0.89026 0.5025104 0.4947883 0.680745 0.4820947 0.4753416 0.90284 0.4959641 0.5081055 1.30987 0.4995027 0.4850623 2.468805 0.5038971 0.4801402 0.338664211973 0.4786501 1.123905 0.4997026 0.483355 0.350846800947 0.4851711 0.346400041708 0.4771772 0.8791 0.4988181 0.348879347887 0.4911934 0.92786 0.490616 0.6271 0.5001262 1.608175 0.507197 0.53473 0.5096746 0.49087 0.50555 0.367117538724 0.370248406154 0.5203023 0.78928 0.5224114 1.75091 0.72647 0.5375106 0.97327 1.02586 0.5457424 0.394777547553 0.986865 0.5754688 2.06759 0.41423834735 0.426193071857 0.6674578 0.474604728567 0.492365445623 2.003915 4.8675 0.9432442 3.6021 2.12878 7.92975 1.43576497201 2.41851 1.8540330769 9.5476 4.9454 10.1542 12.31063 7.10105 4.4582 3.6698 0.34504 0.2147605 0.170231674468 0.163518365181 0.232021 0.168603327223 0.169532786591 0.2019145 0.167737594262 0.164246580203 0.166317894824 0.252132 0.2125485 0.172528283059 0.1944665 0.1734621229 0.175338443777 0.146900493961 0.183164196792 0.184379259961 0.185422363901 0.285647 0.166138107907 0.188549808689 0.20286955441 0.200724968799 0.290793202073 0.19950823816 0.208551155211 0.17493792755 0.2329545 0.21959087596 0.199413676839 0.223580929559 0.641157 0.246600054186 0.416995 0.2450435 0.477632210903 0.504161 0.205746904994 0.615036 0.211115174775 0.265424114295 0.589149165398 0.289952 0.571155215224 0.33263 0.238046995805 0.736985960661 0.299211031772 0.333023661038 1.00734502752 0.615765 0.752400823527 1.16695700743 0.344414352167 1.07368326954 1.74587072037 3.50219 2.34693113641 2.65057661085 1.48966993706 5.17935384634 1.1591998537 6.07342408874 4.42289575707 2.61069078829 1.74490529591 1.21589606834 0.314188324788 0.578491496627 0.62775238987 0.311842907712 0.307726623894 0.172480976537 0.325142898845 0.233619268545 0.489017675104 0.137200614366 0.098067291938 0.184790245212 0.0980689492315 0.125030312345 0.168723209236 0.0984926902872 0.0998793850198 0.101153189839 0.171541919048 0.111734164701 0.106153995066 0.0930101126662 0.167997832052 0.121823381881 0.139774618682 0.115778944001 0.121365545705 0.115070228308 0.124681477392 0.339563443371 0.217823997963 0.284740326128 0.204249799729 0.12393829303 0.743483621879 0.131778656482 0.316526113256 0.228005540273 0.291679233034 0.598061375089 1.00398418781 0.584441500836 0.415393592158 0.900374456166 0.402306179602 1.57623068899 1.14097976586 0.479177782726 0.287179735603 0.141094915715 0.146087055374 0.0734521127497 0.122052854677 0.0947762156969 0.0684484026518 0.0684399176142 0.0715329349931 0.17859074696 0.101143282429 0.0710486836321 0.131856524113 0.0711337042691 0.105007781492 0.0899070780634 0.077647146267 0.0998411731161 0.0832839060914 0.0854046498417 0.0778476729992 0.166887323512 0.0861304121284 0.224805288139 0.116929508709 0.158852057588 0.210499889452 0.193576577242 0.24184576802 0.173043511391 0.271613598462 0.600486683727 0.385207589952 0.668158944478 0.75275460604 0.507166794047 0.999045999358 0.506165631005 0.179167127374 0.0920809435755 0.118218625394 0.0837608816612 0.0651009748285 0.0711985306881 0.0873895829366 0.0610842388848 0.115838734718 0.095519157318 0.119247353707 0.0730004298465 0.139562066571 0.104442468873 0.0882950560664 0.082809360123 0.0864067985751 0.0754507626114 0.0650721524098 0.132553695098 0.106690794122 0.0658845746629 0.130987481468 0.11835638993 0.209401310316 0.151153950779 0.167379567145 0.17324472187 0.353739197563 0.507161467865 0.373262182354 0.125176103334 0.0841746984984 0.0594656588816 0.0803716079993 0.0844782740767 0.0608446805089 0.0466260626858 0.0546600412396 0.0464709091227 0.0630858028702 0.0420672711097}}
set sasfit(progname) "SASfit"
set sasfit(print,papername) {A0       A1      A2     A3        A4        A5   Letter   Tabloid Legal  Statement Executive Folio  Quarto   10x14   A      D         C         D       E}
set sasfit(Nth,file,dr_by_count) ""
set sasfit(Nth,file,divisor) ""
set sasfit(file,res,file) {{0.0 0.0 0.0 0.0 0.0 0.0 0.0 0.0 0.0 0.0 0.0 0.0 0.0 0.0 0.0 0.0 0.0 0.0 0.0 0.0 0.0 0.0 0.0 0.0 0.0 0.0 0.0 0.0 0.0 0.0 0.0 0.0 0.0 0.0 0.0 0.0 0.0 0.0 0.0 0.0 0.0 0.0 0.0 0.0 0.0 0.0 0.0 0.0 0.0 0.0 0.0 0.0 0.0 0.0 0.0 0.0 0.0 0.0 0.0 0.0 0.0 0.0 0.0 0.0 0.0 0.0 0.0 0.0 0.0 0.0 0.0 0.0 0.0 0.0 0.0 0.0 0.0 0.0 0.0 0.0 0.0 0.0 0.0 0.0 0.0 0.0 0.0 0.0 0.0 0.0 0.0 0.0 0.0 0.0 0.0 0.0 0.0 0.0 0.0 0.0 0.0 0.0 0.0 0.0 0.0 0.0 0.0 0.0 0.0 0.0 0.0 0.0 0.0 0.0 0.0 0.0 0.0 0.0 0.0 0.0 0.0 0.0 0.0 0.0 0.0 0.0 0.0 0.0 0.0 0.0 0.0 0.0 0.0 0.0 0.0 0.0 0.0 0.0 0.0 0.0 0.0 0.0 0.0 0.0 0.0 0.0 0.0 0.0 0.0 0.0 0.0 0.0 0.0 0.0 0.0 0.0 0.0 0.0 0.0 0.0 0.0 0.0 0.0 0.0 0.0 0.0 0.0 0.0 0.0 0.0 0.0 0.0 0.0 0.0 0.0 0.0 0.0 0.0 0.0 0.0 0.0 0.0 0.0 0.0 0.0 0.0 0.0 0.0 0.0 0.0 0.0 0.0 0.0 0.0 0.0 0.0 0.0 0.0 0.0 0.0 0.0 0.0 0.0 0.0 0.0 0.0 0.0 0.0 0.0 0.0 0.0 0.0 0.0 0.0 0.0 0.0 0.0 0.0 0.0 0.0 0.0 0.0 0.0 0.0 0.0 0.0 0.0 0.0 0.0 0.0 0.0 0.0 0.0 0.0 0.0 0.0 0.0 0.0 0.0 0.0 0.0 0.0 0.0 0.0 0.0 0.0 0.0 0.0 0.0 0.0 0.0 0.0 0.0 0.0 0.0 0.0 0.0 0.0 0.0 0.0 0.0 0.0 0.0 0.0 0.0 0.0 0.0 0.0 0.0 0.0 0.0 0.0 0.0 0.0 0.0 0.0 0.0 0.0 0.0 0.0 0.0 0.0 0.0 0.0 0.0 0.0 0.0 0.0 0.0 0.0 0.0 0.0 0.0 0.0 0.0 0.0 0.0 0.0 0.0 0.0 0.0 0.0 0.0 0.0 0.0 0.0 0.0 0.0 0.0 0.0 0.0 0.0 0.0 0.0 0.0 0.0 0.0 0.0 0.0 0.0 0.0 0.0 0.0 0.0 0.0 0.0 0.0 0.0 0.0 0.0 0.0 0.0 0.0 0.0 0.0 0.0 0.0 0.0 0.0 0.0 0.0 0.0 0.0 0.0 0.0 0.0 0.0 0.0 0.0 0.0 0.0 0.0 0.0 0.0 0.0 0.0 0.0 0.0 0.0 0.0 0.0 0.0 0.0 0.0 0.0 0.0 0.0 0.0 0.0 0.0 0.0 0.0 0.0 0.0 0.0 0.0 0.0 0.0 0.0 0.0 0.0 0.0}}
set sasfit(DI_enable) "1"
set sasfit(Nth,file,res,calc) ""
set sasfit(Nth,file,I) ""
set sasfit(isp_name) "isp"
set sasfit(authorname) ""
set sasfit(file,Q) {{0.7010673 0.7077057 0.7143441 0.7209824 0.7276206 0.7342589 0.740897 0.7475352 0.7541733 0.7608113 0.7674493 0.7740872 0.7807251 0.787363 0.7940008 0.8006386 0.8072763 0.813914 0.8205516 0.8271891 0.8338267 0.8404641 0.8471016 0.8537389 0.8603762 0.8670135 0.8736507 0.8802879 0.886925 0.893562 0.900199 0.906836 0.9134729 0.9201097 0.9267465 0.9333832 0.9400199 0.9466565 0.9532931 0.9599296 0.966566 0.9732024 0.9798388 0.986475 0.9931112 0.9997469 1.006384 1.01302 1.019656 1.026291 1.032927 1.039563 1.046199 1.052835 1.05947 1.066106 1.072741 1.079377 1.086012 1.092647 1.099282 1.105918 1.112553 1.119188 1.125823 1.132457 1.139092 1.145727 1.152362 1.158996 1.165631 1.172265 1.1789 1.185534 1.192168 1.198802 1.205437 1.212071 1.218705 1.225338 1.235289 1.24524 1.251873 1.258507 1.26514 1.271774 1.278407 1.28504 1.291673 1.298306 1.3082555 1.318205 1.324838 1.331471 1.338103 1.344736 1.354684 1.364633 1.371265 1.377897 1.384529 1.394477 1.404425 1.411056 1.417688 1.424319 1.4342665 1.444214 1.450845 1.457476 1.4674225 1.477369 1.483999 1.4939455 1.503891 1.510521 1.520467 1.530412 1.537042 1.546987 1.556932 1.563561 1.5735055 1.58345 1.590079 1.6000225 1.609966 1.6199095 1.629853 1.636481 1.646424 1.656366 1.666309 1.676251 1.686193 1.696134 1.7060755 1.716017 1.7259575 1.735898 1.7458385 1.755779 1.765719 1.775659 1.785598 1.795538 1.805477 1.815415 1.825354 1.838605 1.848543 1.8584805 1.868418 1.8783555 1.8916045 1.901541 1.911478 1.924726 1.934661 1.944597 1.957844 1.967779 1.9777135 1.9909595 2.0042045 2.014138 2.024072 2.037316 2.0505595 2.0638025 2.073735 2.0836665 2.0969085 2.1101495 2.1233905 2.133321 2.143251 2.1564905 2.1697295 2.1829685 2.1962065 2.2094435 2.222681 2.235917 2.249153 2.262389 2.2756235 2.2888575 2.3020915 2.315325 2.328558 2.34179 2.3550215 2.3682525 2.381483 2.3947125 2.407942 2.421171 2.434399 2.447627 2.4608535 2.477387 2.4939185 2.507144 2.520368 2.533592 2.55012066667 2.5666485 2.5798705 2.593091 2.609617 2.626141 2.63936 2.655883 2.6724045 2.685621 2.702141 2.71866 2.7318745 2.74839166667 2.7649075 2.77812 2.79463366667 2.8111475 2.82765933333 2.8441705 2.86068033333 2.8771895 2.893697 2.910204 2.92671 2.943215 2.959718 2.979521 2.996022 3.01252233333 3.032321 3.0488185 3.065315 3.08510933333 3.1016035 3.118096 3.137886 3.154376 3.17086566667 3.190651 3.21043466667 3.23021666667 3.2467005 3.26318266667 3.28296 3.30273566667 3.32251 3.34228166667 3.362052 3.38182066667 3.40158733333 3.421352 3.44111533333 3.46087666667 3.480636 3.50039366667 3.520149 3.53990333333 3.55965533333 3.579405 3.59915366667 3.62219075 3.645225 3.664967 3.68470666667 3.704445 3.72746975 3.75049233333 3.77022366667 3.793241 3.81625533333 3.83598 3.8589895 3.881996 3.901714 3.92471525 3.947714 3.97070975 3.993703 4.01669275 4.03968 4.06266425 4.08564566667 4.10862425 4.1348815 4.157854 4.18082275 4.20706925 4.230032 4.25299125 4.279227 4.305459 4.32840866667 4.35135475 4.37757525 4.40379175 4.43000425 4.45621225 4.48241625 4.50861625 4.53481175 4.56100325 4.58719025 4.61337325 4.63955175 4.6657255 4.69189575 4.718061 4.74422175 4.7736474 4.80306825 4.8292145 4.8553565 4.8847608 4.9141595 4.9402865 4.969674 4.999056 5.0284318 5.057802 5.0839035 5.1132622 5.14261475 5.171961 5.2045616 5.233895 5.2632224 5.2958016 5.32511575 5.354424 5.3869816 5.4195308 5.44881875 5.4781002 5.5106276 5.543147 5.5756584 5.6081618 5.6406568 5.6731442 5.705623 5.7380938 5.770556 5.80301 5.8354558 5.8711365 5.9068068 5.9392254 5.9716356 6.00727666667 6.0429074 6.0785275 6.1141374 6.1465006 6.18208983333 6.22090233333 6.2564692 6.29202516667 6.3275702 6.36310433333 6.40185616667 6.4373674 6.47286716667 6.51158166667 6.55028266667 6.58896983333 6.627644 6.6663045 6.70495133333 6.74358433333 6.78220333333 6.82080866667 6.8594 6.8979775 6.93654066667 6.978301}}
set sasfit(print,Moments_ps) "Moments.ps"
set sasfit(file,res) {{0.0 0.0 0.0 0.0 0.0 0.0 0.0 0.0 0.0 0.0 0.0 0.0 0.0 0.0 0.0 0.0 0.0 0.0 0.0 0.0 0.0 0.0 0.0 0.0 0.0 0.0 0.0 0.0 0.0 0.0 0.0 0.0 0.0 0.0 0.0 0.0 0.0 0.0 0.0 0.0 0.0 0.0 0.0 0.0 0.0 0.0 0.0 0.0 0.0 0.0 0.0 0.0 0.0 0.0 0.0 0.0 0.0 0.0 0.0 0.0 0.0 0.0 0.0 0.0 0.0 0.0 0.0 0.0 0.0 0.0 0.0 0.0 0.0 0.0 0.0 0.0 0.0 0.0 0.0 0.0 0.0 0.0 0.0 0.0 0.0 0.0 0.0 0.0 0.0 0.0 0.0 0.0 0.0 0.0 0.0 0.0 0.0 0.0 0.0 0.0 0.0 0.0 0.0 0.0 0.0 0.0 0.0 0.0 0.0 0.0 0.0 0.0 0.0 0.0 0.0 0.0 0.0 0.0 0.0 0.0 0.0 0.0 0.0 0.0 0.0 0.0 0.0 0.0 0.0 0.0 0.0 0.0 0.0 0.0 0.0 0.0 0.0 0.0 0.0 0.0 0.0 0.0 0.0 0.0 0.0 0.0 0.0 0.0 0.0 0.0 0.0 0.0 0.0 0.0 0.0 0.0 0.0 0.0 0.0 0.0 0.0 0.0 0.0 0.0 0.0 0.0 0.0 0.0 0.0 0.0 0.0 0.0 0.0 0.0 0.0 0.0 0.0 0.0 0.0 0.0 0.0 0.0 0.0 0.0 0.0 0.0 0.0 0.0 0.0 0.0 0.0 0.0 0.0 0.0 0.0 0.0 0.0 0.0 0.0 0.0 0.0 0.0 0.0 0.0 0.0 0.0 0.0 0.0 0.0 0.0 0.0 0.0 0.0 0.0 0.0 0.0 0.0 0.0 0.0 0.0 0.0 0.0 0.0 0.0 0.0 0.0 0.0 0.0 0.0 0.0 0.0 0.0 0.0 0.0 0.0 0.0 0.0 0.0 0.0 0.0 0.0 0.0 0.0 0.0 0.0 0.0 0.0 0.0 0.0 0.0 0.0 0.0 0.0 0.0 0.0 0.0 0.0 0.0 0.0 0.0 0.0 0.0 0.0 0.0 0.0 0.0 0.0 0.0 0.0 0.0 0.0 0.0 0.0 0.0 0.0 0.0 0.0 0.0 0.0 0.0 0.0 0.0 0.0 0.0 0.0 0.0 0.0 0.0 0.0 0.0 0.0 0.0 0.0 0.0 0.0 0.0 0.0 0.0 0.0 0.0 0.0 0.0 0.0 0.0 0.0 0.0 0.0 0.0 0.0 0.0 0.0 0.0 0.0 0.0 0.0 0.0 0.0 0.0 0.0 0.0 0.0 0.0 0.0 0.0 0.0 0.0 0.0 0.0 0.0 0.0 0.0 0.0 0.0 0.0 0.0 0.0 0.0 0.0 0.0 0.0 0.0 0.0 0.0 0.0 0.0 0.0 0.0 0.0 0.0 0.0 0.0 0.0 0.0 0.0 0.0 0.0 0.0 0.0 0.0 0.0 0.0 0.0 0.0 0.0 0.0 0.0 0.0 0.0 0.0 0.0 0.0 0.0 0.0 0.0 0.0 0.0 0.0 0.0 0.0 0.0 0.0 0.0}}
set sasfit(version) {version 0.94.7}
set sasfit(Nth,file,l1) ""
set sasfit(file,r1) "28.2"
set sasfit(file,lastskip) "0"
set addsasfit(filelabel) ""
set addsasfit(file,r2) ""
set addsasfit(Nth,actual) "0"
set addsasfit(Nth,file,l2) ""
set addsasfit(Nth,file,dr_by_errorbar) ""
set addsasfit(maxIterations) "10"
set addsasfit(update_menu_during_fit) "1"
set addsasfit(file,dr_mindist) ""
set addsasfit(print,ResIQGraph_ps) "ResIQ.ps"
set addsasfit(print,height) "105"
set addsasfit(print,paperheight) "296"
set addsasfit(Nth,file,Q) ""
set addsasfit(Nth,file,widcnt) "0"
set addsasfit(batch,jobfid) ""
set addsasfit(Nth,n) "0"
set addsasfit(print,tmpps) "sasfit.ps"
set addsasfit(file,dr_multerror) ""
set addsasfit(print,command) {lpr -Pc2pos_2}
set addsasfit(Nth,res) ""
set addsasfit(file,l1) ""
set addsasfit(file,Dlambda) ""
set addsasfit(I) ""
set addsasfit(Nth,file,Dd) ""
set addsasfit(file,dr_by_errorbar) ""
set addsasfit(file,l2) ""
set addsasfit(hide) "no"
set addsasfit(print,blt) " "
set addsasfit(Nth,file,name) ""
set addsasfit(file,widcnt) "0"
set addsasfit(print,padx1) "10"
set addsasfit(print,padx2) "10"
set addsasfit(print,GlobalIQGraph_ps) "GlobalIQ.eps"
set addsasfit(Nth,file,res,file) ""
set addsasfit(file,d) ""
set addsasfit(upper,Q) ""
set addsasfit(print,paperwidth) "210"
set addsasfit(print,width) "148"
set addsasfit(batch,jobfile) ""
set addsasfit(Nth,file,dr_max_Dq_q) ""
set addsasfit(file,widname) ""
set addsasfit(Q) ""
set addsasfit(res) ""
set addsasfit(Nth,Qth) ""
set addsasfit(Comment) ""
set addsasfit(file,divisor) ""
set addsasfit(file,Dd) ""
set addsasfit(file,dr_by_count) ""
set addsasfit(print,landscape) "yes"
set addsasfit(print,decorations) "no"
set addsasfit(Nth,actual_optionMenu) "0"
set addsasfit(Nth,file,lastskip) ""
set addsasfit(print,StructParData_ps) "StructPar.ps"
set addsasfit(print,paperysize) {1189     841     594    420       297       210  279.4    431.8   355.6  215.9     254       330.2  274.32   355.6   215.9  279.4     431.8     558.8   863.6}
set addsasfit(file,hide) ""
set addsasfit(actualdatatype) "Ascii"
set addsasfit(Nth,filelabel) ""
set addsasfit(Nth,file,d) ""
set addsasfit(lower,Q) ""
set addsasfit(Nth,n,nonhidden) "0"
set addsasfit(print,IQGraph_ps) "IQ.eps"
set addsasfit(print,AnalytPar_ps) "AnalytPar.ps"
set addsasfit(print,pady1) "10"
set addsasfit(res,calc) ""
set addsasfit(print,printto) "File"
set addsasfit(print,pady2) "10"
set addsasfit(file,n) "0"
set addsasfit(sim,Qmin) "1e-2"
set addsasfit(batch,jobprogress,line) "0"
set addsasfit(file,firstskip) ""
set addsasfit(scale_types_x) {"x" "pow(x,2)" "pow(x,3)" "pow(x,4)" "log10(x)" "log(x)"  "sqrt(x)" "1/x" "1/sqrt(x)" "arcsinh(x)" }
set addsasfit(Nth,file,lambda) ""
set addsasfit(Nth,file,dr_multerror) ""
set addsasfit(print,maxpect) "yes"
set addsasfit(scale_types_y) {"y" "pow(y,2)" "pow(y,3)" "pow(y,4)" "y*x" "y*pow(x,2)"  "y*pow(x,3)" "y*pow(x,4)" "y*pow(x,6)" "log10(y)" "log(abs(y))"  "log(abs(y*x))" "log(abs(y*pow(x,2)))" "log(abs(y*pow(x,4)))"
                           "sqrt(abs(y))" "1/y" "1/sqrt(abs(y))" "arcsinh(y)" }
set addsasfit(sim,Qmax) "1"
set addsasfit(export,actualdatatype) "Ascii"
set addsasfit(Nth,I) ""
set addsasfit(batch,jobcontents) ""
set addsasfit(Nth,file,n) ""
set addsasfit(Nth,file,dr_percent) ""
set addsasfit(print,GlobalAnalytPar_ps) "AnalytPar.ps"
set addsasfit(height) "460"
set addsasfit(file,dr_loglogdist) ""
set addsasfit(Nth,file,firstskip) ""
set addsasfit(npoints) "0"
set addsasfit(Nth,file,res) ""
set addsasfit(print,SDGraph_ps) "SDGraph.ps"
set addsasfit(file,res,calc) ""
set addsasfit(file,lambda) ""
set addsasfit(print,colormode) "color"
set addsasfit(Nth,file,dr_loglogdist) ""
set addsasfit(Nth,Q) ""
set addsasfit(print,tmp2ps) "sasfit2.ps"
set addsasfit(print,ipadx1) "0"
set addsasfit(print,ipadx2) "0"
set addsasfit(file,dr_percent) ""
set addsasfit(sim,N) "100"
set addsasfit(file,dr_max_Dq_q) ""
set addsasfit(Nth,file,hide) ""
set addsasfit(print,units) "m"
set addsasfit(DI) ""
set addsasfit(Message) "??"
set addsasfit(res,file) ""
set addsasfit(print,padx) "5"
set addsasfit(datatypes) { { Ascii  ".*"         }  { BerSANS ".\\[0-9\\]*" }  { All    "*"          } }
set addsasfit(Nth,file,DI) ""
set addsasfit(Nth,file,Dlambda) ""
set addsasfit(export,filename) ""
set addsasfit(print,pady) "5"
set addsasfit(Nth,hide) ""
set addsasfit(print,file) "sasfit.ps"
set addsasfit(print,ipady1) "0"
set addsasfit(graph) "123"
set addsasfit(print,center) "yes"
set addsasfit(print,ipady2) "0"
set addsasfit(author) {written by Joachim Kohlbrecher (LNS,PSI)}
set addsasfit(svn_rev) "0.94.7"
set addsasfit(Nth,DI) ""
set addsasfit(print,paperxsize) {841      594     420    297       210       148   215.9    279.4   215.9  139.7     190.5     215.9  215.9    254     279.4  431.8     558.8     863.6   1117.6}
set addsasfit(file,name) ""
set addsasfit(file,I) ""
set addsasfit(Nth,file,r1) ""
set addsasfit(Nth,file,r2) ""
set addsasfit(Nth,sub,res) ""
set addsasfit(batch,jobprogress) ""
set addsasfit(Nth,file,widname) ""
set addsasfit(Nth,file,dr_mindist) ""
set addsasfit(I_enable) "0"
set addsasfit(width) "780"
set addsasfit(export,blt) ""
set addsasfit(res_enable) "0"
set addsasfit(progname) "SASfit"
set addsasfit(file,DI) ""
set addsasfit(Nth,sub,Ith) ""
set addsasfit(file,res,file) ""
set addsasfit(Nth,file,divisor) ""
set addsasfit(Nth,file,dr_by_count) ""
set addsasfit(print,papername) {A0       A1      A2     A3        A4        A5   Letter   Tabloid Legal  Statement Executive Folio  Quarto   10x14   A      D         C         D       E}
set addsasfit(Nth,file,I) ""
set addsasfit(Nth,file,res,calc) ""
set addsasfit(DI_enable) "0"
set addsasfit(authorname) ""
set addsasfit(file,Q) ""
set addsasfit(version) {version 0.94.7}
set addsasfit(file,res) ""
set addsasfit(print,Moments_ps) "Moments.ps"
set addsasfit(file,lastskip) ""
set addsasfit(file,r1) ""
set addsasfit(Nth,file,l1) ""
set ::ask4dataset_var(N_datasets) "1"
set ::ask4dataset_var(dataset) "1"
set ::GlobalAnalytPar(R_lc) "0.0"
set ::GlobalAnalytPar(wR) "0"
set ::GlobalAnalytPar(SQ,limits) {{0 0 0 0 0 0 0 0 0 0 0 0 0 0 0 0 0 0 0 0 0 0 0 0 0 0 0 0 0 0 0 0 0 0 0 0 0 0 0 0}}
set ::GlobalAnalytPar(FF,limits) {{0 0 0 0 0 0 0 0 0 0 0 0 0 0 0 0 0 0 0 0 0 0 0 0 0 0 0 0 0 0 0 0 0 0 0 0 0 0 0 0}}
set ::GlobalAnalytPar(sumfp) "0.0"
set ::GlobalAnalytPar(<sumR^5>) "0.0"
set ::GlobalAnalytPar(resolution) "no"
set ::GlobalAnalytPar(SD,param_count) "0"
set ::GlobalAnalytPar(SD,err) {{0.0 0.0 0.0 0.0 0.0 0.0 0.0 0.0 0.0 0.0 0.0 0.0 0.0 0.0 0.0 0.0 0.0 0.0 0.0 0.0 0.0 0.0 0.0 0.0 0.0 0.0 0.0 0.0 0.0 0.0 0.0 0.0 0.0 0.0 0.0 0.0 0.0 0.0 0.0 0.0}}
set ::GlobalAnalytPar(SD,common) {{NONE NONE NONE NONE NONE NONE NONE NONE NONE NONE NONE NONE NONE NONE NONE NONE NONE NONE NONE NONE NONE NONE NONE NONE NONE NONE NONE NONE NONE NONE NONE NONE NONE NONE NONE NONE NONE NONE NONE NONE}}
set ::GlobalAnalytPar(<R^3>) "0.0"
set ::GlobalAnalytPar(fp) "0.0"
set ::GlobalAnalytPar(R_li) "0.0"
set ::GlobalAnalytPar(alpha) ""
set ::GlobalAnalytPar(calcSDFF) "yes"
set ::GlobalAnalytPar(SD,typestr) "LogNorm"
set ::GlobalAnalytPar(sumR_RG) "0.0"
set ::GlobalAnalytPar(SD,active) {{0 0 0 0 0 0 0 0 0 0 0 0 0 0 0 0 0 0 0 0 0 0 0 0 0 0 0 0 0 0 0 0 0 0 0 0 0 0 0 0}}
set ::GlobalAnalytPar(par_w) ".obW.tab.analytpar"
set ::GlobalAnalytPar(mom_descr) {moments of_analytical_size distrib.}
set ::GlobalAnalytPar(sumR_Ac) "0.0"
set ::GlobalAnalytPar(covar) ""
set ::GlobalAnalytPar(SD,a) {{1.0 0.05 1.0 10.0 0.0 0.0 0.0 0.0 0.0 0.0 0.0 0.0 0.0 0.0 0.0 0.0 0.0 0.0 0.0 0.0 0.0 0.0 0.0 0.0 0.0 0.0 0.0 0.0 0.0 0.0 0.0 0.0 0.0 0.0 0.0 0.0 0.0 0.0 0.0 0.0}}
set ::GlobalAnalytPar(sumR_lc) "0.0"
set ::GlobalAnalytPar(<sumR^6>) "0.0"
set ::GlobalAnalytPar(<R^4>) "0.0"
set ::GlobalAnalytPar(SQ,how) "0"
set ::GlobalAnalytPar(Q) "0"
set ::GlobalAnalytPar(error) "0"
set ::GlobalAnalytPar(R) "0"
set ::GlobalAnalytPar(sumR_li) "0.0"
set ::GlobalAnalytPar(SQ,typestr) "None"
set ::GlobalAnalytPar(FF,typestr) "Sphere"
set ::GlobalAnalytPar(reducedchisq) "0"
set ::GlobalAnalytPar(<sumR^7>) "0.0"
set ::GlobalAnalytPar(FF,distr) {{1 0 0 0 0 0 0 0 0 0 0 0 0 0 0 0 0 0 0 0 0 0 0 0 0 0 0 0 0 0 0 0 0 0 0 0 0 0 0 0}}
set ::GlobalAnalytPar(<sumR^0>) "0.0"
set ::GlobalAnalytPar(<R^5>) "0.0"
set ::GlobalAnalytPar(SQ,factor) {{1 1 1 1 1 1 1 1 1 1 1 1 1 1 1 1 1 1 1 1 1 1 1 1 1 1 1 1 1 1 1 1 1 1 1 1 1 1 1 1}}
set ::GlobalAnalytPar(FF,factor) {{1 1 1 1 1 1 1 1 1 1 1 1 1 1 1 1 1 1 1 1 1 1 1 1 1 1 1 1 1 1 1 1 1 1 1 1 1 1 1 1}}
set ::GlobalAnalytPar(par_x_X) "1.1"
set ::GlobalAnalytPar(datalabel) "{}"
set ::GlobalAnalytPar(GraphName) "AnalytPar"
set ::GlobalAnalytPar(isGlobal) "1"
set ::GlobalAnalytPar(w_MomentsAnalytPar) ""
set ::GlobalAnalytPar(SD,limits) {{0 0 0 0 0 0 0 0 0 0 0 0 0 0 0 0 0 0 0 0 0 0 0 0 0 0 0 0 0 0 0 0 0 0 0 0 0 0 0 0}}
set ::GlobalAnalytPar(<sumR^8>) "0.0"
set ::GlobalAnalytPar(<sumR^1>) "0.0"
set ::GlobalAnalytPar(<R^6>) "0.0"
set ::GlobalAnalytPar(chisq) "0"
set ::GlobalAnalytPar(file) "unknown.par"
set ::GlobalAnalytPar(varianceOFfit) "0"
set ::GlobalAnalytPar(par_descr) {parameters of_analytical_size distrib.}
set ::GlobalAnalytPar(SQ,min) {{-1e+200 -1e+200 -1e+200 -1e+200 -1e+200 -1e+200 -1e+200 -1e+200 -1e+200 -1e+200 -1e+200 -1e+200 -1e+200 -1e+200 -1e+200 -1e+200 -1e+200 -1e+200 -1e+200 -1e+200 -1e+200 -1e+200 -1e+200 -1e+200 -1e+200 -1e+200 -1e+200 -1e+200 -1e+200 -1e+200 -1e+200 -1e+200 -1e+200 -1e+200 -1e+200 -1e+200 -1e+200 -1e+200 -1e+200 -1e+200}}
set ::GlobalAnalytPar(FF,min) {{-1e+200 -1e+200 -1e+200 -1e+200 -1e+200 -1e+200 -1e+200 -1e+200 -1e+200 -1e+200 -1e+200 -1e+200 -1e+200 -1e+200 -1e+200 -1e+200 -1e+200 -1e+200 -1e+200 -1e+200 -1e+200 -1e+200 -1e+200 -1e+200 -1e+200 -1e+200 -1e+200 -1e+200 -1e+200 -1e+200 -1e+200 -1e+200 -1e+200 -1e+200 -1e+200 -1e+200 -1e+200 -1e+200 -1e+200 -1e+200}}
set ::GlobalAnalytPar(SQ,max) {{1e+200 1e+200 1e+200 1e+200 1e+200 1e+200 1e+200 1e+200 1e+200 1e+200 1e+200 1e+200 1e+200 1e+200 1e+200 1e+200 1e+200 1e+200 1e+200 1e+200 1e+200 1e+200 1e+200 1e+200 1e+200 1e+200 1e+200 1e+200 1e+200 1e+200 1e+200 1e+200 1e+200 1e+200 1e+200 1e+200 1e+200 1e+200 1e+200 1e+200}}
set ::GlobalAnalytPar(FF,max) {{1e+200 1e+200 1e+200 1e+200 1e+200 1e+200 1e+200 1e+200 1e+200 1e+200 1e+200 1e+200 1e+200 1e+200 1e+200 1e+200 1e+200 1e+200 1e+200 1e+200 1e+200 1e+200 1e+200 1e+200 1e+200 1e+200 1e+200 1e+200 1e+200 1e+200 1e+200 1e+200 1e+200 1e+200 1e+200 1e+200 1e+200 1e+200 1e+200 1e+200}}
set ::GlobalAnalytPar(fitSDFF) "yes"
set ::GlobalAnalytPar(R_VP) "0.0"
set ::GlobalAnalytPar(actual_SD) "1"
set ::GlobalAnalytPar(<sumR^2>) "0.0"
set ::GlobalAnalytPar(<R^7>) "0.0"
set ::GlobalAnalytPar(SQ,common) {{NONE NONE NONE NONE NONE NONE NONE NONE NONE NONE NONE NONE NONE NONE NONE NONE NONE NONE NONE NONE NONE NONE NONE NONE NONE NONE NONE NONE NONE NONE NONE NONE NONE NONE NONE NONE NONE NONE NONE NONE}}
set ::GlobalAnalytPar(FF,common) {{NONE NONE NONE NONE NONE NONE NONE NONE NONE NONE NONE NONE NONE NONE NONE NONE NONE NONE NONE NONE NONE NONE NONE NONE NONE NONE NONE NONE NONE NONE NONE NONE NONE NONE NONE NONE NONE NONE NONE NONE}}
set ::GlobalAnalytPar(alambda) "-1.0"
set ::GlobalAnalytPar(<R^0>) "0.0"
set ::GlobalAnalytPar(fit) "yes"
set ::GlobalAnalytPar(max_SD) "1"
set ::GlobalAnalytPar(common_names) {NONE NEW}
set ::GlobalAnalytPar(SQ,active) {{0 0 0 0 0 0 0 0 0 0 0 0 0 0 0 0 0 0 0 0 0 0 0 0 0 0 0 0 0 0 0 0 0 0 0 0 0 0 0 0}}
set ::GlobalAnalytPar(FF,active) {{0 0 0 0 0 0 0 0 0 0 0 0 0 0 0 0 0 0 0 0 0 0 0 0 0 0 0 0 0 0 0 0 0 0 0 0 0 0 0 0}}
set ::GlobalAnalytPar(mom_w) ".obW.tab.analytmoments"
set ::GlobalAnalytPar(common_i) "0"
set ::GlobalAnalytPar(SQ,param_count) "0"
set ::GlobalAnalytPar(SQ,err) {{0.0 0.0 0.0 0.0 0.0 0.0 0.0 0.0 0.0 0.0 0.0 0.0 0.0 0.0 0.0 0.0 0.0 0.0 0.0 0.0 0.0 0.0 0.0 0.0 0.0 0.0 0.0 0.0 0.0 0.0 0.0 0.0 0.0 0.0 0.0 0.0 0.0 0.0 0.0 0.0}}
set ::GlobalAnalytPar(FF,param_count) "0"
set ::GlobalAnalytPar(FF,err) {{0.0 0.0 0.0 0.0 0.0 0.0 0.0 0.0 0.0 0.0 0.0 0.0 0.0 0.0 0.0 0.0 0.0 0.0 0.0 0.0 0.0 0.0 0.0 0.0 0.0 0.0 0.0 0.0 0.0 0.0 0.0 0.0 0.0 0.0 0.0 0.0 0.0 0.0 0.0 0.0}}
set ::GlobalAnalytPar(<sumR^3>) "0.0"
set ::GlobalAnalytPar(<R^8>) "0.0"
set ::GlobalAnalytPar(w_AnalytPar) ""
set ::GlobalAnalytPar(SD,factor) {{1 1 1 1 1 1 1 1 1 1 1 1 1 1 1 1 1 1 1 1 1 1 1 1 1 1 1 1 1 1 1 1 1 1 1 1 1 1 1 1}}
set ::GlobalAnalytPar(<R^1>) "0.0"
set ::GlobalAnalytPar(sumR_VP) "0.0"
set ::GlobalAnalytPar(FF,l) {{10.0 0.0 0.0 1.0 0.0 0.0 0.0 0.0 0.0 0.0 0.0 0.0 0.0 0.0 0.0 0.0 0.0 0.0 0.0 0.0 0.0 0.0 0.0 0.0 0.0 0.0 0.0 0.0 0.0 0.0 0.0 0.0 0.0 0.0 0.0 0.0 0.0 0.0 0.0 0.0}}
set ::GlobalAnalytPar(geometrical/datafile) "yes"
set ::GlobalAnalytPar(substrSDFF) "no"
set ::GlobalAnalytPar(w) ""
set ::GlobalAnalytPar(SD,min) {{-1e+200 -1e+200 -1e+200 -1e+200 -1e+200 -1e+200 -1e+200 -1e+200 -1e+200 -1e+200 -1e+200 -1e+200 -1e+200 -1e+200 -1e+200 -1e+200 -1e+200 -1e+200 -1e+200 -1e+200 -1e+200 -1e+200 -1e+200 -1e+200 -1e+200 -1e+200 -1e+200 -1e+200 -1e+200 -1e+200 -1e+200 -1e+200 -1e+200 -1e+200 -1e+200 -1e+200 -1e+200 -1e+200 -1e+200 -1e+200}}
set ::GlobalAnalytPar(SD,max) {{1e+200 1e+200 1e+200 1e+200 1e+200 1e+200 1e+200 1e+200 1e+200 1e+200 1e+200 1e+200 1e+200 1e+200 1e+200 1e+200 1e+200 1e+200 1e+200 1e+200 1e+200 1e+200 1e+200 1e+200 1e+200 1e+200 1e+200 1e+200 1e+200 1e+200 1e+200 1e+200 1e+200 1e+200 1e+200 1e+200 1e+200 1e+200 1e+200 1e+200}}
set ::GlobalAnalytPar(R_RG) "0.0"
set ::GlobalAnalytPar(<sumR^4>) "0.0"
set ::GlobalAnalytPar(SQ,s) {{100.0 0.2 0.0 0.0 0.0 0.0 0.0 0.0 0.0 0.0 0.0 0.0 0.0 0.0 0.0 0.0 0.0 0.0 0.0 0.0 0.0 0.0 0.0 0.0 0.0 0.0 0.0 0.0 0.0 0.0 0.0 0.0 0.0 0.0 0.0 0.0 0.0 0.0 0.0 0.0}}
set ::GlobalAnalytPar(<R^2>) "0.0"
set ::GlobalAnalytPar(R_Ac) "0.0"
set ::GlobalAnalytPar(old_actual_SD) "1"
set ::GlobalAnalytPar(dataset) "1"
set ::AnalytPar(R_lc) {0.0 0.0 0.0 0.0 0.0 0.0 0.0}
set ::AnalytPar(wR) "0.101883"
set ::AnalytPar(SQ,limits) {{0 0 0 0 0 0 0 0 0 0 0 0 0 0 0 0 0 0 0 0 0 0 0 0 0 0 0 0 0 0 0 0 0 0 0 0 0 0 0 0} {0 0 0 0 0 0 0 0 0 0 0 0 0 0 0 0 0 0 0 0 0 0 0 0 0 0 0 0 0 0 0 0 0 0 0 0 0 0 0 0} {0 0 0 0 0 0 0 0 0 0 0 0 0 0 0 0 0 0 0 0 0 0 0 0 0 0 0 0 0 0 0 0 0 0 0 0 0 0 0 0} {0 0 0 0 0 0 0 0 0 0 0 0 0 0 0 0 0 0 0 0 0 0 0 0 0 0 0 0 0 0 0 0 0 0 0 0 0 0 0 0} {0 0 0 0 0 0 0 0 0 0 0 0 0 0 0 0 0 0 0 0 0 0 0 0 0 0 0 0 0 0 0 0 0 0 0 0 0 0 0 0} {0 0 0 0 0 0 0 0 0 0 0 0 0 0 0 0 0 0 0 0 0 0 0 0 0 0 0 0 0 0 0 0 0 0 0 0 0 0 0 0} {0 0 0 0 0 0 0 0 0 0 0 0 0 0 0 0 0 0 0 0 0 0 0 0 0 0 0 0 0 0 0 0 0 0 0 0 0 0 0 0}}
set ::AnalytPar(FF,limits) {{0 0 0 0 0 0 0 0 0 0 0 0 0 0 0 0 0 0 0 0 0 0 0 0 0 0 0 0 0 0 0 0 0 0 0 0 0 0 0 0} {0 0 0 0 0 0 0 0 0 0 0 0 0 0 0 0 0 0 0 0 0 0 0 0 0 0 0 0 0 0 0 0 0 0 0 0 0 0 0 0} {0 0 0 0 0 0 0 0 0 0 0 0 0 0 0 0 0 0 0 0 0 0 0 0 0 0 0 0 0 0 0 0 0 0 0 0 0 0 0 0} {0 0 0 0 0 0 0 0 0 0 0 0 0 0 0 0 0 0 0 0 0 0 0 0 0 0 0 0 0 0 0 0 0 0 0 0 0 0 0 0} {0 0 0 0 0 0 0 0 0 0 0 0 0 0 0 0 0 0 0 0 0 0 0 0 0 0 0 0 0 0 0 0 0 0 0 0 0 0 0 0} {0 0 0 0 0 0 0 0 0 0 0 0 0 0 0 0 0 0 0 0 0 0 0 0 0 0 0 0 0 0 0 0 0 0 0 0 0 0 0 0} {0 0 0 0 0 0 0 0 0 0 0 0 0 0 0 0 0 0 0 0 0 0 0 0 0 0 0 0 0 0 0 0 0 0 0 0 0 0 0 0}}
set ::AnalytPar(sumfp) "0"
set ::AnalytPar(<sumR^5>) "0.0"
set ::AnalytPar(SD,err) {{0 0 0 0 0 0 0 0 0 0 0 0 0 0 0 0 0 0 0 0 0 0 0 0 0 0 0 0 0 0 0 0 0 0 0 0 0 0 0 0} {0 0 0 0 0 0 0 0 0 0 0 0 0 0 0 0 0 0 0 0 0 0 0 0 0 0 0 0 0 0 0 0 0 0 0 0 0 0 0 0} {0 0 0 0 0 0 0 0 0 0 0 0 0 0 0 0 0 0 0 0 0 0 0 0 0 0 0 0 0 0 0 0 0 0 0 0 0 0 0 0} {0 0 0 0 0 0 0 0 0 0 0 0 0 0 0 0 0 0 0 0 0 0 0 0 0 0 0 0 0 0 0 0 0 0 0 0 0 0 0 0} {0 0 0 0 0 0 0 0 0 0 0 0 0 0 0 0 0 0 0 0 0 0 0 0 0 0 0 0 0 0 0 0 0 0 0 0 0 0 0 0} {0 0 0 0 0 0 0 0 0 0 0 0 0 0 0 0 0 0 0 0 0 0 0 0 0 0 0 0 0 0 0 0 0 0 0 0 0 0 0 0} {0 0 0 0 0 0 0 0 0 0 0 0 0 0 0 0 0 0 0 0 0 0 0 0 0 0 0 0 0 0 0 0 0 0 0 0 0 0 0 0}}
set ::AnalytPar(SD,param_count) {10 10 10 10 10 10 10}
set ::AnalytPar(resolution) "no"
set ::AnalytPar(<R^3>) {0.0 0.0 0.0 0.0 0.0 0.0 0.0}
set ::AnalytPar(fp) {0 0 0 0 0 0 0}
set ::AnalytPar(SD,typestr) {Monodisperse Monodisperse Monodisperse Monodisperse Monodisperse Monodisperse Monodisperse}
set ::AnalytPar(calcSDFF) {yes yes yes yes yes yes yes}
set ::AnalytPar(alpha) ""
set ::AnalytPar(R_li) {0.0 0.0 0.0 0.0 0.0 0.0 0.0}
set ::AnalytPar(sumR_RG) "0.0"
set ::AnalytPar(SD,active) {{0 0 0 0 0 0 0 0 0 0 0 0 0 0 0 0 0 0 0 0 0 0 0 0 0 0 0 0 0 0 0 0 0 0 0 0 0 0 0 0} {0 0 0 0 0 0 0 0 0 0 0 0 0 0 0 0 0 0 0 0 0 0 0 0 0 0 0 0 0 0 0 0 0 0 0 0 0 0 0 0} {0 0 0 0 0 0 0 0 0 0 0 0 0 0 0 0 0 0 0 0 0 0 0 0 0 0 0 0 0 0 0 0 0 0 0 0 0 0 0 0} {0 0 0 0 0 0 0 0 0 0 0 0 0 0 0 0 0 0 0 0 0 0 0 0 0 0 0 0 0 0 0 0 0 0 0 0 0 0 0 0} {0 0 0 0 0 0 0 0 0 0 0 0 0 0 0 0 0 0 0 0 0 0 0 0 0 0 0 0 0 0 0 0 0 0 0 0 0 0 0 0} {0 0 0 0 0 0 0 0 0 0 0 0 0 0 0 0 0 0 0 0 0 0 0 0 0 0 0 0 0 0 0 0 0 0 0 0 0 0 0 0} {0 0 0 0 0 0 0 0 0 0 0 0 0 0 0 0 0 0 0 0 0 0 0 0 0 0 0 0 0 0 0 0 0 0 0 0 0 0 0 0}}
set ::AnalytPar(par_w) ".obW.tab.analytpar"
set ::AnalytPar(mom_descr) {moments of_analytical_size distrib.}
set ::AnalytPar(sumR_Ac) "0.0"
set ::AnalytPar(covar) ""
set ::AnalytPar(SD,a) {{1 0.05 1 10 0 0 0 0 0 0 0 0 0 0 0 0 0 0 0 0 0 0 0 0 0 0 0 0 0 0 0 0 0 0 0 0 0 0 0 0} {1 0.05 1 10 0 0 0 0 0 0 0 0 0 0 0 0 0 0 0 0 0 0 0 0 0 0 0 0 0 0 0 0 0 0 0 0 0 0 0 0} {1 0.05 1 10 0 0 0 0 0 0 0 0 0 0 0 0 0 0 0 0 0 0 0 0 0 0 0 0 0 0 0 0 0 0 0 0 0 0 0 0} {1 0.05 1 10 0 0 0 0 0 0 0 0 0 0 0 0 0 0 0 0 0 0 0 0 0 0 0 0 0 0 0 0 0 0 0 0 0 0 0 0} {1 0.05 1 10 0 0 0 0 0 0 0 0 0 0 0 0 0 0 0 0 0 0 0 0 0 0 0 0 0 0 0 0 0 0 0 0 0 0 0 0} {1 0.05 1 10 0 0 0 0 0 0 0 0 0 0 0 0 0 0 0 0 0 0 0 0 0 0 0 0 0 0 0 0 0 0 0 0 0 0 0 0} {1 0.05 1 10 0 0 0 0 0 0 0 0 0 0 0 0 0 0 0 0 0 0 0 0 0 0 0 0 0 0 0 0 0 0 0 0 0 0 0 0}}
set ::AnalytPar(sumR_lc) "0.0"
set ::AnalytPar(<sumR^6>) "0.0"
set ::AnalytPar(SQ,how) {0 0 0 0 0 0 0}
set ::AnalytPar(<R^4>) {0.0 0.0 0.0 0.0 0.0 0.0 0.0}
set ::AnalytPar(mfit) "27"
set ::AnalytPar(Q) "0"
set ::AnalytPar(R) "0.0741465"
set ::AnalytPar(error) "0"
set ::AnalytPar(sumR_li) "0.0"
set ::AnalytPar(SQ,typestr) {None None None None None None None}
set ::AnalytPar(FF,typestr) {Background {Pearson IV (Amplitude)} {Pearson IV (Amplitude)} {Pearson IV (Amplitude)} {Lorentzian (Amplitude)} {Lorentzian (Amplitude)} {Lorentzian (Amplitude)}}
set ::AnalytPar(reducedchisq) "20.8037"
set ::AnalytPar(<sumR^7>) "0.0"
set ::AnalytPar(FF,distr) {{0 0 0 0 0 0 0 0 0 0 0 0 0 0 0 0 0 0 0 0 0 0 0 0 0 0 0 0 0 0 0 0 0 0 0 0 0 0 0 0} {0 0 0 0 0 0 0 0 0 0 0 0 0 0 0 0 0 0 0 0 0 0 0 0 0 0 0 0 0 0 0 0 0 0 0 0 0 0 0 0} {0 0 0 0 0 0 0 0 0 0 0 0 0 0 0 0 0 0 0 0 0 0 0 0 0 0 0 0 0 0 0 0 0 0 0 0 0 0 0 0} {0 0 0 0 0 0 0 0 0 0 0 0 0 0 0 0 0 0 0 0 0 0 0 0 0 0 0 0 0 0 0 0 0 0 0 0 0 0 0 0} {0 0 0 0 0 0 0 0 0 0 0 0 0 0 0 0 0 0 0 0 0 0 0 0 0 0 0 0 0 0 0 0 0 0 0 0 0 0 0 0} {0 0 0 0 0 0 0 0 0 0 0 0 0 0 0 0 0 0 0 0 0 0 0 0 0 0 0 0 0 0 0 0 0 0 0 0 0 0 0 0} {0 0 0 0 0 0 0 0 0 0 0 0 0 0 0 0 0 0 0 0 0 0 0 0 0 0 0 0 0 0 0 0 0 0 0 0 0 0 0 0}}
set ::AnalytPar(<sumR^0>) "0"
set ::AnalytPar(<R^5>) {0.0 0.0 0.0 0.0 0.0 0.0 0.0}
set ::AnalytPar(ndata) "382"
set ::AnalytPar(par_text_export) {description;value;error;description;value;error;description;value;error
scattering contribution;1;;approximation type;monodisperse approx.;;;;
calculate;yes;;substract;no;;fit;yes;
Monodisperse;;;Background;;;None;;
;;;c_0;1.47408;0.0271373;;;
;;;c_1;0;;;;
;;;c_4;25.9155;0.624212;;;
;;;alpha;3.15787;0.0457692;;;
;;;;;;;;
scattering contribution;2;;approximation type;monodisperse approx.;;;;
calculate;yes;;substract;no;;fit;yes;
Monodisperse;;;Pearson IV (Amplitude);;;None;;
;;;amplitude;1070.07;7.48493;;;
;;;center;1.08275;0.000220967;;;
;;;width;0.0280777;0.000397529;;;
;;;shape1;0.803027;0.00793847;;;
;;;shape2;0.781201;0.00786025;;;
;;;backgr.;0;;;;
;;;;;;;;
scattering contribution;3;;approximation type;monodisperse approx.;;;;
calculate;yes;;substract;no;;fit;yes;
Monodisperse;;;Pearson IV (Amplitude);;;None;;
;;;amplitude;210.666;6.16679;;;
;;;center;2.16096;0.000720361;;;
;;;width;0.0090334;0.000430852;;;
;;;shape1;0.58908;0.00974888;;;
;;;shape2;1.3938;0.058958;;;
;;;backgr.;0;;;;
;;;;;;;;
scattering contribution;4;;approximation type;monodisperse approx.;;;;
calculate;yes;;substract;no;;fit;yes;
Monodisperse;;;Pearson IV (Amplitude);;;None;;
;;;amplitude;80.5935;0.989247;;;
;;;center;3.23434;0.00110144;;;
;;;width;0.0703054;0.00165278;;;
;;;shape1;1.08227;0.0192866;;;
;;;shape2;0.663479;0.0223671;;;
;;;backgr.;0;;;;
;;;;;;;;
scattering contribution;5;;approximation type;monodisperse approx.;;;;
calculate;yes;;substract;no;;fit;yes;
Monodisperse;;;Lorentzian (Amplitude);;;None;;
;;;amplitude;22.7496;0.303941;;;
;;;center;4.27407;0.000931504;;;
;;;width;0.0836097;0.000997466;;;
;;;backgr.;0;;;;
;;;;;;;;
scattering contribution;6;;approximation type;monodisperse approx.;;;;
calculate;yes;;substract;no;;fit;yes;
Monodisperse;;;Lorentzian (Amplitude);;;None;;
;;;amplitude;16.6513;0.347375;;;
;;;center;5.36554;0.0011616;;;
;;;width;0.0940562;0.00163215;;;
;;;backgr.;0;;;;
;;;;;;;;
scattering contribution;7;;approximation type;monodisperse approx.;;;;
calculate;yes;;substract;no;;fit;yes;
Monodisperse;;;Lorentzian (Amplitude);;;None;;
;;;amplitude;5.64178;0.109569;;;
;;;center;6.43257;0.00214595;;;
;;;width;0.136049;0.00310087;;;
;;;backgr.;0;;;;}
set ::AnalytPar(par_x_X) "1.1"
set ::AnalytPar(mom_text_display) {scattering contribution =          1              calculate =        yes
           Monodisperse                          Background             
                  <R^1> = 0.0000e+00                  <R^5> = 0.0000e+00
                  <R^2> = 0.0000e+00                  <R^6> = 0.0000e+00
                  <R^3> = 0.0000e+00                  <R^7> = 0.0000e+00
                  <R^4> = 0.0000e+00                  <R^8> = 0.0000e+00
                   R_lc = 0.0000e+00                     lc = 0.0000e+00
                   R_li = 0.0000e+00                     li = 0.0000e+00
                   R_Ac = 0.0000e+00                     Ac = 0.0000e+00
                   R_VP = 0.0000e+00                     VP = 0.0000e+00
                   R_RG = 0.0000e+00                     RG = 0.0000e+00
                     fp = 0.0000e+00                                    
                                                                        
scattering contribution =          2              calculate =        yes
           Monodisperse              Pearson IV (Amplitude)             
                  <R^1> = 0.0000e+00                  <R^5> = 0.0000e+00
                  <R^2> = 0.0000e+00                  <R^6> = 0.0000e+00
                  <R^3> = 0.0000e+00                  <R^7> = 0.0000e+00
                  <R^4> = 0.0000e+00                  <R^8> = 0.0000e+00
                   R_lc = 0.0000e+00                     lc = 0.0000e+00
                   R_li = 0.0000e+00                     li = 0.0000e+00
                   R_Ac = 0.0000e+00                     Ac = 0.0000e+00
                   R_VP = 0.0000e+00                     VP = 0.0000e+00
                   R_RG = 0.0000e+00                     RG = 0.0000e+00
                     fp = 0.0000e+00                                    
                                                                        
scattering contribution =          3              calculate =        yes
           Monodisperse              Pearson IV (Amplitude)             
                  <R^1> = 0.0000e+00                  <R^5> = 0.0000e+00
                  <R^2> = 0.0000e+00                  <R^6> = 0.0000e+00
                  <R^3> = 0.0000e+00                  <R^7> = 0.0000e+00
                  <R^4> = 0.0000e+00                  <R^8> = 0.0000e+00
                   R_lc = 0.0000e+00                     lc = 0.0000e+00
                   R_li = 0.0000e+00                     li = 0.0000e+00
                   R_Ac = 0.0000e+00                     Ac = 0.0000e+00
                   R_VP = 0.0000e+00                     VP = 0.0000e+00
                   R_RG = 0.0000e+00                     RG = 0.0000e+00
                     fp = 0.0000e+00                                    
                                                                        
scattering contribution =          4              calculate =        yes
           Monodisperse              Pearson IV (Amplitude)             
                  <R^1> = 0.0000e+00                  <R^5> = 0.0000e+00
                  <R^2> = 0.0000e+00                  <R^6> = 0.0000e+00
                  <R^3> = 0.0000e+00                  <R^7> = 0.0000e+00
                  <R^4> = 0.0000e+00                  <R^8> = 0.0000e+00
                   R_lc = 0.0000e+00                     lc = 0.0000e+00
                   R_li = 0.0000e+00                     li = 0.0000e+00
                   R_Ac = 0.0000e+00                     Ac = 0.0000e+00
                   R_VP = 0.0000e+00                     VP = 0.0000e+00
                   R_RG = 0.0000e+00                     RG = 0.0000e+00
                     fp = 0.0000e+00                                    
                                                                        
scattering contribution =          5              calculate =        yes
           Monodisperse              Lorentzian (Amplitude)             
                  <R^1> = 0.0000e+00                  <R^5> = 0.0000e+00
                  <R^2> = 0.0000e+00                  <R^6> = 0.0000e+00
                  <R^3> = 0.0000e+00                  <R^7> = 0.0000e+00
                  <R^4> = 0.0000e+00                  <R^8> = 0.0000e+00
                   R_lc = 0.0000e+00                     lc = 0.0000e+00
                   R_li = 0.0000e+00                     li = 0.0000e+00
                   R_Ac = 0.0000e+00                     Ac = 0.0000e+00
                   R_VP = 0.0000e+00                     VP = 0.0000e+00
                   R_RG = 0.0000e+00                     RG = 0.0000e+00
                     fp = 0.0000e+00                                    
                                                                        
scattering contribution =          6              calculate =        yes
           Monodisperse              Lorentzian (Amplitude)             
                  <R^1> = 0.0000e+00                  <R^5> = 0.0000e+00
                  <R^2> = 0.0000e+00                  <R^6> = 0.0000e+00
                  <R^3> = 0.0000e+00                  <R^7> = 0.0000e+00
                  <R^4> = 0.0000e+00                  <R^8> = 0.0000e+00
                   R_lc = 0.0000e+00                     lc = 0.0000e+00
                   R_li = 0.0000e+00                     li = 0.0000e+00
                   R_Ac = 0.0000e+00                     Ac = 0.0000e+00
                   R_VP = 0.0000e+00                     VP = 0.0000e+00
                   R_RG = 0.0000e+00                     RG = 0.0000e+00
                     fp = 0.0000e+00                                    
                                                                        
scattering contribution =          7              calculate =        yes
           Monodisperse              Lorentzian (Amplitude)             
                  <R^1> = 0.0000e+00                  <R^5> = 0.0000e+00
                  <R^2> = 0.0000e+00                  <R^6> = 0.0000e+00
                  <R^3> = 0.0000e+00                  <R^7> = 0.0000e+00
                  <R^4> = 0.0000e+00                  <R^8> = 0.0000e+00
                   R_lc = 0.0000e+00                     lc = 0.0000e+00
                   R_li = 0.0000e+00                     li = 0.0000e+00
                   R_Ac = 0.0000e+00                     Ac = 0.0000e+00
                   R_VP = 0.0000e+00                     VP = 0.0000e+00
                   R_RG = 0.0000e+00                     RG = 0.0000e+00
                     fp = 0.0000e+00                                    
                                                                        
scattering contribution
   of all size distrib.                             sum N_i = 0.0000e+00
               <sumR^1> = 0.0000e+00               <sumR^5> = 0.0000e+00
               <sumR^2> = 0.0000e+00               <sumR^6> = 0.0000e+00
               <sumR^3> = 0.0000e+00               <sumR^7> = 0.0000e+00
               <sumR^4> = 0.0000e+00               <sumR^8> = 0.0000e+00
                sumR_lc = 0.0000e+00                  sumlc = 0.0000e+00
                sumR_li = 0.0000e+00                  sumli = 0.0000e+00
                sumR_Ac = 0.0000e+00                  sumAc = 0.0000e+00
                sumR_VP = 0.0000e+00                  sumVP = 0.0000e+00
                sumR_RG = 0.0000e+00                  sumRG = 0.0000e+00
            sumfp(Sph.) = 0.0000e+00                                    }
set ::AnalytPar(GraphName) "AnalytPar"
set ::AnalytPar(isGlobal) "0"
set ::AnalytPar(SD,limits) {{0 0 0 0 0 0 0 0 0 0 0 0 0 0 0 0 0 0 0 0 0 0 0 0 0 0 0 0 0 0 0 0 0 0 0 0 0 0 0 0} {0 0 0 0 0 0 0 0 0 0 0 0 0 0 0 0 0 0 0 0 0 0 0 0 0 0 0 0 0 0 0 0 0 0 0 0 0 0 0 0} {0 0 0 0 0 0 0 0 0 0 0 0 0 0 0 0 0 0 0 0 0 0 0 0 0 0 0 0 0 0 0 0 0 0 0 0 0 0 0 0} {0 0 0 0 0 0 0 0 0 0 0 0 0 0 0 0 0 0 0 0 0 0 0 0 0 0 0 0 0 0 0 0 0 0 0 0 0 0 0 0} {0 0 0 0 0 0 0 0 0 0 0 0 0 0 0 0 0 0 0 0 0 0 0 0 0 0 0 0 0 0 0 0 0 0 0 0 0 0 0 0} {0 0 0 0 0 0 0 0 0 0 0 0 0 0 0 0 0 0 0 0 0 0 0 0 0 0 0 0 0 0 0 0 0 0 0 0 0 0 0 0} {0 0 0 0 0 0 0 0 0 0 0 0 0 0 0 0 0 0 0 0 0 0 0 0 0 0 0 0 0 0 0 0 0 0 0 0 0 0 0 0}}
set ::AnalytPar(w_MomentsAnalytPar) ""
set ::AnalytPar(mom_text_export) {description;value;description;value
scattering contribution;1;calculate;yes
Monodisperse;;Background;
<R^1>;0.0000e+00;<R^5>;0.0000e+00
<R^2>;0.0000e+00;<R^6>;0.0000e+00
<R^3>;0.0000e+00;<R^7>;0.0000e+00
<R^4>;0.0000e+00;<R^8>;0.0000e+00
R_lc;0.0000e+00;lc;0.0000e+00
R_li;0.0000e+00;li;0.0000e+00
R_Ac;0.0000e+00;Ac;0.0000e+00
R_VP;0.0000e+00;VP;0.0000e+00
R_RG;0.0000e+00;RG;0.0000e+00
fp;0.0000e+00;;
;;;
scattering contribution;2;calculate;yes
Monodisperse;;Pearson IV (Amplitude);
<R^1>;0.0000e+00;<R^5>;0.0000e+00
<R^2>;0.0000e+00;<R^6>;0.0000e+00
<R^3>;0.0000e+00;<R^7>;0.0000e+00
<R^4>;0.0000e+00;<R^8>;0.0000e+00
R_lc;0.0000e+00;lc;0.0000e+00
R_li;0.0000e+00;li;0.0000e+00
R_Ac;0.0000e+00;Ac;0.0000e+00
R_VP;0.0000e+00;VP;0.0000e+00
R_RG;0.0000e+00;RG;0.0000e+00
fp;0.0000e+00;;
;;;
scattering contribution;3;calculate;yes
Monodisperse;;Pearson IV (Amplitude);
<R^1>;0.0000e+00;<R^5>;0.0000e+00
<R^2>;0.0000e+00;<R^6>;0.0000e+00
<R^3>;0.0000e+00;<R^7>;0.0000e+00
<R^4>;0.0000e+00;<R^8>;0.0000e+00
R_lc;0.0000e+00;lc;0.0000e+00
R_li;0.0000e+00;li;0.0000e+00
R_Ac;0.0000e+00;Ac;0.0000e+00
R_VP;0.0000e+00;VP;0.0000e+00
R_RG;0.0000e+00;RG;0.0000e+00
fp;0.0000e+00;;
;;;
scattering contribution;4;calculate;yes
Monodisperse;;Pearson IV (Amplitude);
<R^1>;0.0000e+00;<R^5>;0.0000e+00
<R^2>;0.0000e+00;<R^6>;0.0000e+00
<R^3>;0.0000e+00;<R^7>;0.0000e+00
<R^4>;0.0000e+00;<R^8>;0.0000e+00
R_lc;0.0000e+00;lc;0.0000e+00
R_li;0.0000e+00;li;0.0000e+00
R_Ac;0.0000e+00;Ac;0.0000e+00
R_VP;0.0000e+00;VP;0.0000e+00
R_RG;0.0000e+00;RG;0.0000e+00
fp;0.0000e+00;;
;;;
scattering contribution;5;calculate;yes
Monodisperse;;Lorentzian (Amplitude);
<R^1>;0.0000e+00;<R^5>;0.0000e+00
<R^2>;0.0000e+00;<R^6>;0.0000e+00
<R^3>;0.0000e+00;<R^7>;0.0000e+00
<R^4>;0.0000e+00;<R^8>;0.0000e+00
R_lc;0.0000e+00;lc;0.0000e+00
R_li;0.0000e+00;li;0.0000e+00
R_Ac;0.0000e+00;Ac;0.0000e+00
R_VP;0.0000e+00;VP;0.0000e+00
R_RG;0.0000e+00;RG;0.0000e+00
fp;0.0000e+00;;
;;;
scattering contribution;6;calculate;yes
Monodisperse;;Lorentzian (Amplitude);
<R^1>;0.0000e+00;<R^5>;0.0000e+00
<R^2>;0.0000e+00;<R^6>;0.0000e+00
<R^3>;0.0000e+00;<R^7>;0.0000e+00
<R^4>;0.0000e+00;<R^8>;0.0000e+00
R_lc;0.0000e+00;lc;0.0000e+00
R_li;0.0000e+00;li;0.0000e+00
R_Ac;0.0000e+00;Ac;0.0000e+00
R_VP;0.0000e+00;VP;0.0000e+00
R_RG;0.0000e+00;RG;0.0000e+00
fp;0.0000e+00;;
;;;
scattering contribution;7;calculate;yes
Monodisperse;;Lorentzian (Amplitude);
<R^1>;0.0000e+00;<R^5>;0.0000e+00
<R^2>;0.0000e+00;<R^6>;0.0000e+00
<R^3>;0.0000e+00;<R^7>;0.0000e+00
<R^4>;0.0000e+00;<R^8>;0.0000e+00
R_lc;0.0000e+00;lc;0.0000e+00
R_li;0.0000e+00;li;0.0000e+00
R_Ac;0.0000e+00;Ac;0.0000e+00
R_VP;0.0000e+00;VP;0.0000e+00
R_RG;0.0000e+00;RG;0.0000e+00
fp;0.0000e+00;;
;;;
scattering contribution of all size distrib.;;sum N_i;0.0000e+00
<sumR^1>;0.0000e+00;<sumR^5>;0.0000e+00
<sumR^2>;0.0000e+00;<sumR^6>;0.0000e+00
<sumR^3>;0.0000e+00;<sumR^7>;0.0000e+00
<sumR^4>;0.0000e+00;<sumR^8>;0.0000e+00
sumR_lc;0.0000e+00;sumlc;0.0000e+00
sumR_li;0.0000e+00;sumli;0.0000e+00
sumR_Ac;0.0000e+00;sumAc;0.0000e+00
sumR_VP;0.0000e+00;sumVP;0.0000e+00
sumR_RG;0.0000e+00;sumRG;0.0000e+00
sumfp(Sph.);0.0000e+00;;}
set ::AnalytPar(<sumR^8>) "0.0"
set ::AnalytPar(chisq) "7385.33"
set ::AnalytPar(<sumR^1>) "0.0"
set ::AnalytPar(file) "/Volumes/OrpheusB/brian/Documents/BAM/Papers/Accuracy/jupyterNotebooks/AgBeh_reDo.par"
set ::AnalytPar(<R^6>) {0.0 0.0 0.0 0.0 0.0 0.0 0.0}
set ::AnalytPar(varianceOFfit) "0.625911"
set ::AnalytPar(par_descr) {parameters of_analytical_size distrib.}
set ::AnalytPar(par_text_display) {scattering contribution =   1        approximation type = monodisperse approx.                            
              calculate = yes                 substract =                   no                fit = yes   
           Monodisperse                      Background                                      None         
                                                    c_0 =              1.47408 ±   0.0271373              
                                                    c_1 =                    0                            
                                                    c_4 =              25.9155 ±    0.624212              
                                                  alpha =              3.15787 ±   0.0457692              
                                                                                                          
scattering contribution =   2        approximation type = monodisperse approx.                            
              calculate = yes                 substract =                   no                fit = yes   
           Monodisperse          Pearson IV (Amplitude)                                      None         
                                              amplitude =              1070.07 ±     7.48493              
                                                 center =              1.08275 ± 0.000220967              
                                                  width =            0.0280777 ± 0.000397529              
                                                 shape1 =             0.803027 ±  0.00793847              
                                                 shape2 =             0.781201 ±  0.00786025              
                                                backgr. =                    0                            
                                                                                                          
scattering contribution =   3        approximation type = monodisperse approx.                            
              calculate = yes                 substract =                   no                fit = yes   
           Monodisperse          Pearson IV (Amplitude)                                      None         
                                              amplitude =              210.666 ±     6.16679              
                                                 center =              2.16096 ± 0.000720361              
                                                  width =            0.0090334 ± 0.000430852              
                                                 shape1 =              0.58908 ±  0.00974888              
                                                 shape2 =               1.3938 ±    0.058958              
                                                backgr. =                    0                            
                                                                                                          
scattering contribution =   4        approximation type = monodisperse approx.                            
              calculate = yes                 substract =                   no                fit = yes   
           Monodisperse          Pearson IV (Amplitude)                                      None         
                                              amplitude =              80.5935 ±    0.989247              
                                                 center =              3.23434 ±  0.00110144              
                                                  width =            0.0703054 ±  0.00165278              
                                                 shape1 =              1.08227 ±   0.0192866              
                                                 shape2 =             0.663479 ±   0.0223671              
                                                backgr. =                    0                            
                                                                                                          
scattering contribution =   5        approximation type = monodisperse approx.                            
              calculate = yes                 substract =                   no                fit = yes   
           Monodisperse          Lorentzian (Amplitude)                                      None         
                                              amplitude =              22.7496 ±    0.303941              
                                                 center =              4.27407 ± 0.000931504              
                                                  width =            0.0836097 ± 0.000997466              
                                                backgr. =                    0                            
                                                                                                          
scattering contribution =   6        approximation type = monodisperse approx.                            
              calculate = yes                 substract =                   no                fit = yes   
           Monodisperse          Lorentzian (Amplitude)                                      None         
                                              amplitude =              16.6513 ±    0.347375              
                                                 center =              5.36554 ±   0.0011616              
                                                  width =            0.0940562 ±  0.00163215              
                                                backgr. =                    0                            
                                                                                                          
scattering contribution =   7        approximation type = monodisperse approx.                            
              calculate = yes                 substract =                   no                fit = yes   
           Monodisperse          Lorentzian (Amplitude)                                      None         
                                              amplitude =              5.64178 ±    0.109569              
                                                 center =              6.43257 ±  0.00214595              
                                                  width =             0.136049 ±  0.00310087              
                                                backgr. =                    0                            }
set ::AnalytPar(SQ,min) {{-1e+200 -1e+200 -1e+200 -1e+200 -1e+200 -1e+200 -1e+200 -1e+200 -1e+200 -1e+200 -1e+200 -1e+200 -1e+200 -1e+200 -1e+200 -1e+200 -1e+200 -1e+200 -1e+200 -1e+200 -1e+200 -1e+200 -1e+200 -1e+200 -1e+200 -1e+200 -1e+200 -1e+200 -1e+200 -1e+200 -1e+200 -1e+200 -1e+200 -1e+200 -1e+200 -1e+200 -1e+200 -1e+200 -1e+200 -1e+200} {-1e+200 -1e+200 -1e+200 -1e+200 -1e+200 -1e+200 -1e+200 -1e+200 -1e+200 -1e+200 -1e+200 -1e+200 -1e+200 -1e+200 -1e+200 -1e+200 -1e+200 -1e+200 -1e+200 -1e+200 -1e+200 -1e+200 -1e+200 -1e+200 -1e+200 -1e+200 -1e+200 -1e+200 -1e+200 -1e+200 -1e+200 -1e+200 -1e+200 -1e+200 -1e+200 -1e+200 -1e+200 -1e+200 -1e+200 -1e+200} {-1e+200 -1e+200 -1e+200 -1e+200 -1e+200 -1e+200 -1e+200 -1e+200 -1e+200 -1e+200 -1e+200 -1e+200 -1e+200 -1e+200 -1e+200 -1e+200 -1e+200 -1e+200 -1e+200 -1e+200 -1e+200 -1e+200 -1e+200 -1e+200 -1e+200 -1e+200 -1e+200 -1e+200 -1e+200 -1e+200 -1e+200 -1e+200 -1e+200 -1e+200 -1e+200 -1e+200 -1e+200 -1e+200 -1e+200 -1e+200} {-1e+200 -1e+200 -1e+200 -1e+200 -1e+200 -1e+200 -1e+200 -1e+200 -1e+200 -1e+200 -1e+200 -1e+200 -1e+200 -1e+200 -1e+200 -1e+200 -1e+200 -1e+200 -1e+200 -1e+200 -1e+200 -1e+200 -1e+200 -1e+200 -1e+200 -1e+200 -1e+200 -1e+200 -1e+200 -1e+200 -1e+200 -1e+200 -1e+200 -1e+200 -1e+200 -1e+200 -1e+200 -1e+200 -1e+200 -1e+200} {-1e+200 -1e+200 -1e+200 -1e+200 -1e+200 -1e+200 -1e+200 -1e+200 -1e+200 -1e+200 -1e+200 -1e+200 -1e+200 -1e+200 -1e+200 -1e+200 -1e+200 -1e+200 -1e+200 -1e+200 -1e+200 -1e+200 -1e+200 -1e+200 -1e+200 -1e+200 -1e+200 -1e+200 -1e+200 -1e+200 -1e+200 -1e+200 -1e+200 -1e+200 -1e+200 -1e+200 -1e+200 -1e+200 -1e+200 -1e+200} {-1e+200 -1e+200 -1e+200 -1e+200 -1e+200 -1e+200 -1e+200 -1e+200 -1e+200 -1e+200 -1e+200 -1e+200 -1e+200 -1e+200 -1e+200 -1e+200 -1e+200 -1e+200 -1e+200 -1e+200 -1e+200 -1e+200 -1e+200 -1e+200 -1e+200 -1e+200 -1e+200 -1e+200 -1e+200 -1e+200 -1e+200 -1e+200 -1e+200 -1e+200 -1e+200 -1e+200 -1e+200 -1e+200 -1e+200 -1e+200} {-1e+200 -1e+200 -1e+200 -1e+200 -1e+200 -1e+200 -1e+200 -1e+200 -1e+200 -1e+200 -1e+200 -1e+200 -1e+200 -1e+200 -1e+200 -1e+200 -1e+200 -1e+200 -1e+200 -1e+200 -1e+200 -1e+200 -1e+200 -1e+200 -1e+200 -1e+200 -1e+200 -1e+200 -1e+200 -1e+200 -1e+200 -1e+200 -1e+200 -1e+200 -1e+200 -1e+200 -1e+200 -1e+200 -1e+200 -1e+200}}
set ::AnalytPar(FF,min) {{-1e+200 -1e+200 -1e+200 -1e+200 -1e+200 -1e+200 -1e+200 -1e+200 -1e+200 -1e+200 -1e+200 -1e+200 -1e+200 -1e+200 -1e+200 -1e+200 -1e+200 -1e+200 -1e+200 -1e+200 -1e+200 -1e+200 -1e+200 -1e+200 -1e+200 -1e+200 -1e+200 -1e+200 -1e+200 -1e+200 -1e+200 -1e+200 -1e+200 -1e+200 -1e+200 -1e+200 -1e+200 -1e+200 -1e+200 -1e+200} {-1e+200 -1e+200 -1e+200 -1e+200 -1e+200 -1e+200 -1e+200 -1e+200 -1e+200 -1e+200 -1e+200 -1e+200 -1e+200 -1e+200 -1e+200 -1e+200 -1e+200 -1e+200 -1e+200 -1e+200 -1e+200 -1e+200 -1e+200 -1e+200 -1e+200 -1e+200 -1e+200 -1e+200 -1e+200 -1e+200 -1e+200 -1e+200 -1e+200 -1e+200 -1e+200 -1e+200 -1e+200 -1e+200 -1e+200 -1e+200} {-1e+200 -1e+200 -1e+200 -1e+200 -1e+200 -1e+200 -1e+200 -1e+200 -1e+200 -1e+200 -1e+200 -1e+200 -1e+200 -1e+200 -1e+200 -1e+200 -1e+200 -1e+200 -1e+200 -1e+200 -1e+200 -1e+200 -1e+200 -1e+200 -1e+200 -1e+200 -1e+200 -1e+200 -1e+200 -1e+200 -1e+200 -1e+200 -1e+200 -1e+200 -1e+200 -1e+200 -1e+200 -1e+200 -1e+200 -1e+200} {-1e+200 -1e+200 -1e+200 -1e+200 -1e+200 -1e+200 -1e+200 -1e+200 -1e+200 -1e+200 -1e+200 -1e+200 -1e+200 -1e+200 -1e+200 -1e+200 -1e+200 -1e+200 -1e+200 -1e+200 -1e+200 -1e+200 -1e+200 -1e+200 -1e+200 -1e+200 -1e+200 -1e+200 -1e+200 -1e+200 -1e+200 -1e+200 -1e+200 -1e+200 -1e+200 -1e+200 -1e+200 -1e+200 -1e+200 -1e+200} {-1e+200 -1e+200 -1e+200 -1e+200 -1e+200 -1e+200 -1e+200 -1e+200 -1e+200 -1e+200 -1e+200 -1e+200 -1e+200 -1e+200 -1e+200 -1e+200 -1e+200 -1e+200 -1e+200 -1e+200 -1e+200 -1e+200 -1e+200 -1e+200 -1e+200 -1e+200 -1e+200 -1e+200 -1e+200 -1e+200 -1e+200 -1e+200 -1e+200 -1e+200 -1e+200 -1e+200 -1e+200 -1e+200 -1e+200 -1e+200} {-1e+200 -1e+200 -1e+200 -1e+200 -1e+200 -1e+200 -1e+200 -1e+200 -1e+200 -1e+200 -1e+200 -1e+200 -1e+200 -1e+200 -1e+200 -1e+200 -1e+200 -1e+200 -1e+200 -1e+200 -1e+200 -1e+200 -1e+200 -1e+200 -1e+200 -1e+200 -1e+200 -1e+200 -1e+200 -1e+200 -1e+200 -1e+200 -1e+200 -1e+200 -1e+200 -1e+200 -1e+200 -1e+200 -1e+200 -1e+200} {-1e+200 -1e+200 -1e+200 -1e+200 -1e+200 -1e+200 -1e+200 -1e+200 -1e+200 -1e+200 -1e+200 -1e+200 -1e+200 -1e+200 -1e+200 -1e+200 -1e+200 -1e+200 -1e+200 -1e+200 -1e+200 -1e+200 -1e+200 -1e+200 -1e+200 -1e+200 -1e+200 -1e+200 -1e+200 -1e+200 -1e+200 -1e+200 -1e+200 -1e+200 -1e+200 -1e+200 -1e+200 -1e+200 -1e+200 -1e+200}}
set ::AnalytPar(SQ,max) {{1e+200 1e+200 1e+200 1e+200 1e+200 1e+200 1e+200 1e+200 1e+200 1e+200 1e+200 1e+200 1e+200 1e+200 1e+200 1e+200 1e+200 1e+200 1e+200 1e+200 1e+200 1e+200 1e+200 1e+200 1e+200 1e+200 1e+200 1e+200 1e+200 1e+200 1e+200 1e+200 1e+200 1e+200 1e+200 1e+200 1e+200 1e+200 1e+200 1e+200} {1e+200 1e+200 1e+200 1e+200 1e+200 1e+200 1e+200 1e+200 1e+200 1e+200 1e+200 1e+200 1e+200 1e+200 1e+200 1e+200 1e+200 1e+200 1e+200 1e+200 1e+200 1e+200 1e+200 1e+200 1e+200 1e+200 1e+200 1e+200 1e+200 1e+200 1e+200 1e+200 1e+200 1e+200 1e+200 1e+200 1e+200 1e+200 1e+200 1e+200} {1e+200 1e+200 1e+200 1e+200 1e+200 1e+200 1e+200 1e+200 1e+200 1e+200 1e+200 1e+200 1e+200 1e+200 1e+200 1e+200 1e+200 1e+200 1e+200 1e+200 1e+200 1e+200 1e+200 1e+200 1e+200 1e+200 1e+200 1e+200 1e+200 1e+200 1e+200 1e+200 1e+200 1e+200 1e+200 1e+200 1e+200 1e+200 1e+200 1e+200} {1e+200 1e+200 1e+200 1e+200 1e+200 1e+200 1e+200 1e+200 1e+200 1e+200 1e+200 1e+200 1e+200 1e+200 1e+200 1e+200 1e+200 1e+200 1e+200 1e+200 1e+200 1e+200 1e+200 1e+200 1e+200 1e+200 1e+200 1e+200 1e+200 1e+200 1e+200 1e+200 1e+200 1e+200 1e+200 1e+200 1e+200 1e+200 1e+200 1e+200} {1e+200 1e+200 1e+200 1e+200 1e+200 1e+200 1e+200 1e+200 1e+200 1e+200 1e+200 1e+200 1e+200 1e+200 1e+200 1e+200 1e+200 1e+200 1e+200 1e+200 1e+200 1e+200 1e+200 1e+200 1e+200 1e+200 1e+200 1e+200 1e+200 1e+200 1e+200 1e+200 1e+200 1e+200 1e+200 1e+200 1e+200 1e+200 1e+200 1e+200} {1e+200 1e+200 1e+200 1e+200 1e+200 1e+200 1e+200 1e+200 1e+200 1e+200 1e+200 1e+200 1e+200 1e+200 1e+200 1e+200 1e+200 1e+200 1e+200 1e+200 1e+200 1e+200 1e+200 1e+200 1e+200 1e+200 1e+200 1e+200 1e+200 1e+200 1e+200 1e+200 1e+200 1e+200 1e+200 1e+200 1e+200 1e+200 1e+200 1e+200} {1e+200 1e+200 1e+200 1e+200 1e+200 1e+200 1e+200 1e+200 1e+200 1e+200 1e+200 1e+200 1e+200 1e+200 1e+200 1e+200 1e+200 1e+200 1e+200 1e+200 1e+200 1e+200 1e+200 1e+200 1e+200 1e+200 1e+200 1e+200 1e+200 1e+200 1e+200 1e+200 1e+200 1e+200 1e+200 1e+200 1e+200 1e+200 1e+200 1e+200}}
set ::AnalytPar(FF,max) {{1e+200 1e+200 1e+200 1e+200 1e+200 1e+200 1e+200 1e+200 1e+200 1e+200 1e+200 1e+200 1e+200 1e+200 1e+200 1e+200 1e+200 1e+200 1e+200 1e+200 1e+200 1e+200 1e+200 1e+200 1e+200 1e+200 1e+200 1e+200 1e+200 1e+200 1e+200 1e+200 1e+200 1e+200 1e+200 1e+200 1e+200 1e+200 1e+200 1e+200} {1e+200 1e+200 1e+200 1e+200 1e+200 1e+200 1e+200 1e+200 1e+200 1e+200 1e+200 1e+200 1e+200 1e+200 1e+200 1e+200 1e+200 1e+200 1e+200 1e+200 1e+200 1e+200 1e+200 1e+200 1e+200 1e+200 1e+200 1e+200 1e+200 1e+200 1e+200 1e+200 1e+200 1e+200 1e+200 1e+200 1e+200 1e+200 1e+200 1e+200} {1e+200 1e+200 1e+200 1e+200 1e+200 1e+200 1e+200 1e+200 1e+200 1e+200 1e+200 1e+200 1e+200 1e+200 1e+200 1e+200 1e+200 1e+200 1e+200 1e+200 1e+200 1e+200 1e+200 1e+200 1e+200 1e+200 1e+200 1e+200 1e+200 1e+200 1e+200 1e+200 1e+200 1e+200 1e+200 1e+200 1e+200 1e+200 1e+200 1e+200} {1e+200 1e+200 1e+200 1e+200 1e+200 1e+200 1e+200 1e+200 1e+200 1e+200 1e+200 1e+200 1e+200 1e+200 1e+200 1e+200 1e+200 1e+200 1e+200 1e+200 1e+200 1e+200 1e+200 1e+200 1e+200 1e+200 1e+200 1e+200 1e+200 1e+200 1e+200 1e+200 1e+200 1e+200 1e+200 1e+200 1e+200 1e+200 1e+200 1e+200} {1e+200 1e+200 1e+200 1e+200 1e+200 1e+200 1e+200 1e+200 1e+200 1e+200 1e+200 1e+200 1e+200 1e+200 1e+200 1e+200 1e+200 1e+200 1e+200 1e+200 1e+200 1e+200 1e+200 1e+200 1e+200 1e+200 1e+200 1e+200 1e+200 1e+200 1e+200 1e+200 1e+200 1e+200 1e+200 1e+200 1e+200 1e+200 1e+200 1e+200} {1e+200 1e+200 1e+200 1e+200 1e+200 1e+200 1e+200 1e+200 1e+200 1e+200 1e+200 1e+200 1e+200 1e+200 1e+200 1e+200 1e+200 1e+200 1e+200 1e+200 1e+200 1e+200 1e+200 1e+200 1e+200 1e+200 1e+200 1e+200 1e+200 1e+200 1e+200 1e+200 1e+200 1e+200 1e+200 1e+200 1e+200 1e+200 1e+200 1e+200} {1e+200 1e+200 1e+200 1e+200 1e+200 1e+200 1e+200 1e+200 1e+200 1e+200 1e+200 1e+200 1e+200 1e+200 1e+200 1e+200 1e+200 1e+200 1e+200 1e+200 1e+200 1e+200 1e+200 1e+200 1e+200 1e+200 1e+200 1e+200 1e+200 1e+200 1e+200 1e+200 1e+200 1e+200 1e+200 1e+200 1e+200 1e+200 1e+200 1e+200}}
set ::AnalytPar(fitSDFF) {yes yes yes yes yes yes yes}
set ::AnalytPar(R_VP) {0.0 0.0 0.0 0.0 0.0 0.0 0.0}
set ::AnalytPar(actual_SD) "7"
set ::AnalytPar(<sumR^2>) "0.0"
set ::AnalytPar(<R^7>) {0.0 0.0 0.0 0.0 0.0 0.0 0.0}
set ::AnalytPar(alambda) "0"
set ::AnalytPar(<R^0>) {0 0 0 0 0 0 0}
set ::AnalytPar(fit) "yes"
set ::AnalytPar(max_SD) "7"
set ::AnalytPar(SQ,active) {{0 0 0 0 0 0 0 0 0 0 0 0 0 0 0 0 0 0 0 0 0 0 0 0 0 0 0 0 0 0 0 0 0 0 0 0 0 0 0 0} {0 0 0 0 0 0 0 0 0 0 0 0 0 0 0 0 0 0 0 0 0 0 0 0 0 0 0 0 0 0 0 0 0 0 0 0 0 0 0 0} {0 0 0 0 0 0 0 0 0 0 0 0 0 0 0 0 0 0 0 0 0 0 0 0 0 0 0 0 0 0 0 0 0 0 0 0 0 0 0 0} {0 0 0 0 0 0 0 0 0 0 0 0 0 0 0 0 0 0 0 0 0 0 0 0 0 0 0 0 0 0 0 0 0 0 0 0 0 0 0 0} {0 0 0 0 0 0 0 0 0 0 0 0 0 0 0 0 0 0 0 0 0 0 0 0 0 0 0 0 0 0 0 0 0 0 0 0 0 0 0 0} {0 0 0 0 0 0 0 0 0 0 0 0 0 0 0 0 0 0 0 0 0 0 0 0 0 0 0 0 0 0 0 0 0 0 0 0 0 0 0 0} {0 0 0 0 0 0 0 0 0 0 0 0 0 0 0 0 0 0 0 0 0 0 0 0 0 0 0 0 0 0 0 0 0 0 0 0 0 0 0 0}}
set ::AnalytPar(FF,active) {{1 0 1 1 0 0 0 0 0 0 0 0 0 0 0 0 0 0 0 0 0 0 0 0 0 0 0 0 0 0 0 0 0 0 0 0 0 0 0 0} {1 1 1 1 1 0 0 0 0 0 0 0 0 0 0 0 0 0 0 0 0 0 0 0 0 0 0 0 0 0 0 0 0 0 0 0 0 0 0 0} {1 1 1 1 1 0 0 0 0 0 0 0 0 0 0 0 0 0 0 0 0 0 0 0 0 0 0 0 0 0 0 0 0 0 0 0 0 0 0 0} {1 1 1 1 1 0 0 0 0 0 0 0 0 0 0 0 0 0 0 0 0 0 0 0 0 0 0 0 0 0 0 0 0 0 0 0 0 0 0 0} {1 1 1 0 0 0 0 0 0 0 0 0 0 0 0 0 0 0 0 0 0 0 0 0 0 0 0 0 0 0 0 0 0 0 0 0 0 0 0 0} {1 1 1 0 0 0 0 0 0 0 0 0 0 0 0 0 0 0 0 0 0 0 0 0 0 0 0 0 0 0 0 0 0 0 0 0 0 0 0 0} {1 1 1 0 0 0 0 0 0 0 0 0 0 0 0 0 0 0 0 0 0 0 0 0 0 0 0 0 0 0 0 0 0 0 0 0 0 0 0 0}}
set ::AnalytPar(mom_w) ".obW.tab.analytmoments"
set ::AnalytPar(SQ,param_count) {10 10 10 10 10 10 10}
set ::AnalytPar(SQ,err) {{0 0 0 0 0 0 0 0 0 0 0 0 0 0 0 0 0 0 0 0 0 0 0 0 0 0 0 0 0 0 0 0 0 0 0 0 0 0 0 0} {0 0 0 0 0 0 0 0 0 0 0 0 0 0 0 0 0 0 0 0 0 0 0 0 0 0 0 0 0 0 0 0 0 0 0 0 0 0 0 0} {0 0 0 0 0 0 0 0 0 0 0 0 0 0 0 0 0 0 0 0 0 0 0 0 0 0 0 0 0 0 0 0 0 0 0 0 0 0 0 0} {0 0 0 0 0 0 0 0 0 0 0 0 0 0 0 0 0 0 0 0 0 0 0 0 0 0 0 0 0 0 0 0 0 0 0 0 0 0 0 0} {0 0 0 0 0 0 0 0 0 0 0 0 0 0 0 0 0 0 0 0 0 0 0 0 0 0 0 0 0 0 0 0 0 0 0 0 0 0 0 0} {0 0 0 0 0 0 0 0 0 0 0 0 0 0 0 0 0 0 0 0 0 0 0 0 0 0 0 0 0 0 0 0 0 0 0 0 0 0 0 0} {0 0 0 0 0 0 0 0 0 0 0 0 0 0 0 0 0 0 0 0 0 0 0 0 0 0 0 0 0 0 0 0 0 0 0 0 0 0 0 0}}
set ::AnalytPar(FF,param_count) {10 10 10 10 10 10 10}
set ::AnalytPar(FF,err) {{0.0271373 0 0.624212 0.0457692 0 0 0 0 0 0 0 0 0 0 0 0 0 0 0 0 0 0 0 0 0 0 0 0 0 0 0 0 0 0 0 0 0 0 0 0} {7.48493 0.000220967 0.000397529 0.00793847 0.00786025 0 0 0 0 0 0 0 0 0 0 0 0 0 0 0 0 0 0 0 0 0 0 0 0 0 0 0 0 0 0 0 0 0 0 0} {6.16679 0.000720361 0.000430852 0.00974888 0.058958 0 0 0 0 0 0 0 0 0 0 0 0 0 0 0 0 0 0 0 0 0 0 0 0 0 0 0 0 0 0 0 0 0 0 0} {0.989247 0.00110144 0.00165278 0.0192866 0.0223671 0 0 0 0 0 0 0 0 0 0 0 0 0 0 0 0 0 0 0 0 0 0 0 0 0 0 0 0 0 0 0 0 0 0 0} {0.303941 0.000931504 0.000997466 0 0 0 0 0 0 0 0 0 0 0 0 0 0 0 0 0 0 0 0 0 0 0 0 0 0 0 0 0 0 0 0 0 0 0 0 0} {0.347375 0.0011616 0.00163215 0 0 0 0 0 0 0 0 0 0 0 0 0 0 0 0 0 0 0 0 0 0 0 0 0 0 0 0 0 0 0 0 0 0 0 0 0} {0.109569 0.00214595 0.00310087 0 0 0 0 0 0 0 0 0 0 0 0 0 0 0 0 0 0 0 0 0 0 0 0 0 0 0 0 0 0 0 0 0 0 0 0 0}}
set ::AnalytPar(<sumR^3>) "0.0"
set ::AnalytPar(w_AnalytPar) ""
set ::AnalytPar(<R^8>) {0.0 0.0 0.0 0.0 0.0 0.0 0.0}
set ::AnalytPar(<R^1>) {0.0 0.0 0.0 0.0 0.0 0.0 0.0}
set ::AnalytPar(sumR_VP) "0.0"
set ::AnalytPar(FF,l) {{1.47408 0 25.9155 3.15787 0 0 0 0 0 0 0 0 0 0 0 0 0 0 0 0 0 0 0 0 0 0 0 0 0 0 0 0 0 0 0 0 0 0 0 0} {1070.07 1.08275 0.0280777 0.803027 0.781201 0 0 0 0 0 0 0 0 0 0 0 0 0 0 0 0 0 0 0 0 0 0 0 0 0 0 0 0 0 0 0 0 0 0 0} {210.666 2.16096 0.0090334 0.58908 1.3938 0 0 0 0 0 0 0 0 0 0 0 0 0 0 0 0 0 0 0 0 0 0 0 0 0 0 0 0 0 0 0 0 0 0 0} {80.5935 3.23434 0.0703054 1.08227 0.663479 0 0 0 0 0 0 0 0 0 0 0 0 0 0 0 0 0 0 0 0 0 0 0 0 0 0 0 0 0 0 0 0 0 0 0} {22.7496 4.27407 0.0836097 0 0 0 0 0 0 0 0 0 0 0 0 0 0 0 0 0 0 0 0 0 0 0 0 0 0 0 0 0 0 0 0 0 0 0 0 0} {16.6513 5.36554 0.0940562 0 0 0 0 0 0 0 0 0 0 0 0 0 0 0 0 0 0 0 0 0 0 0 0 0 0 0 0 0 0 0 0 0 0 0 0 0} {5.64178 6.43257 0.136049 0 0 0 0 0 0 0 0 0 0 0 0 0 0 0 0 0 0 0 0 0 0 0 0 0 0 0 0 0 0 0 0 0 0 0 0 0}}
set ::AnalytPar(geometrical/datafile) "yes"
set ::AnalytPar(substrSDFF) {no no no no no no no}
set ::AnalytPar(SD,min) {{-1e+200 -1e+200 -1e+200 -1e+200 -1e+200 -1e+200 -1e+200 -1e+200 -1e+200 -1e+200 -1e+200 -1e+200 -1e+200 -1e+200 -1e+200 -1e+200 -1e+200 -1e+200 -1e+200 -1e+200 -1e+200 -1e+200 -1e+200 -1e+200 -1e+200 -1e+200 -1e+200 -1e+200 -1e+200 -1e+200 -1e+200 -1e+200 -1e+200 -1e+200 -1e+200 -1e+200 -1e+200 -1e+200 -1e+200 -1e+200} {-1e+200 -1e+200 -1e+200 -1e+200 -1e+200 -1e+200 -1e+200 -1e+200 -1e+200 -1e+200 -1e+200 -1e+200 -1e+200 -1e+200 -1e+200 -1e+200 -1e+200 -1e+200 -1e+200 -1e+200 -1e+200 -1e+200 -1e+200 -1e+200 -1e+200 -1e+200 -1e+200 -1e+200 -1e+200 -1e+200 -1e+200 -1e+200 -1e+200 -1e+200 -1e+200 -1e+200 -1e+200 -1e+200 -1e+200 -1e+200} {-1e+200 -1e+200 -1e+200 -1e+200 -1e+200 -1e+200 -1e+200 -1e+200 -1e+200 -1e+200 -1e+200 -1e+200 -1e+200 -1e+200 -1e+200 -1e+200 -1e+200 -1e+200 -1e+200 -1e+200 -1e+200 -1e+200 -1e+200 -1e+200 -1e+200 -1e+200 -1e+200 -1e+200 -1e+200 -1e+200 -1e+200 -1e+200 -1e+200 -1e+200 -1e+200 -1e+200 -1e+200 -1e+200 -1e+200 -1e+200} {-1e+200 -1e+200 -1e+200 -1e+200 -1e+200 -1e+200 -1e+200 -1e+200 -1e+200 -1e+200 -1e+200 -1e+200 -1e+200 -1e+200 -1e+200 -1e+200 -1e+200 -1e+200 -1e+200 -1e+200 -1e+200 -1e+200 -1e+200 -1e+200 -1e+200 -1e+200 -1e+200 -1e+200 -1e+200 -1e+200 -1e+200 -1e+200 -1e+200 -1e+200 -1e+200 -1e+200 -1e+200 -1e+200 -1e+200 -1e+200} {-1e+200 -1e+200 -1e+200 -1e+200 -1e+200 -1e+200 -1e+200 -1e+200 -1e+200 -1e+200 -1e+200 -1e+200 -1e+200 -1e+200 -1e+200 -1e+200 -1e+200 -1e+200 -1e+200 -1e+200 -1e+200 -1e+200 -1e+200 -1e+200 -1e+200 -1e+200 -1e+200 -1e+200 -1e+200 -1e+200 -1e+200 -1e+200 -1e+200 -1e+200 -1e+200 -1e+200 -1e+200 -1e+200 -1e+200 -1e+200} {-1e+200 -1e+200 -1e+200 -1e+200 -1e+200 -1e+200 -1e+200 -1e+200 -1e+200 -1e+200 -1e+200 -1e+200 -1e+200 -1e+200 -1e+200 -1e+200 -1e+200 -1e+200 -1e+200 -1e+200 -1e+200 -1e+200 -1e+200 -1e+200 -1e+200 -1e+200 -1e+200 -1e+200 -1e+200 -1e+200 -1e+200 -1e+200 -1e+200 -1e+200 -1e+200 -1e+200 -1e+200 -1e+200 -1e+200 -1e+200} {-1e+200 -1e+200 -1e+200 -1e+200 -1e+200 -1e+200 -1e+200 -1e+200 -1e+200 -1e+200 -1e+200 -1e+200 -1e+200 -1e+200 -1e+200 -1e+200 -1e+200 -1e+200 -1e+200 -1e+200 -1e+200 -1e+200 -1e+200 -1e+200 -1e+200 -1e+200 -1e+200 -1e+200 -1e+200 -1e+200 -1e+200 -1e+200 -1e+200 -1e+200 -1e+200 -1e+200 -1e+200 -1e+200 -1e+200 -1e+200}}
set ::AnalytPar(w) ""
set ::AnalytPar(SD,max) {{1e+200 1e+200 1e+200 1e+200 1e+200 1e+200 1e+200 1e+200 1e+200 1e+200 1e+200 1e+200 1e+200 1e+200 1e+200 1e+200 1e+200 1e+200 1e+200 1e+200 1e+200 1e+200 1e+200 1e+200 1e+200 1e+200 1e+200 1e+200 1e+200 1e+200 1e+200 1e+200 1e+200 1e+200 1e+200 1e+200 1e+200 1e+200 1e+200 1e+200} {1e+200 1e+200 1e+200 1e+200 1e+200 1e+200 1e+200 1e+200 1e+200 1e+200 1e+200 1e+200 1e+200 1e+200 1e+200 1e+200 1e+200 1e+200 1e+200 1e+200 1e+200 1e+200 1e+200 1e+200 1e+200 1e+200 1e+200 1e+200 1e+200 1e+200 1e+200 1e+200 1e+200 1e+200 1e+200 1e+200 1e+200 1e+200 1e+200 1e+200} {1e+200 1e+200 1e+200 1e+200 1e+200 1e+200 1e+200 1e+200 1e+200 1e+200 1e+200 1e+200 1e+200 1e+200 1e+200 1e+200 1e+200 1e+200 1e+200 1e+200 1e+200 1e+200 1e+200 1e+200 1e+200 1e+200 1e+200 1e+200 1e+200 1e+200 1e+200 1e+200 1e+200 1e+200 1e+200 1e+200 1e+200 1e+200 1e+200 1e+200} {1e+200 1e+200 1e+200 1e+200 1e+200 1e+200 1e+200 1e+200 1e+200 1e+200 1e+200 1e+200 1e+200 1e+200 1e+200 1e+200 1e+200 1e+200 1e+200 1e+200 1e+200 1e+200 1e+200 1e+200 1e+200 1e+200 1e+200 1e+200 1e+200 1e+200 1e+200 1e+200 1e+200 1e+200 1e+200 1e+200 1e+200 1e+200 1e+200 1e+200} {1e+200 1e+200 1e+200 1e+200 1e+200 1e+200 1e+200 1e+200 1e+200 1e+200 1e+200 1e+200 1e+200 1e+200 1e+200 1e+200 1e+200 1e+200 1e+200 1e+200 1e+200 1e+200 1e+200 1e+200 1e+200 1e+200 1e+200 1e+200 1e+200 1e+200 1e+200 1e+200 1e+200 1e+200 1e+200 1e+200 1e+200 1e+200 1e+200 1e+200} {1e+200 1e+200 1e+200 1e+200 1e+200 1e+200 1e+200 1e+200 1e+200 1e+200 1e+200 1e+200 1e+200 1e+200 1e+200 1e+200 1e+200 1e+200 1e+200 1e+200 1e+200 1e+200 1e+200 1e+200 1e+200 1e+200 1e+200 1e+200 1e+200 1e+200 1e+200 1e+200 1e+200 1e+200 1e+200 1e+200 1e+200 1e+200 1e+200 1e+200} {1e+200 1e+200 1e+200 1e+200 1e+200 1e+200 1e+200 1e+200 1e+200 1e+200 1e+200 1e+200 1e+200 1e+200 1e+200 1e+200 1e+200 1e+200 1e+200 1e+200 1e+200 1e+200 1e+200 1e+200 1e+200 1e+200 1e+200 1e+200 1e+200 1e+200 1e+200 1e+200 1e+200 1e+200 1e+200 1e+200 1e+200 1e+200 1e+200 1e+200}}
set ::AnalytPar(R_RG) {0.0 0.0 0.0 0.0 0.0 0.0 0.0}
set ::AnalytPar(<sumR^4>) "0.0"
set ::AnalytPar(SQ,s) {{100 0.2 0 0 0 0 0 0 0 0 0 0 0 0 0 0 0 0 0 0 0 0 0 0 0 0 0 0 0 0 0 0 0 0 0 0 0 0 0 0} {100 0.2 0 0 0 0 0 0 0 0 0 0 0 0 0 0 0 0 0 0 0 0 0 0 0 0 0 0 0 0 0 0 0 0 0 0 0 0 0 0} {100 0.2 0 0 0 0 0 0 0 0 0 0 0 0 0 0 0 0 0 0 0 0 0 0 0 0 0 0 0 0 0 0 0 0 0 0 0 0 0 0} {100 0.2 0 0 0 0 0 0 0 0 0 0 0 0 0 0 0 0 0 0 0 0 0 0 0 0 0 0 0 0 0 0 0 0 0 0 0 0 0 0} {100 0.2 0 0 0 0 0 0 0 0 0 0 0 0 0 0 0 0 0 0 0 0 0 0 0 0 0 0 0 0 0 0 0 0 0 0 0 0 0 0} {100 0.2 0 0 0 0 0 0 0 0 0 0 0 0 0 0 0 0 0 0 0 0 0 0 0 0 0 0 0 0 0 0 0 0 0 0 0 0 0 0} {100 0.2 0 0 0 0 0 0 0 0 0 0 0 0 0 0 0 0 0 0 0 0 0 0 0 0 0 0 0 0 0 0 0 0 0 0 0 0 0 0}}
set ::AnalytPar(<R^2>) {0.0 0.0 0.0 0.0 0.0 0.0 0.0}
set ::AnalytPar(R_Ac) {0.0 0.0 0.0 0.0 0.0 0.0 0.0}
set ::AnalytPar(old_actual_SD) "7"
set ::tmpAnalytPar(R_lc) {0.0 0.0 0.0 0.0 0.0 0.0 0.0}
set ::tmpAnalytPar(wR) "0.101883"
set ::tmpAnalytPar(FF,limits) {{0 0 0 0 0 0 0 0 0 0 0 0 0 0 0 0 0 0 0 0 0 0 0 0 0 0 0 0 0 0 0 0 0 0 0 0 0 0 0 0} {0 0 0 0 0 0 0 0 0 0 0 0 0 0 0 0 0 0 0 0 0 0 0 0 0 0 0 0 0 0 0 0 0 0 0 0 0 0 0 0} {0 0 0 0 0 0 0 0 0 0 0 0 0 0 0 0 0 0 0 0 0 0 0 0 0 0 0 0 0 0 0 0 0 0 0 0 0 0 0 0} {0 0 0 0 0 0 0 0 0 0 0 0 0 0 0 0 0 0 0 0 0 0 0 0 0 0 0 0 0 0 0 0 0 0 0 0 0 0 0 0} {0 0 0 0 0 0 0 0 0 0 0 0 0 0 0 0 0 0 0 0 0 0 0 0 0 0 0 0 0 0 0 0 0 0 0 0 0 0 0 0} {0 0 0 0 0 0 0 0 0 0 0 0 0 0 0 0 0 0 0 0 0 0 0 0 0 0 0 0 0 0 0 0 0 0 0 0 0 0 0 0} {0 0 0 0 0 0 0 0 0 0 0 0 0 0 0 0 0 0 0 0 0 0 0 0 0 0 0 0 0 0 0 0 0 0 0 0 0 0 0 0}}
set ::tmpAnalytPar(SQ,limits) {{0 0 0 0 0 0 0 0 0 0 0 0 0 0 0 0 0 0 0 0 0 0 0 0 0 0 0 0 0 0 0 0 0 0 0 0 0 0 0 0} {0 0 0 0 0 0 0 0 0 0 0 0 0 0 0 0 0 0 0 0 0 0 0 0 0 0 0 0 0 0 0 0 0 0 0 0 0 0 0 0} {0 0 0 0 0 0 0 0 0 0 0 0 0 0 0 0 0 0 0 0 0 0 0 0 0 0 0 0 0 0 0 0 0 0 0 0 0 0 0 0} {0 0 0 0 0 0 0 0 0 0 0 0 0 0 0 0 0 0 0 0 0 0 0 0 0 0 0 0 0 0 0 0 0 0 0 0 0 0 0 0} {0 0 0 0 0 0 0 0 0 0 0 0 0 0 0 0 0 0 0 0 0 0 0 0 0 0 0 0 0 0 0 0 0 0 0 0 0 0 0 0} {0 0 0 0 0 0 0 0 0 0 0 0 0 0 0 0 0 0 0 0 0 0 0 0 0 0 0 0 0 0 0 0 0 0 0 0 0 0 0 0} {0 0 0 0 0 0 0 0 0 0 0 0 0 0 0 0 0 0 0 0 0 0 0 0 0 0 0 0 0 0 0 0 0 0 0 0 0 0 0 0}}
set ::tmpAnalytPar(sumfp) "0"
set ::tmpAnalytPar(SD,param_count) {10 10 10 10 10 10 10}
set ::tmpAnalytPar(SD,err) {{0 0 0 0 0 0 0 0 0 0 0 0 0 0 0 0 0 0 0 0 0 0 0 0 0 0 0 0 0 0 0 0 0 0 0 0 0 0 0 0} {0 0 0 0 0 0 0 0 0 0 0 0 0 0 0 0 0 0 0 0 0 0 0 0 0 0 0 0 0 0 0 0 0 0 0 0 0 0 0 0} {0 0 0 0 0 0 0 0 0 0 0 0 0 0 0 0 0 0 0 0 0 0 0 0 0 0 0 0 0 0 0 0 0 0 0 0 0 0 0 0} {0 0 0 0 0 0 0 0 0 0 0 0 0 0 0 0 0 0 0 0 0 0 0 0 0 0 0 0 0 0 0 0 0 0 0 0 0 0 0 0} {0 0 0 0 0 0 0 0 0 0 0 0 0 0 0 0 0 0 0 0 0 0 0 0 0 0 0 0 0 0 0 0 0 0 0 0 0 0 0 0} {0 0 0 0 0 0 0 0 0 0 0 0 0 0 0 0 0 0 0 0 0 0 0 0 0 0 0 0 0 0 0 0 0 0 0 0 0 0 0 0} {0 0 0 0 0 0 0 0 0 0 0 0 0 0 0 0 0 0 0 0 0 0 0 0 0 0 0 0 0 0 0 0 0 0 0 0 0 0 0 0}}
set ::tmpAnalytPar(<sumR^5>) "0.0"
set ::tmpAnalytPar(resolution) "no"
set ::tmpAnalytPar(<R^3>) {0.0 0.0 0.0 0.0 0.0 0.0 0.0}
set ::tmpAnalytPar(SD,typestr) {Monodisperse Monodisperse Monodisperse Monodisperse Monodisperse Monodisperse Monodisperse}
set ::tmpAnalytPar(fp) {0 0 0 0 0 0 0}
set ::tmpAnalytPar(calcSDFF) {yes yes yes yes yes yes yes}
set ::tmpAnalytPar(alpha) ""
set ::tmpAnalytPar(R_li) {0.0 0.0 0.0 0.0 0.0 0.0 0.0}
set ::tmpAnalytPar(sumR_RG) "0.0"
set ::tmpAnalytPar(SD,active) {{0 0 0 0 0 0 0 0 0 0 0 0 0 0 0 0 0 0 0 0 0 0 0 0 0 0 0 0 0 0 0 0 0 0 0 0 0 0 0 0} {0 0 0 0 0 0 0 0 0 0 0 0 0 0 0 0 0 0 0 0 0 0 0 0 0 0 0 0 0 0 0 0 0 0 0 0 0 0 0 0} {0 0 0 0 0 0 0 0 0 0 0 0 0 0 0 0 0 0 0 0 0 0 0 0 0 0 0 0 0 0 0 0 0 0 0 0 0 0 0 0} {0 0 0 0 0 0 0 0 0 0 0 0 0 0 0 0 0 0 0 0 0 0 0 0 0 0 0 0 0 0 0 0 0 0 0 0 0 0 0 0} {0 0 0 0 0 0 0 0 0 0 0 0 0 0 0 0 0 0 0 0 0 0 0 0 0 0 0 0 0 0 0 0 0 0 0 0 0 0 0 0} {0 0 0 0 0 0 0 0 0 0 0 0 0 0 0 0 0 0 0 0 0 0 0 0 0 0 0 0 0 0 0 0 0 0 0 0 0 0 0 0} {0 0 0 0 0 0 0 0 0 0 0 0 0 0 0 0 0 0 0 0 0 0 0 0 0 0 0 0 0 0 0 0 0 0 0 0 0 0 0 0}}
set ::tmpAnalytPar(par_w) ".obW.tab.analytpar"
set ::tmpAnalytPar(mom_descr) {moments of_analytical_size distrib.}
set ::tmpAnalytPar(sumR_Ac) "0.0"
set ::tmpAnalytPar(covar) ""
set ::tmpAnalytPar(SD,a) {{1 0.05 1 10 0 0 0 0 0 0 0 0 0 0 0 0 0 0 0 0 0 0 0 0 0 0 0 0 0 0 0 0 0 0 0 0 0 0 0 0} {1 0.05 1 10 0 0 0 0 0 0 0 0 0 0 0 0 0 0 0 0 0 0 0 0 0 0 0 0 0 0 0 0 0 0 0 0 0 0 0 0} {1 0.05 1 10 0 0 0 0 0 0 0 0 0 0 0 0 0 0 0 0 0 0 0 0 0 0 0 0 0 0 0 0 0 0 0 0 0 0 0 0} {1 0.05 1 10 0 0 0 0 0 0 0 0 0 0 0 0 0 0 0 0 0 0 0 0 0 0 0 0 0 0 0 0 0 0 0 0 0 0 0 0} {1 0.05 1 10 0 0 0 0 0 0 0 0 0 0 0 0 0 0 0 0 0 0 0 0 0 0 0 0 0 0 0 0 0 0 0 0 0 0 0 0} {1 0.05 1 10 0 0 0 0 0 0 0 0 0 0 0 0 0 0 0 0 0 0 0 0 0 0 0 0 0 0 0 0 0 0 0 0 0 0 0 0} {1 0.05 1 10 0 0 0 0 0 0 0 0 0 0 0 0 0 0 0 0 0 0 0 0 0 0 0 0 0 0 0 0 0 0 0 0 0 0 0 0}}
set ::tmpAnalytPar(sumR_lc) "0.0"
set ::tmpAnalytPar(<sumR^6>) "0.0"
set ::tmpAnalytPar(SQ,how) {0 0 0 0 0 0 0}
set ::tmpAnalytPar(<R^4>) {0.0 0.0 0.0 0.0 0.0 0.0 0.0}
set ::tmpAnalytPar(mfit) "27"
set ::tmpAnalytPar(Q) "0"
set ::tmpAnalytPar(R) "0.0741465"
set ::tmpAnalytPar(error) "0"
set ::tmpAnalytPar(sumR_li) "0.0"
set ::tmpAnalytPar(SQ,typestr) {None None None None None None None}
set ::tmpAnalytPar(FF,typestr) {Background {Pearson IV (Amplitude)} {Pearson IV (Amplitude)} {Pearson IV (Amplitude)} {Lorentzian (Amplitude)} {Lorentzian (Amplitude)} {Lorentzian (Amplitude)}}
set ::tmpAnalytPar(reducedchisq) "20.8037"
set ::tmpAnalytPar(<sumR^7>) "0.0"
set ::tmpAnalytPar(FF,distr) {{0 0 0 0 0 0 0 0 0 0 0 0 0 0 0 0 0 0 0 0 0 0 0 0 0 0 0 0 0 0 0 0 0 0 0 0 0 0 0 0} {0 0 0 0 0 0 0 0 0 0 0 0 0 0 0 0 0 0 0 0 0 0 0 0 0 0 0 0 0 0 0 0 0 0 0 0 0 0 0 0} {0 0 0 0 0 0 0 0 0 0 0 0 0 0 0 0 0 0 0 0 0 0 0 0 0 0 0 0 0 0 0 0 0 0 0 0 0 0 0 0} {0 0 0 0 0 0 0 0 0 0 0 0 0 0 0 0 0 0 0 0 0 0 0 0 0 0 0 0 0 0 0 0 0 0 0 0 0 0 0 0} {0 0 0 0 0 0 0 0 0 0 0 0 0 0 0 0 0 0 0 0 0 0 0 0 0 0 0 0 0 0 0 0 0 0 0 0 0 0 0 0} {0 0 0 0 0 0 0 0 0 0 0 0 0 0 0 0 0 0 0 0 0 0 0 0 0 0 0 0 0 0 0 0 0 0 0 0 0 0 0 0} {0 0 0 0 0 0 0 0 0 0 0 0 0 0 0 0 0 0 0 0 0 0 0 0 0 0 0 0 0 0 0 0 0 0 0 0 0 0 0 0}}
set ::tmpAnalytPar(<sumR^0>) "0"
set ::tmpAnalytPar(<R^5>) {0.0 0.0 0.0 0.0 0.0 0.0 0.0}
set ::tmpAnalytPar(ndata) "382"
set ::tmpAnalytPar(par_text_export) {description;value;error;description;value;error;description;value;error
scattering contribution;1;;approximation type;monodisperse approx.;;;;
calculate;yes;;substract;no;;fit;yes;
Monodisperse;;;Background;;;None;;
;;;c_0;1.21949;0.012885;;;
;;;c_1;0;;;;
;;;c_4;30.1566;0.295456;;;
;;;alpha;2.99375;0.0253828;;;
;;;;;;;;
scattering contribution;2;;approximation type;monodisperse approx.;;;;
calculate;yes;;substract;no;;fit;yes;
Monodisperse;;;Pearson IV (Amplitude);;;None;;
;;;amplitude;1043.11;6.25746;;;
;;;center;1.08226;0.000139969;;;
;;;width;0.0309216;0.000160299;;;
;;;shape1;0.865428;0;;;
;;;shape2;0.843841;0;;;
;;;backgr.;0;;;;
;;;;;;;;
scattering contribution;3;;approximation type;monodisperse approx.;;;;
calculate;yes;;substract;no;;fit;yes;
Monodisperse;;;Pearson IV (Amplitude);;;None;;
;;;amplitude;194.947;4.67513;;;
;;;center;2.16165;0.00070859;;;
;;;width;0.0119903;0.000584707;;;
;;;shape1;0.639344;0.0119651;;;
;;;shape2;1.40063;0.0493755;;;
;;;backgr.;0;;;;
;;;;;;;;
scattering contribution;4;;approximation type;monodisperse approx.;;;;
calculate;yes;;substract;no;;fit;yes;
Monodisperse;;;Pearson IV (Amplitude);;;None;;
;;;amplitude;80.6223;0.999111;;;
;;;center;3.23158;0.00107249;;;
;;;width;0.0699644;0.00158104;;;
;;;shape1;1.06868;0.017101;;;
;;;shape2;0.580028;0.0186559;;;
;;;backgr.;0;;;;
;;;;;;;;
scattering contribution;5;;approximation type;monodisperse approx.;;;;
calculate;yes;;substract;no;;fit;yes;
Monodisperse;;;Lorentzian (Amplitude);;;None;;
;;;amplitude;22.8109;0;;;
;;;center;4.27671;0;;;
;;;width;0.0815555;0;;;
;;;backgr.;0;;;;
;;;;;;;;
scattering contribution;6;;approximation type;monodisperse approx.;;;;
calculate;yes;;substract;no;;fit;yes;
Monodisperse;;;Lorentzian (Amplitude);;;None;;
;;;amplitude;16.5596;0;;;
;;;center;5.36623;0;;;
;;;width;0.0978033;0;;;
;;;backgr.;0;;;;
;;;;;;;;
scattering contribution;7;;approximation type;monodisperse approx.;;;;
calculate;yes;;substract;no;;fit;yes;
Monodisperse;;;Lorentzian (Amplitude);;;None;;
;;;amplitude;5.42351;0;;;
;;;center;6.43692;0;;;
;;;width;0.17473;0;;;
;;;backgr.;0;;;;}
set ::tmpAnalytPar(par_x_X) "1.1"
set ::tmpAnalytPar(mom_text_display) {scattering contribution =          1              calculate =        yes
           Monodisperse                          Background             
                  <R^1> = 0.0000e+00                  <R^5> = 0.0000e+00
                  <R^2> = 0.0000e+00                  <R^6> = 0.0000e+00
                  <R^3> = 0.0000e+00                  <R^7> = 0.0000e+00
                  <R^4> = 0.0000e+00                  <R^8> = 0.0000e+00
                   R_lc = 0.0000e+00                     lc = 0.0000e+00
                   R_li = 0.0000e+00                     li = 0.0000e+00
                   R_Ac = 0.0000e+00                     Ac = 0.0000e+00
                   R_VP = 0.0000e+00                     VP = 0.0000e+00
                   R_RG = 0.0000e+00                     RG = 0.0000e+00
                     fp = 0.0000e+00                                    
                                                                        
scattering contribution =          2              calculate =        yes
           Monodisperse              Pearson IV (Amplitude)             
                  <R^1> = 0.0000e+00                  <R^5> = 0.0000e+00
                  <R^2> = 0.0000e+00                  <R^6> = 0.0000e+00
                  <R^3> = 0.0000e+00                  <R^7> = 0.0000e+00
                  <R^4> = 0.0000e+00                  <R^8> = 0.0000e+00
                   R_lc = 0.0000e+00                     lc = 0.0000e+00
                   R_li = 0.0000e+00                     li = 0.0000e+00
                   R_Ac = 0.0000e+00                     Ac = 0.0000e+00
                   R_VP = 0.0000e+00                     VP = 0.0000e+00
                   R_RG = 0.0000e+00                     RG = 0.0000e+00
                     fp = 0.0000e+00                                    
                                                                        
scattering contribution =          3              calculate =        yes
           Monodisperse              Pearson IV (Amplitude)             
                  <R^1> = 0.0000e+00                  <R^5> = 0.0000e+00
                  <R^2> = 0.0000e+00                  <R^6> = 0.0000e+00
                  <R^3> = 0.0000e+00                  <R^7> = 0.0000e+00
                  <R^4> = 0.0000e+00                  <R^8> = 0.0000e+00
                   R_lc = 0.0000e+00                     lc = 0.0000e+00
                   R_li = 0.0000e+00                     li = 0.0000e+00
                   R_Ac = 0.0000e+00                     Ac = 0.0000e+00
                   R_VP = 0.0000e+00                     VP = 0.0000e+00
                   R_RG = 0.0000e+00                     RG = 0.0000e+00
                     fp = 0.0000e+00                                    
                                                                        
scattering contribution =          4              calculate =        yes
           Monodisperse              Pearson IV (Amplitude)             
                  <R^1> = 0.0000e+00                  <R^5> = 0.0000e+00
                  <R^2> = 0.0000e+00                  <R^6> = 0.0000e+00
                  <R^3> = 0.0000e+00                  <R^7> = 0.0000e+00
                  <R^4> = 0.0000e+00                  <R^8> = 0.0000e+00
                   R_lc = 0.0000e+00                     lc = 0.0000e+00
                   R_li = 0.0000e+00                     li = 0.0000e+00
                   R_Ac = 0.0000e+00                     Ac = 0.0000e+00
                   R_VP = 0.0000e+00                     VP = 0.0000e+00
                   R_RG = 0.0000e+00                     RG = 0.0000e+00
                     fp = 0.0000e+00                                    
                                                                        
scattering contribution =          5              calculate =        yes
           Monodisperse              Lorentzian (Amplitude)             
                  <R^1> = 0.0000e+00                  <R^5> = 0.0000e+00
                  <R^2> = 0.0000e+00                  <R^6> = 0.0000e+00
                  <R^3> = 0.0000e+00                  <R^7> = 0.0000e+00
                  <R^4> = 0.0000e+00                  <R^8> = 0.0000e+00
                   R_lc = 0.0000e+00                     lc = 0.0000e+00
                   R_li = 0.0000e+00                     li = 0.0000e+00
                   R_Ac = 0.0000e+00                     Ac = 0.0000e+00
                   R_VP = 0.0000e+00                     VP = 0.0000e+00
                   R_RG = 0.0000e+00                     RG = 0.0000e+00
                     fp = 0.0000e+00                                    
                                                                        
scattering contribution =          6              calculate =        yes
           Monodisperse              Lorentzian (Amplitude)             
                  <R^1> = 0.0000e+00                  <R^5> = 0.0000e+00
                  <R^2> = 0.0000e+00                  <R^6> = 0.0000e+00
                  <R^3> = 0.0000e+00                  <R^7> = 0.0000e+00
                  <R^4> = 0.0000e+00                  <R^8> = 0.0000e+00
                   R_lc = 0.0000e+00                     lc = 0.0000e+00
                   R_li = 0.0000e+00                     li = 0.0000e+00
                   R_Ac = 0.0000e+00                     Ac = 0.0000e+00
                   R_VP = 0.0000e+00                     VP = 0.0000e+00
                   R_RG = 0.0000e+00                     RG = 0.0000e+00
                     fp = 0.0000e+00                                    
                                                                        
scattering contribution =          7              calculate =        yes
           Monodisperse              Lorentzian (Amplitude)             
                  <R^1> = 0.0000e+00                  <R^5> = 0.0000e+00
                  <R^2> = 0.0000e+00                  <R^6> = 0.0000e+00
                  <R^3> = 0.0000e+00                  <R^7> = 0.0000e+00
                  <R^4> = 0.0000e+00                  <R^8> = 0.0000e+00
                   R_lc = 0.0000e+00                     lc = 0.0000e+00
                   R_li = 0.0000e+00                     li = 0.0000e+00
                   R_Ac = 0.0000e+00                     Ac = 0.0000e+00
                   R_VP = 0.0000e+00                     VP = 0.0000e+00
                   R_RG = 0.0000e+00                     RG = 0.0000e+00
                     fp = 0.0000e+00                                    
                                                                        
scattering contribution
   of all size distrib.                             sum N_i = 0.0000e+00
               <sumR^1> = 0.0000e+00               <sumR^5> = 0.0000e+00
               <sumR^2> = 0.0000e+00               <sumR^6> = 0.0000e+00
               <sumR^3> = 0.0000e+00               <sumR^7> = 0.0000e+00
               <sumR^4> = 0.0000e+00               <sumR^8> = 0.0000e+00
                sumR_lc = 0.0000e+00                  sumlc = 0.0000e+00
                sumR_li = 0.0000e+00                  sumli = 0.0000e+00
                sumR_Ac = 0.0000e+00                  sumAc = 0.0000e+00
                sumR_VP = 0.0000e+00                  sumVP = 0.0000e+00
                sumR_RG = 0.0000e+00                  sumRG = 0.0000e+00
            sumfp(Sph.) = 0.0000e+00                                    }
set ::tmpAnalytPar(GraphName) "AnalytPar"
set ::tmpAnalytPar(isGlobal) "0"
set ::tmpAnalytPar(SD,limits) {{0 0 0 0 0 0 0 0 0 0 0 0 0 0 0 0 0 0 0 0 0 0 0 0 0 0 0 0 0 0 0 0 0 0 0 0 0 0 0 0} {0 0 0 0 0 0 0 0 0 0 0 0 0 0 0 0 0 0 0 0 0 0 0 0 0 0 0 0 0 0 0 0 0 0 0 0 0 0 0 0} {0 0 0 0 0 0 0 0 0 0 0 0 0 0 0 0 0 0 0 0 0 0 0 0 0 0 0 0 0 0 0 0 0 0 0 0 0 0 0 0} {0 0 0 0 0 0 0 0 0 0 0 0 0 0 0 0 0 0 0 0 0 0 0 0 0 0 0 0 0 0 0 0 0 0 0 0 0 0 0 0} {0 0 0 0 0 0 0 0 0 0 0 0 0 0 0 0 0 0 0 0 0 0 0 0 0 0 0 0 0 0 0 0 0 0 0 0 0 0 0 0} {0 0 0 0 0 0 0 0 0 0 0 0 0 0 0 0 0 0 0 0 0 0 0 0 0 0 0 0 0 0 0 0 0 0 0 0 0 0 0 0} {0 0 0 0 0 0 0 0 0 0 0 0 0 0 0 0 0 0 0 0 0 0 0 0 0 0 0 0 0 0 0 0 0 0 0 0 0 0 0 0}}
set ::tmpAnalytPar(w_MomentsAnalytPar) ""
set ::tmpAnalytPar(mom_text_export) {description;value;description;value
scattering contribution;1;calculate;yes
Monodisperse;;Background;
<R^1>;0.0000e+00;<R^5>;0.0000e+00
<R^2>;0.0000e+00;<R^6>;0.0000e+00
<R^3>;0.0000e+00;<R^7>;0.0000e+00
<R^4>;0.0000e+00;<R^8>;0.0000e+00
R_lc;0.0000e+00;lc;0.0000e+00
R_li;0.0000e+00;li;0.0000e+00
R_Ac;0.0000e+00;Ac;0.0000e+00
R_VP;0.0000e+00;VP;0.0000e+00
R_RG;0.0000e+00;RG;0.0000e+00
fp;0.0000e+00;;
;;;
scattering contribution;2;calculate;yes
Monodisperse;;Pearson IV (Amplitude);
<R^1>;0.0000e+00;<R^5>;0.0000e+00
<R^2>;0.0000e+00;<R^6>;0.0000e+00
<R^3>;0.0000e+00;<R^7>;0.0000e+00
<R^4>;0.0000e+00;<R^8>;0.0000e+00
R_lc;0.0000e+00;lc;0.0000e+00
R_li;0.0000e+00;li;0.0000e+00
R_Ac;0.0000e+00;Ac;0.0000e+00
R_VP;0.0000e+00;VP;0.0000e+00
R_RG;0.0000e+00;RG;0.0000e+00
fp;0.0000e+00;;
;;;
scattering contribution;3;calculate;yes
Monodisperse;;Pearson IV (Amplitude);
<R^1>;0.0000e+00;<R^5>;0.0000e+00
<R^2>;0.0000e+00;<R^6>;0.0000e+00
<R^3>;0.0000e+00;<R^7>;0.0000e+00
<R^4>;0.0000e+00;<R^8>;0.0000e+00
R_lc;0.0000e+00;lc;0.0000e+00
R_li;0.0000e+00;li;0.0000e+00
R_Ac;0.0000e+00;Ac;0.0000e+00
R_VP;0.0000e+00;VP;0.0000e+00
R_RG;0.0000e+00;RG;0.0000e+00
fp;0.0000e+00;;
;;;
scattering contribution;4;calculate;yes
Monodisperse;;Pearson IV (Amplitude);
<R^1>;0.0000e+00;<R^5>;0.0000e+00
<R^2>;0.0000e+00;<R^6>;0.0000e+00
<R^3>;0.0000e+00;<R^7>;0.0000e+00
<R^4>;0.0000e+00;<R^8>;0.0000e+00
R_lc;0.0000e+00;lc;0.0000e+00
R_li;0.0000e+00;li;0.0000e+00
R_Ac;0.0000e+00;Ac;0.0000e+00
R_VP;0.0000e+00;VP;0.0000e+00
R_RG;0.0000e+00;RG;0.0000e+00
fp;0.0000e+00;;
;;;
scattering contribution;5;calculate;yes
Monodisperse;;Lorentzian (Amplitude);
<R^1>;0.0000e+00;<R^5>;0.0000e+00
<R^2>;0.0000e+00;<R^6>;0.0000e+00
<R^3>;0.0000e+00;<R^7>;0.0000e+00
<R^4>;0.0000e+00;<R^8>;0.0000e+00
R_lc;0.0000e+00;lc;0.0000e+00
R_li;0.0000e+00;li;0.0000e+00
R_Ac;0.0000e+00;Ac;0.0000e+00
R_VP;0.0000e+00;VP;0.0000e+00
R_RG;0.0000e+00;RG;0.0000e+00
fp;0.0000e+00;;
;;;
scattering contribution;6;calculate;yes
Monodisperse;;Lorentzian (Amplitude);
<R^1>;0.0000e+00;<R^5>;0.0000e+00
<R^2>;0.0000e+00;<R^6>;0.0000e+00
<R^3>;0.0000e+00;<R^7>;0.0000e+00
<R^4>;0.0000e+00;<R^8>;0.0000e+00
R_lc;0.0000e+00;lc;0.0000e+00
R_li;0.0000e+00;li;0.0000e+00
R_Ac;0.0000e+00;Ac;0.0000e+00
R_VP;0.0000e+00;VP;0.0000e+00
R_RG;0.0000e+00;RG;0.0000e+00
fp;0.0000e+00;;
;;;
scattering contribution;7;calculate;yes
Monodisperse;;Lorentzian (Amplitude);
<R^1>;0.0000e+00;<R^5>;0.0000e+00
<R^2>;0.0000e+00;<R^6>;0.0000e+00
<R^3>;0.0000e+00;<R^7>;0.0000e+00
<R^4>;0.0000e+00;<R^8>;0.0000e+00
R_lc;0.0000e+00;lc;0.0000e+00
R_li;0.0000e+00;li;0.0000e+00
R_Ac;0.0000e+00;Ac;0.0000e+00
R_VP;0.0000e+00;VP;0.0000e+00
R_RG;0.0000e+00;RG;0.0000e+00
fp;0.0000e+00;;
;;;
scattering contribution of all size distrib.;;sum N_i;0.0000e+00
<sumR^1>;0.0000e+00;<sumR^5>;0.0000e+00
<sumR^2>;0.0000e+00;<sumR^6>;0.0000e+00
<sumR^3>;0.0000e+00;<sumR^7>;0.0000e+00
<sumR^4>;0.0000e+00;<sumR^8>;0.0000e+00
sumR_lc;0.0000e+00;sumlc;0.0000e+00
sumR_li;0.0000e+00;sumli;0.0000e+00
sumR_Ac;0.0000e+00;sumAc;0.0000e+00
sumR_VP;0.0000e+00;sumVP;0.0000e+00
sumR_RG;0.0000e+00;sumRG;0.0000e+00
sumfp(Sph.);0.0000e+00;;}
set ::tmpAnalytPar(<sumR^8>) "0.0"
set ::tmpAnalytPar(chisq) "7385.33"
set ::tmpAnalytPar(<sumR^1>) "0.0"
set ::tmpAnalytPar(file) "/Volumes/OrpheusB/brian/Documents/BAM/Papers/Accuracy/jupyterNotebooks/AgBeh_reDo.par"
set ::tmpAnalytPar(<R^6>) {0.0 0.0 0.0 0.0 0.0 0.0 0.0}
set ::tmpAnalytPar(varianceOFfit) "0.625911"
set ::tmpAnalytPar(par_descr) {parameters of_analytical_size distrib.}
set ::tmpAnalytPar(FF,min) {{-1e+200 -1e+200 -1e+200 -1e+200 -1e+200 -1e+200 -1e+200 -1e+200 -1e+200 -1e+200 -1e+200 -1e+200 -1e+200 -1e+200 -1e+200 -1e+200 -1e+200 -1e+200 -1e+200 -1e+200 -1e+200 -1e+200 -1e+200 -1e+200 -1e+200 -1e+200 -1e+200 -1e+200 -1e+200 -1e+200 -1e+200 -1e+200 -1e+200 -1e+200 -1e+200 -1e+200 -1e+200 -1e+200 -1e+200 -1e+200} {-1e+200 -1e+200 -1e+200 -1e+200 -1e+200 -1e+200 -1e+200 -1e+200 -1e+200 -1e+200 -1e+200 -1e+200 -1e+200 -1e+200 -1e+200 -1e+200 -1e+200 -1e+200 -1e+200 -1e+200 -1e+200 -1e+200 -1e+200 -1e+200 -1e+200 -1e+200 -1e+200 -1e+200 -1e+200 -1e+200 -1e+200 -1e+200 -1e+200 -1e+200 -1e+200 -1e+200 -1e+200 -1e+200 -1e+200 -1e+200} {-1e+200 -1e+200 -1e+200 -1e+200 -1e+200 -1e+200 -1e+200 -1e+200 -1e+200 -1e+200 -1e+200 -1e+200 -1e+200 -1e+200 -1e+200 -1e+200 -1e+200 -1e+200 -1e+200 -1e+200 -1e+200 -1e+200 -1e+200 -1e+200 -1e+200 -1e+200 -1e+200 -1e+200 -1e+200 -1e+200 -1e+200 -1e+200 -1e+200 -1e+200 -1e+200 -1e+200 -1e+200 -1e+200 -1e+200 -1e+200} {-1e+200 -1e+200 -1e+200 -1e+200 -1e+200 -1e+200 -1e+200 -1e+200 -1e+200 -1e+200 -1e+200 -1e+200 -1e+200 -1e+200 -1e+200 -1e+200 -1e+200 -1e+200 -1e+200 -1e+200 -1e+200 -1e+200 -1e+200 -1e+200 -1e+200 -1e+200 -1e+200 -1e+200 -1e+200 -1e+200 -1e+200 -1e+200 -1e+200 -1e+200 -1e+200 -1e+200 -1e+200 -1e+200 -1e+200 -1e+200} {-1e+200 -1e+200 -1e+200 -1e+200 -1e+200 -1e+200 -1e+200 -1e+200 -1e+200 -1e+200 -1e+200 -1e+200 -1e+200 -1e+200 -1e+200 -1e+200 -1e+200 -1e+200 -1e+200 -1e+200 -1e+200 -1e+200 -1e+200 -1e+200 -1e+200 -1e+200 -1e+200 -1e+200 -1e+200 -1e+200 -1e+200 -1e+200 -1e+200 -1e+200 -1e+200 -1e+200 -1e+200 -1e+200 -1e+200 -1e+200} {-1e+200 -1e+200 -1e+200 -1e+200 -1e+200 -1e+200 -1e+200 -1e+200 -1e+200 -1e+200 -1e+200 -1e+200 -1e+200 -1e+200 -1e+200 -1e+200 -1e+200 -1e+200 -1e+200 -1e+200 -1e+200 -1e+200 -1e+200 -1e+200 -1e+200 -1e+200 -1e+200 -1e+200 -1e+200 -1e+200 -1e+200 -1e+200 -1e+200 -1e+200 -1e+200 -1e+200 -1e+200 -1e+200 -1e+200 -1e+200} {-1e+200 -1e+200 -1e+200 -1e+200 -1e+200 -1e+200 -1e+200 -1e+200 -1e+200 -1e+200 -1e+200 -1e+200 -1e+200 -1e+200 -1e+200 -1e+200 -1e+200 -1e+200 -1e+200 -1e+200 -1e+200 -1e+200 -1e+200 -1e+200 -1e+200 -1e+200 -1e+200 -1e+200 -1e+200 -1e+200 -1e+200 -1e+200 -1e+200 -1e+200 -1e+200 -1e+200 -1e+200 -1e+200 -1e+200 -1e+200}}
set ::tmpAnalytPar(SQ,min) {{-1e+200 -1e+200 -1e+200 -1e+200 -1e+200 -1e+200 -1e+200 -1e+200 -1e+200 -1e+200 -1e+200 -1e+200 -1e+200 -1e+200 -1e+200 -1e+200 -1e+200 -1e+200 -1e+200 -1e+200 -1e+200 -1e+200 -1e+200 -1e+200 -1e+200 -1e+200 -1e+200 -1e+200 -1e+200 -1e+200 -1e+200 -1e+200 -1e+200 -1e+200 -1e+200 -1e+200 -1e+200 -1e+200 -1e+200 -1e+200} {-1e+200 -1e+200 -1e+200 -1e+200 -1e+200 -1e+200 -1e+200 -1e+200 -1e+200 -1e+200 -1e+200 -1e+200 -1e+200 -1e+200 -1e+200 -1e+200 -1e+200 -1e+200 -1e+200 -1e+200 -1e+200 -1e+200 -1e+200 -1e+200 -1e+200 -1e+200 -1e+200 -1e+200 -1e+200 -1e+200 -1e+200 -1e+200 -1e+200 -1e+200 -1e+200 -1e+200 -1e+200 -1e+200 -1e+200 -1e+200} {-1e+200 -1e+200 -1e+200 -1e+200 -1e+200 -1e+200 -1e+200 -1e+200 -1e+200 -1e+200 -1e+200 -1e+200 -1e+200 -1e+200 -1e+200 -1e+200 -1e+200 -1e+200 -1e+200 -1e+200 -1e+200 -1e+200 -1e+200 -1e+200 -1e+200 -1e+200 -1e+200 -1e+200 -1e+200 -1e+200 -1e+200 -1e+200 -1e+200 -1e+200 -1e+200 -1e+200 -1e+200 -1e+200 -1e+200 -1e+200} {-1e+200 -1e+200 -1e+200 -1e+200 -1e+200 -1e+200 -1e+200 -1e+200 -1e+200 -1e+200 -1e+200 -1e+200 -1e+200 -1e+200 -1e+200 -1e+200 -1e+200 -1e+200 -1e+200 -1e+200 -1e+200 -1e+200 -1e+200 -1e+200 -1e+200 -1e+200 -1e+200 -1e+200 -1e+200 -1e+200 -1e+200 -1e+200 -1e+200 -1e+200 -1e+200 -1e+200 -1e+200 -1e+200 -1e+200 -1e+200} {-1e+200 -1e+200 -1e+200 -1e+200 -1e+200 -1e+200 -1e+200 -1e+200 -1e+200 -1e+200 -1e+200 -1e+200 -1e+200 -1e+200 -1e+200 -1e+200 -1e+200 -1e+200 -1e+200 -1e+200 -1e+200 -1e+200 -1e+200 -1e+200 -1e+200 -1e+200 -1e+200 -1e+200 -1e+200 -1e+200 -1e+200 -1e+200 -1e+200 -1e+200 -1e+200 -1e+200 -1e+200 -1e+200 -1e+200 -1e+200} {-1e+200 -1e+200 -1e+200 -1e+200 -1e+200 -1e+200 -1e+200 -1e+200 -1e+200 -1e+200 -1e+200 -1e+200 -1e+200 -1e+200 -1e+200 -1e+200 -1e+200 -1e+200 -1e+200 -1e+200 -1e+200 -1e+200 -1e+200 -1e+200 -1e+200 -1e+200 -1e+200 -1e+200 -1e+200 -1e+200 -1e+200 -1e+200 -1e+200 -1e+200 -1e+200 -1e+200 -1e+200 -1e+200 -1e+200 -1e+200} {-1e+200 -1e+200 -1e+200 -1e+200 -1e+200 -1e+200 -1e+200 -1e+200 -1e+200 -1e+200 -1e+200 -1e+200 -1e+200 -1e+200 -1e+200 -1e+200 -1e+200 -1e+200 -1e+200 -1e+200 -1e+200 -1e+200 -1e+200 -1e+200 -1e+200 -1e+200 -1e+200 -1e+200 -1e+200 -1e+200 -1e+200 -1e+200 -1e+200 -1e+200 -1e+200 -1e+200 -1e+200 -1e+200 -1e+200 -1e+200}}
set ::tmpAnalytPar(par_text_display) {scattering contribution =   1        approximation type = monodisperse approx.                            
              calculate = yes                 substract =                   no                fit = yes   
           Monodisperse                      Background                                      None         
                                                    c_0 =              1.21949 ±    0.012885              
                                                    c_1 =                    0                            
                                                    c_4 =              30.1566 ±    0.295456              
                                                  alpha =              2.99375 ±   0.0253828              
                                                                                                          
scattering contribution =   2        approximation type = monodisperse approx.                            
              calculate = yes                 substract =                   no                fit = yes   
           Monodisperse          Pearson IV (Amplitude)                                      None         
                                              amplitude =              1043.11 ±     6.25746              
                                                 center =              1.08226 ± 0.000139969              
                                                  width =            0.0309216 ± 0.000160299              
                                                 shape1 =             0.865428 ±           0              
                                                 shape2 =             0.843841 ±           0              
                                                backgr. =                    0                            
                                                                                                          
scattering contribution =   3        approximation type = monodisperse approx.                            
              calculate = yes                 substract =                   no                fit = yes   
           Monodisperse          Pearson IV (Amplitude)                                      None         
                                              amplitude =              194.947 ±     4.67513              
                                                 center =              2.16165 ±  0.00070859              
                                                  width =            0.0119903 ± 0.000584707              
                                                 shape1 =             0.639344 ±   0.0119651              
                                                 shape2 =              1.40063 ±   0.0493755              
                                                backgr. =                    0                            
                                                                                                          
scattering contribution =   4        approximation type = monodisperse approx.                            
              calculate = yes                 substract =                   no                fit = yes   
           Monodisperse          Pearson IV (Amplitude)                                      None         
                                              amplitude =              80.6223 ±    0.999111              
                                                 center =              3.23158 ±  0.00107249              
                                                  width =            0.0699644 ±  0.00158104              
                                                 shape1 =              1.06868 ±    0.017101              
                                                 shape2 =             0.580028 ±   0.0186559              
                                                backgr. =                    0                            
                                                                                                          
scattering contribution =   5        approximation type = monodisperse approx.                            
              calculate = yes                 substract =                   no                fit = yes   
           Monodisperse          Lorentzian (Amplitude)                                      None         
                                              amplitude =              22.8109 ±           0              
                                                 center =              4.27671 ±           0              
                                                  width =            0.0815555 ±           0              
                                                backgr. =                    0                            
                                                                                                          
scattering contribution =   6        approximation type = monodisperse approx.                            
              calculate = yes                 substract =                   no                fit = yes   
           Monodisperse          Lorentzian (Amplitude)                                      None         
                                              amplitude =              16.5596 ±           0              
                                                 center =              5.36623 ±           0              
                                                  width =            0.0978033 ±           0              
                                                backgr. =                    0                            
                                                                                                          
scattering contribution =   7        approximation type = monodisperse approx.                            
              calculate = yes                 substract =                   no                fit = yes   
           Monodisperse          Lorentzian (Amplitude)                                      None         
                                              amplitude =              5.42351 ±           0              
                                                 center =              6.43692 ±           0              
                                                  width =              0.17473 ±           0              
                                                backgr. =                    0                            }
set ::tmpAnalytPar(fitSDFF) {yes yes yes yes yes yes yes}
set ::tmpAnalytPar(FF,max) {{1e+200 1e+200 1e+200 1e+200 1e+200 1e+200 1e+200 1e+200 1e+200 1e+200 1e+200 1e+200 1e+200 1e+200 1e+200 1e+200 1e+200 1e+200 1e+200 1e+200 1e+200 1e+200 1e+200 1e+200 1e+200 1e+200 1e+200 1e+200 1e+200 1e+200 1e+200 1e+200 1e+200 1e+200 1e+200 1e+200 1e+200 1e+200 1e+200 1e+200} {1e+200 1e+200 1e+200 1e+200 1e+200 1e+200 1e+200 1e+200 1e+200 1e+200 1e+200 1e+200 1e+200 1e+200 1e+200 1e+200 1e+200 1e+200 1e+200 1e+200 1e+200 1e+200 1e+200 1e+200 1e+200 1e+200 1e+200 1e+200 1e+200 1e+200 1e+200 1e+200 1e+200 1e+200 1e+200 1e+200 1e+200 1e+200 1e+200 1e+200} {1e+200 1e+200 1e+200 1e+200 1e+200 1e+200 1e+200 1e+200 1e+200 1e+200 1e+200 1e+200 1e+200 1e+200 1e+200 1e+200 1e+200 1e+200 1e+200 1e+200 1e+200 1e+200 1e+200 1e+200 1e+200 1e+200 1e+200 1e+200 1e+200 1e+200 1e+200 1e+200 1e+200 1e+200 1e+200 1e+200 1e+200 1e+200 1e+200 1e+200} {1e+200 1e+200 1e+200 1e+200 1e+200 1e+200 1e+200 1e+200 1e+200 1e+200 1e+200 1e+200 1e+200 1e+200 1e+200 1e+200 1e+200 1e+200 1e+200 1e+200 1e+200 1e+200 1e+200 1e+200 1e+200 1e+200 1e+200 1e+200 1e+200 1e+200 1e+200 1e+200 1e+200 1e+200 1e+200 1e+200 1e+200 1e+200 1e+200 1e+200} {1e+200 1e+200 1e+200 1e+200 1e+200 1e+200 1e+200 1e+200 1e+200 1e+200 1e+200 1e+200 1e+200 1e+200 1e+200 1e+200 1e+200 1e+200 1e+200 1e+200 1e+200 1e+200 1e+200 1e+200 1e+200 1e+200 1e+200 1e+200 1e+200 1e+200 1e+200 1e+200 1e+200 1e+200 1e+200 1e+200 1e+200 1e+200 1e+200 1e+200} {1e+200 1e+200 1e+200 1e+200 1e+200 1e+200 1e+200 1e+200 1e+200 1e+200 1e+200 1e+200 1e+200 1e+200 1e+200 1e+200 1e+200 1e+200 1e+200 1e+200 1e+200 1e+200 1e+200 1e+200 1e+200 1e+200 1e+200 1e+200 1e+200 1e+200 1e+200 1e+200 1e+200 1e+200 1e+200 1e+200 1e+200 1e+200 1e+200 1e+200} {1e+200 1e+200 1e+200 1e+200 1e+200 1e+200 1e+200 1e+200 1e+200 1e+200 1e+200 1e+200 1e+200 1e+200 1e+200 1e+200 1e+200 1e+200 1e+200 1e+200 1e+200 1e+200 1e+200 1e+200 1e+200 1e+200 1e+200 1e+200 1e+200 1e+200 1e+200 1e+200 1e+200 1e+200 1e+200 1e+200 1e+200 1e+200 1e+200 1e+200}}
set ::tmpAnalytPar(SQ,max) {{1e+200 1e+200 1e+200 1e+200 1e+200 1e+200 1e+200 1e+200 1e+200 1e+200 1e+200 1e+200 1e+200 1e+200 1e+200 1e+200 1e+200 1e+200 1e+200 1e+200 1e+200 1e+200 1e+200 1e+200 1e+200 1e+200 1e+200 1e+200 1e+200 1e+200 1e+200 1e+200 1e+200 1e+200 1e+200 1e+200 1e+200 1e+200 1e+200 1e+200} {1e+200 1e+200 1e+200 1e+200 1e+200 1e+200 1e+200 1e+200 1e+200 1e+200 1e+200 1e+200 1e+200 1e+200 1e+200 1e+200 1e+200 1e+200 1e+200 1e+200 1e+200 1e+200 1e+200 1e+200 1e+200 1e+200 1e+200 1e+200 1e+200 1e+200 1e+200 1e+200 1e+200 1e+200 1e+200 1e+200 1e+200 1e+200 1e+200 1e+200} {1e+200 1e+200 1e+200 1e+200 1e+200 1e+200 1e+200 1e+200 1e+200 1e+200 1e+200 1e+200 1e+200 1e+200 1e+200 1e+200 1e+200 1e+200 1e+200 1e+200 1e+200 1e+200 1e+200 1e+200 1e+200 1e+200 1e+200 1e+200 1e+200 1e+200 1e+200 1e+200 1e+200 1e+200 1e+200 1e+200 1e+200 1e+200 1e+200 1e+200} {1e+200 1e+200 1e+200 1e+200 1e+200 1e+200 1e+200 1e+200 1e+200 1e+200 1e+200 1e+200 1e+200 1e+200 1e+200 1e+200 1e+200 1e+200 1e+200 1e+200 1e+200 1e+200 1e+200 1e+200 1e+200 1e+200 1e+200 1e+200 1e+200 1e+200 1e+200 1e+200 1e+200 1e+200 1e+200 1e+200 1e+200 1e+200 1e+200 1e+200} {1e+200 1e+200 1e+200 1e+200 1e+200 1e+200 1e+200 1e+200 1e+200 1e+200 1e+200 1e+200 1e+200 1e+200 1e+200 1e+200 1e+200 1e+200 1e+200 1e+200 1e+200 1e+200 1e+200 1e+200 1e+200 1e+200 1e+200 1e+200 1e+200 1e+200 1e+200 1e+200 1e+200 1e+200 1e+200 1e+200 1e+200 1e+200 1e+200 1e+200} {1e+200 1e+200 1e+200 1e+200 1e+200 1e+200 1e+200 1e+200 1e+200 1e+200 1e+200 1e+200 1e+200 1e+200 1e+200 1e+200 1e+200 1e+200 1e+200 1e+200 1e+200 1e+200 1e+200 1e+200 1e+200 1e+200 1e+200 1e+200 1e+200 1e+200 1e+200 1e+200 1e+200 1e+200 1e+200 1e+200 1e+200 1e+200 1e+200 1e+200} {1e+200 1e+200 1e+200 1e+200 1e+200 1e+200 1e+200 1e+200 1e+200 1e+200 1e+200 1e+200 1e+200 1e+200 1e+200 1e+200 1e+200 1e+200 1e+200 1e+200 1e+200 1e+200 1e+200 1e+200 1e+200 1e+200 1e+200 1e+200 1e+200 1e+200 1e+200 1e+200 1e+200 1e+200 1e+200 1e+200 1e+200 1e+200 1e+200 1e+200}}
set ::tmpAnalytPar(R_VP) {0.0 0.0 0.0 0.0 0.0 0.0 0.0}
set ::tmpAnalytPar(actual_SD) "4"
set ::tmpAnalytPar(<R^7>) {0.0 0.0 0.0 0.0 0.0 0.0 0.0}
set ::tmpAnalytPar(<sumR^2>) "0.0"
set ::tmpAnalytPar(<R^0>) {0 0 0 0 0 0 0}
set ::tmpAnalytPar(alambda) "0"
set ::tmpAnalytPar(fit) "yes"
set ::tmpAnalytPar(FF,active) {{1 0 1 1 0 0 0 0 0 0 0 0 0 0 0 0 0 0 0 0 0 0 0 0 0 0 0 0 0 0 0 0 0 0 0 0 0 0 0 0} {1 1 1 1 1 0 0 0 0 0 0 0 0 0 0 0 0 0 0 0 0 0 0 0 0 0 0 0 0 0 0 0 0 0 0 0 0 0 0 0} {1 1 1 1 1 0 0 0 0 0 0 0 0 0 0 0 0 0 0 0 0 0 0 0 0 0 0 0 0 0 0 0 0 0 0 0 0 0 0 0} {1 1 1 1 1 0 0 0 0 0 0 0 0 0 0 0 0 0 0 0 0 0 0 0 0 0 0 0 0 0 0 0 0 0 0 0 0 0 0 0} {1 1 1 0 0 0 0 0 0 0 0 0 0 0 0 0 0 0 0 0 0 0 0 0 0 0 0 0 0 0 0 0 0 0 0 0 0 0 0 0} {1 1 1 0 0 0 0 0 0 0 0 0 0 0 0 0 0 0 0 0 0 0 0 0 0 0 0 0 0 0 0 0 0 0 0 0 0 0 0 0} {1 1 1 0 0 0 0 0 0 0 0 0 0 0 0 0 0 0 0 0 0 0 0 0 0 0 0 0 0 0 0 0 0 0 0 0 0 0 0 0}}
set ::tmpAnalytPar(SQ,active) {{0 0 0 0 0 0 0 0 0 0 0 0 0 0 0 0 0 0 0 0 0 0 0 0 0 0 0 0 0 0 0 0 0 0 0 0 0 0 0 0} {0 0 0 0 0 0 0 0 0 0 0 0 0 0 0 0 0 0 0 0 0 0 0 0 0 0 0 0 0 0 0 0 0 0 0 0 0 0 0 0} {0 0 0 0 0 0 0 0 0 0 0 0 0 0 0 0 0 0 0 0 0 0 0 0 0 0 0 0 0 0 0 0 0 0 0 0 0 0 0 0} {0 0 0 0 0 0 0 0 0 0 0 0 0 0 0 0 0 0 0 0 0 0 0 0 0 0 0 0 0 0 0 0 0 0 0 0 0 0 0 0} {0 0 0 0 0 0 0 0 0 0 0 0 0 0 0 0 0 0 0 0 0 0 0 0 0 0 0 0 0 0 0 0 0 0 0 0 0 0 0 0} {0 0 0 0 0 0 0 0 0 0 0 0 0 0 0 0 0 0 0 0 0 0 0 0 0 0 0 0 0 0 0 0 0 0 0 0 0 0 0 0} {0 0 0 0 0 0 0 0 0 0 0 0 0 0 0 0 0 0 0 0 0 0 0 0 0 0 0 0 0 0 0 0 0 0 0 0 0 0 0 0}}
set ::tmpAnalytPar(max_SD) "7"
set ::tmpAnalytPar(mom_w) ".obW.tab.analytmoments"
set ::tmpAnalytPar(FF,err) {{0.0271373 0 0.624212 0.0457692 0 0 0 0 0 0 0 0 0 0 0 0 0 0 0 0 0 0 0 0 0 0 0 0 0 0 0 0 0 0 0 0 0 0 0 0} {7.48493 0.000220967 0.000397529 0.00793847 0.00786025 0 0 0 0 0 0 0 0 0 0 0 0 0 0 0 0 0 0 0 0 0 0 0 0 0 0 0 0 0 0 0 0 0 0 0} {6.16679 0.000720361 0.000430852 0.00974888 0.058958 0 0 0 0 0 0 0 0 0 0 0 0 0 0 0 0 0 0 0 0 0 0 0 0 0 0 0 0 0 0 0 0 0 0 0} {0.989247 0.00110144 0.00165278 0.0192866 0.0223671 0 0 0 0 0 0 0 0 0 0 0 0 0 0 0 0 0 0 0 0 0 0 0 0 0 0 0 0 0 0 0 0 0 0 0} {0.303941 0.000931504 0.000997466 0 0 0 0 0 0 0 0 0 0 0 0 0 0 0 0 0 0 0 0 0 0 0 0 0 0 0 0 0 0 0 0 0 0 0 0 0} {0.347375 0.0011616 0.00163215 0 0 0 0 0 0 0 0 0 0 0 0 0 0 0 0 0 0 0 0 0 0 0 0 0 0 0 0 0 0 0 0 0 0 0 0 0} {0.109569 0.00214595 0.00310087 0 0 0 0 0 0 0 0 0 0 0 0 0 0 0 0 0 0 0 0 0 0 0 0 0 0 0 0 0 0 0 0 0 0 0 0 0}}
set ::tmpAnalytPar(FF,param_count) {10 10 10 10 10 10 10}
set ::tmpAnalytPar(SQ,err) {{0 0 0 0 0 0 0 0 0 0 0 0 0 0 0 0 0 0 0 0 0 0 0 0 0 0 0 0 0 0 0 0 0 0 0 0 0 0 0 0} {0 0 0 0 0 0 0 0 0 0 0 0 0 0 0 0 0 0 0 0 0 0 0 0 0 0 0 0 0 0 0 0 0 0 0 0 0 0 0 0} {0 0 0 0 0 0 0 0 0 0 0 0 0 0 0 0 0 0 0 0 0 0 0 0 0 0 0 0 0 0 0 0 0 0 0 0 0 0 0 0} {0 0 0 0 0 0 0 0 0 0 0 0 0 0 0 0 0 0 0 0 0 0 0 0 0 0 0 0 0 0 0 0 0 0 0 0 0 0 0 0} {0 0 0 0 0 0 0 0 0 0 0 0 0 0 0 0 0 0 0 0 0 0 0 0 0 0 0 0 0 0 0 0 0 0 0 0 0 0 0 0} {0 0 0 0 0 0 0 0 0 0 0 0 0 0 0 0 0 0 0 0 0 0 0 0 0 0 0 0 0 0 0 0 0 0 0 0 0 0 0 0} {0 0 0 0 0 0 0 0 0 0 0 0 0 0 0 0 0 0 0 0 0 0 0 0 0 0 0 0 0 0 0 0 0 0 0 0 0 0 0 0}}
set ::tmpAnalytPar(SQ,param_count) {10 10 10 10 10 10 10}
set ::tmpAnalytPar(<R^8>) {0.0 0.0 0.0 0.0 0.0 0.0 0.0}
set ::tmpAnalytPar(w_AnalytPar) ""
set ::tmpAnalytPar(<sumR^3>) "0.0"
set ::tmpAnalytPar(<R^1>) {0.0 0.0 0.0 0.0 0.0 0.0 0.0}
set ::tmpAnalytPar(FF,l) {{1.47408 0 25.9155 3.15787 0 0 0 0 0 0 0 0 0 0 0 0 0 0 0 0 0 0 0 0 0 0 0 0 0 0 0 0 0 0 0 0 0 0 0 0} {1070.07 1.08275 0.0280777 0.803027 0.781201 0 0 0 0 0 0 0 0 0 0 0 0 0 0 0 0 0 0 0 0 0 0 0 0 0 0 0 0 0 0 0 0 0 0 0} {210.666 2.16096 0.0090334 0.58908 1.3938 0 0 0 0 0 0 0 0 0 0 0 0 0 0 0 0 0 0 0 0 0 0 0 0 0 0 0 0 0 0 0 0 0 0 0} {80.5935 3.23434 0.0703054 1.08227 0.663479 0 0 0 0 0 0 0 0 0 0 0 0 0 0 0 0 0 0 0 0 0 0 0 0 0 0 0 0 0 0 0 0 0 0 0} {22.7496 4.27407 0.0836097 0 0 0 0 0 0 0 0 0 0 0 0 0 0 0 0 0 0 0 0 0 0 0 0 0 0 0 0 0 0 0 0 0 0 0 0 0} {16.6513 5.36554 0.0940562 0 0 0 0 0 0 0 0 0 0 0 0 0 0 0 0 0 0 0 0 0 0 0 0 0 0 0 0 0 0 0 0 0 0 0 0 0} {5.64178 6.43257 0.136049 0 0 0 0 0 0 0 0 0 0 0 0 0 0 0 0 0 0 0 0 0 0 0 0 0 0 0 0 0 0 0 0 0 0 0 0 0}}
set ::tmpAnalytPar(sumR_VP) "0.0"
set ::tmpAnalytPar(geometrical/datafile) "yes"
set ::tmpAnalytPar(substrSDFF) {no no no no no no no}
set ::tmpAnalytPar(w) ""
set ::tmpAnalytPar(SD,min) {{-1e+200 -1e+200 -1e+200 -1e+200 -1e+200 -1e+200 -1e+200 -1e+200 -1e+200 -1e+200 -1e+200 -1e+200 -1e+200 -1e+200 -1e+200 -1e+200 -1e+200 -1e+200 -1e+200 -1e+200 -1e+200 -1e+200 -1e+200 -1e+200 -1e+200 -1e+200 -1e+200 -1e+200 -1e+200 -1e+200 -1e+200 -1e+200 -1e+200 -1e+200 -1e+200 -1e+200 -1e+200 -1e+200 -1e+200 -1e+200} {-1e+200 -1e+200 -1e+200 -1e+200 -1e+200 -1e+200 -1e+200 -1e+200 -1e+200 -1e+200 -1e+200 -1e+200 -1e+200 -1e+200 -1e+200 -1e+200 -1e+200 -1e+200 -1e+200 -1e+200 -1e+200 -1e+200 -1e+200 -1e+200 -1e+200 -1e+200 -1e+200 -1e+200 -1e+200 -1e+200 -1e+200 -1e+200 -1e+200 -1e+200 -1e+200 -1e+200 -1e+200 -1e+200 -1e+200 -1e+200} {-1e+200 -1e+200 -1e+200 -1e+200 -1e+200 -1e+200 -1e+200 -1e+200 -1e+200 -1e+200 -1e+200 -1e+200 -1e+200 -1e+200 -1e+200 -1e+200 -1e+200 -1e+200 -1e+200 -1e+200 -1e+200 -1e+200 -1e+200 -1e+200 -1e+200 -1e+200 -1e+200 -1e+200 -1e+200 -1e+200 -1e+200 -1e+200 -1e+200 -1e+200 -1e+200 -1e+200 -1e+200 -1e+200 -1e+200 -1e+200} {-1e+200 -1e+200 -1e+200 -1e+200 -1e+200 -1e+200 -1e+200 -1e+200 -1e+200 -1e+200 -1e+200 -1e+200 -1e+200 -1e+200 -1e+200 -1e+200 -1e+200 -1e+200 -1e+200 -1e+200 -1e+200 -1e+200 -1e+200 -1e+200 -1e+200 -1e+200 -1e+200 -1e+200 -1e+200 -1e+200 -1e+200 -1e+200 -1e+200 -1e+200 -1e+200 -1e+200 -1e+200 -1e+200 -1e+200 -1e+200} {-1e+200 -1e+200 -1e+200 -1e+200 -1e+200 -1e+200 -1e+200 -1e+200 -1e+200 -1e+200 -1e+200 -1e+200 -1e+200 -1e+200 -1e+200 -1e+200 -1e+200 -1e+200 -1e+200 -1e+200 -1e+200 -1e+200 -1e+200 -1e+200 -1e+200 -1e+200 -1e+200 -1e+200 -1e+200 -1e+200 -1e+200 -1e+200 -1e+200 -1e+200 -1e+200 -1e+200 -1e+200 -1e+200 -1e+200 -1e+200} {-1e+200 -1e+200 -1e+200 -1e+200 -1e+200 -1e+200 -1e+200 -1e+200 -1e+200 -1e+200 -1e+200 -1e+200 -1e+200 -1e+200 -1e+200 -1e+200 -1e+200 -1e+200 -1e+200 -1e+200 -1e+200 -1e+200 -1e+200 -1e+200 -1e+200 -1e+200 -1e+200 -1e+200 -1e+200 -1e+200 -1e+200 -1e+200 -1e+200 -1e+200 -1e+200 -1e+200 -1e+200 -1e+200 -1e+200 -1e+200} {-1e+200 -1e+200 -1e+200 -1e+200 -1e+200 -1e+200 -1e+200 -1e+200 -1e+200 -1e+200 -1e+200 -1e+200 -1e+200 -1e+200 -1e+200 -1e+200 -1e+200 -1e+200 -1e+200 -1e+200 -1e+200 -1e+200 -1e+200 -1e+200 -1e+200 -1e+200 -1e+200 -1e+200 -1e+200 -1e+200 -1e+200 -1e+200 -1e+200 -1e+200 -1e+200 -1e+200 -1e+200 -1e+200 -1e+200 -1e+200}}
set ::tmpAnalytPar(SD,max) {{1e+200 1e+200 1e+200 1e+200 1e+200 1e+200 1e+200 1e+200 1e+200 1e+200 1e+200 1e+200 1e+200 1e+200 1e+200 1e+200 1e+200 1e+200 1e+200 1e+200 1e+200 1e+200 1e+200 1e+200 1e+200 1e+200 1e+200 1e+200 1e+200 1e+200 1e+200 1e+200 1e+200 1e+200 1e+200 1e+200 1e+200 1e+200 1e+200 1e+200} {1e+200 1e+200 1e+200 1e+200 1e+200 1e+200 1e+200 1e+200 1e+200 1e+200 1e+200 1e+200 1e+200 1e+200 1e+200 1e+200 1e+200 1e+200 1e+200 1e+200 1e+200 1e+200 1e+200 1e+200 1e+200 1e+200 1e+200 1e+200 1e+200 1e+200 1e+200 1e+200 1e+200 1e+200 1e+200 1e+200 1e+200 1e+200 1e+200 1e+200} {1e+200 1e+200 1e+200 1e+200 1e+200 1e+200 1e+200 1e+200 1e+200 1e+200 1e+200 1e+200 1e+200 1e+200 1e+200 1e+200 1e+200 1e+200 1e+200 1e+200 1e+200 1e+200 1e+200 1e+200 1e+200 1e+200 1e+200 1e+200 1e+200 1e+200 1e+200 1e+200 1e+200 1e+200 1e+200 1e+200 1e+200 1e+200 1e+200 1e+200} {1e+200 1e+200 1e+200 1e+200 1e+200 1e+200 1e+200 1e+200 1e+200 1e+200 1e+200 1e+200 1e+200 1e+200 1e+200 1e+200 1e+200 1e+200 1e+200 1e+200 1e+200 1e+200 1e+200 1e+200 1e+200 1e+200 1e+200 1e+200 1e+200 1e+200 1e+200 1e+200 1e+200 1e+200 1e+200 1e+200 1e+200 1e+200 1e+200 1e+200} {1e+200 1e+200 1e+200 1e+200 1e+200 1e+200 1e+200 1e+200 1e+200 1e+200 1e+200 1e+200 1e+200 1e+200 1e+200 1e+200 1e+200 1e+200 1e+200 1e+200 1e+200 1e+200 1e+200 1e+200 1e+200 1e+200 1e+200 1e+200 1e+200 1e+200 1e+200 1e+200 1e+200 1e+200 1e+200 1e+200 1e+200 1e+200 1e+200 1e+200} {1e+200 1e+200 1e+200 1e+200 1e+200 1e+200 1e+200 1e+200 1e+200 1e+200 1e+200 1e+200 1e+200 1e+200 1e+200 1e+200 1e+200 1e+200 1e+200 1e+200 1e+200 1e+200 1e+200 1e+200 1e+200 1e+200 1e+200 1e+200 1e+200 1e+200 1e+200 1e+200 1e+200 1e+200 1e+200 1e+200 1e+200 1e+200 1e+200 1e+200} {1e+200 1e+200 1e+200 1e+200 1e+200 1e+200 1e+200 1e+200 1e+200 1e+200 1e+200 1e+200 1e+200 1e+200 1e+200 1e+200 1e+200 1e+200 1e+200 1e+200 1e+200 1e+200 1e+200 1e+200 1e+200 1e+200 1e+200 1e+200 1e+200 1e+200 1e+200 1e+200 1e+200 1e+200 1e+200 1e+200 1e+200 1e+200 1e+200 1e+200}}
set ::tmpAnalytPar(R_RG) {0.0 0.0 0.0 0.0 0.0 0.0 0.0}
set ::tmpAnalytPar(SQ,s) {{100 0.2 0 0 0 0 0 0 0 0 0 0 0 0 0 0 0 0 0 0 0 0 0 0 0 0 0 0 0 0 0 0 0 0 0 0 0 0 0 0} {100 0.2 0 0 0 0 0 0 0 0 0 0 0 0 0 0 0 0 0 0 0 0 0 0 0 0 0 0 0 0 0 0 0 0 0 0 0 0 0 0} {100 0.2 0 0 0 0 0 0 0 0 0 0 0 0 0 0 0 0 0 0 0 0 0 0 0 0 0 0 0 0 0 0 0 0 0 0 0 0 0 0} {100 0.2 0 0 0 0 0 0 0 0 0 0 0 0 0 0 0 0 0 0 0 0 0 0 0 0 0 0 0 0 0 0 0 0 0 0 0 0 0 0} {100 0.2 0 0 0 0 0 0 0 0 0 0 0 0 0 0 0 0 0 0 0 0 0 0 0 0 0 0 0 0 0 0 0 0 0 0 0 0 0 0} {100 0.2 0 0 0 0 0 0 0 0 0 0 0 0 0 0 0 0 0 0 0 0 0 0 0 0 0 0 0 0 0 0 0 0 0 0 0 0 0 0} {100 0.2 0 0 0 0 0 0 0 0 0 0 0 0 0 0 0 0 0 0 0 0 0 0 0 0 0 0 0 0 0 0 0 0 0 0 0 0 0 0}}
set ::tmpAnalytPar(<sumR^4>) "0.0"
set ::tmpAnalytPar(<R^2>) {0.0 0.0 0.0 0.0 0.0 0.0 0.0}
set ::tmpAnalytPar(R_Ac) {0.0 0.0 0.0 0.0 0.0 0.0 0.0}
set ::tmpAnalytPar(old_actual_SD) "4"
set ::actualAnalytPar(SQ,s1,var) "100"
set ::actualAnalytPar(SD,a9,var) "0"
set ::actualAnalytPar(FF,l3,label) {width =}
set ::actualAnalytPar(SQ,s8,active) "0"
set ::actualAnalytPar(sumfp) "0"
set ::actualAnalytPar(<R^3>) "0.0"
set ::actualAnalytPar(FF,l10,active) "0"
set ::actualAnalytPar(fp) "0"
set ::actualAnalytPar(SD,a2,min) "-1e+200"
set ::actualAnalytPar(FF,l6,var) "0"
set ::actualAnalytPar(SQ,s9,var) "0"
set ::actualAnalytPar(SD,a4,max) "1e+200"
set ::actualAnalytPar(SD,a7,distr) "0"
set ::actualAnalytPar(SQ,s2,min) "-1e+200"
set ::actualAnalytPar(<R^4>) "0.0"
set ::actualAnalytPar(FF,l1,max) "1e+200"
set ::actualAnalytPar(SQ,s6,active) "0"
set ::actualAnalytPar(SQ,s4,max) "1e+200"
set ::actualAnalytPar(FF,l2,label) {center =}
set ::actualAnalytPar(SD,a10,var) "0"
set ::actualAnalytPar(SQ,typestr) "None"
set ::actualAnalytPar(FF,l7,min) "-1e+200"
set ::actualAnalytPar(SD,a8,active) "0"
set ::actualAnalytPar(SD,a4,err) "0"
set ::actualAnalytPar(<R^5>) "0.0"
set ::actualAnalytPar(FF,l9,max) "1e+200"
set ::actualAnalytPar(SQ,s8,limits) "0"
set ::actualAnalytPar(FF,l1,err) "0.989247"
set ::actualAnalytPar(FF,l10,limits) "0"
set ::actualAnalytPar(SD,a6,distr) "0"
set ::actualAnalytPar(SQ,s4,err) "0"
set ::actualAnalytPar(SD,a10,active) "0"
set ::actualAnalytPar(SQ,s4,active) "0"
set ::actualAnalytPar(SD,a6,var) "0"
set ::actualAnalytPar(<R^6>) "0.0"
set ::actualAnalytPar(FF,l1,label) {amplitude =}
set ::actualAnalytPar(FF,l9,err) "0"
set ::actualAnalytPar(SD,a6,active) "0"
set ::actualAnalytPar(FF,l3,var) "0.0703054"
set ::actualAnalytPar(SQ,s9,distr) "0"
set ::actualAnalytPar(SQ,s6,var) "0"
set ::actualAnalytPar(SQ,s6,limits) "0"
set ::actualAnalytPar(SD,a1,max) "1e+200"
set ::actualAnalytPar(<R^7>) "0.0"
set ::actualAnalytPar(SD,a8,limits) "0"
set ::actualAnalytPar(SD,a5,distr) "0"
set ::actualAnalytPar(SD,a7,min) "-1e+200"
set ::actualAnalytPar(SQ,s2,active) "0"
set ::actualAnalytPar(SQ,s1,max) "1e+200"
set ::actualAnalytPar(SD,a9,max) "1e+200"
set ::actualAnalytPar(FF,l4,min) "-1e+200"
set ::actualAnalytPar(SD,a4,active) "0"
set ::actualAnalytPar(SQ,s7,min) "-1e+200"
set ::actualAnalytPar(<R^8>) "0.0"
set ::actualAnalytPar(w_AnalytPar) ""
set ::actualAnalytPar(SD,a1,err) "0"
set ::actualAnalytPar(SD,a10,limits) "0"
set ::actualAnalytPar(FF,l6,max) "1e+200"
set ::actualAnalytPar(SQ,s8,distr) "0"
set ::actualAnalytPar(SQ,s4,limits) "0"
set ::actualAnalytPar(FF,l9,active) "0"
set ::actualAnalytPar(SQ,s9,max) "1e+200"
set ::actualAnalytPar(SD,a6,limits) "0"
set ::actualAnalytPar(SQ,s1,err) "0"
set ::actualAnalytPar(SD,a4,distr) "0"
set ::actualAnalytPar(SD,a9,err) "0"
set ::actualAnalytPar(FF,l10,var) "0"
set ::actualAnalytPar(SD,a3,var) "1"
set ::actualAnalytPar(R_Ac) "0.0"
set ::actualAnalytPar(SD,a2,active) "0"
set ::actualAnalytPar(SD,a10,max) "1e+200"
set ::actualAnalytPar(FF,l6,err) "0"
set ::actualAnalytPar(SQ,s10,label) ""
set ::actualAnalytPar(SD,a9,label) ""
set ::actualAnalytPar(SQ,s9,err) "0"
set ::actualAnalytPar(SQ,s3,var) "0"
set ::actualAnalytPar(SQ,s2,limits) "0"
set ::actualAnalytPar(FF,l7,active) "0"
set ::actualAnalytPar(SQ,s7,distr) "0"
set ::actualAnalytPar(calcSDFF) "yes"
set ::actualAnalytPar(SD,a4,limits) "0"
set ::actualAnalytPar(SD,a4,min) "-1e+200"
set ::actualAnalytPar(SD,a3,distr) "0"
set ::actualAnalytPar(FF,l8,var) "0"
set ::actualAnalytPar(SD,a10,err) "0"
set ::actualAnalytPar(sumR_Ac) "0.0"
set ::actualAnalytPar(FF,l9,limits) "0"
set ::actualAnalytPar(SD,a6,max) "1e+200"
set ::actualAnalytPar(FF,l1,min) "-1e+200"
set ::actualAnalytPar(SQ,how) "0"
set ::actualAnalytPar(SQ,s4,min) "-1e+200"
set ::actualAnalytPar(SD,a8,label) ""
set ::actualAnalytPar(SD,a10,label) ""
set ::actualAnalytPar(SQ,s10,var) "0"
set ::actualAnalytPar(FF,l3,max) "1e+200"
set ::actualAnalytPar(FF,l5,active) "1"
set ::actualAnalytPar(SQ,s6,distr) "0"
set ::actualAnalytPar(SQ,s6,max) "1e+200"
set ::actualAnalytPar(SD,a2,limits) "0"
set ::actualAnalytPar(FF,l9,min) "-1e+200"
set ::actualAnalytPar(FF,l9,distr) "0"
set ::actualAnalytPar(SD,a6,err) "0"
set ::actualAnalytPar(SD,a2,distr) "0"
set ::actualAnalytPar(FF,l7,limits) "0"
set ::actualAnalytPar(FF,l3,err) "0.00165278"
set ::actualAnalytPar(w_MomentsAnalytPar) ""
set ::actualAnalytPar(SQ,s6,err) "0"
set ::actualAnalytPar(SD,a7,label) ""
set ::actualAnalytPar(FF,l3,active) "1"
set ::actualAnalytPar(SD,a8,var) "0"
set ::actualAnalytPar(SQ,s5,distr) "0"
set ::actualAnalytPar(SD,a1,min) "-1e+200"
set ::actualAnalytPar(FF,l5,var) "0.663479"
set ::actualAnalytPar(FF,l8,distr) "0"
set ::actualAnalytPar(SD,a1,distr) "0"
set ::actualAnalytPar(SQ,param_count_old) "10"
set ::actualAnalytPar(FF,l5,limits) "0"
set ::actualAnalytPar(FF,l10,max) "1e+200"
set ::actualAnalytPar(SQ,s8,var) "0"
set ::actualAnalytPar(SD,a3,max) "1e+200"
set ::actualAnalytPar(SQ,s1,min) "-1e+200"
set ::actualAnalytPar(SD,a9,min) "-1e+200"
set ::actualAnalytPar(FF,l1,active) "1"
set ::actualAnalytPar(SD,a6,label) ""
set ::actualAnalytPar(SQ,s3,max) "1e+200"
set ::actualAnalytPar(SQ,s4,distr) "0"
set ::actualAnalytPar(FF,param_count) "10"
set ::actualAnalytPar(FF,l6,min) "-1e+200"
set ::actualAnalytPar(FF,l10,err) "0"
set ::actualAnalytPar(SQ,s9,min) "-1e+200"
set ::actualAnalytPar(SD,a3,err) "0"
set ::actualAnalytPar(FF,l3,limits) "0"
set ::actualAnalytPar(FF,l7,distr) "0"
set ::actualAnalytPar(FF,l8,max) "1e+200"
set ::actualAnalytPar(w) ""
set ::actualAnalytPar(SQ,s9,label) ""
set ::actualAnalytPar(SQ,s3,err) "0"
set ::actualAnalytPar(SQ,s9,active) "0"
set ::actualAnalytPar(SD,a5,label) ""
set ::actualAnalytPar(SD,a10,min) "-1e+200"
set ::actualAnalytPar(SQ,s10,max) "1e+200"
set ::actualAnalytPar(old_actual_SD) "4"
set ::actualAnalytPar(SD,a5,var) "0"
set ::actualAnalytPar(SQ,s3,distr) "0"
set ::actualAnalytPar(FF,l8,err) "0"
set ::actualAnalytPar(FF,l1,limits) "0"
set ::actualAnalytPar(FF,l2,var) "3.23434"
set ::actualAnalytPar(SQ,s10,active) "0"
set ::actualAnalytPar(SD,param_count) "10"
set ::actualAnalytPar(FF,l6,distr) "0"
set ::actualAnalytPar(SQ,s5,var) "0"
set ::actualAnalytPar(SQ,s8,label) ""
set ::actualAnalytPar(SQ,s10,err) "0"
set ::actualAnalytPar(SQ,s7,active) "0"
set ::actualAnalytPar(SD,a6,min) "-1e+200"
set ::actualAnalytPar(SD,a4,label) ""
set ::actualAnalytPar(SD,a9,active) "0"
set ::actualAnalytPar(SD,a8,max) "1e+200"
set ::actualAnalytPar(SQ,s2,distr) "0"
set ::actualAnalytPar(FF,l3,min) "-1e+200"
set ::actualAnalytPar(SQ,s6,min) "-1e+200"
set ::actualAnalytPar(error) "0"
set ::actualAnalytPar(SQ,s9,limits) "0"
set ::actualAnalytPar(FF,typestr) {Pearson IV (Amplitude)}
set ::actualAnalytPar(FF,l5,max) "1e+200"
set ::actualAnalytPar(FF,l5,distr) "0"
set ::actualAnalytPar(SQ,s8,max) "1e+200"
set ::actualAnalytPar(SQ,s7,label) ""
set ::actualAnalytPar(<sumR^0>) "0"
set ::actualAnalytPar(SQ,s5,active) "0"
set ::actualAnalytPar(SD,a8,err) "0"
set ::actualAnalytPar(SQ,s10,limits) "0"
set ::actualAnalytPar(SD,a3,label) ""
set ::actualAnalytPar(SD,a2,var) "0.05"
set ::actualAnalytPar(SD,a7,active) "0"
set ::actualAnalytPar(SQ,s1,distr) "0"
set ::actualAnalytPar(FF,l5,err) "0.0223671"
set ::actualAnalytPar(SQ,s8,err) "0"
set ::actualAnalytPar(SQ,s7,limits) "0"
set ::actualAnalytPar(<sumR^1>) "0.0"
set ::actualAnalytPar(SQ,s2,var) "0.2"
set ::actualAnalytPar(FF,l4,distr) "0"
set ::actualAnalytPar(SD,a9,limits) "0"
set ::actualAnalytPar(SQ,s6,label) ""
set ::actualAnalytPar(FF,l10,min) "-1e+200"
set ::actualAnalytPar(SQ,s3,active) "0"
set ::actualAnalytPar(FF,l10,distr) "0"
set ::actualAnalytPar(SD,a3,min) "-1e+200"
set ::actualAnalytPar(actual_SD) "4"
set ::actualAnalytPar(FF,l7,var) "0"
set ::actualAnalytPar(FF,l9,label) ""
set ::actualAnalytPar(<sumR^2>) "0.0"
set ::actualAnalytPar(SD,a5,active) "0"
set ::actualAnalytPar(SD,a2,label) ""
set ::actualAnalytPar(SD,a5,max) "1e+200"
set ::actualAnalytPar(SQ,s5,limits) "0"
set ::actualAnalytPar(SQ,s3,min) "-1e+200"
set ::actualAnalytPar(FF,l2,max) "1e+200"
set ::actualAnalytPar(FF,l3,distr) "0"
set ::actualAnalytPar(SD,a7,limits) "0"
set ::actualAnalytPar(SQ,s5,max) "1e+200"
set ::actualAnalytPar(<sumR^3>) "0.0"
set ::actualAnalytPar(SQ,s5,label) ""
set ::actualAnalytPar(SQ,s1,active) "0"
set ::actualAnalytPar(FF,l8,min) "-1e+200"
set ::actualAnalytPar(SD,a5,err) "0"
set ::actualAnalytPar(SD,a3,active) "0"
set ::actualAnalytPar(FF,l8,label) ""
set ::actualAnalytPar(SD,a1,label) ""
set ::actualAnalytPar(R_RG) "0.0"
set ::actualAnalytPar(<sumR^4>) "0.0"
set ::actualAnalytPar(FF,l2,err) "0.00110144"
set ::actualAnalytPar(SQ,s10,min) "-1e+200"
set ::actualAnalytPar(SQ,s3,limits) "0"
set ::actualAnalytPar(FF,l8,active) "0"
set ::actualAnalytPar(SQ,s5,err) "0"
set ::actualAnalytPar(SD,a5,limits) "0"
set ::actualAnalytPar(R_lc) "0.0"
set ::actualAnalytPar(FF,l2,distr) "0"
set ::actualAnalytPar(SD,a7,var) "0"
set ::actualAnalytPar(SQ,s4,label) ""
set ::actualAnalytPar(<sumR^5>) "0.0"
set ::actualAnalytPar(FF,l4,var) "1.08227"
set ::actualAnalytPar(SD,a1,active) "0"
set ::actualAnalytPar(SD,typestr) "Monodisperse"
set ::actualAnalytPar(R_li) "0.0"
set ::actualAnalytPar(FF,l7,label) ""
set ::actualAnalytPar(SQ,s7,var) "0"
set ::actualAnalytPar(sumR_RG) "0.0"
set ::actualAnalytPar(SD,a2,max) "1e+200"
set ::actualAnalytPar(plottype) "-1"
set ::actualAnalytPar(SQ,s1,limits) "0"
set ::actualAnalytPar(FF,l6,active) "0"
set ::actualAnalytPar(SD,a8,min) "-1e+200"
set ::actualAnalytPar(sumR_lc) "0.0"
set ::actualAnalytPar(<sumR^6>) "0.0"
set ::actualAnalytPar(SD,a3,limits) "0"
set ::actualAnalytPar(SQ,s2,max) "1e+200"
set ::actualAnalytPar(FF,l1,distr) "0"
set ::actualAnalytPar(FF,l5,min) "-1e+200"
set ::actualAnalytPar(SQ,s3,label) ""
set ::actualAnalytPar(FF,l8,limits) "0"
set ::actualAnalytPar(SQ,s8,min) "-1e+200"
set ::actualAnalytPar(sumR_li) "0.0"
set ::actualAnalytPar(SD,a2,err) "0"
set ::actualAnalytPar(FF,l7,max) "1e+200"
set ::actualAnalytPar(FF,l6,label) {backgr. =}
set ::actualAnalytPar(<sumR^7>) "0.0"
set ::actualAnalytPar(FF,l4,active) "1"
set ::actualAnalytPar(SQ,s2,err) "0"
set ::actualAnalytPar(SD,param_count_old) "10"
set ::actualAnalytPar(SD,a1,limits) "0"
set ::actualAnalytPar(SD,a4,var) "10"
set ::actualAnalytPar(<sumR^8>) "0.0"
set ::actualAnalytPar(FF,l6,limits) "0"
set ::actualAnalytPar(FF,l7,err) "0"
set ::actualAnalytPar(SQ,s2,label) ""
set ::actualAnalytPar(FF,l1,var) "80.5935"
set ::actualAnalytPar(SQ,s4,var) "0"
set ::actualAnalytPar(FF,l5,label) {shape2 =}
set ::actualAnalytPar(fitSDFF) "yes"
set ::actualAnalytPar(FF,l2,active) "1"
set ::actualAnalytPar(R_VP) "0.0"
set ::actualAnalytPar(FF,param_count_old) "10"
set ::actualAnalytPar(SD,a5,min) "-1e+200"
set ::actualAnalytPar(alambda) "0"
set ::actualAnalytPar(<R^0>) "0"
set ::actualAnalytPar(FF,l9,var) "0"
set ::actualAnalytPar(max_SD) "7"
set ::actualAnalytPar(SD,a7,max) "1e+200"
set ::actualAnalytPar(SQ,s10,distr) "0"
set ::actualAnalytPar(FF,l2,min) "-1e+200"
set ::actualAnalytPar(FF,l4,limits) "0"
set ::actualAnalytPar(SD,a9,distr) "0"
set ::actualAnalytPar(SQ,s1,label) ""
set ::actualAnalytPar(SQ,s5,min) "-1e+200"
set ::actualAnalytPar(SQ,param_count) "10"
set ::actualAnalytPar(FF,l4,max) "1e+200"
set ::actualAnalytPar(<R^1>) "0.0"
set ::actualAnalytPar(FF,l4,label) {shape1 =}
set ::actualAnalytPar(SQ,s7,max) "1e+200"
set ::actualAnalytPar(sumR_VP) "0.0"
set ::actualAnalytPar(substrSDFF) "no"
set ::actualAnalytPar(SD,a7,err) "0"
set ::actualAnalytPar(FF,l10,label) ""
set ::actualAnalytPar(SD,a1,var) "1"
set ::actualAnalytPar(<R^2>) "0.0"
set ::actualAnalytPar(FF,l2,limits) "0"
set ::actualAnalytPar(FF,l4,err) "0.0192866"
set ::actualAnalytPar(SD,a8,distr) "0"
set ::actualAnalytPar(SD,a10,distr) "0"
set ::actualAnalytPar(SQ,s7,err) "0"
set ::tmpactualAnalytPar(SQ,s1,var) "100"
set ::tmpactualAnalytPar(SD,a9,var) "0"
set ::tmpactualAnalytPar(FF,l3,label) {width =}
set ::tmpactualAnalytPar(SQ,s8,active) "0"
set ::tmpactualAnalytPar(sumfp) "0"
set ::tmpactualAnalytPar(<R^3>) "0.0"
set ::tmpactualAnalytPar(FF,l10,active) "0"
set ::tmpactualAnalytPar(fp) "0"
set ::tmpactualAnalytPar(SD,a2,min) "-1e+200"
set ::tmpactualAnalytPar(FF,l6,var) "0"
set ::tmpactualAnalytPar(SQ,s9,var) "0"
set ::tmpactualAnalytPar(SD,a4,max) "1e+200"
set ::tmpactualAnalytPar(SD,a7,distr) "0"
set ::tmpactualAnalytPar(SQ,s2,min) "-1e+200"
set ::tmpactualAnalytPar(<R^4>) "0.0"
set ::tmpactualAnalytPar(FF,l1,max) "1e+200"
set ::tmpactualAnalytPar(SQ,s4,max) "1e+200"
set ::tmpactualAnalytPar(SQ,s6,active) "0"
set ::tmpactualAnalytPar(FF,l2,label) {center =}
set ::tmpactualAnalytPar(SD,a10,var) "0"
set ::tmpactualAnalytPar(FF,l7,min) "-1e+200"
set ::tmpactualAnalytPar(SQ,typestr) "None"
set ::tmpactualAnalytPar(SD,a8,active) "0"
set ::tmpactualAnalytPar(SD,a4,err) "0"
set ::tmpactualAnalytPar(FF,l9,max) "1e+200"
set ::tmpactualAnalytPar(<R^5>) "0.0"
set ::tmpactualAnalytPar(SQ,s8,limits) "0"
set ::tmpactualAnalytPar(FF,l1,err) "0.989247"
set ::tmpactualAnalytPar(FF,l10,limits) "0"
set ::tmpactualAnalytPar(SD,a6,distr) "0"
set ::tmpactualAnalytPar(SQ,s4,err) "0"
set ::tmpactualAnalytPar(SD,a10,active) "0"
set ::tmpactualAnalytPar(SD,a6,var) "0"
set ::tmpactualAnalytPar(SQ,s4,active) "0"
set ::tmpactualAnalytPar(<R^6>) "0.0"
set ::tmpactualAnalytPar(FF,l1,label) {amplitude =}
set ::tmpactualAnalytPar(SD,a6,active) "0"
set ::tmpactualAnalytPar(FF,l9,err) "0"
set ::tmpactualAnalytPar(FF,l3,var) "0.0703054"
set ::tmpactualAnalytPar(SQ,s9,distr) "0"
set ::tmpactualAnalytPar(SQ,s6,var) "0"
set ::tmpactualAnalytPar(SD,a1,max) "1e+200"
set ::tmpactualAnalytPar(SQ,s6,limits) "0"
set ::tmpactualAnalytPar(<R^7>) "0.0"
set ::tmpactualAnalytPar(SD,a8,limits) "0"
set ::tmpactualAnalytPar(SD,a5,distr) "0"
set ::tmpactualAnalytPar(SD,a7,min) "-1e+200"
set ::tmpactualAnalytPar(SQ,s2,active) "0"
set ::tmpactualAnalytPar(SQ,s1,max) "1e+200"
set ::tmpactualAnalytPar(SD,a9,max) "1e+200"
set ::tmpactualAnalytPar(SD,a4,active) "0"
set ::tmpactualAnalytPar(FF,l4,min) "-1e+200"
set ::tmpactualAnalytPar(SQ,s7,min) "-1e+200"
set ::tmpactualAnalytPar(<R^8>) "0.0"
set ::tmpactualAnalytPar(w_AnalytPar) ""
set ::tmpactualAnalytPar(SD,a1,err) "0"
set ::tmpactualAnalytPar(SD,a10,limits) "0"
set ::tmpactualAnalytPar(FF,l6,max) "1e+200"
set ::tmpactualAnalytPar(SQ,s8,distr) "0"
set ::tmpactualAnalytPar(SQ,s4,limits) "0"
set ::tmpactualAnalytPar(FF,l9,active) "0"
set ::tmpactualAnalytPar(SQ,s9,max) "1e+200"
set ::tmpactualAnalytPar(SD,a6,limits) "0"
set ::tmpactualAnalytPar(SQ,s1,err) "0"
set ::tmpactualAnalytPar(SD,a4,distr) "0"
set ::tmpactualAnalytPar(SD,a9,err) "0"
set ::tmpactualAnalytPar(FF,l10,var) "0"
set ::tmpactualAnalytPar(SD,a3,var) "1"
set ::tmpactualAnalytPar(R_Ac) "0.0"
set ::tmpactualAnalytPar(SD,a2,active) "0"
set ::tmpactualAnalytPar(SD,a10,max) "1e+200"
set ::tmpactualAnalytPar(FF,l6,err) "0"
set ::tmpactualAnalytPar(SQ,s10,label) ""
set ::tmpactualAnalytPar(SD,a9,label) ""
set ::tmpactualAnalytPar(SQ,s9,err) "0"
set ::tmpactualAnalytPar(SQ,s3,var) "0"
set ::tmpactualAnalytPar(SQ,s2,limits) "0"
set ::tmpactualAnalytPar(FF,l7,active) "0"
set ::tmpactualAnalytPar(SQ,s7,distr) "0"
set ::tmpactualAnalytPar(calcSDFF) "yes"
set ::tmpactualAnalytPar(SD,a4,limits) "0"
set ::tmpactualAnalytPar(SD,a4,min) "-1e+200"
set ::tmpactualAnalytPar(SD,a3,distr) "0"
set ::tmpactualAnalytPar(FF,l8,var) "0"
set ::tmpactualAnalytPar(SD,a10,err) "0"
set ::tmpactualAnalytPar(sumR_Ac) "0.0"
set ::tmpactualAnalytPar(FF,l9,limits) "0"
set ::tmpactualAnalytPar(SD,a6,max) "1e+200"
set ::tmpactualAnalytPar(FF,l1,min) "-1e+200"
set ::tmpactualAnalytPar(SQ,how) "0"
set ::tmpactualAnalytPar(SQ,s4,min) "-1e+200"
set ::tmpactualAnalytPar(SD,a8,label) ""
set ::tmpactualAnalytPar(SD,a10,label) ""
set ::tmpactualAnalytPar(SQ,s10,var) "0"
set ::tmpactualAnalytPar(FF,l3,max) "1e+200"
set ::tmpactualAnalytPar(FF,l5,active) "1"
set ::tmpactualAnalytPar(SQ,s6,distr) "0"
set ::tmpactualAnalytPar(SQ,s6,max) "1e+200"
set ::tmpactualAnalytPar(SD,a2,limits) "0"
set ::tmpactualAnalytPar(FF,l9,min) "-1e+200"
set ::tmpactualAnalytPar(FF,l9,distr) "0"
set ::tmpactualAnalytPar(SD,a6,err) "0"
set ::tmpactualAnalytPar(SD,a2,distr) "0"
set ::tmpactualAnalytPar(FF,l7,limits) "0"
set ::tmpactualAnalytPar(FF,l3,err) "0.00165278"
set ::tmpactualAnalytPar(w_MomentsAnalytPar) ""
set ::tmpactualAnalytPar(SQ,s6,err) "0"
set ::tmpactualAnalytPar(SD,a7,label) ""
set ::tmpactualAnalytPar(FF,l3,active) "1"
set ::tmpactualAnalytPar(SD,a8,var) "0"
set ::tmpactualAnalytPar(SQ,s5,distr) "0"
set ::tmpactualAnalytPar(SD,a1,min) "-1e+200"
set ::tmpactualAnalytPar(FF,l5,var) "0.663479"
set ::tmpactualAnalytPar(FF,l8,distr) "0"
set ::tmpactualAnalytPar(SD,a1,distr) "0"
set ::tmpactualAnalytPar(SQ,param_count_old) "10"
set ::tmpactualAnalytPar(FF,l5,limits) "0"
set ::tmpactualAnalytPar(FF,l10,max) "1e+200"
set ::tmpactualAnalytPar(SQ,s8,var) "0"
set ::tmpactualAnalytPar(SD,a3,max) "1e+200"
set ::tmpactualAnalytPar(SQ,s1,min) "-1e+200"
set ::tmpactualAnalytPar(SD,a9,min) "-1e+200"
set ::tmpactualAnalytPar(FF,l1,active) "1"
set ::tmpactualAnalytPar(SD,a6,label) ""
set ::tmpactualAnalytPar(SQ,s3,max) "1e+200"
set ::tmpactualAnalytPar(SQ,s4,distr) "0"
set ::tmpactualAnalytPar(FF,param_count) "10"
set ::tmpactualAnalytPar(FF,l6,min) "-1e+200"
set ::tmpactualAnalytPar(FF,l10,err) "0"
set ::tmpactualAnalytPar(SQ,s9,min) "-1e+200"
set ::tmpactualAnalytPar(SD,a3,err) "0"
set ::tmpactualAnalytPar(FF,l3,limits) "0"
set ::tmpactualAnalytPar(FF,l7,distr) "0"
set ::tmpactualAnalytPar(FF,l8,max) "1e+200"
set ::tmpactualAnalytPar(w) ""
set ::tmpactualAnalytPar(SQ,s9,label) ""
set ::tmpactualAnalytPar(SQ,s3,err) "0"
set ::tmpactualAnalytPar(SQ,s9,active) "0"
set ::tmpactualAnalytPar(SD,a5,label) ""
set ::tmpactualAnalytPar(SD,a10,min) "-1e+200"
set ::tmpactualAnalytPar(SQ,s10,max) "1e+200"
set ::tmpactualAnalytPar(old_actual_SD) "4"
set ::tmpactualAnalytPar(SD,a5,var) "0"
set ::tmpactualAnalytPar(SQ,s3,distr) "0"
set ::tmpactualAnalytPar(FF,l8,err) "0"
set ::tmpactualAnalytPar(FF,l1,limits) "0"
set ::tmpactualAnalytPar(FF,l2,var) "3.23434"
set ::tmpactualAnalytPar(SQ,s10,active) "0"
set ::tmpactualAnalytPar(SD,param_count) "10"
set ::tmpactualAnalytPar(FF,l6,distr) "0"
set ::tmpactualAnalytPar(SQ,s5,var) "0"
set ::tmpactualAnalytPar(SQ,s8,label) ""
set ::tmpactualAnalytPar(SQ,s10,err) "0"
set ::tmpactualAnalytPar(SQ,s7,active) "0"
set ::tmpactualAnalytPar(SD,a6,min) "-1e+200"
set ::tmpactualAnalytPar(SD,a4,label) ""
set ::tmpactualAnalytPar(SD,a9,active) "0"
set ::tmpactualAnalytPar(SD,a8,max) "1e+200"
set ::tmpactualAnalytPar(SQ,s2,distr) "0"
set ::tmpactualAnalytPar(FF,l3,min) "-1e+200"
set ::tmpactualAnalytPar(SQ,s6,min) "-1e+200"
set ::tmpactualAnalytPar(error) "0"
set ::tmpactualAnalytPar(SQ,s9,limits) "0"
set ::tmpactualAnalytPar(FF,typestr) {Pearson IV (Amplitude)}
set ::tmpactualAnalytPar(FF,l5,max) "1e+200"
set ::tmpactualAnalytPar(FF,l5,distr) "0"
set ::tmpactualAnalytPar(SQ,s8,max) "1e+200"
set ::tmpactualAnalytPar(SQ,s7,label) ""
set ::tmpactualAnalytPar(<sumR^0>) "0"
set ::tmpactualAnalytPar(SQ,s5,active) "0"
set ::tmpactualAnalytPar(SD,a8,err) "0"
set ::tmpactualAnalytPar(SQ,s10,limits) "0"
set ::tmpactualAnalytPar(SD,a3,label) ""
set ::tmpactualAnalytPar(SD,a2,var) "0.05"
set ::tmpactualAnalytPar(SD,a7,active) "0"
set ::tmpactualAnalytPar(SQ,s1,distr) "0"
set ::tmpactualAnalytPar(FF,l5,err) "0.0223671"
set ::tmpactualAnalytPar(SQ,s8,err) "0"
set ::tmpactualAnalytPar(SQ,s7,limits) "0"
set ::tmpactualAnalytPar(<sumR^1>) "0.0"
set ::tmpactualAnalytPar(SQ,s2,var) "0.2"
set ::tmpactualAnalytPar(FF,l4,distr) "0"
set ::tmpactualAnalytPar(SD,a9,limits) "0"
set ::tmpactualAnalytPar(SQ,s6,label) ""
set ::tmpactualAnalytPar(FF,l10,min) "-1e+200"
set ::tmpactualAnalytPar(SQ,s3,active) "0"
set ::tmpactualAnalytPar(FF,l10,distr) "0"
set ::tmpactualAnalytPar(SD,a3,min) "-1e+200"
set ::tmpactualAnalytPar(actual_SD) "4"
set ::tmpactualAnalytPar(FF,l7,var) "0"
set ::tmpactualAnalytPar(FF,l9,label) ""
set ::tmpactualAnalytPar(<sumR^2>) "0.0"
set ::tmpactualAnalytPar(SD,a5,active) "0"
set ::tmpactualAnalytPar(SD,a2,label) ""
set ::tmpactualAnalytPar(SD,a5,max) "1e+200"
set ::tmpactualAnalytPar(SQ,s5,limits) "0"
set ::tmpactualAnalytPar(SQ,s3,min) "-1e+200"
set ::tmpactualAnalytPar(FF,l2,max) "1e+200"
set ::tmpactualAnalytPar(FF,l3,distr) "0"
set ::tmpactualAnalytPar(SD,a7,limits) "0"
set ::tmpactualAnalytPar(SQ,s5,max) "1e+200"
set ::tmpactualAnalytPar(<sumR^3>) "0.0"
set ::tmpactualAnalytPar(SQ,s5,label) ""
set ::tmpactualAnalytPar(SQ,s1,active) "0"
set ::tmpactualAnalytPar(FF,l8,min) "-1e+200"
set ::tmpactualAnalytPar(SD,a5,err) "0"
set ::tmpactualAnalytPar(SD,a3,active) "0"
set ::tmpactualAnalytPar(FF,l8,label) ""
set ::tmpactualAnalytPar(SD,a1,label) ""
set ::tmpactualAnalytPar(R_RG) "0.0"
set ::tmpactualAnalytPar(FF,l2,err) "0.00110144"
set ::tmpactualAnalytPar(<sumR^4>) "0.0"
set ::tmpactualAnalytPar(FF,l8,active) "0"
set ::tmpactualAnalytPar(SQ,s3,limits) "0"
set ::tmpactualAnalytPar(SQ,s10,min) "-1e+200"
set ::tmpactualAnalytPar(SQ,s5,err) "0"
set ::tmpactualAnalytPar(SD,a5,limits) "0"
set ::tmpactualAnalytPar(SD,a7,var) "0"
set ::tmpactualAnalytPar(FF,l2,distr) "0"
set ::tmpactualAnalytPar(R_lc) "0.0"
set ::tmpactualAnalytPar(SQ,s4,label) ""
set ::tmpactualAnalytPar(<sumR^5>) "0.0"
set ::tmpactualAnalytPar(SD,a1,active) "0"
set ::tmpactualAnalytPar(FF,l4,var) "1.08227"
set ::tmpactualAnalytPar(R_li) "0.0"
set ::tmpactualAnalytPar(SD,typestr) "Monodisperse"
set ::tmpactualAnalytPar(FF,l7,label) ""
set ::tmpactualAnalytPar(sumR_RG) "0.0"
set ::tmpactualAnalytPar(SQ,s7,var) "0"
set ::tmpactualAnalytPar(SD,a2,max) "1e+200"
set ::tmpactualAnalytPar(plottype) "-1"
set ::tmpactualAnalytPar(FF,l6,active) "0"
set ::tmpactualAnalytPar(SQ,s1,limits) "0"
set ::tmpactualAnalytPar(SD,a8,min) "-1e+200"
set ::tmpactualAnalytPar(SD,a3,limits) "0"
set ::tmpactualAnalytPar(<sumR^6>) "0.0"
set ::tmpactualAnalytPar(sumR_lc) "0.0"
set ::tmpactualAnalytPar(FF,l1,distr) "0"
set ::tmpactualAnalytPar(SQ,s2,max) "1e+200"
set ::tmpactualAnalytPar(FF,l5,min) "-1e+200"
set ::tmpactualAnalytPar(SQ,s3,label) ""
set ::tmpactualAnalytPar(FF,l8,limits) "0"
set ::tmpactualAnalytPar(SD,a2,err) "0"
set ::tmpactualAnalytPar(sumR_li) "0.0"
set ::tmpactualAnalytPar(SQ,s8,min) "-1e+200"
set ::tmpactualAnalytPar(FF,l7,max) "1e+200"
set ::tmpactualAnalytPar(FF,l6,label) {backgr. =}
set ::tmpactualAnalytPar(<sumR^7>) "0.0"
set ::tmpactualAnalytPar(FF,l4,active) "1"
set ::tmpactualAnalytPar(SD,param_count_old) "10"
set ::tmpactualAnalytPar(SQ,s2,err) "0"
set ::tmpactualAnalytPar(SD,a1,limits) "0"
set ::tmpactualAnalytPar(SD,a4,var) "10"
set ::tmpactualAnalytPar(<sumR^8>) "0.0"
set ::tmpactualAnalytPar(FF,l7,err) "0"
set ::tmpactualAnalytPar(FF,l6,limits) "0"
set ::tmpactualAnalytPar(SQ,s2,label) ""
set ::tmpactualAnalytPar(FF,l1,var) "80.5935"
set ::tmpactualAnalytPar(SQ,s4,var) "0"
set ::tmpactualAnalytPar(FF,l5,label) {shape2 =}
set ::tmpactualAnalytPar(FF,l2,active) "1"
set ::tmpactualAnalytPar(fitSDFF) "yes"
set ::tmpactualAnalytPar(FF,param_count_old) "10"
set ::tmpactualAnalytPar(R_VP) "0.0"
set ::tmpactualAnalytPar(SD,a5,min) "-1e+200"
set ::tmpactualAnalytPar(FF,l9,var) "0"
set ::tmpactualAnalytPar(<R^0>) "0"
set ::tmpactualAnalytPar(alambda) "0"
set ::tmpactualAnalytPar(max_SD) "7"
set ::tmpactualAnalytPar(SD,a7,max) "1e+200"
set ::tmpactualAnalytPar(SQ,s10,distr) "0"
set ::tmpactualAnalytPar(FF,l4,limits) "0"
set ::tmpactualAnalytPar(FF,l2,min) "-1e+200"
set ::tmpactualAnalytPar(SD,a9,distr) "0"
set ::tmpactualAnalytPar(SQ,s1,label) ""
set ::tmpactualAnalytPar(SQ,s5,min) "-1e+200"
set ::tmpactualAnalytPar(SQ,param_count) "10"
set ::tmpactualAnalytPar(FF,l4,max) "1e+200"
set ::tmpactualAnalytPar(<R^1>) "0.0"
set ::tmpactualAnalytPar(FF,l4,label) {shape1 =}
set ::tmpactualAnalytPar(sumR_VP) "0.0"
set ::tmpactualAnalytPar(SQ,s7,max) "1e+200"
set ::tmpactualAnalytPar(substrSDFF) "no"
set ::tmpactualAnalytPar(SD,a7,err) "0"
set ::tmpactualAnalytPar(FF,l10,label) ""
set ::tmpactualAnalytPar(SD,a1,var) "1"
set ::tmpactualAnalytPar(FF,l2,limits) "0"
set ::tmpactualAnalytPar(<R^2>) "0.0"
set ::tmpactualAnalytPar(FF,l4,err) "0.0192866"
set ::tmpactualAnalytPar(SD,a8,distr) "0"
set ::tmpactualAnalytPar(SD,a10,distr) "0"
set ::tmpactualAnalytPar(SQ,s7,err) "0"
set ::GlobalAnalytPar(FF,typestr) { Sphere }
set ::GlobalAnalytPar(SD,typestr) { LogNorm }
set ::GlobalAnalytPar(SQ,typestr) { None }
set ::tmpGlobalAnalytPar(common_names) {}
set ::actualGlobalAnalytPar(common_names) {}
set ::tmpactualGlobalAnalytPar(common_names) {}
set ::AnalytPar(common_names) {}
set ::AnalytPar(FF,typestr) { Background {Pearson IV (Amplitude)} {Pearson IV (Amplitude)} {Pearson IV (Amplitude)} {Lorentzian (Amplitude)} {Lorentzian (Amplitude)} {Lorentzian (Amplitude)} }
set ::AnalytPar(SD,typestr) { Monodisperse Monodisperse Monodisperse Monodisperse Monodisperse Monodisperse Monodisperse }
set ::AnalytPar(SQ,typestr) { None None None None None None None }
set ::tmpAnalytPar(common_names) {}
set ::tmpAnalytPar(FF,typestr) { Background {Pearson IV (Amplitude)} {Pearson IV (Amplitude)} {Pearson IV (Amplitude)} {Lorentzian (Amplitude)} {Lorentzian (Amplitude)} {Lorentzian (Amplitude)} }
set ::tmpAnalytPar(SD,typestr) { Monodisperse Monodisperse Monodisperse Monodisperse Monodisperse Monodisperse Monodisperse }
set ::tmpAnalytPar(SQ,typestr) { None None None None None None None }
set ::actualAnalytPar(common_names) {}
set ::actualAnalytPar(FF,typestr) { Pearson IV (Amplitude) }
set ::actualAnalytPar(SD,typestr) { Monodisperse }
set ::actualAnalytPar(SQ,typestr) { None }
set ::tmpactualAnalytPar(common_names) {}
set ::tmpactualAnalytPar(FF,typestr) { Pearson IV (Amplitude) }
set ::tmpactualAnalytPar(SD,typestr) { Monodisperse }
set ::tmpactualAnalytPar(SQ,typestr) { None }
set ::IQGraph(e,fill) {Black Black}
set ::IQGraph(e.resstipples) ""
set ::IQGraph(e,scale) {no no}
set ::IQGraph(e,dash) {0 0}
set ::IQGraph(e,linewidth) {2 2}
set ::IQGraph(y,min) ""
set ::IQGraph(l,hide) "yes"
set ::IQGraph(e,resoutline) {blue blue}
set ::IQGraph(e,xdata) {{0.7010673 0.7077057 0.7143441 0.7209824 0.7276206 0.7342589 0.740897 0.7475352 0.7541733 0.7608113 0.7674493 0.7740872 0.7807251 0.787363 0.7940008 0.8006386 0.8072763 0.813914 0.8205516 0.8271891 0.8338267 0.8404641 0.8471016 0.8537389 0.8603762 0.8670135 0.8736507 0.8802879 0.886925 0.893562 0.900199 0.906836 0.9134729 0.9201097 0.9267465 0.9333832 0.9400199 0.9466565 0.9532931 0.9599296 0.966566 0.9732024 0.9798388 0.986475 0.9931112 0.9997469 1.006384 1.01302 1.019656 1.026291 1.032927 1.039563 1.046199 1.052835 1.05947 1.066106 1.072741 1.079377 1.086012 1.092647 1.099282 1.105918 1.112553 1.119188 1.125823 1.132457 1.139092 1.145727 1.152362 1.158996 1.165631 1.172265 1.1789 1.185534 1.192168 1.198802 1.205437 1.212071 1.218705 1.225338 1.235289 1.24524 1.251873 1.258507 1.26514 1.271774 1.278407 1.28504 1.291673 1.298306 1.3082555 1.318205 1.324838 1.331471 1.338103 1.344736 1.354684 1.364633 1.371265 1.377897 1.384529 1.394477 1.404425 1.411056 1.417688 1.424319 1.4342665 1.444214 1.450845 1.457476 1.4674225 1.477369 1.483999 1.4939455 1.503891 1.510521 1.520467 1.530412 1.537042 1.546987 1.556932 1.563561 1.5735055 1.58345 1.590079 1.6000225 1.609966 1.6199095 1.629853 1.636481 1.646424 1.656366 1.666309 1.676251 1.686193 1.696134 1.7060755 1.716017 1.7259575 1.735898 1.7458385 1.755779 1.765719 1.775659 1.785598 1.795538 1.805477 1.815415 1.825354 1.838605 1.848543 1.8584805 1.868418 1.8783555 1.8916045 1.901541 1.911478 1.924726 1.934661 1.944597 1.957844 1.967779 1.9777135 1.9909595 2.0042045 2.014138 2.024072 2.037316 2.0505595 2.0638025 2.073735 2.0836665 2.0969085 2.1101495 2.1233905 2.133321 2.143251 2.1564905 2.1697295 2.1829685 2.1962065 2.2094435 2.222681 2.235917 2.249153 2.262389 2.2756235 2.2888575 2.3020915 2.315325 2.328558 2.34179 2.3550215 2.3682525 2.381483 2.3947125 2.407942 2.421171 2.434399 2.447627 2.4608535 2.477387 2.4939185 2.507144 2.520368 2.533592 2.55012066667 2.5666485 2.5798705 2.593091 2.609617 2.626141 2.63936 2.655883 2.6724045 2.685621 2.702141 2.71866 2.7318745 2.74839166667 2.7649075 2.77812 2.79463366667 2.8111475 2.82765933333 2.8441705 2.86068033333 2.8771895 2.893697 2.910204 2.92671 2.943215 2.959718 2.979521 2.996022 3.01252233333 3.032321 3.0488185 3.065315 3.08510933333 3.1016035 3.118096 3.137886 3.154376 3.17086566667 3.190651 3.21043466667 3.23021666667 3.2467005 3.26318266667 3.28296 3.30273566667 3.32251 3.34228166667 3.362052 3.38182066667 3.40158733333 3.421352 3.44111533333 3.46087666667 3.480636 3.50039366667 3.520149 3.53990333333 3.55965533333 3.579405 3.59915366667 3.62219075 3.645225 3.664967 3.68470666667 3.704445 3.72746975 3.75049233333 3.77022366667 3.793241 3.81625533333 3.83598 3.8589895 3.881996 3.901714 3.92471525 3.947714 3.97070975 3.993703 4.01669275 4.03968 4.06266425 4.08564566667 4.10862425 4.1348815 4.157854 4.18082275 4.20706925 4.230032 4.25299125 4.279227 4.305459 4.32840866667 4.35135475 4.37757525 4.40379175 4.43000425 4.45621225 4.48241625 4.50861625 4.53481175 4.56100325 4.58719025 4.61337325 4.63955175 4.6657255 4.69189575 4.718061 4.74422175 4.7736474 4.80306825 4.8292145 4.8553565 4.8847608 4.9141595 4.9402865 4.969674 4.999056 5.0284318 5.057802 5.0839035 5.1132622 5.14261475 5.171961 5.2045616 5.233895 5.2632224 5.2958016 5.32511575 5.354424 5.3869816 5.4195308 5.44881875 5.4781002 5.5106276 5.543147 5.5756584 5.6081618 5.6406568 5.6731442 5.705623 5.7380938 5.770556 5.80301 5.8354558 5.8711365 5.9068068 5.9392254 5.9716356 6.00727666667 6.0429074 6.0785275 6.1141374 6.1465006 6.18208983333 6.22090233333 6.2564692 6.29202516667 6.3275702 6.36310433333 6.40185616667 6.4373674 6.47286716667 6.51158166667 6.55028266667 6.58896983333 6.627644 6.6663045 6.70495133333 6.74358433333 6.78220333333 6.82080866667 6.8594 6.8979775 6.93654066667 6.978301} {0.7010673 0.7077057 0.7143441 0.7209824 0.7276206 0.7342589 0.740897 0.7475352 0.7541733 0.7608113 0.7674493 0.7740872 0.7807251 0.787363 0.7940008 0.8006386 0.8072763 0.813914 0.8205516 0.8271891 0.8338267 0.8404641 0.8471016 0.8537389 0.8603762 0.8670135 0.8736507 0.8802879 0.886925 0.893562 0.900199 0.906836 0.9134729 0.9201097 0.9267465 0.9333832 0.9400199 0.9466565 0.9532931 0.9599296 0.966566 0.9732024 0.9798388 0.986475 0.9931112 0.9997469 1.006384 1.01302 1.019656 1.026291 1.032927 1.039563 1.046199 1.052835 1.05947 1.066106 1.072741 1.079377 1.086012 1.092647 1.099282 1.105918 1.112553 1.119188 1.125823 1.132457 1.139092 1.145727 1.152362 1.158996 1.165631 1.172265 1.1789 1.185534 1.192168 1.198802 1.205437 1.212071 1.218705 1.225338 1.235289 1.24524 1.251873 1.258507 1.26514 1.271774 1.278407 1.28504 1.291673 1.298306 1.3082555 1.318205 1.324838 1.331471 1.338103 1.344736 1.354684 1.364633 1.371265 1.377897 1.384529 1.394477 1.404425 1.411056 1.417688 1.424319 1.4342665 1.444214 1.450845 1.457476 1.4674225 1.477369 1.483999 1.4939455 1.503891 1.510521 1.520467 1.530412 1.537042 1.546987 1.556932 1.563561 1.5735055 1.58345 1.590079 1.6000225 1.609966 1.6199095 1.629853 1.636481 1.646424 1.656366 1.666309 1.676251 1.686193 1.696134 1.7060755 1.716017 1.7259575 1.735898 1.7458385 1.755779 1.765719 1.775659 1.785598 1.795538 1.805477 1.815415 1.825354 1.838605 1.848543 1.8584805 1.868418 1.8783555 1.8916045 1.901541 1.911478 1.924726 1.934661 1.944597 1.957844 1.967779 1.9777135 1.9909595 2.0042045 2.014138 2.024072 2.037316 2.0505595 2.0638025 2.073735 2.0836665 2.0969085 2.1101495 2.1233905 2.133321 2.143251 2.1564905 2.1697295 2.1829685 2.1962065 2.2094435 2.222681 2.235917 2.249153 2.262389 2.2756235 2.2888575 2.3020915 2.315325 2.328558 2.34179 2.3550215 2.3682525 2.381483 2.3947125 2.407942 2.421171 2.434399 2.447627 2.4608535 2.477387 2.4939185 2.507144 2.520368 2.533592 2.55012066667 2.5666485 2.5798705 2.593091 2.609617 2.626141 2.63936 2.655883 2.6724045 2.685621 2.702141 2.71866 2.7318745 2.74839166667 2.7649075 2.77812 2.79463366667 2.8111475 2.82765933333 2.8441705 2.86068033333 2.8771895 2.893697 2.910204 2.92671 2.943215 2.959718 2.979521 2.996022 3.01252233333 3.032321 3.0488185 3.065315 3.08510933333 3.1016035 3.118096 3.137886 3.154376 3.17086566667 3.190651 3.21043466667 3.23021666667 3.2467005 3.26318266667 3.28296 3.30273566667 3.32251 3.34228166667 3.362052 3.38182066667 3.40158733333 3.421352 3.44111533333 3.46087666667 3.480636 3.50039366667 3.520149 3.53990333333 3.55965533333 3.579405 3.59915366667 3.62219075 3.645225 3.664967 3.68470666667 3.704445 3.72746975 3.75049233333 3.77022366667 3.793241 3.81625533333 3.83598 3.8589895 3.881996 3.901714 3.92471525 3.947714 3.97070975 3.993703 4.01669275 4.03968 4.06266425 4.08564566667 4.10862425 4.1348815 4.157854 4.18082275 4.20706925 4.230032 4.25299125 4.279227 4.305459 4.32840866667 4.35135475 4.37757525 4.40379175 4.43000425 4.45621225 4.48241625 4.50861625 4.53481175 4.56100325 4.58719025 4.61337325 4.63955175 4.6657255 4.69189575 4.718061 4.74422175 4.7736474 4.80306825 4.8292145 4.8553565 4.8847608 4.9141595 4.9402865 4.969674 4.999056 5.0284318 5.057802 5.0839035 5.1132622 5.14261475 5.171961 5.2045616 5.233895 5.2632224 5.2958016 5.32511575 5.354424 5.3869816 5.4195308 5.44881875 5.4781002 5.5106276 5.543147 5.5756584 5.6081618 5.6406568 5.6731442 5.705623 5.7380938 5.770556 5.80301 5.8354558 5.8711365 5.9068068 5.9392254 5.9716356 6.00727666667 6.0429074 6.0785275 6.1141374 6.1465006 6.18208983333 6.22090233333 6.2564692 6.29202516667 6.3275702 6.36310433333 6.40185616667 6.4373674 6.47286716667 6.51158166667 6.55028266667 6.58896983333 6.627644 6.6663045 6.70495133333 6.74358433333 6.78220333333 6.82080866667 6.8594 6.8979775 6.93654066667 6.978301}}
set ::IQGraph(e,element) "2"
set ::IQGraph(y,max) ""
set ::IQGraph(x,linewidth) "2"
set ::IQGraph(colorselection) {black red green blue cyan magenta yellow violet purple orange pink gray}
set ::IQGraph(x,titlefont) {Helvetica 10}
set ::IQGraph(y,titlecolor) "black"
set ::IQGraph(y,loose) "no"
set ::IQGraph(fit,background) "#cccccc"
set ::IQGraph(x,size) "12"
set ::IQGraph(e,dashcolor) {red Black}
set ::IQGraph(e,outlinewidth) {1 1}
set ::IQGraph(x,ticklength) "10"
set ::IQGraph(l,posx) "10"
set ::IQGraph(e,errlinewidth) {1 1}
set ::IQGraph(l,posy) "10"
set ::IQGraph(e,linehide) {1 0}
set ::IQGraph(graph,fg) "black"
set ::IQGraph(e,elementname) {graph1 graph2}
set ::IQGraph(dashnames) {{-} {..} {--} {.-}  {..-} {--.}}
set ::IQGraph(e,reshide) {no no}
set ::IQGraph(graph,relief) "flat"
set ::IQGraph(e,pixels) {4 4}
set ::IQGraph(dashpattern) {{0} {2 2} {8 2 8 2} {2 2 8 2}  {2 2 2 2 8 2} {8 2 8 2 2 2} }
set ::IQGraph(x,tickcolor) "black"
set ::IQGraph(x,logscale) "1"
set ::IQGraph(e,resstipples) {hline1 hline1}
set ::IQGraph(y,title) "I(Q)"
set ::IQGraph(l,bg) "white"
set ::IQGraph(e,errtags) {{} {marker124533 marker124534 marker124535 marker124536 marker124537 marker124538 marker124539 marker124540 marker124541 marker124542 marker124543 marker124544 marker124545 marker124546 marker124547 marker124548 marker124549 marker124550 marker124551 marker124552 marker124553 marker124554 marker124555 marker124556 marker124557 marker124558 marker124559 marker124560 marker124561 marker124562 marker124563 marker124564 marker124565 marker124566 marker124567 marker124568 marker124569 marker124570 marker124571 marker124572 marker124573 marker124574 marker124575 marker124576 marker124577 marker124578 marker124579 marker124580 marker124581 marker124582 marker124583 marker124584 marker124585 marker124586 marker124587 marker124588 marker124589 marker124590 marker124591 marker124592 marker124593 marker124594 marker124595 marker124596 marker124597 marker124598 marker124599 marker124600 marker124601 marker124602 marker124603 marker124604 marker124605 marker124606 marker124607 marker124608 marker124609 marker124610 marker124611 marker124612 marker124613 marker124614 marker124615 marker124616 marker124617 marker124618 marker124619 marker124620 marker124621 marker124622 marker124623 marker124624 marker124625 marker124626 marker124627 marker124628 marker124629 marker124630 marker124631 marker124632 marker124633 marker124634 marker124635 marker124636 marker124637 marker124638 marker124639 marker124640 marker124641 marker124642 marker124643 marker124644 marker124645 marker124646 marker124647 marker124648 marker124649 marker124650 marker124651 marker124652 marker124653 marker124654 marker124655 marker124656 marker124657 marker124658 marker124659 marker124660 marker124661 marker124662 marker124663 marker124664 marker124665 marker124666 marker124667 marker124668 marker124669 marker124670 marker124671 marker124672 marker124673 marker124674 marker124675 marker124676 marker124677 marker124678 marker124679 marker124680 marker124681 marker124682 marker124683 marker124684 marker124685 marker124686 marker124687 marker124688 marker124689 marker124690 marker124691 marker124692 marker124693 marker124694 marker124695 marker124696 marker124697 marker124698 marker124699 marker124700 marker124701 marker124702 marker124703 marker124704 marker124705 marker124706 marker124707 marker124708 marker124709 marker124710 marker124711 marker124712 marker124713 marker124714 marker124715 marker124716 marker124717 marker124718 marker124719 marker124720 marker124721 marker124722 marker124723 marker124724 marker124725 marker124726 marker124727 marker124728 marker124729 marker124730 marker124731 marker124732 marker124733 marker124734 marker124735 marker124736 marker124737 marker124738 marker124739 marker124740 marker124741 marker124742 marker124743 marker124744 marker124745 marker124746 marker124747 marker124748 marker124749 marker124750 marker124751 marker124752 marker124753 marker124754 marker124755 marker124756 marker124757 marker124758 marker124759 marker124760 marker124761 marker124762 marker124763 marker124764 marker124765 marker124766 marker124767 marker124768 marker124769 marker124770 marker124771 marker124772 marker124773 marker124774 marker124775 marker124776 marker124777 marker124778 marker124779 marker124780 marker124781 marker124782 marker124783 marker124784 marker124785 marker124786 marker124787 marker124788 marker124789 marker124790 marker124791 marker124792 marker124793 marker124794 marker124795 marker124796 marker124797 marker124798 marker124799 marker124800 marker124801 marker124802 marker124803 marker124804 marker124805 marker124806 marker124807 marker124808 marker124809 marker124810 marker124811 marker124812 marker124813 marker124814 marker124815 marker124816 marker124817 marker124818 marker124819 marker124820 marker124821 marker124822 marker124823 marker124824 marker124825 marker124826 marker124827 marker124828 marker124829 marker124830 marker124831 marker124832 marker124833 marker124834 marker124835 marker124836 marker124837 marker124838 marker124839 marker124840 marker124841 marker124842 marker124843 marker124844 marker124845 marker124846 marker124847 marker124848 marker124849 marker124850 marker124851 marker124852 marker124853 marker124854 marker124855 marker124856 marker124857 marker124858 marker124859 marker124860 marker124861 marker124862 marker124863 marker124864 marker124865 marker124866 marker124867 marker124868 marker124869 marker124870 marker124871 marker124872 marker124873 marker124874 marker124875 marker124876 marker124877 marker124878 marker124879 marker124880 marker124881 marker124882 marker124883 marker124884 marker124885 marker124886 marker124887 marker124888 marker124889 marker124890 marker124891 marker124892 marker124893 marker124894 marker124895 marker124896 marker124897 marker124898 marker124899 marker124900 marker124901 marker124902 marker124903 marker124904 marker124905 marker124906 marker124907 marker124908 marker124909 marker124910 marker124911 marker124912 marker124913 marker124914}}
set ::IQGraph(e,symbolhide) {no no}
set ::IQGraph(c,hide) "yes"
set ::IQGraph(plot,borderwidth) "0"
set ::IQGraph(y,rot) "0"
set ::IQGraph(e,smooth) {linear linear}
set ::IQGraph(e,offdashcolor) {White White}
set ::IQGraph(g,dash) "0"
set ::IQGraph(y,color) "Black"
set ::IQGraph(x,subticks) "5"
set ::IQGraph(l,padx) {0 0}
set ::IQGraph(y,linewidth) "2"
set ::IQGraph(l,pady) {0 0}
set ::IQGraph(y,titlefont) {Helvetica 10}
set ::IQGraph(x,loose) "no"
set ::IQGraph(x,type) "log10(x)"
set ::IQGraph(c,x) "717"
set ::IQGraph(y,logscale) "1"
set ::IQGraph(e.errstipples) ""
set ::IQGraph(c,y) "11"
set ::IQGraph(e,restags) ""
set ::IQGraph(title) ""
set ::IQGraph(l,anchor) "n"
set ::IQGraph(GraphName) "IQGraph"
set ::IQGraph(symbolselection) {square circle diamond plus cross splus scross triangle}
set ::IQGraph(e,errorhide) {no no}
set ::IQGraph(y,subticks) "5"
set ::IQGraph(l,ipadx) {0 0}
set ::IQGraph(c,color) "black"
set ::IQGraph(margin,plotpadx) {5 5}
set ::IQGraph(x,tickfont) {Helvetica 10}
set ::IQGraph(x,title) {Q / nm^-1}
set ::IQGraph(l,ipady) {0 0}
set ::IQGraph(l,font) {Helvetica 8}
set ::IQGraph(y,tickcolor) "black"
set ::IQGraph(c,linewidth) "1"
set ::IQGraph(margin,plotpady) {5 5}
set ::IQGraph(fitrange) "no"
set ::IQGraph(margin,right) "0"
set ::IQGraph(x,min) ""
set ::IQGraph(e,errfill) {Black Black}
set ::IQGraph(height) "512"
set ::IQGraph(e,erroutline) {blue blue}
set ::IQGraph(e,errdash) {0 0}
set ::IQGraph(y,ticklength) "10"
set ::IQGraph(g,color) "black"
set ::IQGraph(x,max) ""
set ::IQGraph(g,linewidth) "1"
set ::IQGraph(x,color) "Black"
set ::IQGraph(l,legendtext) {Fit unknown}
set ::IQGraph(e,ydata) {{125.344 123.984 122.772 121.705 120.782 120.003 119.366 118.871 118.52 118.313 118.252 118.339 118.578 118.972 119.526 120.244 121.134 122.203 123.458 124.909 126.567 128.445 130.557 132.918 135.546 138.463 141.691 145.258 149.192 153.53 158.311 163.58 169.39 175.802 182.885 190.721 199.406 209.051 219.788 231.773 245.191 260.264 277.257 296.491 318.353 343.314 371.957 404.968 443.2 487.657 539.53 600.105 670.62 751.816 842.919 939.636 1030.43 1092.3 1091.66 1002.76 839.095 652.837 490.912 369.106 282.866 222.543 179.839 148.964 126.099 108.765 95.3291 84.7106 76.1657 69.1824 63.3932 58.5335 54.4072 50.8692 47.8075 45.1365 41.7183 38.8599 37.2033 35.712 34.3638 33.1392 32.0228 31.0012 30.0631 29.1992 28.0247 26.9762 26.3379 25.7427 25.187 24.6668 23.9471 23.2919 22.8873 22.5062 22.1469 21.6454 21.1849 20.8988 20.628 20.3719 20.0131 19.6827 19.4771 19.2825 19.0102 18.7599 18.6046 18.388 18.1901 18.0681 17.8992 17.7465 17.6535 17.5265 17.4142 17.3472 17.2582 17.1828 17.1399 17.0864 17.0458 17.0179 17.0028 16.9997 17.0056 17.0242 17.0557 17.1001 17.1577 17.2288 17.3137 17.4128 17.5266 17.6555 17.8004 17.9618 18.1405 18.3375 18.5537 18.7904 19.0488 19.3305 19.637 20.0876 20.4599 20.8643 21.3037 21.7813 22.4842 23.0666 23.702 24.6422 25.4263 26.288 27.5751 28.6605 29.866 31.6933 33.8251 35.6687 37.7678 41.0579 45.0715 50.061 54.6671 60.2702 69.9115 83.3023 102.928 124.522 155.8 215.154 142.729 26.3485 13.0358 9.49313 7.94739 7.09335 6.55289 6.17971 5.90611 5.6966 5.53096 5.3968 5.28618 5.19376 5.11582 5.04973 4.99356 4.94587 4.90559 4.8719 4.84417 4.82192 4.80479 4.79016 4.78274 4.78183 4.78533 4.79322 4.8093 4.83242 4.85614 4.88466 4.92735 4.97829 5.02536 5.09264 5.17 5.23974 5.33761 5.44845 5.5474 5.68526 5.84059 5.97887 6.17132 6.38829 6.63319 6.91012 7.22393 7.58053 7.98697 8.45194 8.98599 9.6022 10.3167 11.333 12.3431 13.5378 15.278 17.0524 19.2044 22.4317 25.8202 30.035 36.5004 43.3524 51.7368 63.622 75.7191 83.0483 80.6489 69.6098 51.2708 35.3007 24.3248 17.369 12.9871 10.1595 8.27353 6.9726 6.04704 5.37037 4.86387 4.47711 4.17681 3.94044 3.75245 3.60181 3.48061 3.36884 3.28278 3.22592 3.18242 3.15077 3.12741 3.11765 3.11974 3.13438 3.16262 3.19843 3.25513 3.33008 3.41121 3.5293 3.67804 3.86513 4.1012 4.40101 4.78547 5.28451 5.94169 6.82093 8.21976 9.9427 12.3174 16.019 19.9508 23.5012 24.7617 22.0616 18.138 14.419 11.1306 8.81691 7.21285 6.08733 5.281 4.69039 4.24879 3.91263 3.65297 3.45014 3.29058 3.16474 3.06583 2.98902 2.93085 2.88471 2.85688 2.84655 2.84951 2.86917 2.90743 2.95899 3.04013 3.15101 3.29951 3.49716 3.72767 4.0712 4.53973 5.1901 6.23476 7.61479 9.60592 12.7159 16.0169 18.3697 17.7622 14.4524 11.2608 8.77277 6.85343 5.5738 4.70793 4.10687 3.67857 3.36626 3.13433 2.95993 2.82806 2.72876 2.65534 2.59923 2.56548 2.55266 2.55659 2.58124 2.62982 2.70709 2.82058 2.96473 3.18389 3.52327 3.96273 4.5666 5.36098 6.29342 7.18082 7.43446 6.96412 5.97285 4.96538 4.16035 3.57039 3.14692 2.84086 2.61575 2.4467 2.31705 2.21565 2.13488 2.06947 2.01167} {118.7464 110.8034 115.8323 107.8855 120.682 122.521 122.6914 116.1472 122.7361 117.1219 119.2177 105.9601 116.2466 119.5996 118.3794 126.6062 137.3506 136.3533 136.0189 122.8071 128.2814 147.2551 133.7511 137.2235 136.3005 158.9612 151.9596 135.6359 152.4014 155.1808 176.3266 167.92 183.9742 163.4708 184.0892 187.4918 195.1166 190.781 221.6154 218.9335 257.6761 270.0977 258.3231 278.3875 288.2474 308.5836 350.7921 384.33 462.0795 507.1592 534.7146 626.1734 760.8479 731.13 974.7359 1024.872 1067.794 1124.393 986.2622 955.4168 820.1439 626.8272 512.8365 357.8383 332.1355 265.2525 171.2441 157.1358 129.222 116.6843 87.70985 83.2831 68.88186 64.81557 62.48201 50.01879 56.03196 50.73983 46.75321 42.06126 40.90796 36.00394 35.63628 36.4353 31.28125 34.1283 31.02734 29.01664 29.82281 30.96692 29.95369 29.25294 25.4851 26.67372 26.2383 25.34265 24.958805 24.09208 24.00718 22.09887 22.38645 22.09963 20.94258 22.79085 22.07308 21.36087 21.123275 21.29637 20.8361 20.22012 20.39013 21.49258 21.62352 18.611615 17.62959 18.62989 19.66605 19.48223 21.17252 19.35062 21.19844 19.63532 18.820525 21.67409 17.89095 16.7938 16.90524 17.156335 18.85293 19.04879 18.09217 18.01351 18.260015 15.08337 17.20276 19.20572 17.81422 15.89268 18.44981 18.27129 17.32036 17.34982 18.832035 16.48586 19.50505 19.39909 19.34796 18.65991 17.936 19.522815 19.32731 20.51545 18.82258 21.18107 21.38057 23.1596 23.04257 24.33799 22.53445 23.97773 26.158315 26.17866 27.96515 28.95061 32.821985 36.62679 37.4597 38.601515 44.791705 50.62825 53.49417 65.79949 79.27465 93.50855 118.18345 139.3925 151.60215 167.0294 162.0834 128.6061 81.82581 44.18307 28.48268 16.00707 11.90352 7.9947105 6.9441425 5.7775905 5.166464 4.355015 3.957736 3.6233055 3.8331345 3.5983385 3.6105775 3.523892 3.3049465 3.039635 3.5909265 3.239592 3.2904545 3.372108 3.868323 3.341306 3.6105815 3.596466 3.59797866667 3.806269 4.087713 4.400048 4.13092 4.197066 4.5679435 4.96060566667 4.2954385 5.371463 5.324864 5.7119405 6.122665 6.269265 5.758867 7.0363035 6.701373 7.429601 7.677854 8.690605 8.28271233333 8.703418 9.516932 9.592935 10.9563466667 11.24432 12.2345333333 12.6807266667 13.642005 15.4665666667 15.0011433333 15.988855 17.5870166667 20.85012 23.787135 27.90849 32.41108 40.72782 45.41736 55.55931 68.8387966667 81.9693066667 87.4278 74.3131 48.2287833333 28.5200333333 19.0697866667 14.1801166667 10.96303 9.34293 8.19416366667 7.125969 6.91272333333 6.00091466667 5.68900766667 4.90271966667 5.098274 4.374849 4.07542566667 3.87902066667 3.443441 3.3654 3.09356166667 2.83086066667 2.75657533333 2.85016266667 3.20924425 2.78046866667 2.91620766667 3.146487 3.277248 3.327063 3.3050715 3.671234 3.92971666667 4.052567 4.24128333333 4.3697125 4.74738833333 5.23235775 5.646616 6.28448275 7.105043 7.89277525 8.98953 9.35049866667 11.49667 14.0025825 16.7933166667 18.6594 21.0494775 27.252 29.62464 22.4741325 12.848515 7.67030925 5.631752 4.90716375 4.17201075 4.0503485 3.80031775 3.736594 3.3888885 3.41475875 3.32584175 3.08582175 3.17664625 3.05474575 2.77826725 2.6368618 2.68520425 2.33792175 2.561069 2.492237 2.4614235 2.615739 2.606834 2.91604825 3.1869826 3.446605 3.668644 4.335041 4.93814275 5.7156754 6.7387178 8.0831795 10.1009326 12.287152 13.7061225 15.732496 20.011328 20.837802 13.72358 8.1279208 5.8172698 4.9636906 4.3708546 4.0465546 3.785109 3.6721868 3.4115298 3.3681568 3.2812522 3.0785478 3.0284006 3.06067833333 2.8396102 2.5451404 2.7404794 2.5433085 2.527846 2.64312466667 2.6453174 2.7792706 2.9653675 3.42448233333 3.6699504 4.5032375 5.2382662 6.49461883333 6.91322416667 7.5413352 8.925431 8.3925775 4.96170716667 3.62705 3.13747483333 2.81623383333 2.809792 2.7313965 2.67114216667 2.57297316667 2.44893533333 2.309819 2.31060566667 2.032711}}
set ::IQGraph(y,mapped) "1"
set ::IQGraph(margin,top) "0"
set ::IQGraph(l,borderwidth) "2"
set ::IQGraph(e,errstipples) {hline1 hline1}
set ::IQGraph(e,symbol) {none circle}
set ::IQGraph(y,tickfont) {Helvetica 10}
set ::IQGraph(font) {Helvetica 10}
set ::IQGraph(graph,bg) "white"
set ::IQGraph(margin,bottom) "0"
set ::IQGraph(e,outline) {Black Black}
set ::IQGraph(e,resfill) {Black Black}
set ::IQGraph(plot,relief) "flat"
set ::IQGraph(e,resdash) {0 0}
set ::IQGraph(x,showticks) "yes"
set ::IQGraph(x,mapped) "1"
set ::IQGraph(y,factor) "1.0"
set ::IQGraph(stipples) {bdiagonal1 bdiagonal2 checker2 checker3  cross1 cross2 cross3 crossdiag  dot1 dot2 dot3 dot4 fdiagonal1 fdiagonal2  hline1 hline2 lbottom ltop rbottom rtop  vline1 vline2}
set ::IQGraph(graph,borderwidth) "0"
set ::IQGraph(e,resdata) {{0.0 0.0 0.0 0.0 0.0 0.0 0.0 0.0 0.0 0.0 0.0 0.0 0.0 0.0 0.0 0.0 0.0 0.0 0.0 0.0 0.0 0.0 0.0 0.0 0.0 0.0 0.0 0.0 0.0 0.0 0.0 0.0 0.0 0.0 0.0 0.0 0.0 0.0 0.0 0.0 0.0 0.0 0.0 0.0 0.0 0.0 0.0 0.0 0.0 0.0 0.0 0.0 0.0 0.0 0.0 0.0 0.0 0.0 0.0 0.0 0.0 0.0 0.0 0.0 0.0 0.0 0.0 0.0 0.0 0.0 0.0 0.0 0.0 0.0 0.0 0.0 0.0 0.0 0.0 0.0 0.0 0.0 0.0 0.0 0.0 0.0 0.0 0.0 0.0 0.0 0.0 0.0 0.0 0.0 0.0 0.0 0.0 0.0 0.0 0.0 0.0 0.0 0.0 0.0 0.0 0.0 0.0 0.0 0.0 0.0 0.0 0.0 0.0 0.0 0.0 0.0 0.0 0.0 0.0 0.0 0.0 0.0 0.0 0.0 0.0 0.0 0.0 0.0 0.0 0.0 0.0 0.0 0.0 0.0 0.0 0.0 0.0 0.0 0.0 0.0 0.0 0.0 0.0 0.0 0.0 0.0 0.0 0.0 0.0 0.0 0.0 0.0 0.0 0.0 0.0 0.0 0.0 0.0 0.0 0.0 0.0 0.0 0.0 0.0 0.0 0.0 0.0 0.0 0.0 0.0 0.0 0.0 0.0 0.0 0.0 0.0 0.0 0.0 0.0 0.0 0.0 0.0 0.0 0.0 0.0 0.0 0.0 0.0 0.0 0.0 0.0 0.0 0.0 0.0 0.0 0.0 0.0 0.0 0.0 0.0 0.0 0.0 0.0 0.0 0.0 0.0 0.0 0.0 0.0 0.0 0.0 0.0 0.0 0.0 0.0 0.0 0.0 0.0 0.0 0.0 0.0 0.0 0.0 0.0 0.0 0.0 0.0 0.0 0.0 0.0 0.0 0.0 0.0 0.0 0.0 0.0 0.0 0.0 0.0 0.0 0.0 0.0 0.0 0.0 0.0 0.0 0.0 0.0 0.0 0.0 0.0 0.0 0.0 0.0 0.0 0.0 0.0 0.0 0.0 0.0 0.0 0.0 0.0 0.0 0.0 0.0 0.0 0.0 0.0 0.0 0.0 0.0 0.0 0.0 0.0 0.0 0.0 0.0 0.0 0.0 0.0 0.0 0.0 0.0 0.0 0.0 0.0 0.0 0.0 0.0 0.0 0.0 0.0 0.0 0.0 0.0 0.0 0.0 0.0 0.0 0.0 0.0 0.0 0.0 0.0 0.0 0.0 0.0 0.0 0.0 0.0 0.0 0.0 0.0 0.0 0.0 0.0 0.0 0.0 0.0 0.0 0.0 0.0 0.0 0.0 0.0 0.0 0.0 0.0 0.0 0.0 0.0 0.0 0.0 0.0 0.0 0.0 0.0 0.0 0.0 0.0 0.0 0.0 0.0 0.0 0.0 0.0 0.0 0.0 0.0 0.0 0.0 0.0 0.0 0.0 0.0 0.0 0.0 0.0 0.0 0.0 0.0 0.0 0.0 0.0 0.0 0.0 0.0 0.0 0.0 0.0 0.0 0.0 0.0 0.0 0.0 0.0 0.0 0.0 0.0 0.0 0.0} {0.0 0.0 0.0 0.0 0.0 0.0 0.0 0.0 0.0 0.0 0.0 0.0 0.0 0.0 0.0 0.0 0.0 0.0 0.0 0.0 0.0 0.0 0.0 0.0 0.0 0.0 0.0 0.0 0.0 0.0 0.0 0.0 0.0 0.0 0.0 0.0 0.0 0.0 0.0 0.0 0.0 0.0 0.0 0.0 0.0 0.0 0.0 0.0 0.0 0.0 0.0 0.0 0.0 0.0 0.0 0.0 0.0 0.0 0.0 0.0 0.0 0.0 0.0 0.0 0.0 0.0 0.0 0.0 0.0 0.0 0.0 0.0 0.0 0.0 0.0 0.0 0.0 0.0 0.0 0.0 0.0 0.0 0.0 0.0 0.0 0.0 0.0 0.0 0.0 0.0 0.0 0.0 0.0 0.0 0.0 0.0 0.0 0.0 0.0 0.0 0.0 0.0 0.0 0.0 0.0 0.0 0.0 0.0 0.0 0.0 0.0 0.0 0.0 0.0 0.0 0.0 0.0 0.0 0.0 0.0 0.0 0.0 0.0 0.0 0.0 0.0 0.0 0.0 0.0 0.0 0.0 0.0 0.0 0.0 0.0 0.0 0.0 0.0 0.0 0.0 0.0 0.0 0.0 0.0 0.0 0.0 0.0 0.0 0.0 0.0 0.0 0.0 0.0 0.0 0.0 0.0 0.0 0.0 0.0 0.0 0.0 0.0 0.0 0.0 0.0 0.0 0.0 0.0 0.0 0.0 0.0 0.0 0.0 0.0 0.0 0.0 0.0 0.0 0.0 0.0 0.0 0.0 0.0 0.0 0.0 0.0 0.0 0.0 0.0 0.0 0.0 0.0 0.0 0.0 0.0 0.0 0.0 0.0 0.0 0.0 0.0 0.0 0.0 0.0 0.0 0.0 0.0 0.0 0.0 0.0 0.0 0.0 0.0 0.0 0.0 0.0 0.0 0.0 0.0 0.0 0.0 0.0 0.0 0.0 0.0 0.0 0.0 0.0 0.0 0.0 0.0 0.0 0.0 0.0 0.0 0.0 0.0 0.0 0.0 0.0 0.0 0.0 0.0 0.0 0.0 0.0 0.0 0.0 0.0 0.0 0.0 0.0 0.0 0.0 0.0 0.0 0.0 0.0 0.0 0.0 0.0 0.0 0.0 0.0 0.0 0.0 0.0 0.0 0.0 0.0 0.0 0.0 0.0 0.0 0.0 0.0 0.0 0.0 0.0 0.0 0.0 0.0 0.0 0.0 0.0 0.0 0.0 0.0 0.0 0.0 0.0 0.0 0.0 0.0 0.0 0.0 0.0 0.0 0.0 0.0 0.0 0.0 0.0 0.0 0.0 0.0 0.0 0.0 0.0 0.0 0.0 0.0 0.0 0.0 0.0 0.0 0.0 0.0 0.0 0.0 0.0 0.0 0.0 0.0 0.0 0.0 0.0 0.0 0.0 0.0 0.0 0.0 0.0 0.0 0.0 0.0 0.0 0.0 0.0 0.0 0.0 0.0 0.0 0.0 0.0 0.0 0.0 0.0 0.0 0.0 0.0 0.0 0.0 0.0 0.0 0.0 0.0 0.0 0.0 0.0 0.0 0.0 0.0 0.0 0.0 0.0 0.0 0.0 0.0 0.0 0.0 0.0 0.0 0.0 0.0 0.0 0.0 0.0 0.0 0.0 0.0 0.0}}
set ::IQGraph(x,titlecolor) "black"
set ::IQGraph(c,dash) "0"
set ::IQGraph(y,size) "12"
set ::IQGraph(x,rot) "0"
set ::IQGraph(e,error) {{-1.0 -1.0 -1.0 -1.0 -1.0 -1.0 -1.0 -1.0 -1.0 -1.0 -1.0 -1.0 -1.0 -1.0 -1.0 -1.0 -1.0 -1.0 -1.0 -1.0 -1.0 -1.0 -1.0 -1.0 -1.0 -1.0 -1.0 -1.0 -1.0 -1.0 -1.0 -1.0 -1.0 -1.0 -1.0 -1.0 -1.0 -1.0 -1.0 -1.0 -1.0 -1.0 -1.0 -1.0 -1.0 -1.0 -1.0 -1.0 -1.0 -1.0 -1.0 -1.0 -1.0 -1.0 -1.0 -1.0 -1.0 -1.0 -1.0 -1.0 -1.0 -1.0 -1.0 -1.0 -1.0 -1.0 -1.0 -1.0 -1.0 -1.0 -1.0 -1.0 -1.0 -1.0 -1.0 -1.0 -1.0 -1.0 -1.0 -1.0 -1.0 -1.0 -1.0 -1.0 -1.0 -1.0 -1.0 -1.0 -1.0 -1.0 -1.0 -1.0 -1.0 -1.0 -1.0 -1.0 -1.0 -1.0 -1.0 -1.0 -1.0 -1.0 -1.0 -1.0 -1.0 -1.0 -1.0 -1.0 -1.0 -1.0 -1.0 -1.0 -1.0 -1.0 -1.0 -1.0 -1.0 -1.0 -1.0 -1.0 -1.0 -1.0 -1.0 -1.0 -1.0 -1.0 -1.0 -1.0 -1.0 -1.0 -1.0 -1.0 -1.0 -1.0 -1.0 -1.0 -1.0 -1.0 -1.0 -1.0 -1.0 -1.0 -1.0 -1.0 -1.0 -1.0 -1.0 -1.0 -1.0 -1.0 -1.0 -1.0 -1.0 -1.0 -1.0 -1.0 -1.0 -1.0 -1.0 -1.0 -1.0 -1.0 -1.0 -1.0 -1.0 -1.0 -1.0 -1.0 -1.0 -1.0 -1.0 -1.0 -1.0 -1.0 -1.0 -1.0 -1.0 -1.0 -1.0 -1.0 -1.0 -1.0 -1.0 -1.0 -1.0 -1.0 -1.0 -1.0 -1.0 -1.0 -1.0 -1.0 -1.0 -1.0 -1.0 -1.0 -1.0 -1.0 -1.0 -1.0 -1.0 -1.0 -1.0 -1.0 -1.0 -1.0 -1.0 -1.0 -1.0 -1.0 -1.0 -1.0 -1.0 -1.0 -1.0 -1.0 -1.0 -1.0 -1.0 -1.0 -1.0 -1.0 -1.0 -1.0 -1.0 -1.0 -1.0 -1.0 -1.0 -1.0 -1.0 -1.0 -1.0 -1.0 -1.0 -1.0 -1.0 -1.0 -1.0 -1.0 -1.0 -1.0 -1.0 -1.0 -1.0 -1.0 -1.0 -1.0 -1.0 -1.0 -1.0 -1.0 -1.0 -1.0 -1.0 -1.0 -1.0 -1.0 -1.0 -1.0 -1.0 -1.0 -1.0 -1.0 -1.0 -1.0 -1.0 -1.0 -1.0 -1.0 -1.0 -1.0 -1.0 -1.0 -1.0 -1.0 -1.0 -1.0 -1.0 -1.0 -1.0 -1.0 -1.0 -1.0 -1.0 -1.0 -1.0 -1.0 -1.0 -1.0 -1.0 -1.0 -1.0 -1.0 -1.0 -1.0 -1.0 -1.0 -1.0 -1.0 -1.0 -1.0 -1.0 -1.0 -1.0 -1.0 -1.0 -1.0 -1.0 -1.0 -1.0 -1.0 -1.0 -1.0 -1.0 -1.0 -1.0 -1.0 -1.0 -1.0 -1.0 -1.0 -1.0 -1.0 -1.0 -1.0 -1.0 -1.0 -1.0 -1.0 -1.0 -1.0 -1.0 -1.0 -1.0 -1.0 -1.0 -1.0 -1.0 -1.0 -1.0 -1.0 -1.0 -1.0 -1.0 -1.0 -1.0 -1.0 -1.0 -1.0 -1.0 -1.0 -1.0 -1.0 -1.0 -1.0 -1.0 -1.0 -1.0 -1.0 -1.0 -1.0 -1.0 -1.0 -1.0 -1.0 -1.0 -1.0 -1.0 -1.0 -1.0 -1.0 -1.0 -1.0 -1.0 -1.0 -1.0 -1.0 -1.0 -1.0 -1.0 -1.0} {1.858287 1.838043 1.872524 1.845629 1.889318 1.928467 1.909178 1.890886 1.927407 1.907626 1.912805 1.855446 1.892786 1.908474 1.918785 1.97613 2.131892 2.13031 2.110234 1.91404 2.00152 2.288694 2.082465 2.132552 2.118539 2.462061 2.369396 2.094847 2.352775 2.412132 2.746281 2.617766 2.85944 2.521832 2.841789 2.886122 3.014606 2.9475 3.413817 3.377694 3.969019 4.149149 3.994808 4.285454 4.426262 4.712334 5.34582 5.896047 7.034058 7.741306 8.14473 9.515283 11.63923 11.1091 14.7702 15.52916 16.37272 17.20681 15.15414 14.75075 12.84717 9.831028 8.220634 5.812907 5.463253 4.376325 2.892329 2.660765 2.256469 2.021523 1.5322 1.474145 1.226724 1.173032 1.09718 0.9057087 1.02891 0.9337056 0.8518855 0.7784081 0.532480574271 0.6647595 0.6570453 0.677187 0.5748559 0.6383222 0.5827864 0.5446598 0.5652703 0.5814639 0.3988121766 0.5630139 0.5016215 0.511762 0.5146143 0.5044607 1.623605 0.5034351 0.5053564 0.5000915 0.5045978 0.86594 0.5063082 0.5119898 0.4954313 0.5017716 0.353006140633 0.4866377 0.4960776 0.4922505 0.89026 0.5025104 0.4947883 0.680745 0.4820947 0.4753416 0.90284 0.4959641 0.5081055 1.30987 0.4995027 0.4850623 2.468805 0.5038971 0.4801402 0.338664211973 0.4786501 1.123905 0.4997026 0.483355 0.350846800947 0.4851711 0.346400041708 0.4771772 0.8791 0.4988181 0.348879347887 0.4911934 0.92786 0.490616 0.6271 0.5001262 1.608175 0.507197 0.53473 0.5096746 0.49087 0.50555 0.367117538724 0.370248406154 0.5203023 0.78928 0.5224114 1.75091 0.72647 0.5375106 0.97327 1.02586 0.5457424 0.394777547553 0.986865 0.5754688 2.06759 0.41423834735 0.426193071857 0.6674578 0.474604728567 0.492365445623 2.003915 4.8675 0.9432442 3.6021 2.12878 7.92975 1.43576497201 2.41851 1.8540330769 9.5476 4.9454 10.1542 12.31063 7.10105 4.4582 3.6698 0.34504 0.2147605 0.170231674468 0.163518365181 0.232021 0.168603327223 0.169532786591 0.2019145 0.167737594262 0.164246580203 0.166317894824 0.252132 0.2125485 0.172528283059 0.1944665 0.1734621229 0.175338443777 0.146900493961 0.183164196792 0.184379259961 0.185422363901 0.285647 0.166138107907 0.188549808689 0.20286955441 0.200724968799 0.290793202073 0.19950823816 0.208551155211 0.17493792755 0.2329545 0.21959087596 0.199413676839 0.223580929559 0.641157 0.246600054186 0.416995 0.2450435 0.477632210903 0.504161 0.205746904994 0.615036 0.211115174775 0.265424114295 0.589149165398 0.289952 0.571155215224 0.33263 0.238046995805 0.736985960661 0.299211031772 0.333023661038 1.00734502752 0.615765 0.752400823527 1.16695700743 0.344414352167 1.07368326954 1.74587072037 3.50219 2.34693113641 2.65057661085 1.48966993706 5.17935384634 1.1591998537 6.07342408874 4.42289575707 2.61069078829 1.74490529591 1.21589606834 0.314188324788 0.578491496627 0.62775238987 0.311842907712 0.307726623894 0.172480976537 0.325142898845 0.233619268545 0.489017675104 0.137200614366 0.098067291938 0.184790245212 0.0980689492315 0.125030312345 0.168723209236 0.0984926902872 0.0998793850198 0.101153189839 0.171541919048 0.111734164701 0.106153995066 0.0930101126662 0.167997832052 0.121823381881 0.139774618682 0.115778944001 0.121365545705 0.115070228308 0.124681477392 0.339563443371 0.217823997963 0.284740326128 0.204249799729 0.12393829303 0.743483621879 0.131778656482 0.316526113256 0.228005540273 0.291679233034 0.598061375089 1.00398418781 0.584441500836 0.415393592158 0.900374456166 0.402306179602 1.57623068899 1.14097976586 0.479177782726 0.287179735603 0.141094915715 0.146087055374 0.0734521127497 0.122052854677 0.0947762156969 0.0684484026518 0.0684399176142 0.0715329349931 0.17859074696 0.101143282429 0.0710486836321 0.131856524113 0.0711337042691 0.105007781492 0.0899070780634 0.077647146267 0.0998411731161 0.0832839060914 0.0854046498417 0.0778476729992 0.166887323512 0.0861304121284 0.224805288139 0.116929508709 0.158852057588 0.210499889452 0.193576577242 0.24184576802 0.173043511391 0.271613598462 0.600486683727 0.385207589952 0.668158944478 0.75275460604 0.507166794047 0.999045999358 0.506165631005 0.179167127374 0.0920809435755 0.118218625394 0.0837608816612 0.0651009748285 0.0711985306881 0.0873895829366 0.0610842388848 0.115838734718 0.095519157318 0.119247353707 0.0730004298465 0.139562066571 0.104442468873 0.0882950560664 0.082809360123 0.0864067985751 0.0754507626114 0.0650721524098 0.132553695098 0.106690794122 0.0658845746629 0.130987481468 0.11835638993 0.209401310316 0.151153950779 0.167379567145 0.17324472187 0.353739197563 0.507161467865 0.373262182354 0.125176103334 0.0841746984984 0.0594656588816 0.0803716079993 0.0844782740767 0.0608446805089 0.0466260626858 0.0546600412396 0.0464709091227 0.0630858028702 0.0420672711097}}
set ::IQGraph(x,factor) "1.0"
set ::IQGraph(x,stepsize) "0"
set ::IQGraph(plot,background) "gray90"
set ::IQGraph(l,fg) "black"
set ::IQGraph(g,hide) "yes"
set ::IQGraph(margin,left) "0"
set ::IQGraph(l,relief) "sunken"
set ::IQGraph(w) ".obW.tab.iq.draw"
set ::IQGraph(upper,x) ""
set ::IQGraph(width) "768"
set ::IQGraph(g,minor) "no"
set ::IQGraph(upper,y) ""
set ::IQGraph(e,reslinewidth) {1 1}
set ::IQGraph(y,stepsize) "0"
set ::IQGraph(y,showticks) "yes"
set ::IQGraph(lower,x) ""
set ::IQGraph(l,position) "right"
set ::IQGraph(lower,y) ""
set ::IQGraph(y,type) "log10(y)"
set ::GlobalFitIQGraph(e,fill) "Black"
set ::GlobalFitIQGraph(e,scale) "no"
set ::GlobalFitIQGraph(e,dash) "0"
set ::GlobalFitIQGraph(e,linewidth) "2"
set ::GlobalFitIQGraph(y,min) ""
set ::GlobalFitIQGraph(l,hide) "yes"
set ::GlobalFitIQGraph(e,resoutline) "blue"
set ::GlobalFitIQGraph(e,xdata) "{}"
set ::GlobalFitIQGraph(e,element) "0"
set ::GlobalFitIQGraph(y,max) ""
set ::GlobalFitIQGraph(x,linewidth) "2"
set ::GlobalFitIQGraph(colorselection) {black red green blue cyan magenta yellow violet purple orange pink gray}
set ::GlobalFitIQGraph(x,titlefont) {Helvetica 10}
set ::GlobalFitIQGraph(y,titlecolor) "black"
set ::GlobalFitIQGraph(y,loose) "no"
set ::GlobalFitIQGraph(fit,background) "#cccccc"
set ::GlobalFitIQGraph(x,size) "12"
set ::GlobalFitIQGraph(e,dashcolor) "Black"
set ::GlobalFitIQGraph(e,outlinewidth) "1"
set ::GlobalFitIQGraph(x,ticklength) "10"
set ::GlobalFitIQGraph(l,posx) "10"
set ::GlobalFitIQGraph(e,errlinewidth) "1"
set ::GlobalFitIQGraph(l,posy) "10"
set ::GlobalFitIQGraph(e,linehide) "0"
set ::GlobalFitIQGraph(graph,fg) "black"
set ::GlobalFitIQGraph(e,elementname) "{}"
set ::GlobalFitIQGraph(dashnames) {{-} {..} {--} {.-}  {..-} {--.}}
set ::GlobalFitIQGraph(e,reshide) "no"
set ::GlobalFitIQGraph(graph,relief) "flat"
set ::GlobalFitIQGraph(e,pixels) "4"
set ::GlobalFitIQGraph(dashpattern) {{0} {2 2} {8 2 8 2} {2 2 8 2}  {2 2 2 2 8 2} {8 2 8 2 2 2} }
set ::GlobalFitIQGraph(x,tickcolor) "black"
set ::GlobalFitIQGraph(x,logscale) "1"
set ::GlobalFitIQGraph(e,resstipples) "hline1"
set ::GlobalFitIQGraph(y,title) "I(Q)"
set ::GlobalFitIQGraph(l,bg) "white"
set ::GlobalFitIQGraph(e,errtags) "{}"
set ::GlobalFitIQGraph(e,symbolhide) "no"
set ::GlobalFitIQGraph(c,hide) "yes"
set ::GlobalFitIQGraph(plot,borderwidth) "0"
set ::GlobalFitIQGraph(y,rot) "0"
set ::GlobalFitIQGraph(e,smooth) "linear"
set ::GlobalFitIQGraph(e,offdashcolor) "White"
set ::GlobalFitIQGraph(g,dash) "0"
set ::GlobalFitIQGraph(y,color) "Black"
set ::GlobalFitIQGraph(x,subticks) "5"
set ::GlobalFitIQGraph(l,padx) {0 0}
set ::GlobalFitIQGraph(y,linewidth) "2"
set ::GlobalFitIQGraph(l,pady) {0 0}
set ::GlobalFitIQGraph(y,titlefont) {Helvetica 10}
set ::GlobalFitIQGraph(x,loose) "no"
set ::GlobalFitIQGraph(x,type) "log10(x)"
set ::GlobalFitIQGraph(y,logscale) "1"
set ::GlobalFitIQGraph(e,restags) "{}"
set ::GlobalFitIQGraph(title) "unknown"
set ::GlobalFitIQGraph(l,anchor) "n"
set ::GlobalFitIQGraph(GraphName) "GlobalFitIQGraph"
set ::GlobalFitIQGraph(symbolselection) {square circle diamond plus cross splus scross triangle}
set ::GlobalFitIQGraph(e,errorhide) "no"
set ::GlobalFitIQGraph(y,subticks) "5"
set ::GlobalFitIQGraph(l,ipadx) {0 0}
set ::GlobalFitIQGraph(c,color) "black"
set ::GlobalFitIQGraph(margin,plotpadx) {5 5}
set ::GlobalFitIQGraph(x,tickfont) {Helvetica 10}
set ::GlobalFitIQGraph(x,title) {Q / nm^-1}
set ::GlobalFitIQGraph(l,ipady) {0 0}
set ::GlobalFitIQGraph(l,font) {Helvetica 8}
set ::GlobalFitIQGraph(y,tickcolor) "black"
set ::GlobalFitIQGraph(c,linewidth) "1"
set ::GlobalFitIQGraph(margin,plotpady) {5 5}
set ::GlobalFitIQGraph(fitrange) "no"
set ::GlobalFitIQGraph(margin,right) "0"
set ::GlobalFitIQGraph(x,min) ""
set ::GlobalFitIQGraph(e,errfill) "Black"
set ::GlobalFitIQGraph(height) "512"
set ::GlobalFitIQGraph(e,erroutline) "blue"
set ::GlobalFitIQGraph(e,errdash) "0"
set ::GlobalFitIQGraph(y,ticklength) "10"
set ::GlobalFitIQGraph(g,color) "black"
set ::GlobalFitIQGraph(x,max) ""
set ::GlobalFitIQGraph(g,linewidth) "1"
set ::GlobalFitIQGraph(x,color) "Black"
set ::GlobalFitIQGraph(l,legendtext) "unknown"
set ::GlobalFitIQGraph(e,ydata) "{}"
set ::GlobalFitIQGraph(y,mapped) "1"
set ::GlobalFitIQGraph(margin,top) "0"
set ::GlobalFitIQGraph(l,borderwidth) "2"
set ::GlobalFitIQGraph(e,errstipples) "hline1"
set ::GlobalFitIQGraph(e,symbol) "circle"
set ::GlobalFitIQGraph(y,tickfont) {Helvetica 10}
set ::GlobalFitIQGraph(font) {Helvetica 10}
set ::GlobalFitIQGraph(graph,bg) "white"
set ::GlobalFitIQGraph(margin,bottom) "0"
set ::GlobalFitIQGraph(e,outline) "Black"
set ::GlobalFitIQGraph(e,resfill) "Black"
set ::GlobalFitIQGraph(plot,relief) "flat"
set ::GlobalFitIQGraph(e,resdash) "0"
set ::GlobalFitIQGraph(x,showticks) "yes"
set ::GlobalFitIQGraph(x,mapped) "1"
set ::GlobalFitIQGraph(y,factor) "1.0"
set ::GlobalFitIQGraph(stipples) {bdiagonal1 bdiagonal2 checker2 checker3  cross1 cross2 cross3 crossdiag  dot1 dot2 dot3 dot4 fdiagonal1 fdiagonal2  hline1 hline2 lbottom ltop rbottom rtop  vline1 vline2}
set ::GlobalFitIQGraph(graph,borderwidth) "0"
set ::GlobalFitIQGraph(e,resdata) "{}"
set ::GlobalFitIQGraph(x,titlecolor) "black"
set ::GlobalFitIQGraph(c,dash) "0"
set ::GlobalFitIQGraph(y,size) "12"
set ::GlobalFitIQGraph(x,rot) "0"
set ::GlobalFitIQGraph(e,error) "{}"
set ::GlobalFitIQGraph(x,factor) "1.0"
set ::GlobalFitIQGraph(x,stepsize) "0"
set ::GlobalFitIQGraph(plot,background) "gray90"
set ::GlobalFitIQGraph(l,fg) "black"
set ::GlobalFitIQGraph(g,hide) "yes"
set ::GlobalFitIQGraph(margin,left) "0"
set ::GlobalFitIQGraph(l,relief) "sunken"
set ::GlobalFitIQGraph(w) ".obW.tab.globaliq.draw"
set ::GlobalFitIQGraph(upper,x) ""
set ::GlobalFitIQGraph(width) "768"
set ::GlobalFitIQGraph(g,minor) "no"
set ::GlobalFitIQGraph(upper,y) ""
set ::GlobalFitIQGraph(e,reslinewidth) "1"
set ::GlobalFitIQGraph(y,stepsize) "0"
set ::GlobalFitIQGraph(y,showticks) "yes"
set ::GlobalFitIQGraph(lower,x) ""
set ::GlobalFitIQGraph(l,position) "right"
set ::GlobalFitIQGraph(lower,y) ""
set ::GlobalFitIQGraph(y,type) "log10(y)"
set ::ResIQGraph(e,fill) "Black"
set ::ResIQGraph(e.resstipples) ""
set ::ResIQGraph(e,scale) "no"
set ::ResIQGraph(e,dash) "0"
set ::ResIQGraph(e,linewidth) "2"
set ::ResIQGraph(y,min) ""
set ::ResIQGraph(l,hide) "yes"
set ::ResIQGraph(e,resoutline) "blue"
set ::ResIQGraph(e,xdata) {{0.7010673 0.7077057 0.7143441 0.7209824 0.7276206 0.7342589 0.740897 0.7475352 0.7541733 0.7608113 0.7674493 0.7740872 0.7807251 0.787363 0.7940008 0.8006386 0.8072763 0.813914 0.8205516 0.8271891 0.8338267 0.8404641 0.8471016 0.8537389 0.8603762 0.8670135 0.8736507 0.8802879 0.886925 0.893562 0.900199 0.906836 0.9134729 0.9201097 0.9267465 0.9333832 0.9400199 0.9466565 0.9532931 0.9599296 0.966566 0.9732024 0.9798388 0.986475 0.9931112 0.9997469 1.006384 1.01302 1.019656 1.026291 1.032927 1.039563 1.046199 1.052835 1.05947 1.066106 1.072741 1.079377 1.086012 1.092647 1.099282 1.105918 1.112553 1.119188 1.125823 1.132457 1.139092 1.145727 1.152362 1.158996 1.165631 1.172265 1.1789 1.185534 1.192168 1.198802 1.205437 1.212071 1.218705 1.225338 1.235289 1.24524 1.251873 1.258507 1.26514 1.271774 1.278407 1.28504 1.291673 1.298306 1.3082555 1.318205 1.324838 1.331471 1.338103 1.344736 1.354684 1.364633 1.371265 1.377897 1.384529 1.394477 1.404425 1.411056 1.417688 1.424319 1.4342665 1.444214 1.450845 1.457476 1.4674225 1.477369 1.483999 1.4939455 1.503891 1.510521 1.520467 1.530412 1.537042 1.546987 1.556932 1.563561 1.5735055 1.58345 1.590079 1.6000225 1.609966 1.6199095 1.629853 1.636481 1.646424 1.656366 1.666309 1.676251 1.686193 1.696134 1.7060755 1.716017 1.7259575 1.735898 1.7458385 1.755779 1.765719 1.775659 1.785598 1.795538 1.805477 1.815415 1.825354 1.838605 1.848543 1.8584805 1.868418 1.8783555 1.8916045 1.901541 1.911478 1.924726 1.934661 1.944597 1.957844 1.967779 1.9777135 1.9909595 2.0042045 2.014138 2.024072 2.037316 2.0505595 2.0638025 2.073735 2.0836665 2.0969085 2.1101495 2.1233905 2.133321 2.143251 2.1564905 2.1697295 2.1829685 2.1962065 2.2094435 2.222681 2.235917 2.249153 2.262389 2.2756235 2.2888575 2.3020915 2.315325 2.328558 2.34179 2.3550215 2.3682525 2.381483 2.3947125 2.407942 2.421171 2.434399 2.447627 2.4608535 2.477387 2.4939185 2.507144 2.520368 2.533592 2.55012066667 2.5666485 2.5798705 2.593091 2.609617 2.626141 2.63936 2.655883 2.6724045 2.685621 2.702141 2.71866 2.7318745 2.74839166667 2.7649075 2.77812 2.79463366667 2.8111475 2.82765933333 2.8441705 2.86068033333 2.8771895 2.893697 2.910204 2.92671 2.943215 2.959718 2.979521 2.996022 3.01252233333 3.032321 3.0488185 3.065315 3.08510933333 3.1016035 3.118096 3.137886 3.154376 3.17086566667 3.190651 3.21043466667 3.23021666667 3.2467005 3.26318266667 3.28296 3.30273566667 3.32251 3.34228166667 3.362052 3.38182066667 3.40158733333 3.421352 3.44111533333 3.46087666667 3.480636 3.50039366667 3.520149 3.53990333333 3.55965533333 3.579405 3.59915366667 3.62219075 3.645225 3.664967 3.68470666667 3.704445 3.72746975 3.75049233333 3.77022366667 3.793241 3.81625533333 3.83598 3.8589895 3.881996 3.901714 3.92471525 3.947714 3.97070975 3.993703 4.01669275 4.03968 4.06266425 4.08564566667 4.10862425 4.1348815 4.157854 4.18082275 4.20706925 4.230032 4.25299125 4.279227 4.305459 4.32840866667 4.35135475 4.37757525 4.40379175 4.43000425 4.45621225 4.48241625 4.50861625 4.53481175 4.56100325 4.58719025 4.61337325 4.63955175 4.6657255 4.69189575 4.718061 4.74422175 4.7736474 4.80306825 4.8292145 4.8553565 4.8847608 4.9141595 4.9402865 4.969674 4.999056 5.0284318 5.057802 5.0839035 5.1132622 5.14261475 5.171961 5.2045616 5.233895 5.2632224 5.2958016 5.32511575 5.354424 5.3869816 5.4195308 5.44881875 5.4781002 5.5106276 5.543147 5.5756584 5.6081618 5.6406568 5.6731442 5.705623 5.7380938 5.770556 5.80301 5.8354558 5.8711365 5.9068068 5.9392254 5.9716356 6.00727666667 6.0429074 6.0785275 6.1141374 6.1465006 6.18208983333 6.22090233333 6.2564692 6.29202516667 6.3275702 6.36310433333 6.40185616667 6.4373674 6.47286716667 6.51158166667 6.55028266667 6.58896983333 6.627644 6.6663045 6.70495133333 6.74358433333 6.78220333333 6.82080866667 6.8594 6.8979775 6.93654066667 6.978301}}
set ::ResIQGraph(e,element) "1"
set ::ResIQGraph(y,max) ""
set ::ResIQGraph(x,linewidth) "2"
set ::ResIQGraph(colorselection) {black red green blue cyan magenta yellow violet purple orange pink gray}
set ::ResIQGraph(x,titlefont) {Helvetica 10}
set ::ResIQGraph(y,titlecolor) "black"
set ::ResIQGraph(y,loose) "no"
set ::ResIQGraph(fit,background) "#cccccc"
set ::ResIQGraph(x,size) "12"
set ::ResIQGraph(e,dashcolor) "Black"
set ::ResIQGraph(e,outlinewidth) "1"
set ::ResIQGraph(x,ticklength) "10"
set ::ResIQGraph(l,posx) "10"
set ::ResIQGraph(e,errlinewidth) "1"
set ::ResIQGraph(l,posy) "10"
set ::ResIQGraph(e,linehide) "0"
set ::ResIQGraph(graph,fg) "black"
set ::ResIQGraph(e,elementname) "graph1"
set ::ResIQGraph(dashnames) {{-} {..} {--} {.-}  {..-} {--.}}
set ::ResIQGraph(e,reshide) "no"
set ::ResIQGraph(graph,relief) "flat"
set ::ResIQGraph(e,pixels) "4"
set ::ResIQGraph(dashpattern) {{0} {2 2} {8 2 8 2} {2 2 8 2}  {2 2 2 2 8 2} {8 2 8 2 2 2} }
set ::ResIQGraph(x,tickcolor) "black"
set ::ResIQGraph(x,logscale) "0"
set ::ResIQGraph(e,resstipples) "hline1"
set ::ResIQGraph(y,title) "(I(Q)-Ith(Q))/DI(Q)"
set ::ResIQGraph(l,bg) "white"
set ::ResIQGraph(e,errtags) "{}"
set ::ResIQGraph(e,symbolhide) "no"
set ::ResIQGraph(c,hide) "yes"
set ::ResIQGraph(plot,borderwidth) "0"
set ::ResIQGraph(y,rot) "0"
set ::ResIQGraph(e,smooth) "linear"
set ::ResIQGraph(e,offdashcolor) "White"
set ::ResIQGraph(g,dash) "0"
set ::ResIQGraph(y,color) "Black"
set ::ResIQGraph(x,subticks) "5"
set ::ResIQGraph(l,padx) {0 0}
set ::ResIQGraph(y,linewidth) "2"
set ::ResIQGraph(l,pady) {0 0}
set ::ResIQGraph(y,titlefont) {Helvetica 10}
set ::ResIQGraph(x,loose) "no"
set ::ResIQGraph(x,type) "x"
set ::ResIQGraph(y,logscale) "0"
set ::ResIQGraph(e.errstipples) ""
set ::ResIQGraph(e,restags) ""
set ::ResIQGraph(title) ""
set ::ResIQGraph(l,anchor) "n"
set ::ResIQGraph(GraphName) "ResIQGraph"
set ::ResIQGraph(symbolselection) {square circle diamond plus cross splus scross triangle}
set ::ResIQGraph(e,errorhide) "no"
set ::ResIQGraph(y,subticks) "5"
set ::ResIQGraph(l,ipadx) {0 0}
set ::ResIQGraph(c,color) "black"
set ::ResIQGraph(margin,plotpadx) {5 5}
set ::ResIQGraph(x,tickfont) {Helvetica 10}
set ::ResIQGraph(x,title) {Q / nm^-1}
set ::ResIQGraph(l,ipady) {0 0}
set ::ResIQGraph(l,font) {Helvetica 8}
set ::ResIQGraph(y,tickcolor) "black"
set ::ResIQGraph(c,linewidth) "1"
set ::ResIQGraph(margin,plotpady) {5 5}
set ::ResIQGraph(fitrange) "no"
set ::ResIQGraph(margin,right) "0"
set ::ResIQGraph(x,min) ""
set ::ResIQGraph(e,errfill) "Black"
set ::ResIQGraph(height) "512"
set ::ResIQGraph(e,erroutline) "blue"
set ::ResIQGraph(e,errdash) "0"
set ::ResIQGraph(y,ticklength) "10"
set ::ResIQGraph(g,color) "black"
set ::ResIQGraph(x,max) ""
set ::ResIQGraph(g,linewidth) "1"
set ::ResIQGraph(x,color) "Black"
set ::ResIQGraph(l,legendtext) "{}"
set ::ResIQGraph(e,ydata) {{-3.55038 -7.17103 -3.70593 -7.48772 -0.0531584 1.30578 1.7419 -1.44066 2.18745 -0.624364 0.504891 -6.67183 -1.2318 0.328799 -0.597425 3.21934 7.60656 6.64258 5.95256 -1.09811 0.856339 8.21855 1.53388 2.01905 0.355999 8.32563 4.33376 -4.59303 1.3639 0.684207 6.55992 1.65773 5.1002 -4.88971 0.423816 -1.11885 -1.42277 -6.19839 0.535311 -3.80126 3.14561 2.37008 -4.73965 -4.22433 -6.80164 -7.37021 -3.95909 -3.50036 2.684 2.51924 -0.591221 2.73959 7.75201 -1.86207 8.9245 5.48878 2.28213 1.86503 -6.95504 -3.20988 -1.47512 -2.64571 2.66696 -1.93833 9.01837 9.75927 -2.97172 3.07126 1.38412 3.91768 -4.97277 -0.96833 -5.93767 -3.72266 -0.830511 -9.40111 1.57915 -0.138536 -1.23757 -3.95066 -1.52189 -4.29616 -2.38488 1.06802 -5.36232 1.54953 -1.70811 -3.64363 -0.425173 3.04013 4.83678 4.04393 -1.69999 1.81915 2.04298 1.33974 0.623148 1.58947 2.21598 -0.814565 0.474743 0.524565 -0.47857 3.69557 2.91671 1.97091 3.14478 3.31594 2.73951 1.90476 1.55007 5.4381 6.10146 0.328471 -1.1627 1.18191 1.95704 3.49964 6.92579 1.39259 7.57608 4.71722 0.632823 8.91316 1.5643 -0.863927 -0.293631 0.123132 3.7025 4.23933 3.09699 2.03905 3.47678 -4.22633 0.0512666 3.96326 1.43473 -3.0947 0.995041 1.25505 -0.765451 -1.22356 0.430029 -3.65064 1.77913 1.19426 0.609376 -1.32637 -4.63333 -1.52547 -2.17675 -0.441946 -4.74929 -0.342825 -1.51917 0.173098 -0.677522 -0.296506 -5.29901 -5.852 -1.43562 -4.31277 -0.919344 -6.62103 -2.35368 1.43543 -0.64917 -4.98901 -0.139615 0.11654 -1.24347 1.53501 4.39839 1.28709 10.6254 6.14872 -2.2644 -5.04046 3.91361 10.0705 5.58785 4.88518 4.60618 2.42894 15.5073 8.45128 6.09779 0.495273 -1.57094 -6.17891 -7.8359 -7.77779 -7.64698 -8.83667 -8.31529 -5.63983 -7.53074 -10.6201 -6.44453 -9.12205 -8.63664 -9.65315 -4.99231 -7.81282 -6.3355 -4.18961 -7.29105 -5.44236 -3.78779 -2.41429 -2.73881 -3.91576 -2.19332 -0.75473 -3.7542 0.599854 -0.0638978 1.17848 0.897224 2.36822 -0.195976 4.31529 1.10975 2.06543 5.07741 2.89493 5.01517 4.23055 2.5969 3.93513 3.44977 4.93679 8.05641 1.82868 4.34103 5.79166 -0.274807 -1.72721 -2.14959 -1.35529 -5.90286 -1.98054 -2.34227 -0.749403 -2.69262 -3.04186 -4.61867 -0.208334 5.84795 0.774399 -0.687779 -2.59727 -3.01162 -2.62268 -6.4421 -1.41154 -0.126422 0.491804 2.81315 3.65575 2.53776 1.82182 1.88433 3.16623 3.29346 1.50015 -0.379013 -0.0275075 -1.12146 -4.01102 -4.26361 -2.9718 0.477077 -3.01772 -1.91734 0.130211 0.682307 1.05592 0.357308 2.94658 4.27223 4.54738 4.51748 1.48597 2.96658 2.91968 4.21616 8.06827 1.56473 8.13369 2.43192 -2.5973 -2.81376 -3.37152 -3.145 -8.28443 -8.9366 5.76475 28.552 5.11035 1.50565 -2.39285 -5.50561 -8.36434 -7.59128 -8.71373 -3.6744 -1.85742 -3.85808 -0.516993 0.492974 -0.441878 1.0956 0.925024 -1.1572 -3.48422 -1.63491 -5.65723 -3.71476 -3.77528 -5.35523 -4.01917 -5.56596 -1.40788 -1.30646 -0.224903 -0.504841 1.66091 1.89268 2.71508 2.08382 2.70678 1.8225 -0.714035 -5.99875 -3.94693 2.98784 12.5904 2.4651 -1.27399 -5.78318 -6.62575 -2.85128 -0.720105 1.63651 4.29684 3.172 6.68309 3.91225 3.66197 3.1285 6.32121 1.96421 -0.0720153 2.08272 -0.458001 -1.18018 -0.847788 -2.69335 -1.39911 -2.04817 -1.49941 -2.23518 -0.535347 -0.586042 1.33109 -1.59876 0.616906 5.54452 4.77112 -0.00983378 -4.2604 -5.14303 -5.56092 -0.386576 1.36892 3.68879 5.48874 4.26795 3.76457 3.82234 0.500119}}
set ::ResIQGraph(y,mapped) "1"
set ::ResIQGraph(margin,top) "0"
set ::ResIQGraph(l,borderwidth) "2"
set ::ResIQGraph(e,errstipples) "hline1"
set ::ResIQGraph(e,symbol) "circle"
set ::ResIQGraph(y,tickfont) {Helvetica 10}
set ::ResIQGraph(font) {Helvetica 10}
set ::ResIQGraph(graph,bg) "white"
set ::ResIQGraph(margin,bottom) "0"
set ::ResIQGraph(e,outline) "Black"
set ::ResIQGraph(e,resfill) "Black"
set ::ResIQGraph(plot,relief) "flat"
set ::ResIQGraph(e,resdash) "0"
set ::ResIQGraph(x,showticks) "yes"
set ::ResIQGraph(x,mapped) "1"
set ::ResIQGraph(y,factor) "1.0"
set ::ResIQGraph(stipples) {bdiagonal1 bdiagonal2 checker2 checker3  cross1 cross2 cross3 crossdiag  dot1 dot2 dot3 dot4 fdiagonal1 fdiagonal2  hline1 hline2 lbottom ltop rbottom rtop  vline1 vline2}
set ::ResIQGraph(graph,borderwidth) "0"
set ::ResIQGraph(e,resdata) {{0.0 0.0 0.0 0.0 0.0 0.0 0.0 0.0 0.0 0.0 0.0 0.0 0.0 0.0 0.0 0.0 0.0 0.0 0.0 0.0 0.0 0.0 0.0 0.0 0.0 0.0 0.0 0.0 0.0 0.0 0.0 0.0 0.0 0.0 0.0 0.0 0.0 0.0 0.0 0.0 0.0 0.0 0.0 0.0 0.0 0.0 0.0 0.0 0.0 0.0 0.0 0.0 0.0 0.0 0.0 0.0 0.0 0.0 0.0 0.0 0.0 0.0 0.0 0.0 0.0 0.0 0.0 0.0 0.0 0.0 0.0 0.0 0.0 0.0 0.0 0.0 0.0 0.0 0.0 0.0 0.0 0.0 0.0 0.0 0.0 0.0 0.0 0.0 0.0 0.0 0.0 0.0 0.0 0.0 0.0 0.0 0.0 0.0 0.0 0.0 0.0 0.0 0.0 0.0 0.0 0.0 0.0 0.0 0.0 0.0 0.0 0.0 0.0 0.0 0.0 0.0 0.0 0.0 0.0 0.0 0.0 0.0 0.0 0.0 0.0 0.0 0.0 0.0 0.0 0.0 0.0 0.0 0.0 0.0 0.0 0.0 0.0 0.0 0.0 0.0 0.0 0.0 0.0 0.0 0.0 0.0 0.0 0.0 0.0 0.0 0.0 0.0 0.0 0.0 0.0 0.0 0.0 0.0 0.0 0.0 0.0 0.0 0.0 0.0 0.0 0.0 0.0 0.0 0.0 0.0 0.0 0.0 0.0 0.0 0.0 0.0 0.0 0.0 0.0 0.0 0.0 0.0 0.0 0.0 0.0 0.0 0.0 0.0 0.0 0.0 0.0 0.0 0.0 0.0 0.0 0.0 0.0 0.0 0.0 0.0 0.0 0.0 0.0 0.0 0.0 0.0 0.0 0.0 0.0 0.0 0.0 0.0 0.0 0.0 0.0 0.0 0.0 0.0 0.0 0.0 0.0 0.0 0.0 0.0 0.0 0.0 0.0 0.0 0.0 0.0 0.0 0.0 0.0 0.0 0.0 0.0 0.0 0.0 0.0 0.0 0.0 0.0 0.0 0.0 0.0 0.0 0.0 0.0 0.0 0.0 0.0 0.0 0.0 0.0 0.0 0.0 0.0 0.0 0.0 0.0 0.0 0.0 0.0 0.0 0.0 0.0 0.0 0.0 0.0 0.0 0.0 0.0 0.0 0.0 0.0 0.0 0.0 0.0 0.0 0.0 0.0 0.0 0.0 0.0 0.0 0.0 0.0 0.0 0.0 0.0 0.0 0.0 0.0 0.0 0.0 0.0 0.0 0.0 0.0 0.0 0.0 0.0 0.0 0.0 0.0 0.0 0.0 0.0 0.0 0.0 0.0 0.0 0.0 0.0 0.0 0.0 0.0 0.0 0.0 0.0 0.0 0.0 0.0 0.0 0.0 0.0 0.0 0.0 0.0 0.0 0.0 0.0 0.0 0.0 0.0 0.0 0.0 0.0 0.0 0.0 0.0 0.0 0.0 0.0 0.0 0.0 0.0 0.0 0.0 0.0 0.0 0.0 0.0 0.0 0.0 0.0 0.0 0.0 0.0 0.0 0.0 0.0 0.0 0.0 0.0 0.0 0.0 0.0 0.0 0.0 0.0 0.0 0.0 0.0 0.0 0.0 0.0 0.0 0.0 0.0 0.0 0.0}}
set ::ResIQGraph(x,titlecolor) "black"
set ::ResIQGraph(c,dash) "0"
set ::ResIQGraph(y,size) "12"
set ::ResIQGraph(x,rot) "0"
set ::ResIQGraph(e,error) {{-1.0 -1.0 -1.0 -1.0 -1.0 -1.0 -1.0 -1.0 -1.0 -1.0 -1.0 -1.0 -1.0 -1.0 -1.0 -1.0 -1.0 -1.0 -1.0 -1.0 -1.0 -1.0 -1.0 -1.0 -1.0 -1.0 -1.0 -1.0 -1.0 -1.0 -1.0 -1.0 -1.0 -1.0 -1.0 -1.0 -1.0 -1.0 -1.0 -1.0 -1.0 -1.0 -1.0 -1.0 -1.0 -1.0 -1.0 -1.0 -1.0 -1.0 -1.0 -1.0 -1.0 -1.0 -1.0 -1.0 -1.0 -1.0 -1.0 -1.0 -1.0 -1.0 -1.0 -1.0 -1.0 -1.0 -1.0 -1.0 -1.0 -1.0 -1.0 -1.0 -1.0 -1.0 -1.0 -1.0 -1.0 -1.0 -1.0 -1.0 -1.0 -1.0 -1.0 -1.0 -1.0 -1.0 -1.0 -1.0 -1.0 -1.0 -1.0 -1.0 -1.0 -1.0 -1.0 -1.0 -1.0 -1.0 -1.0 -1.0 -1.0 -1.0 -1.0 -1.0 -1.0 -1.0 -1.0 -1.0 -1.0 -1.0 -1.0 -1.0 -1.0 -1.0 -1.0 -1.0 -1.0 -1.0 -1.0 -1.0 -1.0 -1.0 -1.0 -1.0 -1.0 -1.0 -1.0 -1.0 -1.0 -1.0 -1.0 -1.0 -1.0 -1.0 -1.0 -1.0 -1.0 -1.0 -1.0 -1.0 -1.0 -1.0 -1.0 -1.0 -1.0 -1.0 -1.0 -1.0 -1.0 -1.0 -1.0 -1.0 -1.0 -1.0 -1.0 -1.0 -1.0 -1.0 -1.0 -1.0 -1.0 -1.0 -1.0 -1.0 -1.0 -1.0 -1.0 -1.0 -1.0 -1.0 -1.0 -1.0 -1.0 -1.0 -1.0 -1.0 -1.0 -1.0 -1.0 -1.0 -1.0 -1.0 -1.0 -1.0 -1.0 -1.0 -1.0 -1.0 -1.0 -1.0 -1.0 -1.0 -1.0 -1.0 -1.0 -1.0 -1.0 -1.0 -1.0 -1.0 -1.0 -1.0 -1.0 -1.0 -1.0 -1.0 -1.0 -1.0 -1.0 -1.0 -1.0 -1.0 -1.0 -1.0 -1.0 -1.0 -1.0 -1.0 -1.0 -1.0 -1.0 -1.0 -1.0 -1.0 -1.0 -1.0 -1.0 -1.0 -1.0 -1.0 -1.0 -1.0 -1.0 -1.0 -1.0 -1.0 -1.0 -1.0 -1.0 -1.0 -1.0 -1.0 -1.0 -1.0 -1.0 -1.0 -1.0 -1.0 -1.0 -1.0 -1.0 -1.0 -1.0 -1.0 -1.0 -1.0 -1.0 -1.0 -1.0 -1.0 -1.0 -1.0 -1.0 -1.0 -1.0 -1.0 -1.0 -1.0 -1.0 -1.0 -1.0 -1.0 -1.0 -1.0 -1.0 -1.0 -1.0 -1.0 -1.0 -1.0 -1.0 -1.0 -1.0 -1.0 -1.0 -1.0 -1.0 -1.0 -1.0 -1.0 -1.0 -1.0 -1.0 -1.0 -1.0 -1.0 -1.0 -1.0 -1.0 -1.0 -1.0 -1.0 -1.0 -1.0 -1.0 -1.0 -1.0 -1.0 -1.0 -1.0 -1.0 -1.0 -1.0 -1.0 -1.0 -1.0 -1.0 -1.0 -1.0 -1.0 -1.0 -1.0 -1.0 -1.0 -1.0 -1.0 -1.0 -1.0 -1.0 -1.0 -1.0 -1.0 -1.0 -1.0 -1.0 -1.0 -1.0 -1.0 -1.0 -1.0 -1.0 -1.0 -1.0 -1.0 -1.0 -1.0 -1.0 -1.0 -1.0 -1.0 -1.0 -1.0 -1.0 -1.0 -1.0 -1.0 -1.0 -1.0 -1.0 -1.0 -1.0 -1.0 -1.0 -1.0 -1.0 -1.0 -1.0 -1.0 -1.0 -1.0 -1.0 -1.0 -1.0 -1.0 -1.0 -1.0 -1.0 -1.0 -1.0 -1.0 -1.0 -1.0}}
set ::ResIQGraph(x,factor) "1.0"
set ::ResIQGraph(x,stepsize) "0"
set ::ResIQGraph(plot,background) "gray90"
set ::ResIQGraph(l,fg) "black"
set ::ResIQGraph(g,hide) "yes"
set ::ResIQGraph(margin,left) "0"
set ::ResIQGraph(l,relief) "sunken"
set ::ResIQGraph(w) ".obW.tab.residual.draw"
set ::ResIQGraph(upper,x) ""
set ::ResIQGraph(width) "768"
set ::ResIQGraph(g,minor) "no"
set ::ResIQGraph(upper,y) ""
set ::ResIQGraph(e,reslinewidth) "1"
set ::ResIQGraph(y,stepsize) "0"
set ::ResIQGraph(y,showticks) "yes"
set ::ResIQGraph(lower,x) ""
set ::ResIQGraph(l,position) "right"
set ::ResIQGraph(lower,y) ""
set ::ResIQGraph(y,type) "y"
set ::SDGraph(e,fill) "Black"
set ::SDGraph(e,scale) "no"
set ::SDGraph(e,dash) "0"
set ::SDGraph(e,linewidth) "2"
set ::SDGraph(y,min) ""
set ::SDGraph(l,hide) "yes"
set ::SDGraph(e,resoutline) "blue"
set ::SDGraph(e,xdata) "{}"
set ::SDGraph(e,element) "0"
set ::SDGraph(y,max) ""
set ::SDGraph(x,linewidth) "2"
set ::SDGraph(colorselection) {black red green blue cyan magenta yellow violet purple orange pink gray}
set ::SDGraph(x,titlefont) {Helvetica 10}
set ::SDGraph(y,titlecolor) "black"
set ::SDGraph(y,loose) "no"
set ::SDGraph(fit,background) "#cccccc"
set ::SDGraph(x,size) "12"
set ::SDGraph(e,dashcolor) "Black"
set ::SDGraph(e,outlinewidth) "1"
set ::SDGraph(x,ticklength) "10"
set ::SDGraph(l,posx) "10"
set ::SDGraph(e,errlinewidth) "1"
set ::SDGraph(l,posy) "10"
set ::SDGraph(e,linehide) "0"
set ::SDGraph(graph,fg) "black"
set ::SDGraph(e,elementname) "{}"
set ::SDGraph(dashnames) {{-} {..} {--} {.-}  {..-} {--.}}
set ::SDGraph(e,reshide) "no"
set ::SDGraph(graph,relief) "flat"
set ::SDGraph(e,pixels) "4"
set ::SDGraph(dashpattern) {{0} {2 2} {8 2 8 2} {2 2 8 2}  {2 2 2 2 8 2} {8 2 8 2 2 2} }
set ::SDGraph(x,tickcolor) "black"
set ::SDGraph(x,logscale) "0"
set ::SDGraph(e,resstipples) "hline1"
set ::SDGraph(y,title) "N(D)"
set ::SDGraph(l,bg) "white"
set ::SDGraph(e,errtags) "{}"
set ::SDGraph(e,symbolhide) "no"
set ::SDGraph(c,hide) "yes"
set ::SDGraph(plot,borderwidth) "0"
set ::SDGraph(y,rot) "0"
set ::SDGraph(e,smooth) "linear"
set ::SDGraph(e,offdashcolor) "White"
set ::SDGraph(g,dash) "0"
set ::SDGraph(y,color) "Black"
set ::SDGraph(x,subticks) "5"
set ::SDGraph(l,padx) {0 0}
set ::SDGraph(y,linewidth) "2"
set ::SDGraph(l,pady) {0 0}
set ::SDGraph(y,titlefont) {Helvetica 10}
set ::SDGraph(x,loose) "no"
set ::SDGraph(x,type) "x"
set ::SDGraph(y,logscale) "0"
set ::SDGraph(e,restags) "{}"
set ::SDGraph(title) ""
set ::SDGraph(l,anchor) "n"
set ::SDGraph(GraphName) "SDGraph"
set ::SDGraph(symbolselection) {square circle diamond plus cross splus scross triangle}
set ::SDGraph(e,errorhide) "no"
set ::SDGraph(y,subticks) "5"
set ::SDGraph(l,ipadx) {0 0}
set ::SDGraph(c,color) "black"
set ::SDGraph(margin,plotpadx) {5 5}
set ::SDGraph(x,tickfont) {Helvetica 10}
set ::SDGraph(x,title) {D / nm}
set ::SDGraph(l,ipady) {0 0}
set ::SDGraph(l,font) {Helvetica 8}
set ::SDGraph(y,tickcolor) "black"
set ::SDGraph(c,linewidth) "1"
set ::SDGraph(margin,plotpady) {5 5}
set ::SDGraph(fitrange) "no"
set ::SDGraph(margin,right) "0"
set ::SDGraph(x,min) ""
set ::SDGraph(e,errfill) "Black"
set ::SDGraph(height) "512"
set ::SDGraph(e,erroutline) "blue"
set ::SDGraph(e,errdash) "0"
set ::SDGraph(y,ticklength) "10"
set ::SDGraph(g,color) "black"
set ::SDGraph(x,max) ""
set ::SDGraph(g,linewidth) "1"
set ::SDGraph(x,color) "Black"
set ::SDGraph(l,legendtext) "unknown"
set ::SDGraph(e,ydata) "{}"
set ::SDGraph(y,mapped) "1"
set ::SDGraph(margin,top) "0"
set ::SDGraph(l,borderwidth) "2"
set ::SDGraph(e,errstipples) "hline1"
set ::SDGraph(e,symbol) "circle"
set ::SDGraph(y,tickfont) {Helvetica 10}
set ::SDGraph(font) {Helvetica 10}
set ::SDGraph(graph,bg) "white"
set ::SDGraph(margin,bottom) "0"
set ::SDGraph(e,outline) "Black"
set ::SDGraph(e,resfill) "Black"
set ::SDGraph(plot,relief) "flat"
set ::SDGraph(e,resdash) "0"
set ::SDGraph(x,showticks) "yes"
set ::SDGraph(x,mapped) "1"
set ::SDGraph(y,factor) "1.0"
set ::SDGraph(stipples) {bdiagonal1 bdiagonal2 checker2 checker3  cross1 cross2 cross3 crossdiag  dot1 dot2 dot3 dot4 fdiagonal1 fdiagonal2  hline1 hline2 lbottom ltop rbottom rtop  vline1 vline2}
set ::SDGraph(graph,borderwidth) "0"
set ::SDGraph(e,resdata) "{}"
set ::SDGraph(x,titlecolor) "black"
set ::SDGraph(c,dash) "0"
set ::SDGraph(y,size) "12"
set ::SDGraph(x,rot) "0"
set ::SDGraph(e,error) "{}"
set ::SDGraph(x,factor) "1.0"
set ::SDGraph(x,stepsize) "0"
set ::SDGraph(plot,background) "gray90"
set ::SDGraph(l,fg) "black"
set ::SDGraph(g,hide) "yes"
set ::SDGraph(margin,left) "0"
set ::SDGraph(l,relief) "sunken"
set ::SDGraph(w) ".obW.tab.sizedistr.draw"
set ::SDGraph(upper,x) ""
set ::SDGraph(width) "768"
set ::SDGraph(g,minor) "no"
set ::SDGraph(upper,y) ""
set ::SDGraph(e,reslinewidth) "1"
set ::SDGraph(y,stepsize) "0"
set ::SDGraph(y,showticks) "yes"
set ::SDGraph(lower,x) ""
set ::SDGraph(l,position) "right"
set ::SDGraph(lower,y) ""
set ::SDGraph(y,type) "y*pow(x,3)"
set ::StructParData(DInvariant) "-1.0"
set ::StructParData(S/V) "-1.0"
set ::StructParData(I0) "-1.0"
set ::StructParData(isp_w) ".obW.tab.structpar"
set ::StructParData(Guinierfirst) "1"
set ::StructParData(iIq0) "-1.0"
set ::StructParData(Porodchisq) "-1.0"
set ::StructParData(I0typestr) "Guinier"
set ::StructParData(errortype) "experimental"
set ::StructParData(Qmin) "-1.0"
set ::StructParData(DI0) "-1.0"
set ::StructParData(Qexp) "-1.0"
set ::StructParData(Porodnpoints) "25"
set ::StructParData(Qmax) "-1.0"
set ::StructParData(iIexp) "-1.0"
set ::StructParData(DiIq0) "-1.0"
set ::StructParData(I0chisq) "-1.0"
set ::StructParData(plottype) "-1"
set ::StructParData(iIc4) "-1.0"
set ::StructParData(DQexp) "-1.0"
set ::StructParData(Qq0) "-1.0"
set ::StructParData(typestr) "Porod"
set ::StructParData(DiIc4) "-1.0"
set ::StructParData(DintIexp) "-1.0"
set ::StructParData(largeQFit) {Porod fit results:}
set ::StructParData(Qc4) "-1.0"
set ::StructParData(error) "0"
set ::StructParData(order) "descending"
set ::StructParData(intIq0) "-1.0"
set ::StructParData(VP) "-1.0"
set ::StructParData(ndata) "0"
set ::StructParData(DintIq0) "-1.0"
set ::StructParData(DVP) "-1.0"
set ::StructParData(GraphName) "StructParData"
set ::StructParData(intIc4) "-1.0"
set ::StructParData(Porodfirst) "1"
set ::StructParData(Invariant) "-1.0"
set ::StructParData(c0fit) "yes"
set ::StructParData(Guiniernpoints) "7"
set ::StructParData(DR2G) "-1.0"
set ::StructParData(DintIc4) "-1.0"
set ::StructParData(chisq) "-1.0"
set ::StructParData(lowQText) {Guinier approx.:
I(Q) = I0 exp(-Rg^2*Q^2/3)}
set ::StructParData(isp_text_export) {description;value;error
Guinier approx.: I(Q) = I0 exp(-Rg^2*Q^2/3);;
1st data point (ascending);1;
number of points;7;
Q_min;;
Q_max;;
Guinier radius RG;-1.0000e+00;-1.0000e+00
forward scattering I(0);-1.0000e+00;-1.0000e+00
chisq(Guinier);-1.0;
;;
Porod approx.: I(Q) = c0+c4*Q^(D-4);;
1st data point (descending);1;
number of points;25;
Q_min;;
Q_max;;
background c_0;-1.0000e+00;-1.0000e+00
Porod constant c_4;-1.0000e+00;-1.0000e+00
potential law D;0.0000e+00;-1.0000e+00
chisq(Porod);-1.0;
;;
integral structural parameters:;;
correlation length lc;-1.0000e+00;-1.0000e+00
correlation area Ac;-1.0000e+00;-1.0000e+00
intersection length li;-1.0000e+00;-1.0000e+00
Porod volume VP;-1.0000e+00;-1.0000e+00
Porod radius RP;-1.0000e+00;-1.0000e+00
specific surface S/V;-1.0000e+00;-1.0000e+00
scattering invariant Inv;-1.0000e+00;-1.0000e+00
integrated intensity iI = int(I(Q)*Q)dQ;-1.0000e+00;-1.0000e+00
integral intensity intI = int(I(Q))dQ;-1.0000e+00;-1.0000e+00
Q_min;-1.0;
Q_max;-1.0;}
set ::StructParData(a) {0.0 0.0 0.0 0.0}
set ::StructParData(npoints) "3"
set ::StructParData(active) {yes no yes no}
set ::StructParData(DS/V) "-1.0"
set ::StructParData(PorodD) "0"
set ::StructParData(err) {0.0 0.0 0.0 0.0}
set ::StructParData(RG) "-1.0"
set ::StructParData(intIexp) "-1.0"
set ::StructParData(aname) {c0 c1 c4 D}
set ::StructParData(c0) "-1.0"
set ::StructParData(DiIexp) "-1.0"
set ::StructParData(DPorodD) "-1.0"
set ::StructParData(c1) " 0.0"
set ::StructParData(intI) "-1.0"
set ::StructParData(Ac) "-1.0"
set ::StructParData(DRG) "-1.0"
set ::StructParData(DQq0) "-1.0"
set ::StructParData(c4) "-1.0"
set ::StructParData(Dc0) "-1.0"
set ::StructParData(lc) "-1.0"
set ::StructParData(DAc) "-1.0"
set ::StructParData(Dc1) "-1.0"
set ::StructParData(DintI) "-1.0"
set ::StructParData(RP) "-1.0"
set ::StructParData(porodDfit) "no"
set ::StructParData(Dc4) "-1.0"
set ::StructParData(Dlc) "-1.0"
set ::StructParData(DQc4) "-1.0"
set ::StructParData(isp_text_display) {Guinier approx.:
             I(Q) = I0 exp(-Rg^2*Q^2/3)                            
             1st data point (ascending) =           1              
                       number of points =           7              
                                  Q_min                            
                                  Q_max                            
                      Guinier radius RG = -1.0000e+00 ± -1.0000e+00
                forward scattering I(0) = -1.0000e+00 ± -1.0000e+00
                         chisq(Guinier) =        -1.0              
                                                                   
Porod approx.:
                   I(Q) = c0+c4*Q^(D-4)                            
            1st data point (descending) =           1              
                       number of points =          25              
                                  Q_min                            
                                  Q_max                            
                         background c_0 = -1.0000e+00 ± -1.0000e+00
                     Porod constant c_4 = -1.0000e+00 ± -1.0000e+00
                        potential law D =  0.0000e+00 ± -1.0000e+00
                           chisq(Porod) =        -1.0              
                                                                   
        integral structural parameters:                            
                  correlation length lc = -1.0000e+00 ± -1.0000e+00
                    correlation area Ac = -1.0000e+00 ± -1.0000e+00
                 intersection length li = -1.0000e+00 ± -1.0000e+00
                        Porod volume VP = -1.0000e+00 ± -1.0000e+00
                        Porod radius RP = -1.0000e+00 ± -1.0000e+00
                   specific surface S/V = -1.0000e+00 ± -1.0000e+00
               scattering invariant Inv = -1.0000e+00 ± -1.0000e+00
integrated intensity iI = int(I(Q)*Q)dQ = -1.0000e+00 ± -1.0000e+00
  integral intensity intI = int(I(Q))dQ = -1.0000e+00 ± -1.0000e+00
                                  Q_min =        -1.0              
                                  Q_max =        -1.0              }
set ::StructParData(li) "-1.0"
set ::StructParData(DRP) "-1.0"
set ::StructParData(w) "123"
set ::StructParData(first) "1"
set ::StructParData(largeQText) {Porod approx.:
I(Q) = c0+c4*Q^(D-4)}
set ::StructParData(Dli) "-1.0"
set ::StructParData(iI) "-1.0"
set ::StructParData(R2G) "-1.0"
set ::StructParData(isp_descr) "integral_structural_parameters"
set ::StructParData(lowQFit) {Guinier fit results:}
set ::StructParData(DiI) "-1.0"
set ::G2ParData(Par5err) "0.0"
set ::G2ParData(Par7lab) ""
set ::G2ParData(chisqr) "0.0"
set ::G2ParData(Par7err) "0.0"
set ::G2ParData(T) "293.15"
set ::G2ParData(Par1) "1.0"
set ::G2ParData(Par2lab) "Gamma1"
set ::G2ParData(iter) "0"
set ::G2ParData(Par2) "100.0"
set ::G2ParData(R_hyd) "0.0"
set ::G2ParData(Theta) "90"
set ::G2ParData(Par2err) "0.0"
set ::G2ParData(Par3) "0.0"
set ::G2ParData(Par4lab) "Gamma3"
set ::G2ParData(Par4) "0.0"
set ::G2ParData(refind) "1.332"
set ::G2ParData(Par1active) "1"
set ::G2ParData(Par4err) "0.0"
set ::G2ParData(Par5) "0.0"
set ::G2ParData(Par6lab) ""
set ::G2ParData(lambda) "632.8"
set ::G2ParData(Par2active) "1"
set ::G2ParData(par_x_X) "1.001"
set ::G2ParData(Par6) "0.0"
set ::G2ParData(plottype) "0"
set ::G2ParData(Par3active) "0"
set ::G2ParData(Par6err) "0.0"
set ::G2ParData(Par7) "0.0"
set ::G2ParData(Par4active) "0"
set ::G2ParData(Par) {{A Gamma1 Gamma2 Gamma3 B "" ""} {A Gamma1 Gamma2 Gamma3 B "" ""} {A p Gamma_a1 Gamma_a2 Gamma_b1 Gamma_b2 B} {A BaseLine p tau1 gamma1 tau2 gamma2}}
set ::G2ParData(Par1lab) "A"
set ::G2ParData(Par5active) "0"
set ::G2ParData(DLSmodel) {cumulant analysis (recommended)}
set ::G2ParData(PDI) "0.0"
set ::G2ParData(visc) "1.002"
set ::G2ParData(Par6active) "0"
set ::G2ParData(Par1err) "0.0"
set ::G2ParData(DLSerror) {lin. error}
set ::G2ParData(Par3lab) "Gamma2"
set ::G2ParData(Par7active) "0"
set ::G2ParData(Par3err) "0.0"
set ::G2ParData(iter_d) "0"
set ::G2ParData(Par5lab) "B"
set ::FitPrecision(SQ_or_IQ,label) {calculate scattering intensity}
set ::FitPrecision(SQ_or_IQ) "1"
set ::FitPrecision(Robertus_p) "9"
set ::FitPrecision(h) "1e-2"
set ::FitPrecision(epsNRIQ) "1e-6"
set ::FitPrecision(JMAXNRIQ) "18"
set ::FitPrecision(epsanisotropic) "1e-5"
set ::FitPrecision(JMAXanisotropic) "18"
set ::FitPrecision(int) "no"
set ::FitPrecision(epsresolution) "1e-3"
set ::FitPrecision(JMAXresolution) "18"
set ::FitPrecision(iter_4_MC) "1000"
set ::OZ(phi) "0.3"
set ::OZ(p5,name) ""
set ::OZ(PrintProgress) "0"
set ::OZ(result,label) ""
set ::OZ(KINSetEtaConstValue) "0.1"
set ::OZ(KINSetMAA) "5"
set ::OZ(interrupt) "0"
set ::OZ(plugin_fct_names) {"SQ oz 1" 	"SQ oz 2" 	"SQ oz 3"  "SQ oz 4" 	"SQ oz 5" 	"SQ oz 6"}
set ::OZ(p2,name) ""
set ::OZ(result,closure) ""
set ::OZ(result,cr) ""
set ::OZ(result,Ur) ""
set ::OZ(KINSetEtaForm) "KIN_ETACHOICE1"
set ::OZ(KINSetFuncNormTol) "1e-10"
set ::OZ(color_i) "0"
set ::OZ(p13,name) ""
set ::OZ(result,gridlength) ""
set ::OZ(p7,name) ""
set ::OZ(plugin_C_names) {"sq_sq_oz_1" 	"sq_sq_oz_2" 	"sq_sq_oz_3"  "sq_sq_oz_4" 	"sq_sq_oz_5" 	"sq_sq_oz_6"}
set ::OZ(T) "300"
set ::OZ(p10,name) ""
set ::OZ(result,T) ""
set ::OZ(potential) "HardSphere"
set ::OZ(p4,name) ""
set ::OZ(p10) "1."
set ::OZ(result,mix) ""
set ::OZ(mixstrategy) {mixing parameter (err)}
set ::OZ(p11) "1."
set ::OZ(p12) "1."
set ::OZ(result,potential) ""
set ::OZ(p13) "1."
set ::OZ(p14) "1."
set ::OZ(p1,name) ""
set ::OZ(symbol_i) "0"
set ::OZ(p15) "1."
set ::OZ(KINSpilsSetMaxRestarts) "10"
set ::OZ(p0) "1.0"
set ::OZ(label) "unknown"
set ::OZ(p1) "0.1"
set ::OZ(p2) "1.2"
set ::OZ(p15,name) ""
set ::OZ(p3) "1.3"
set ::OZ(maxit) "100000"
set ::OZ(p4) "1.4"
set ::OZ(p5) "1.5"
set ::OZ(p9,name) ""
set ::OZ(p6) "1."
set ::OZ(result,releps) ""
set ::OZ(mix) "0.5"
set ::OZ(algorithm) "FGMRES"
set ::OZ(p7) "1."
set ::OZ(p12,name) ""
set ::OZ(p8) "1."
set ::OZ(p9) "1."
set ::OZ(dr/dsigma) "0.02"
set ::OZ(mult) "16"
set ::OZ(p6,name) ""
set ::OZ(KINSetPrintLevel) "0"
set ::OZ(KINSetNumMaxIters) "100000"
set ::OZ(releps) "1e-10"
set ::OZ(result,gr) ""
set ::OZ(result,dr/dsigma) ""
set ::OZ(p3,name) ""
set ::OZ(KINSetMaxNewtonStep) "204800"
set ::OZ(KINSolStrategy) "KIN_LINESEARCH"
set ::OZ(result,p) ""
set ::OZ(result,phi) ""
set ::OZ(result,q) ""
set ::OZ(p0,name) "diameter"
set ::OZ(KINSetScaledSteptol) "1e-13"
set ::OZ(closure) "Percus-Yevick"
set ::OZ(result,mult) ""
set ::OZ(result,r) ""
set ::OZ(result,Sq) ""
set ::OZ(gridlength) "2048"
set ::OZ(plottedgraphs) "0"
set ::OZ(p14,name) ""
set ::OZ(result,u,x) ""
set ::OZ(p8,name) ""
set ::OZ(p11,name) ""
set ::OZ(mindimOZ) "128"
set ::ozSQGraph(e,fill) "Black"
set ::ozSQGraph(e,scale) "no"
set ::ozSQGraph(e,dash) "0"
set ::ozSQGraph(e,linewidth) "2"
set ::ozSQGraph(y,min) ""
set ::ozSQGraph(l,hide) "yes"
set ::ozSQGraph(e,resoutline) "blue"
set ::ozSQGraph(e,xdata) "{}"
set ::ozSQGraph(e,element) "0"
set ::ozSQGraph(y,max) ""
set ::ozSQGraph(x,linewidth) "2"
set ::ozSQGraph(colorselection) {black red green blue cyan magenta yellow violet purple orange pink gray}
set ::ozSQGraph(x,titlefont) {Helvetica 10}
set ::ozSQGraph(y,titlecolor) "black"
set ::ozSQGraph(y,loose) "no"
set ::ozSQGraph(fit,background) "#cccccc"
set ::ozSQGraph(x,size) "12"
set ::ozSQGraph(e,dashcolor) "Black"
set ::ozSQGraph(e,outlinewidth) "1"
set ::ozSQGraph(x,ticklength) "10"
set ::ozSQGraph(l,posx) "10"
set ::ozSQGraph(e,errlinewidth) "1"
set ::ozSQGraph(l,posy) "10"
set ::ozSQGraph(e,linehide) "0"
set ::ozSQGraph(graph,fg) "black"
set ::ozSQGraph(e,elementname) "{}"
set ::ozSQGraph(dashnames) {{-} {..} {--} {.-}  {..-} {--.}}
set ::ozSQGraph(e,reshide) "no"
set ::ozSQGraph(graph,relief) "flat"
set ::ozSQGraph(e,pixels) "4"
set ::ozSQGraph(dashpattern) {{0} {2 2} {8 2 8 2} {2 2 8 2}  {2 2 2 2 8 2} {8 2 8 2 2 2} }
set ::ozSQGraph(x,tickcolor) "black"
set ::ozSQGraph(x,logscale) "1"
set ::ozSQGraph(e,resstipples) "hline1"
set ::ozSQGraph(y,title) "I(Q)"
set ::ozSQGraph(l,bg) "white"
set ::ozSQGraph(e,errtags) "{}"
set ::ozSQGraph(e,symbolhide) "no"
set ::ozSQGraph(c,hide) "yes"
set ::ozSQGraph(plot,borderwidth) "0"
set ::ozSQGraph(y,rot) "0"
set ::ozSQGraph(e,smooth) "linear"
set ::ozSQGraph(e,offdashcolor) "White"
set ::ozSQGraph(g,dash) "0"
set ::ozSQGraph(y,color) "Black"
set ::ozSQGraph(x,subticks) "5"
set ::ozSQGraph(l,padx) {0 0}
set ::ozSQGraph(y,linewidth) "2"
set ::ozSQGraph(l,pady) {0 0}
set ::ozSQGraph(y,titlefont) {Helvetica 10}
set ::ozSQGraph(x,loose) "no"
set ::ozSQGraph(x,type) "log10(x)"
set ::ozSQGraph(y,logscale) "1"
set ::ozSQGraph(e,restags) "{}"
set ::ozSQGraph(title) "unknown"
set ::ozSQGraph(l,anchor) "n"
set ::ozSQGraph(GraphName) "ozSQGraph"
set ::ozSQGraph(symbolselection) {square circle diamond plus cross splus scross triangle}
set ::ozSQGraph(e,errorhide) "no"
set ::ozSQGraph(y,subticks) "5"
set ::ozSQGraph(l,ipadx) {0 0}
set ::ozSQGraph(c,color) "black"
set ::ozSQGraph(margin,plotpadx) {5 5}
set ::ozSQGraph(x,tickfont) {Helvetica 10}
set ::ozSQGraph(x,title) {Q / nm^-1}
set ::ozSQGraph(l,ipady) {0 0}
set ::ozSQGraph(l,font) {Helvetica 8}
set ::ozSQGraph(y,tickcolor) "black"
set ::ozSQGraph(c,linewidth) "1"
set ::ozSQGraph(margin,plotpady) {5 5}
set ::ozSQGraph(fitrange) "no"
set ::ozSQGraph(margin,right) "0"
set ::ozSQGraph(x,min) ""
set ::ozSQGraph(e,errfill) "Black"
set ::ozSQGraph(height) "512"
set ::ozSQGraph(e,erroutline) "blue"
set ::ozSQGraph(e,errdash) "0"
set ::ozSQGraph(y,ticklength) "10"
set ::ozSQGraph(g,color) "black"
set ::ozSQGraph(x,max) ""
set ::ozSQGraph(g,linewidth) "1"
set ::ozSQGraph(x,color) "Black"
set ::ozSQGraph(l,legendtext) "unknown"
set ::ozSQGraph(e,ydata) "{}"
set ::ozSQGraph(y,mapped) "1"
set ::ozSQGraph(margin,top) "0"
set ::ozSQGraph(l,borderwidth) "2"
set ::ozSQGraph(e,errstipples) "hline1"
set ::ozSQGraph(e,symbol) "circle"
set ::ozSQGraph(y,tickfont) {Helvetica 10}
set ::ozSQGraph(font) {Helvetica 10}
set ::ozSQGraph(graph,bg) "white"
set ::ozSQGraph(margin,bottom) "0"
set ::ozSQGraph(e,outline) "Black"
set ::ozSQGraph(e,resfill) "Black"
set ::ozSQGraph(plot,relief) "flat"
set ::ozSQGraph(e,resdash) "0"
set ::ozSQGraph(x,showticks) "yes"
set ::ozSQGraph(x,mapped) "1"
set ::ozSQGraph(y,factor) "1.0"
set ::ozSQGraph(stipples) {bdiagonal1 bdiagonal2 checker2 checker3  cross1 cross2 cross3 crossdiag  dot1 dot2 dot3 dot4 fdiagonal1 fdiagonal2  hline1 hline2 lbottom ltop rbottom rtop  vline1 vline2}
set ::ozSQGraph(graph,borderwidth) "0"
set ::ozSQGraph(e,resdata) "{}"
set ::ozSQGraph(x,titlecolor) "black"
set ::ozSQGraph(c,dash) "0"
set ::ozSQGraph(y,size) "12"
set ::ozSQGraph(x,rot) "0"
set ::ozSQGraph(e,error) "{}"
set ::ozSQGraph(x,factor) "1.0"
set ::ozSQGraph(x,stepsize) "0"
set ::ozSQGraph(plot,background) "gray90"
set ::ozSQGraph(l,fg) "black"
set ::ozSQGraph(g,hide) "yes"
set ::ozSQGraph(margin,left) "0"
set ::ozSQGraph(l,relief) "sunken"
set ::ozSQGraph(w) ""
set ::ozSQGraph(upper,x) ""
set ::ozSQGraph(width) "768"
set ::ozSQGraph(g,minor) "no"
set ::ozSQGraph(upper,y) ""
set ::ozSQGraph(e,reslinewidth) "1"
set ::ozSQGraph(y,stepsize) "0"
set ::ozSQGraph(y,showticks) "yes"
set ::ozSQGraph(lower,x) ""
set ::ozSQGraph(l,position) "right"
set ::ozSQGraph(lower,y) ""
set ::ozSQGraph(y,type) "log10(y)"
set ::ozgrGraph(e,fill) "Black"
set ::ozgrGraph(e,scale) "no"
set ::ozgrGraph(e,dash) "0"
set ::ozgrGraph(e,linewidth) "2"
set ::ozgrGraph(y,min) ""
set ::ozgrGraph(l,hide) "yes"
set ::ozgrGraph(e,resoutline) "blue"
set ::ozgrGraph(e,xdata) "{}"
set ::ozgrGraph(e,element) "0"
set ::ozgrGraph(y,max) ""
set ::ozgrGraph(x,linewidth) "2"
set ::ozgrGraph(colorselection) {black red green blue cyan magenta yellow violet purple orange pink gray}
set ::ozgrGraph(x,titlefont) {Helvetica 10}
set ::ozgrGraph(y,titlecolor) "black"
set ::ozgrGraph(y,loose) "no"
set ::ozgrGraph(fit,background) "#cccccc"
set ::ozgrGraph(x,size) "12"
set ::ozgrGraph(e,dashcolor) "Black"
set ::ozgrGraph(e,outlinewidth) "1"
set ::ozgrGraph(x,ticklength) "10"
set ::ozgrGraph(l,posx) "10"
set ::ozgrGraph(e,errlinewidth) "1"
set ::ozgrGraph(l,posy) "10"
set ::ozgrGraph(e,linehide) "0"
set ::ozgrGraph(graph,fg) "black"
set ::ozgrGraph(e,elementname) "{}"
set ::ozgrGraph(dashnames) {{-} {..} {--} {.-}  {..-} {--.}}
set ::ozgrGraph(e,reshide) "no"
set ::ozgrGraph(graph,relief) "flat"
set ::ozgrGraph(e,pixels) "4"
set ::ozgrGraph(dashpattern) {{0} {2 2} {8 2 8 2} {2 2 8 2}  {2 2 2 2 8 2} {8 2 8 2 2 2} }
set ::ozgrGraph(x,tickcolor) "black"
set ::ozgrGraph(x,logscale) "1"
set ::ozgrGraph(e,resstipples) "hline1"
set ::ozgrGraph(y,title) "I(Q)"
set ::ozgrGraph(l,bg) "white"
set ::ozgrGraph(e,errtags) "{}"
set ::ozgrGraph(e,symbolhide) "no"
set ::ozgrGraph(c,hide) "yes"
set ::ozgrGraph(plot,borderwidth) "0"
set ::ozgrGraph(y,rot) "0"
set ::ozgrGraph(e,smooth) "linear"
set ::ozgrGraph(e,offdashcolor) "White"
set ::ozgrGraph(g,dash) "0"
set ::ozgrGraph(y,color) "Black"
set ::ozgrGraph(x,subticks) "5"
set ::ozgrGraph(l,padx) {0 0}
set ::ozgrGraph(y,linewidth) "2"
set ::ozgrGraph(l,pady) {0 0}
set ::ozgrGraph(y,titlefont) {Helvetica 10}
set ::ozgrGraph(x,loose) "no"
set ::ozgrGraph(x,type) "log10(x)"
set ::ozgrGraph(y,logscale) "1"
set ::ozgrGraph(e,restags) "{}"
set ::ozgrGraph(title) "unknown"
set ::ozgrGraph(l,anchor) "n"
set ::ozgrGraph(GraphName) "ozgrGraph"
set ::ozgrGraph(symbolselection) {square circle diamond plus cross splus scross triangle}
set ::ozgrGraph(e,errorhide) "no"
set ::ozgrGraph(y,subticks) "5"
set ::ozgrGraph(l,ipadx) {0 0}
set ::ozgrGraph(c,color) "black"
set ::ozgrGraph(margin,plotpadx) {5 5}
set ::ozgrGraph(x,tickfont) {Helvetica 10}
set ::ozgrGraph(x,title) {Q / nm^-1}
set ::ozgrGraph(l,ipady) {0 0}
set ::ozgrGraph(l,font) {Helvetica 8}
set ::ozgrGraph(y,tickcolor) "black"
set ::ozgrGraph(c,linewidth) "1"
set ::ozgrGraph(margin,plotpady) {5 5}
set ::ozgrGraph(fitrange) "no"
set ::ozgrGraph(margin,right) "0"
set ::ozgrGraph(x,min) ""
set ::ozgrGraph(e,errfill) "Black"
set ::ozgrGraph(height) "512"
set ::ozgrGraph(e,erroutline) "blue"
set ::ozgrGraph(e,errdash) "0"
set ::ozgrGraph(y,ticklength) "10"
set ::ozgrGraph(g,color) "black"
set ::ozgrGraph(x,max) ""
set ::ozgrGraph(g,linewidth) "1"
set ::ozgrGraph(x,color) "Black"
set ::ozgrGraph(l,legendtext) "unknown"
set ::ozgrGraph(e,ydata) "{}"
set ::ozgrGraph(y,mapped) "1"
set ::ozgrGraph(margin,top) "0"
set ::ozgrGraph(l,borderwidth) "2"
set ::ozgrGraph(e,errstipples) "hline1"
set ::ozgrGraph(e,symbol) "circle"
set ::ozgrGraph(y,tickfont) {Helvetica 10}
set ::ozgrGraph(font) {Helvetica 10}
set ::ozgrGraph(graph,bg) "white"
set ::ozgrGraph(margin,bottom) "0"
set ::ozgrGraph(e,outline) "Black"
set ::ozgrGraph(e,resfill) "Black"
set ::ozgrGraph(plot,relief) "flat"
set ::ozgrGraph(e,resdash) "0"
set ::ozgrGraph(x,showticks) "yes"
set ::ozgrGraph(x,mapped) "1"
set ::ozgrGraph(y,factor) "1.0"
set ::ozgrGraph(stipples) {bdiagonal1 bdiagonal2 checker2 checker3  cross1 cross2 cross3 crossdiag  dot1 dot2 dot3 dot4 fdiagonal1 fdiagonal2  hline1 hline2 lbottom ltop rbottom rtop  vline1 vline2}
set ::ozgrGraph(graph,borderwidth) "0"
set ::ozgrGraph(e,resdata) "{}"
set ::ozgrGraph(x,titlecolor) "black"
set ::ozgrGraph(c,dash) "0"
set ::ozgrGraph(y,size) "12"
set ::ozgrGraph(x,rot) "0"
set ::ozgrGraph(e,error) "{}"
set ::ozgrGraph(x,factor) "1.0"
set ::ozgrGraph(x,stepsize) "0"
set ::ozgrGraph(plot,background) "gray90"
set ::ozgrGraph(l,fg) "black"
set ::ozgrGraph(g,hide) "yes"
set ::ozgrGraph(margin,left) "0"
set ::ozgrGraph(l,relief) "sunken"
set ::ozgrGraph(w) ""
set ::ozgrGraph(upper,x) ""
set ::ozgrGraph(width) "768"
set ::ozgrGraph(g,minor) "no"
set ::ozgrGraph(upper,y) ""
set ::ozgrGraph(e,reslinewidth) "1"
set ::ozgrGraph(y,stepsize) "0"
set ::ozgrGraph(y,showticks) "yes"
set ::ozgrGraph(lower,x) ""
set ::ozgrGraph(l,position) "right"
set ::ozgrGraph(lower,y) ""
set ::ozgrGraph(y,type) "log10(y)"
set ::ozcrGraph(e,fill) "Black"
set ::ozcrGraph(e,scale) "no"
set ::ozcrGraph(e,dash) "0"
set ::ozcrGraph(e,linewidth) "2"
set ::ozcrGraph(y,min) ""
set ::ozcrGraph(l,hide) "yes"
set ::ozcrGraph(e,resoutline) "blue"
set ::ozcrGraph(e,xdata) "{}"
set ::ozcrGraph(e,element) "0"
set ::ozcrGraph(y,max) ""
set ::ozcrGraph(x,linewidth) "2"
set ::ozcrGraph(colorselection) {black red green blue cyan magenta yellow violet purple orange pink gray}
set ::ozcrGraph(x,titlefont) {Helvetica 10}
set ::ozcrGraph(y,titlecolor) "black"
set ::ozcrGraph(y,loose) "no"
set ::ozcrGraph(fit,background) "#cccccc"
set ::ozcrGraph(x,size) "12"
set ::ozcrGraph(e,dashcolor) "Black"
set ::ozcrGraph(e,outlinewidth) "1"
set ::ozcrGraph(x,ticklength) "10"
set ::ozcrGraph(l,posx) "10"
set ::ozcrGraph(e,errlinewidth) "1"
set ::ozcrGraph(l,posy) "10"
set ::ozcrGraph(e,linehide) "0"
set ::ozcrGraph(graph,fg) "black"
set ::ozcrGraph(e,elementname) "{}"
set ::ozcrGraph(dashnames) {{-} {..} {--} {.-}  {..-} {--.}}
set ::ozcrGraph(e,reshide) "no"
set ::ozcrGraph(graph,relief) "flat"
set ::ozcrGraph(e,pixels) "4"
set ::ozcrGraph(dashpattern) {{0} {2 2} {8 2 8 2} {2 2 8 2}  {2 2 2 2 8 2} {8 2 8 2 2 2} }
set ::ozcrGraph(x,tickcolor) "black"
set ::ozcrGraph(x,logscale) "1"
set ::ozcrGraph(e,resstipples) "hline1"
set ::ozcrGraph(y,title) "I(Q)"
set ::ozcrGraph(l,bg) "white"
set ::ozcrGraph(e,errtags) "{}"
set ::ozcrGraph(e,symbolhide) "no"
set ::ozcrGraph(c,hide) "yes"
set ::ozcrGraph(plot,borderwidth) "0"
set ::ozcrGraph(y,rot) "0"
set ::ozcrGraph(e,smooth) "linear"
set ::ozcrGraph(e,offdashcolor) "White"
set ::ozcrGraph(g,dash) "0"
set ::ozcrGraph(y,color) "Black"
set ::ozcrGraph(x,subticks) "5"
set ::ozcrGraph(l,padx) {0 0}
set ::ozcrGraph(y,linewidth) "2"
set ::ozcrGraph(l,pady) {0 0}
set ::ozcrGraph(y,titlefont) {Helvetica 10}
set ::ozcrGraph(x,loose) "no"
set ::ozcrGraph(x,type) "log10(x)"
set ::ozcrGraph(y,logscale) "1"
set ::ozcrGraph(e,restags) "{}"
set ::ozcrGraph(title) "unknown"
set ::ozcrGraph(l,anchor) "n"
set ::ozcrGraph(GraphName) "ozcrGraph"
set ::ozcrGraph(symbolselection) {square circle diamond plus cross splus scross triangle}
set ::ozcrGraph(e,errorhide) "no"
set ::ozcrGraph(y,subticks) "5"
set ::ozcrGraph(l,ipadx) {0 0}
set ::ozcrGraph(c,color) "black"
set ::ozcrGraph(margin,plotpadx) {5 5}
set ::ozcrGraph(x,tickfont) {Helvetica 10}
set ::ozcrGraph(x,title) {Q / nm^-1}
set ::ozcrGraph(l,ipady) {0 0}
set ::ozcrGraph(l,font) {Helvetica 8}
set ::ozcrGraph(y,tickcolor) "black"
set ::ozcrGraph(c,linewidth) "1"
set ::ozcrGraph(margin,plotpady) {5 5}
set ::ozcrGraph(fitrange) "no"
set ::ozcrGraph(margin,right) "0"
set ::ozcrGraph(x,min) ""
set ::ozcrGraph(e,errfill) "Black"
set ::ozcrGraph(height) "512"
set ::ozcrGraph(e,erroutline) "blue"
set ::ozcrGraph(e,errdash) "0"
set ::ozcrGraph(y,ticklength) "10"
set ::ozcrGraph(g,color) "black"
set ::ozcrGraph(x,max) ""
set ::ozcrGraph(g,linewidth) "1"
set ::ozcrGraph(x,color) "Black"
set ::ozcrGraph(l,legendtext) "unknown"
set ::ozcrGraph(e,ydata) "{}"
set ::ozcrGraph(y,mapped) "1"
set ::ozcrGraph(margin,top) "0"
set ::ozcrGraph(l,borderwidth) "2"
set ::ozcrGraph(e,errstipples) "hline1"
set ::ozcrGraph(e,symbol) "circle"
set ::ozcrGraph(y,tickfont) {Helvetica 10}
set ::ozcrGraph(font) {Helvetica 10}
set ::ozcrGraph(graph,bg) "white"
set ::ozcrGraph(margin,bottom) "0"
set ::ozcrGraph(e,outline) "Black"
set ::ozcrGraph(e,resfill) "Black"
set ::ozcrGraph(plot,relief) "flat"
set ::ozcrGraph(e,resdash) "0"
set ::ozcrGraph(x,showticks) "yes"
set ::ozcrGraph(x,mapped) "1"
set ::ozcrGraph(y,factor) "1.0"
set ::ozcrGraph(stipples) {bdiagonal1 bdiagonal2 checker2 checker3  cross1 cross2 cross3 crossdiag  dot1 dot2 dot3 dot4 fdiagonal1 fdiagonal2  hline1 hline2 lbottom ltop rbottom rtop  vline1 vline2}
set ::ozcrGraph(graph,borderwidth) "0"
set ::ozcrGraph(e,resdata) "{}"
set ::ozcrGraph(x,titlecolor) "black"
set ::ozcrGraph(c,dash) "0"
set ::ozcrGraph(y,size) "12"
set ::ozcrGraph(x,rot) "0"
set ::ozcrGraph(e,error) "{}"
set ::ozcrGraph(x,factor) "1.0"
set ::ozcrGraph(x,stepsize) "0"
set ::ozcrGraph(plot,background) "gray90"
set ::ozcrGraph(l,fg) "black"
set ::ozcrGraph(g,hide) "yes"
set ::ozcrGraph(margin,left) "0"
set ::ozcrGraph(l,relief) "sunken"
set ::ozcrGraph(w) ""
set ::ozcrGraph(upper,x) ""
set ::ozcrGraph(width) "768"
set ::ozcrGraph(g,minor) "no"
set ::ozcrGraph(upper,y) ""
set ::ozcrGraph(e,reslinewidth) "1"
set ::ozcrGraph(y,stepsize) "0"
set ::ozcrGraph(y,showticks) "yes"
set ::ozcrGraph(lower,x) ""
set ::ozcrGraph(l,position) "right"
set ::ozcrGraph(lower,y) ""
set ::ozcrGraph(y,type) "log10(y)"
set ::ozhrGraph(e,fill) "Black"
set ::ozhrGraph(e,scale) "no"
set ::ozhrGraph(e,dash) "0"
set ::ozhrGraph(e,linewidth) "2"
set ::ozhrGraph(y,min) ""
set ::ozhrGraph(l,hide) "yes"
set ::ozhrGraph(e,resoutline) "blue"
set ::ozhrGraph(e,xdata) "{}"
set ::ozhrGraph(e,element) "0"
set ::ozhrGraph(y,max) ""
set ::ozhrGraph(x,linewidth) "2"
set ::ozhrGraph(colorselection) {black red green blue cyan magenta yellow violet purple orange pink gray}
set ::ozhrGraph(x,titlefont) {Helvetica 10}
set ::ozhrGraph(y,titlecolor) "black"
set ::ozhrGraph(y,loose) "no"
set ::ozhrGraph(fit,background) "#cccccc"
set ::ozhrGraph(x,size) "12"
set ::ozhrGraph(e,dashcolor) "Black"
set ::ozhrGraph(e,outlinewidth) "1"
set ::ozhrGraph(x,ticklength) "10"
set ::ozhrGraph(l,posx) "10"
set ::ozhrGraph(e,errlinewidth) "1"
set ::ozhrGraph(l,posy) "10"
set ::ozhrGraph(e,linehide) "0"
set ::ozhrGraph(graph,fg) "black"
set ::ozhrGraph(e,elementname) "{}"
set ::ozhrGraph(dashnames) {{-} {..} {--} {.-}  {..-} {--.}}
set ::ozhrGraph(e,reshide) "no"
set ::ozhrGraph(graph,relief) "flat"
set ::ozhrGraph(e,pixels) "4"
set ::ozhrGraph(dashpattern) {{0} {2 2} {8 2 8 2} {2 2 8 2}  {2 2 2 2 8 2} {8 2 8 2 2 2} }
set ::ozhrGraph(x,tickcolor) "black"
set ::ozhrGraph(x,logscale) "1"
set ::ozhrGraph(e,resstipples) "hline1"
set ::ozhrGraph(y,title) "I(Q)"
set ::ozhrGraph(l,bg) "white"
set ::ozhrGraph(e,errtags) "{}"
set ::ozhrGraph(e,symbolhide) "no"
set ::ozhrGraph(c,hide) "yes"
set ::ozhrGraph(plot,borderwidth) "0"
set ::ozhrGraph(y,rot) "0"
set ::ozhrGraph(e,smooth) "linear"
set ::ozhrGraph(e,offdashcolor) "White"
set ::ozhrGraph(g,dash) "0"
set ::ozhrGraph(y,color) "Black"
set ::ozhrGraph(x,subticks) "5"
set ::ozhrGraph(l,padx) {0 0}
set ::ozhrGraph(y,linewidth) "2"
set ::ozhrGraph(l,pady) {0 0}
set ::ozhrGraph(y,titlefont) {Helvetica 10}
set ::ozhrGraph(x,loose) "no"
set ::ozhrGraph(x,type) "log10(x)"
set ::ozhrGraph(y,logscale) "1"
set ::ozhrGraph(e,restags) "{}"
set ::ozhrGraph(title) "unknown"
set ::ozhrGraph(l,anchor) "n"
set ::ozhrGraph(GraphName) "ozhrGraph"
set ::ozhrGraph(symbolselection) {square circle diamond plus cross splus scross triangle}
set ::ozhrGraph(e,errorhide) "no"
set ::ozhrGraph(y,subticks) "5"
set ::ozhrGraph(l,ipadx) {0 0}
set ::ozhrGraph(c,color) "black"
set ::ozhrGraph(margin,plotpadx) {5 5}
set ::ozhrGraph(x,tickfont) {Helvetica 10}
set ::ozhrGraph(x,title) {Q / nm^-1}
set ::ozhrGraph(l,ipady) {0 0}
set ::ozhrGraph(l,font) {Helvetica 8}
set ::ozhrGraph(y,tickcolor) "black"
set ::ozhrGraph(c,linewidth) "1"
set ::ozhrGraph(margin,plotpady) {5 5}
set ::ozhrGraph(fitrange) "no"
set ::ozhrGraph(margin,right) "0"
set ::ozhrGraph(x,min) ""
set ::ozhrGraph(e,errfill) "Black"
set ::ozhrGraph(height) "512"
set ::ozhrGraph(e,erroutline) "blue"
set ::ozhrGraph(e,errdash) "0"
set ::ozhrGraph(y,ticklength) "10"
set ::ozhrGraph(g,color) "black"
set ::ozhrGraph(x,max) ""
set ::ozhrGraph(g,linewidth) "1"
set ::ozhrGraph(x,color) "Black"
set ::ozhrGraph(l,legendtext) "unknown"
set ::ozhrGraph(e,ydata) "{}"
set ::ozhrGraph(y,mapped) "1"
set ::ozhrGraph(margin,top) "0"
set ::ozhrGraph(l,borderwidth) "2"
set ::ozhrGraph(e,errstipples) "hline1"
set ::ozhrGraph(e,symbol) "circle"
set ::ozhrGraph(y,tickfont) {Helvetica 10}
set ::ozhrGraph(font) {Helvetica 10}
set ::ozhrGraph(graph,bg) "white"
set ::ozhrGraph(margin,bottom) "0"
set ::ozhrGraph(e,outline) "Black"
set ::ozhrGraph(e,resfill) "Black"
set ::ozhrGraph(plot,relief) "flat"
set ::ozhrGraph(e,resdash) "0"
set ::ozhrGraph(x,showticks) "yes"
set ::ozhrGraph(x,mapped) "1"
set ::ozhrGraph(y,factor) "1.0"
set ::ozhrGraph(stipples) {bdiagonal1 bdiagonal2 checker2 checker3  cross1 cross2 cross3 crossdiag  dot1 dot2 dot3 dot4 fdiagonal1 fdiagonal2  hline1 hline2 lbottom ltop rbottom rtop  vline1 vline2}
set ::ozhrGraph(graph,borderwidth) "0"
set ::ozhrGraph(e,resdata) "{}"
set ::ozhrGraph(x,titlecolor) "black"
set ::ozhrGraph(c,dash) "0"
set ::ozhrGraph(y,size) "12"
set ::ozhrGraph(x,rot) "0"
set ::ozhrGraph(e,error) "{}"
set ::ozhrGraph(x,factor) "1.0"
set ::ozhrGraph(x,stepsize) "0"
set ::ozhrGraph(plot,background) "gray90"
set ::ozhrGraph(l,fg) "black"
set ::ozhrGraph(g,hide) "yes"
set ::ozhrGraph(margin,left) "0"
set ::ozhrGraph(l,relief) "sunken"
set ::ozhrGraph(w) ""
set ::ozhrGraph(upper,x) ""
set ::ozhrGraph(width) "768"
set ::ozhrGraph(g,minor) "no"
set ::ozhrGraph(upper,y) ""
set ::ozhrGraph(e,reslinewidth) "1"
set ::ozhrGraph(y,stepsize) "0"
set ::ozhrGraph(y,showticks) "yes"
set ::ozhrGraph(lower,x) ""
set ::ozhrGraph(l,position) "right"
set ::ozhrGraph(lower,y) ""
set ::ozhrGraph(y,type) "log10(y)"
set ::ozgammarGraph(e,fill) "Black"
set ::ozgammarGraph(e,scale) "no"
set ::ozgammarGraph(e,dash) "0"
set ::ozgammarGraph(e,linewidth) "2"
set ::ozgammarGraph(y,min) ""
set ::ozgammarGraph(l,hide) "yes"
set ::ozgammarGraph(e,resoutline) "blue"
set ::ozgammarGraph(e,xdata) "{}"
set ::ozgammarGraph(e,element) "0"
set ::ozgammarGraph(y,max) ""
set ::ozgammarGraph(x,linewidth) "2"
set ::ozgammarGraph(colorselection) {black red green blue cyan magenta yellow violet purple orange pink gray}
set ::ozgammarGraph(x,titlefont) {Helvetica 10}
set ::ozgammarGraph(y,titlecolor) "black"
set ::ozgammarGraph(y,loose) "no"
set ::ozgammarGraph(fit,background) "#cccccc"
set ::ozgammarGraph(x,size) "12"
set ::ozgammarGraph(e,dashcolor) "Black"
set ::ozgammarGraph(e,outlinewidth) "1"
set ::ozgammarGraph(x,ticklength) "10"
set ::ozgammarGraph(l,posx) "10"
set ::ozgammarGraph(e,errlinewidth) "1"
set ::ozgammarGraph(l,posy) "10"
set ::ozgammarGraph(e,linehide) "0"
set ::ozgammarGraph(graph,fg) "black"
set ::ozgammarGraph(e,elementname) "{}"
set ::ozgammarGraph(dashnames) {{-} {..} {--} {.-}  {..-} {--.}}
set ::ozgammarGraph(e,reshide) "no"
set ::ozgammarGraph(graph,relief) "flat"
set ::ozgammarGraph(e,pixels) "4"
set ::ozgammarGraph(dashpattern) {{0} {2 2} {8 2 8 2} {2 2 8 2}  {2 2 2 2 8 2} {8 2 8 2 2 2} }
set ::ozgammarGraph(x,tickcolor) "black"
set ::ozgammarGraph(x,logscale) "1"
set ::ozgammarGraph(e,resstipples) "hline1"
set ::ozgammarGraph(y,title) "I(Q)"
set ::ozgammarGraph(l,bg) "white"
set ::ozgammarGraph(e,errtags) "{}"
set ::ozgammarGraph(e,symbolhide) "no"
set ::ozgammarGraph(c,hide) "yes"
set ::ozgammarGraph(plot,borderwidth) "0"
set ::ozgammarGraph(y,rot) "0"
set ::ozgammarGraph(e,smooth) "linear"
set ::ozgammarGraph(e,offdashcolor) "White"
set ::ozgammarGraph(g,dash) "0"
set ::ozgammarGraph(y,color) "Black"
set ::ozgammarGraph(x,subticks) "5"
set ::ozgammarGraph(l,padx) {0 0}
set ::ozgammarGraph(y,linewidth) "2"
set ::ozgammarGraph(l,pady) {0 0}
set ::ozgammarGraph(y,titlefont) {Helvetica 10}
set ::ozgammarGraph(x,loose) "no"
set ::ozgammarGraph(x,type) "log10(x)"
set ::ozgammarGraph(y,logscale) "1"
set ::ozgammarGraph(e,restags) "{}"
set ::ozgammarGraph(title) "unknown"
set ::ozgammarGraph(l,anchor) "n"
set ::ozgammarGraph(GraphName) "ozgammarGraph"
set ::ozgammarGraph(symbolselection) {square circle diamond plus cross splus scross triangle}
set ::ozgammarGraph(e,errorhide) "no"
set ::ozgammarGraph(y,subticks) "5"
set ::ozgammarGraph(l,ipadx) {0 0}
set ::ozgammarGraph(c,color) "black"
set ::ozgammarGraph(margin,plotpadx) {5 5}
set ::ozgammarGraph(x,tickfont) {Helvetica 10}
set ::ozgammarGraph(x,title) {Q / nm^-1}
set ::ozgammarGraph(l,ipady) {0 0}
set ::ozgammarGraph(l,font) {Helvetica 8}
set ::ozgammarGraph(y,tickcolor) "black"
set ::ozgammarGraph(c,linewidth) "1"
set ::ozgammarGraph(margin,plotpady) {5 5}
set ::ozgammarGraph(fitrange) "no"
set ::ozgammarGraph(margin,right) "0"
set ::ozgammarGraph(x,min) ""
set ::ozgammarGraph(e,errfill) "Black"
set ::ozgammarGraph(height) "512"
set ::ozgammarGraph(e,erroutline) "blue"
set ::ozgammarGraph(e,errdash) "0"
set ::ozgammarGraph(y,ticklength) "10"
set ::ozgammarGraph(g,color) "black"
set ::ozgammarGraph(x,max) ""
set ::ozgammarGraph(g,linewidth) "1"
set ::ozgammarGraph(x,color) "Black"
set ::ozgammarGraph(l,legendtext) "unknown"
set ::ozgammarGraph(e,ydata) "{}"
set ::ozgammarGraph(y,mapped) "1"
set ::ozgammarGraph(margin,top) "0"
set ::ozgammarGraph(l,borderwidth) "2"
set ::ozgammarGraph(e,errstipples) "hline1"
set ::ozgammarGraph(e,symbol) "circle"
set ::ozgammarGraph(y,tickfont) {Helvetica 10}
set ::ozgammarGraph(font) {Helvetica 10}
set ::ozgammarGraph(graph,bg) "white"
set ::ozgammarGraph(margin,bottom) "0"
set ::ozgammarGraph(e,outline) "Black"
set ::ozgammarGraph(e,resfill) "Black"
set ::ozgammarGraph(plot,relief) "flat"
set ::ozgammarGraph(e,resdash) "0"
set ::ozgammarGraph(x,showticks) "yes"
set ::ozgammarGraph(x,mapped) "1"
set ::ozgammarGraph(y,factor) "1.0"
set ::ozgammarGraph(stipples) {bdiagonal1 bdiagonal2 checker2 checker3  cross1 cross2 cross3 crossdiag  dot1 dot2 dot3 dot4 fdiagonal1 fdiagonal2  hline1 hline2 lbottom ltop rbottom rtop  vline1 vline2}
set ::ozgammarGraph(graph,borderwidth) "0"
set ::ozgammarGraph(e,resdata) "{}"
set ::ozgammarGraph(x,titlecolor) "black"
set ::ozgammarGraph(c,dash) "0"
set ::ozgammarGraph(y,size) "12"
set ::ozgammarGraph(x,rot) "0"
set ::ozgammarGraph(e,error) "{}"
set ::ozgammarGraph(x,factor) "1.0"
set ::ozgammarGraph(x,stepsize) "0"
set ::ozgammarGraph(plot,background) "gray90"
set ::ozgammarGraph(l,fg) "black"
set ::ozgammarGraph(g,hide) "yes"
set ::ozgammarGraph(margin,left) "0"
set ::ozgammarGraph(l,relief) "sunken"
set ::ozgammarGraph(w) ""
set ::ozgammarGraph(upper,x) ""
set ::ozgammarGraph(width) "768"
set ::ozgammarGraph(g,minor) "no"
set ::ozgammarGraph(upper,y) ""
set ::ozgammarGraph(e,reslinewidth) "1"
set ::ozgammarGraph(y,stepsize) "0"
set ::ozgammarGraph(y,showticks) "yes"
set ::ozgammarGraph(lower,x) ""
set ::ozgammarGraph(l,position) "right"
set ::ozgammarGraph(lower,y) ""
set ::ozgammarGraph(y,type) "log10(y)"
set ::ozbetaUrGraph(e,fill) "Black"
set ::ozbetaUrGraph(e,scale) "no"
set ::ozbetaUrGraph(e,dash) "0"
set ::ozbetaUrGraph(e,linewidth) "2"
set ::ozbetaUrGraph(y,min) ""
set ::ozbetaUrGraph(l,hide) "yes"
set ::ozbetaUrGraph(e,resoutline) "blue"
set ::ozbetaUrGraph(e,xdata) "{}"
set ::ozbetaUrGraph(e,element) "0"
set ::ozbetaUrGraph(y,max) ""
set ::ozbetaUrGraph(x,linewidth) "2"
set ::ozbetaUrGraph(colorselection) {black red green blue cyan magenta yellow violet purple orange pink gray}
set ::ozbetaUrGraph(x,titlefont) {Helvetica 10}
set ::ozbetaUrGraph(y,titlecolor) "black"
set ::ozbetaUrGraph(y,loose) "no"
set ::ozbetaUrGraph(fit,background) "#cccccc"
set ::ozbetaUrGraph(x,size) "12"
set ::ozbetaUrGraph(e,dashcolor) "Black"
set ::ozbetaUrGraph(e,outlinewidth) "1"
set ::ozbetaUrGraph(x,ticklength) "10"
set ::ozbetaUrGraph(l,posx) "10"
set ::ozbetaUrGraph(e,errlinewidth) "1"
set ::ozbetaUrGraph(l,posy) "10"
set ::ozbetaUrGraph(e,linehide) "0"
set ::ozbetaUrGraph(graph,fg) "black"
set ::ozbetaUrGraph(e,elementname) "{}"
set ::ozbetaUrGraph(dashnames) {{-} {..} {--} {.-}  {..-} {--.}}
set ::ozbetaUrGraph(e,reshide) "no"
set ::ozbetaUrGraph(graph,relief) "flat"
set ::ozbetaUrGraph(e,pixels) "4"
set ::ozbetaUrGraph(dashpattern) {{0} {2 2} {8 2 8 2} {2 2 8 2}  {2 2 2 2 8 2} {8 2 8 2 2 2} }
set ::ozbetaUrGraph(x,tickcolor) "black"
set ::ozbetaUrGraph(x,logscale) "1"
set ::ozbetaUrGraph(e,resstipples) "hline1"
set ::ozbetaUrGraph(y,title) "I(Q)"
set ::ozbetaUrGraph(l,bg) "white"
set ::ozbetaUrGraph(e,errtags) "{}"
set ::ozbetaUrGraph(e,symbolhide) "no"
set ::ozbetaUrGraph(c,hide) "yes"
set ::ozbetaUrGraph(plot,borderwidth) "0"
set ::ozbetaUrGraph(y,rot) "0"
set ::ozbetaUrGraph(e,smooth) "linear"
set ::ozbetaUrGraph(e,offdashcolor) "White"
set ::ozbetaUrGraph(g,dash) "0"
set ::ozbetaUrGraph(y,color) "Black"
set ::ozbetaUrGraph(x,subticks) "5"
set ::ozbetaUrGraph(l,padx) {0 0}
set ::ozbetaUrGraph(y,linewidth) "2"
set ::ozbetaUrGraph(l,pady) {0 0}
set ::ozbetaUrGraph(y,titlefont) {Helvetica 10}
set ::ozbetaUrGraph(x,loose) "no"
set ::ozbetaUrGraph(x,type) "log10(x)"
set ::ozbetaUrGraph(y,logscale) "1"
set ::ozbetaUrGraph(e,restags) "{}"
set ::ozbetaUrGraph(title) "unknown"
set ::ozbetaUrGraph(l,anchor) "n"
set ::ozbetaUrGraph(GraphName) "ozbetaUrGraph"
set ::ozbetaUrGraph(symbolselection) {square circle diamond plus cross splus scross triangle}
set ::ozbetaUrGraph(e,errorhide) "no"
set ::ozbetaUrGraph(y,subticks) "5"
set ::ozbetaUrGraph(l,ipadx) {0 0}
set ::ozbetaUrGraph(c,color) "black"
set ::ozbetaUrGraph(margin,plotpadx) {5 5}
set ::ozbetaUrGraph(x,tickfont) {Helvetica 10}
set ::ozbetaUrGraph(x,title) {Q / nm^-1}
set ::ozbetaUrGraph(l,ipady) {0 0}
set ::ozbetaUrGraph(l,font) {Helvetica 8}
set ::ozbetaUrGraph(y,tickcolor) "black"
set ::ozbetaUrGraph(c,linewidth) "1"
set ::ozbetaUrGraph(margin,plotpady) {5 5}
set ::ozbetaUrGraph(fitrange) "no"
set ::ozbetaUrGraph(margin,right) "0"
set ::ozbetaUrGraph(x,min) ""
set ::ozbetaUrGraph(e,errfill) "Black"
set ::ozbetaUrGraph(height) "512"
set ::ozbetaUrGraph(e,erroutline) "blue"
set ::ozbetaUrGraph(e,errdash) "0"
set ::ozbetaUrGraph(y,ticklength) "10"
set ::ozbetaUrGraph(g,color) "black"
set ::ozbetaUrGraph(x,max) ""
set ::ozbetaUrGraph(g,linewidth) "1"
set ::ozbetaUrGraph(x,color) "Black"
set ::ozbetaUrGraph(l,legendtext) "unknown"
set ::ozbetaUrGraph(e,ydata) "{}"
set ::ozbetaUrGraph(y,mapped) "1"
set ::ozbetaUrGraph(margin,top) "0"
set ::ozbetaUrGraph(l,borderwidth) "2"
set ::ozbetaUrGraph(e,errstipples) "hline1"
set ::ozbetaUrGraph(e,symbol) "circle"
set ::ozbetaUrGraph(y,tickfont) {Helvetica 10}
set ::ozbetaUrGraph(font) {Helvetica 10}
set ::ozbetaUrGraph(graph,bg) "white"
set ::ozbetaUrGraph(margin,bottom) "0"
set ::ozbetaUrGraph(e,outline) "Black"
set ::ozbetaUrGraph(e,resfill) "Black"
set ::ozbetaUrGraph(plot,relief) "flat"
set ::ozbetaUrGraph(e,resdash) "0"
set ::ozbetaUrGraph(x,showticks) "yes"
set ::ozbetaUrGraph(x,mapped) "1"
set ::ozbetaUrGraph(y,factor) "1.0"
set ::ozbetaUrGraph(stipples) {bdiagonal1 bdiagonal2 checker2 checker3  cross1 cross2 cross3 crossdiag  dot1 dot2 dot3 dot4 fdiagonal1 fdiagonal2  hline1 hline2 lbottom ltop rbottom rtop  vline1 vline2}
set ::ozbetaUrGraph(graph,borderwidth) "0"
set ::ozbetaUrGraph(e,resdata) "{}"
set ::ozbetaUrGraph(x,titlecolor) "black"
set ::ozbetaUrGraph(c,dash) "0"
set ::ozbetaUrGraph(y,size) "12"
set ::ozbetaUrGraph(x,rot) "0"
set ::ozbetaUrGraph(e,error) "{}"
set ::ozbetaUrGraph(x,factor) "1.0"
set ::ozbetaUrGraph(x,stepsize) "0"
set ::ozbetaUrGraph(plot,background) "gray90"
set ::ozbetaUrGraph(l,fg) "black"
set ::ozbetaUrGraph(g,hide) "yes"
set ::ozbetaUrGraph(margin,left) "0"
set ::ozbetaUrGraph(l,relief) "sunken"
set ::ozbetaUrGraph(w) ""
set ::ozbetaUrGraph(upper,x) ""
set ::ozbetaUrGraph(width) "768"
set ::ozbetaUrGraph(g,minor) "no"
set ::ozbetaUrGraph(upper,y) ""
set ::ozbetaUrGraph(e,reslinewidth) "1"
set ::ozbetaUrGraph(y,stepsize) "0"
set ::ozbetaUrGraph(y,showticks) "yes"
set ::ozbetaUrGraph(lower,x) ""
set ::ozbetaUrGraph(l,position) "right"
set ::ozbetaUrGraph(lower,y) ""
set ::ozbetaUrGraph(y,type) "log10(y)"
set ::ozBrGraph(e,fill) "Black"
set ::ozBrGraph(e,scale) "no"
set ::ozBrGraph(e,dash) "0"
set ::ozBrGraph(e,linewidth) "2"
set ::ozBrGraph(y,min) ""
set ::ozBrGraph(l,hide) "yes"
set ::ozBrGraph(e,resoutline) "blue"
set ::ozBrGraph(e,xdata) "{}"
set ::ozBrGraph(e,element) "0"
set ::ozBrGraph(y,max) ""
set ::ozBrGraph(x,linewidth) "2"
set ::ozBrGraph(colorselection) {black red green blue cyan magenta yellow violet purple orange pink gray}
set ::ozBrGraph(x,titlefont) {Helvetica 10}
set ::ozBrGraph(y,titlecolor) "black"
set ::ozBrGraph(y,loose) "no"
set ::ozBrGraph(fit,background) "#cccccc"
set ::ozBrGraph(x,size) "12"
set ::ozBrGraph(e,dashcolor) "Black"
set ::ozBrGraph(e,outlinewidth) "1"
set ::ozBrGraph(x,ticklength) "10"
set ::ozBrGraph(l,posx) "10"
set ::ozBrGraph(e,errlinewidth) "1"
set ::ozBrGraph(l,posy) "10"
set ::ozBrGraph(e,linehide) "0"
set ::ozBrGraph(graph,fg) "black"
set ::ozBrGraph(e,elementname) "{}"
set ::ozBrGraph(dashnames) {{-} {..} {--} {.-}  {..-} {--.}}
set ::ozBrGraph(e,reshide) "no"
set ::ozBrGraph(graph,relief) "flat"
set ::ozBrGraph(e,pixels) "4"
set ::ozBrGraph(dashpattern) {{0} {2 2} {8 2 8 2} {2 2 8 2}  {2 2 2 2 8 2} {8 2 8 2 2 2} }
set ::ozBrGraph(x,tickcolor) "black"
set ::ozBrGraph(x,logscale) "1"
set ::ozBrGraph(e,resstipples) "hline1"
set ::ozBrGraph(y,title) "I(Q)"
set ::ozBrGraph(l,bg) "white"
set ::ozBrGraph(e,errtags) "{}"
set ::ozBrGraph(e,symbolhide) "no"
set ::ozBrGraph(c,hide) "yes"
set ::ozBrGraph(plot,borderwidth) "0"
set ::ozBrGraph(y,rot) "0"
set ::ozBrGraph(e,smooth) "linear"
set ::ozBrGraph(e,offdashcolor) "White"
set ::ozBrGraph(g,dash) "0"
set ::ozBrGraph(y,color) "Black"
set ::ozBrGraph(x,subticks) "5"
set ::ozBrGraph(l,padx) {0 0}
set ::ozBrGraph(y,linewidth) "2"
set ::ozBrGraph(l,pady) {0 0}
set ::ozBrGraph(y,titlefont) {Helvetica 10}
set ::ozBrGraph(x,loose) "no"
set ::ozBrGraph(x,type) "log10(x)"
set ::ozBrGraph(y,logscale) "1"
set ::ozBrGraph(e,restags) "{}"
set ::ozBrGraph(title) "unknown"
set ::ozBrGraph(l,anchor) "n"
set ::ozBrGraph(GraphName) "ozBrGraph"
set ::ozBrGraph(symbolselection) {square circle diamond plus cross splus scross triangle}
set ::ozBrGraph(e,errorhide) "no"
set ::ozBrGraph(y,subticks) "5"
set ::ozBrGraph(l,ipadx) {0 0}
set ::ozBrGraph(c,color) "black"
set ::ozBrGraph(margin,plotpadx) {5 5}
set ::ozBrGraph(x,tickfont) {Helvetica 10}
set ::ozBrGraph(x,title) {Q / nm^-1}
set ::ozBrGraph(l,ipady) {0 0}
set ::ozBrGraph(l,font) {Helvetica 8}
set ::ozBrGraph(y,tickcolor) "black"
set ::ozBrGraph(c,linewidth) "1"
set ::ozBrGraph(margin,plotpady) {5 5}
set ::ozBrGraph(fitrange) "no"
set ::ozBrGraph(margin,right) "0"
set ::ozBrGraph(x,min) ""
set ::ozBrGraph(e,errfill) "Black"
set ::ozBrGraph(height) "512"
set ::ozBrGraph(e,erroutline) "blue"
set ::ozBrGraph(e,errdash) "0"
set ::ozBrGraph(y,ticklength) "10"
set ::ozBrGraph(g,color) "black"
set ::ozBrGraph(x,max) ""
set ::ozBrGraph(g,linewidth) "1"
set ::ozBrGraph(x,color) "Black"
set ::ozBrGraph(l,legendtext) "unknown"
set ::ozBrGraph(e,ydata) "{}"
set ::ozBrGraph(y,mapped) "1"
set ::ozBrGraph(margin,top) "0"
set ::ozBrGraph(l,borderwidth) "2"
set ::ozBrGraph(e,errstipples) "hline1"
set ::ozBrGraph(e,symbol) "circle"
set ::ozBrGraph(y,tickfont) {Helvetica 10}
set ::ozBrGraph(font) {Helvetica 10}
set ::ozBrGraph(graph,bg) "white"
set ::ozBrGraph(margin,bottom) "0"
set ::ozBrGraph(e,outline) "Black"
set ::ozBrGraph(e,resfill) "Black"
set ::ozBrGraph(plot,relief) "flat"
set ::ozBrGraph(e,resdash) "0"
set ::ozBrGraph(x,showticks) "yes"
set ::ozBrGraph(x,mapped) "1"
set ::ozBrGraph(y,factor) "1.0"
set ::ozBrGraph(stipples) {bdiagonal1 bdiagonal2 checker2 checker3  cross1 cross2 cross3 crossdiag  dot1 dot2 dot3 dot4 fdiagonal1 fdiagonal2  hline1 hline2 lbottom ltop rbottom rtop  vline1 vline2}
set ::ozBrGraph(graph,borderwidth) "0"
set ::ozBrGraph(e,resdata) "{}"
set ::ozBrGraph(x,titlecolor) "black"
set ::ozBrGraph(c,dash) "0"
set ::ozBrGraph(y,size) "12"
set ::ozBrGraph(x,rot) "0"
set ::ozBrGraph(e,error) "{}"
set ::ozBrGraph(x,factor) "1.0"
set ::ozBrGraph(x,stepsize) "0"
set ::ozBrGraph(plot,background) "gray90"
set ::ozBrGraph(l,fg) "black"
set ::ozBrGraph(g,hide) "yes"
set ::ozBrGraph(margin,left) "0"
set ::ozBrGraph(l,relief) "sunken"
set ::ozBrGraph(w) ""
set ::ozBrGraph(upper,x) ""
set ::ozBrGraph(width) "768"
set ::ozBrGraph(g,minor) "no"
set ::ozBrGraph(upper,y) ""
set ::ozBrGraph(e,reslinewidth) "1"
set ::ozBrGraph(y,stepsize) "0"
set ::ozBrGraph(y,showticks) "yes"
set ::ozBrGraph(lower,x) ""
set ::ozBrGraph(l,position) "right"
set ::ozBrGraph(lower,y) ""
set ::ozBrGraph(y,type) "log10(y)"
set ::ozyrGraph(e,fill) "Black"
set ::ozyrGraph(e,scale) "no"
set ::ozyrGraph(e,dash) "0"
set ::ozyrGraph(e,linewidth) "2"
set ::ozyrGraph(y,min) ""
set ::ozyrGraph(l,hide) "yes"
set ::ozyrGraph(e,resoutline) "blue"
set ::ozyrGraph(e,xdata) "{}"
set ::ozyrGraph(e,element) "0"
set ::ozyrGraph(y,max) ""
set ::ozyrGraph(x,linewidth) "2"
set ::ozyrGraph(colorselection) {black red green blue cyan magenta yellow violet purple orange pink gray}
set ::ozyrGraph(x,titlefont) {Helvetica 10}
set ::ozyrGraph(y,titlecolor) "black"
set ::ozyrGraph(y,loose) "no"
set ::ozyrGraph(fit,background) "#cccccc"
set ::ozyrGraph(x,size) "12"
set ::ozyrGraph(e,dashcolor) "Black"
set ::ozyrGraph(e,outlinewidth) "1"
set ::ozyrGraph(x,ticklength) "10"
set ::ozyrGraph(l,posx) "10"
set ::ozyrGraph(e,errlinewidth) "1"
set ::ozyrGraph(l,posy) "10"
set ::ozyrGraph(e,linehide) "0"
set ::ozyrGraph(graph,fg) "black"
set ::ozyrGraph(e,elementname) "{}"
set ::ozyrGraph(dashnames) {{-} {..} {--} {.-}  {..-} {--.}}
set ::ozyrGraph(e,reshide) "no"
set ::ozyrGraph(graph,relief) "flat"
set ::ozyrGraph(e,pixels) "4"
set ::ozyrGraph(dashpattern) {{0} {2 2} {8 2 8 2} {2 2 8 2}  {2 2 2 2 8 2} {8 2 8 2 2 2} }
set ::ozyrGraph(x,tickcolor) "black"
set ::ozyrGraph(x,logscale) "1"
set ::ozyrGraph(e,resstipples) "hline1"
set ::ozyrGraph(y,title) "I(Q)"
set ::ozyrGraph(l,bg) "white"
set ::ozyrGraph(e,errtags) "{}"
set ::ozyrGraph(e,symbolhide) "no"
set ::ozyrGraph(c,hide) "yes"
set ::ozyrGraph(plot,borderwidth) "0"
set ::ozyrGraph(y,rot) "0"
set ::ozyrGraph(e,smooth) "linear"
set ::ozyrGraph(e,offdashcolor) "White"
set ::ozyrGraph(g,dash) "0"
set ::ozyrGraph(y,color) "Black"
set ::ozyrGraph(x,subticks) "5"
set ::ozyrGraph(l,padx) {0 0}
set ::ozyrGraph(y,linewidth) "2"
set ::ozyrGraph(l,pady) {0 0}
set ::ozyrGraph(y,titlefont) {Helvetica 10}
set ::ozyrGraph(x,loose) "no"
set ::ozyrGraph(x,type) "log10(x)"
set ::ozyrGraph(y,logscale) "1"
set ::ozyrGraph(e,restags) "{}"
set ::ozyrGraph(title) "unknown"
set ::ozyrGraph(l,anchor) "n"
set ::ozyrGraph(GraphName) "ozyrGraph"
set ::ozyrGraph(symbolselection) {square circle diamond plus cross splus scross triangle}
set ::ozyrGraph(e,errorhide) "no"
set ::ozyrGraph(y,subticks) "5"
set ::ozyrGraph(l,ipadx) {0 0}
set ::ozyrGraph(c,color) "black"
set ::ozyrGraph(margin,plotpadx) {5 5}
set ::ozyrGraph(x,tickfont) {Helvetica 10}
set ::ozyrGraph(x,title) {Q / nm^-1}
set ::ozyrGraph(l,ipady) {0 0}
set ::ozyrGraph(l,font) {Helvetica 8}
set ::ozyrGraph(y,tickcolor) "black"
set ::ozyrGraph(c,linewidth) "1"
set ::ozyrGraph(margin,plotpady) {5 5}
set ::ozyrGraph(fitrange) "no"
set ::ozyrGraph(margin,right) "0"
set ::ozyrGraph(x,min) ""
set ::ozyrGraph(e,errfill) "Black"
set ::ozyrGraph(height) "512"
set ::ozyrGraph(e,erroutline) "blue"
set ::ozyrGraph(e,errdash) "0"
set ::ozyrGraph(y,ticklength) "10"
set ::ozyrGraph(g,color) "black"
set ::ozyrGraph(x,max) ""
set ::ozyrGraph(g,linewidth) "1"
set ::ozyrGraph(x,color) "Black"
set ::ozyrGraph(l,legendtext) "unknown"
set ::ozyrGraph(e,ydata) "{}"
set ::ozyrGraph(y,mapped) "1"
set ::ozyrGraph(margin,top) "0"
set ::ozyrGraph(l,borderwidth) "2"
set ::ozyrGraph(e,errstipples) "hline1"
set ::ozyrGraph(e,symbol) "circle"
set ::ozyrGraph(y,tickfont) {Helvetica 10}
set ::ozyrGraph(font) {Helvetica 10}
set ::ozyrGraph(graph,bg) "white"
set ::ozyrGraph(margin,bottom) "0"
set ::ozyrGraph(e,outline) "Black"
set ::ozyrGraph(e,resfill) "Black"
set ::ozyrGraph(plot,relief) "flat"
set ::ozyrGraph(e,resdash) "0"
set ::ozyrGraph(x,showticks) "yes"
set ::ozyrGraph(x,mapped) "1"
set ::ozyrGraph(y,factor) "1.0"
set ::ozyrGraph(stipples) {bdiagonal1 bdiagonal2 checker2 checker3  cross1 cross2 cross3 crossdiag  dot1 dot2 dot3 dot4 fdiagonal1 fdiagonal2  hline1 hline2 lbottom ltop rbottom rtop  vline1 vline2}
set ::ozyrGraph(graph,borderwidth) "0"
set ::ozyrGraph(e,resdata) "{}"
set ::ozyrGraph(x,titlecolor) "black"
set ::ozyrGraph(c,dash) "0"
set ::ozyrGraph(y,size) "12"
set ::ozyrGraph(x,rot) "0"
set ::ozyrGraph(e,error) "{}"
set ::ozyrGraph(x,factor) "1.0"
set ::ozyrGraph(x,stepsize) "0"
set ::ozyrGraph(plot,background) "gray90"
set ::ozyrGraph(l,fg) "black"
set ::ozyrGraph(g,hide) "yes"
set ::ozyrGraph(margin,left) "0"
set ::ozyrGraph(l,relief) "sunken"
set ::ozyrGraph(w) ""
set ::ozyrGraph(upper,x) ""
set ::ozyrGraph(width) "768"
set ::ozyrGraph(g,minor) "no"
set ::ozyrGraph(upper,y) ""
set ::ozyrGraph(e,reslinewidth) "1"
set ::ozyrGraph(y,stepsize) "0"
set ::ozyrGraph(y,showticks) "yes"
set ::ozyrGraph(lower,x) ""
set ::ozyrGraph(l,position) "right"
set ::ozyrGraph(lower,y) ""
set ::ozyrGraph(y,type) "log10(y)"
set ::ozfrGraph(e,fill) "Black"
set ::ozfrGraph(e,scale) "no"
set ::ozfrGraph(e,dash) "0"
set ::ozfrGraph(e,linewidth) "2"
set ::ozfrGraph(y,min) ""
set ::ozfrGraph(l,hide) "yes"
set ::ozfrGraph(e,resoutline) "blue"
set ::ozfrGraph(e,xdata) "{}"
set ::ozfrGraph(e,element) "0"
set ::ozfrGraph(y,max) ""
set ::ozfrGraph(x,linewidth) "2"
set ::ozfrGraph(colorselection) {black red green blue cyan magenta yellow violet purple orange pink gray}
set ::ozfrGraph(x,titlefont) {Helvetica 10}
set ::ozfrGraph(y,titlecolor) "black"
set ::ozfrGraph(y,loose) "no"
set ::ozfrGraph(fit,background) "#cccccc"
set ::ozfrGraph(x,size) "12"
set ::ozfrGraph(e,dashcolor) "Black"
set ::ozfrGraph(e,outlinewidth) "1"
set ::ozfrGraph(x,ticklength) "10"
set ::ozfrGraph(l,posx) "10"
set ::ozfrGraph(e,errlinewidth) "1"
set ::ozfrGraph(l,posy) "10"
set ::ozfrGraph(e,linehide) "0"
set ::ozfrGraph(graph,fg) "black"
set ::ozfrGraph(e,elementname) "{}"
set ::ozfrGraph(dashnames) {{-} {..} {--} {.-}  {..-} {--.}}
set ::ozfrGraph(e,reshide) "no"
set ::ozfrGraph(graph,relief) "flat"
set ::ozfrGraph(e,pixels) "4"
set ::ozfrGraph(dashpattern) {{0} {2 2} {8 2 8 2} {2 2 8 2}  {2 2 2 2 8 2} {8 2 8 2 2 2} }
set ::ozfrGraph(x,tickcolor) "black"
set ::ozfrGraph(x,logscale) "1"
set ::ozfrGraph(e,resstipples) "hline1"
set ::ozfrGraph(y,title) "I(Q)"
set ::ozfrGraph(l,bg) "white"
set ::ozfrGraph(e,errtags) "{}"
set ::ozfrGraph(e,symbolhide) "no"
set ::ozfrGraph(c,hide) "yes"
set ::ozfrGraph(plot,borderwidth) "0"
set ::ozfrGraph(y,rot) "0"
set ::ozfrGraph(e,smooth) "linear"
set ::ozfrGraph(e,offdashcolor) "White"
set ::ozfrGraph(g,dash) "0"
set ::ozfrGraph(y,color) "Black"
set ::ozfrGraph(x,subticks) "5"
set ::ozfrGraph(l,padx) {0 0}
set ::ozfrGraph(y,linewidth) "2"
set ::ozfrGraph(l,pady) {0 0}
set ::ozfrGraph(y,titlefont) {Helvetica 10}
set ::ozfrGraph(x,loose) "no"
set ::ozfrGraph(x,type) "log10(x)"
set ::ozfrGraph(y,logscale) "1"
set ::ozfrGraph(e,restags) "{}"
set ::ozfrGraph(title) "unknown"
set ::ozfrGraph(l,anchor) "n"
set ::ozfrGraph(GraphName) "ozfrGraph"
set ::ozfrGraph(symbolselection) {square circle diamond plus cross splus scross triangle}
set ::ozfrGraph(e,errorhide) "no"
set ::ozfrGraph(y,subticks) "5"
set ::ozfrGraph(l,ipadx) {0 0}
set ::ozfrGraph(c,color) "black"
set ::ozfrGraph(margin,plotpadx) {5 5}
set ::ozfrGraph(x,tickfont) {Helvetica 10}
set ::ozfrGraph(x,title) {Q / nm^-1}
set ::ozfrGraph(l,ipady) {0 0}
set ::ozfrGraph(l,font) {Helvetica 8}
set ::ozfrGraph(y,tickcolor) "black"
set ::ozfrGraph(c,linewidth) "1"
set ::ozfrGraph(margin,plotpady) {5 5}
set ::ozfrGraph(fitrange) "no"
set ::ozfrGraph(margin,right) "0"
set ::ozfrGraph(x,min) ""
set ::ozfrGraph(e,errfill) "Black"
set ::ozfrGraph(height) "512"
set ::ozfrGraph(e,erroutline) "blue"
set ::ozfrGraph(e,errdash) "0"
set ::ozfrGraph(y,ticklength) "10"
set ::ozfrGraph(g,color) "black"
set ::ozfrGraph(x,max) ""
set ::ozfrGraph(g,linewidth) "1"
set ::ozfrGraph(x,color) "Black"
set ::ozfrGraph(l,legendtext) "unknown"
set ::ozfrGraph(e,ydata) "{}"
set ::ozfrGraph(y,mapped) "1"
set ::ozfrGraph(margin,top) "0"
set ::ozfrGraph(l,borderwidth) "2"
set ::ozfrGraph(e,errstipples) "hline1"
set ::ozfrGraph(e,symbol) "circle"
set ::ozfrGraph(y,tickfont) {Helvetica 10}
set ::ozfrGraph(font) {Helvetica 10}
set ::ozfrGraph(graph,bg) "white"
set ::ozfrGraph(margin,bottom) "0"
set ::ozfrGraph(e,outline) "Black"
set ::ozfrGraph(e,resfill) "Black"
set ::ozfrGraph(plot,relief) "flat"
set ::ozfrGraph(e,resdash) "0"
set ::ozfrGraph(x,showticks) "yes"
set ::ozfrGraph(x,mapped) "1"
set ::ozfrGraph(y,factor) "1.0"
set ::ozfrGraph(stipples) {bdiagonal1 bdiagonal2 checker2 checker3  cross1 cross2 cross3 crossdiag  dot1 dot2 dot3 dot4 fdiagonal1 fdiagonal2  hline1 hline2 lbottom ltop rbottom rtop  vline1 vline2}
set ::ozfrGraph(graph,borderwidth) "0"
set ::ozfrGraph(e,resdata) "{}"
set ::ozfrGraph(x,titlecolor) "black"
set ::ozfrGraph(c,dash) "0"
set ::ozfrGraph(y,size) "12"
set ::ozfrGraph(x,rot) "0"
set ::ozfrGraph(e,error) "{}"
set ::ozfrGraph(x,factor) "1.0"
set ::ozfrGraph(x,stepsize) "0"
set ::ozfrGraph(plot,background) "gray90"
set ::ozfrGraph(l,fg) "black"
set ::ozfrGraph(g,hide) "yes"
set ::ozfrGraph(margin,left) "0"
set ::ozfrGraph(l,relief) "sunken"
set ::ozfrGraph(w) ""
set ::ozfrGraph(upper,x) ""
set ::ozfrGraph(width) "768"
set ::ozfrGraph(g,minor) "no"
set ::ozfrGraph(upper,y) ""
set ::ozfrGraph(e,reslinewidth) "1"
set ::ozfrGraph(y,stepsize) "0"
set ::ozfrGraph(y,showticks) "yes"
set ::ozfrGraph(lower,x) ""
set ::ozfrGraph(l,position) "right"
set ::ozfrGraph(lower,y) ""
set ::ozfrGraph(y,type) "log10(y)"
set ::Detector2DIQGraph(e,fill) "Black"
set ::Detector2DIQGraph(auto) "auto"
set ::Detector2DIQGraph(e,scale) "no"
set ::Detector2DIQGraph(e,dash) "0"
set ::Detector2DIQGraph(e,linewidth) "2"
set ::Detector2DIQGraph(y,min) ""
set ::Detector2DIQGraph(sw) ".obW.tab.detector2Diq"
set ::Detector2DIQGraph(rainbow) {#000000 #000002 #000004 #000005 #000007 #00000a #00000d #00000e #000010 #000012 #000015 #000018 #00001a #00001c #00001d #000020 #000023 #000025 #000027 #000028 #00002b #00002e #000030 #000033 #000034 #000036 #000039 #00003c #00003d #00003f #000141 #000445 #000646 #000948 #000c4b #000e4c #001350 #001752 #001a54 #001d55 #002058 #00255b #00285d #002a5f #002d60 #003063 #003564 #003964 #003c64 #003e64 #004164 #004664 #004a64 #004d64 #004f64 #005364 #005864 #005a64 #005d64 #006064 #006364 #006864 #006c64 #006e64 #007164 #007464 #007964 #007d64 #007f64 #008264 #008464 #008864 #008d64 #008f64 #009264 #009664 #00965e #00965b #009658 #009656 #009653 #009650 #00964b #009647 #009644 #009642 #00963d #009639 #009637 #009634 #009632 #00952e #009429 #009326 #009223 #009221 #00921d #009118 #009015 #008f12 #008f0f #008d0a #008d07 #008c05 #008c02 #018c00 #098800 #178400 #1d8200 #248000 #2a7e00 #367a00 #407600 #457400 #4d7200 #527000 #596e00 #676a00 #6e6700 #756500 #7a6200 #805900 #894f00 #8c4a00 #914400 #953f00 #993a00 #a13000 #a82700 #ac2300 #b01e00 #b51700 #be0c00 #c30700 #c70100 #c80100 #c80300 #ca0600 #ca0a00 #ca0b00 #cb0d00 #cb1000 #cc1300 #cd1600 #cd1800 #cd1a00 #ce1d00 #cf2100 #cf2200 #d02400 #d02700 #d12800 #d22c00 #d22f00 #d23100 #d33300 #d33500 #d43900 #d53b00 #d53d00 #d63f00 #d64100 #d64400 #d74800 #d84900 #d84c00 #d94e00 #da5200 #da5500 #db5600 #db5800 #db5a00 #dc5d00 #dd6000 #dd6300 #de6500 #de6600 #de6a00 #e06d00 #e06f00 #e07200 #e17300 #e17500 #e27900 #e37c00 #e37d00 #e37f00 #e48200 #e58600 #e58800 #e68a00 #e68c00 #e79000 #e89300 #e89400 #e89600 #e99800 #e99b00 #ea9f00 #eba100 #eba200 #eca500 #eda800 #edab00 #edad00 #eeaf00 #eeb100 #efb300 #f0b700 #f0b900 #f1bc00 #f1be00 #f1c100 #f2c500 #f3c600 #f3c800 #f4ca00 #f4cc00 #f4cf00 #f6d300 #f6d500 #f6d600 #f7d900 #f8dd00 #f8df00 #f9e100 #f9e300 #f9e500 #fbe800 #fbec00 #fbed00 #fcef00 #fcf200 #fdf500 #fef800 #fefa00 #fefc00 #fefd00 #fffb00 #fffd00 #ffff09 #ffff1a #ffff2c #ffff3d #ffff4f #ffff61 #ffff72 #ffff84 #ffff95 #ffffa7 #ffffb9 #ffffca #ffffdb #ffffee #fffffd #ffffff}
set ::Detector2DIQGraph(l,hide) "yes"
set ::Detector2DIQGraph(pixres) "15"
set ::Detector2DIQGraph(e,resoutline) "blue"
set ::Detector2DIQGraph(e,xdata) "{}"
set ::Detector2DIQGraph(e,element) "0"
set ::Detector2DIQGraph(y,max) ""
set ::Detector2DIQGraph(resolution) "pinhole"
set ::Detector2DIQGraph(x,linewidth) "2"
set ::Detector2DIQGraph(colorselection) {black red green blue cyan magenta yellow violet purple orange pink gray}
set ::Detector2DIQGraph(x,titlefont) {Helvetica 10}
set ::Detector2DIQGraph(y,titlecolor) "black"
set ::Detector2DIQGraph(y,loose) "no"
set ::Detector2DIQGraph(fit,background) "#cccccc"
set ::Detector2DIQGraph(x,size) "12"
set ::Detector2DIQGraph(e,dashcolor) "Black"
set ::Detector2DIQGraph(e,outlinewidth) "1"
set ::Detector2DIQGraph(x,ticklength) "10"
set ::Detector2DIQGraph(l,posx) "10"
set ::Detector2DIQGraph(e,errlinewidth) "1"
set ::Detector2DIQGraph(jet) {#000083 #000087 #00008b #00008f #000093 #000097 #00009b #00009f #0000a3 #0000a7 #0000ab #0000af #0000b3 #0000b7 #0000bb #0000bf #0000c3 #0000c7 #0000cb #0000cf #0000d3 #0000d7 #0000db #0000df #0000e3 #0000e7 #0000eb #0000ef #0000f3 #0000f7 #0000fb #0000ff #0004ff #0008ff #000cff #0010ff #0014ff #0018ff #001cff #0020ff #0024ff #0028ff #002cff #0030ff #0034ff #0038ff #003cff #0040ff #0044ff #0048ff #004cff #0050ff #0054ff #0058ff #005cff #0060ff #0064ff #0068ff #006cff #0070ff #0074ff #0078ff #007cff #0080ff #0083ff #0087ff #008bff #008fff #0093ff #0097ff #009bff #009fff #00a3ff #00a7ff #00abff #00afff #00b3ff #00b7ff #00bbff #00bfff #00c3ff #00c7ff #00cbff #00cfff #00d3ff #00d7ff #00dbff #00dfff #00e3ff #00e7ff #00ebff #00efff #00f3ff #00f7ff #00fbff #00ffff #04fffb #08fff7 #0cfff3 #10ffef #14ffeb #18ffe7 #1cffe3 #20ffdf #24ffdb #28ffd7 #2cffd3 #30ffcf #34ffcb #38ffc7 #3cffc3 #40ffbf #44ffbb #48ffb7 #4cffb3 #50ffaf #54ffab #58ffa7 #5cffa3 #60ff9f #64ff9b #68ff97 #6cff93 #70ff8f #74ff8b #78ff87 #7cff83 #80ff80 #83ff7c #87ff78 #8bff74 #8fff70 #93ff6c #97ff68 #9bff64 #9fff60 #a3ff5c #a7ff58 #abff54 #afff50 #b3ff4c #b7ff48 #bbff44 #bfff40 #c3ff3c #c7ff38 #cbff34 #cfff30 #d3ff2c #d7ff28 #dbff24 #dfff20 #e3ff1c #e7ff18 #ebff14 #efff10 #f3ff0c #f7ff08 #fbff04 #ffff00 #fffb00 #fff700 #fff300 #ffef00 #ffeb00 #ffe700 #ffe300 #ffdf00 #ffdb00 #ffd700 #ffd300 #ffcf00 #ffcb00 #ffc700 #ffc300 #ffbf00 #ffbb00 #ffb700 #ffb300 #ffaf00 #ffab00 #ffa700 #ffa300 #ff9f00 #ff9b00 #ff9700 #ff9300 #ff8f00 #ff8b00 #ff8700 #ff8300 #ff8000 #ff7c00 #ff7800 #ff7400 #ff7000 #ff6c00 #ff6800 #ff6400 #ff6000 #ff5c00 #ff5800 #ff5400 #ff5000 #ff4c00 #ff4800 #ff4400 #ff4000 #ff3c00 #ff3800 #ff3400 #ff3000 #ff2c00 #ff2800 #ff2400 #ff2000 #ff1c00 #ff1800 #ff1400 #ff1000 #ff0c00 #ff0800 #ff0400 #ff0000 #fb0000 #f70000 #f30000 #ef0000 #eb0000 #e70000 #e30000 #df0000 #db0000 #d70000 #d30000 #cf0000 #cb0000 #c70000 #c30000 #bf0000 #bb0000 #b70000 #b30000 #af0000 #ab0000 #a70000 #a30000 #9f0000 #9b0000 #970000 #930000 #8f0000 #8b0000 #870000 #830000 #800000}
set ::Detector2DIQGraph(l,posy) "10"
set ::Detector2DIQGraph(e,linehide) "0"
set ::Detector2DIQGraph(graph,fg) "black"
set ::Detector2DIQGraph(e,elementname) "{}"
set ::Detector2DIQGraph(dashnames) {{-} {..} {--} {.-}  {..-} {--.}}
set ::Detector2DIQGraph(fw) ".obW.tab.detector2Diq.sf"
set ::Detector2DIQGraph(e,reshide) "no"
set ::Detector2DIQGraph(graph,relief) "flat"
set ::Detector2DIQGraph(e,pixels) "4"
set ::Detector2DIQGraph(dashpattern) {{0} {2 2} {8 2 8 2} {2 2 8 2}  {2 2 2 2 8 2} {8 2 8 2 2 2} }
set ::Detector2DIQGraph(x,tickcolor) "black"
set ::Detector2DIQGraph(x,logscale) "1"
set ::Detector2DIQGraph(e,resstipples) "hline1"
set ::Detector2DIQGraph(y,title) "I(Q)"
set ::Detector2DIQGraph(l,bg) "white"
set ::Detector2DIQGraph(e,errtags) "{}"
set ::Detector2DIQGraph(e,symbolhide) "no"
set ::Detector2DIQGraph(c,hide) "yes"
set ::Detector2DIQGraph(plot,borderwidth) "0"
set ::Detector2DIQGraph(y,rot) "0"
set ::Detector2DIQGraph(e,smooth) "linear"
set ::Detector2DIQGraph(e,offdashcolor) "White"
set ::Detector2DIQGraph(g,dash) "0"
set ::Detector2DIQGraph(y,color) "Black"
set ::Detector2DIQGraph(x,subticks) "5"
set ::Detector2DIQGraph(l,padx) {0 0}
set ::Detector2DIQGraph(y,linewidth) "2"
set ::Detector2DIQGraph(l,pady) {0 0}
set ::Detector2DIQGraph(y,titlefont) {Helvetica 10}
set ::Detector2DIQGraph(x,loose) "no"
set ::Detector2DIQGraph(x,type) "log10(x)"
set ::Detector2DIQGraph(y,logscale) "1"
set ::Detector2DIQGraph(lambda) "0.6"
set ::Detector2DIQGraph(e,restags) "{}"
set ::Detector2DIQGraph(title) "unknown"
set ::Detector2DIQGraph(l,anchor) "n"
set ::Detector2DIQGraph(GraphName) "Detector2DIQGraph"
set ::Detector2DIQGraph(min) "0"
set ::Detector2DIQGraph(symbolselection) {square circle diamond plus cross splus scross triangle}
set ::Detector2DIQGraph(e,errorhide) "no"
set ::Detector2DIQGraph(y,subticks) "5"
set ::Detector2DIQGraph(max) "1"
set ::Detector2DIQGraph(l,ipadx) {0 0}
set ::Detector2DIQGraph(c,color) "black"
set ::Detector2DIQGraph(margin,plotpadx) {5 5}
set ::Detector2DIQGraph(x,tickfont) {Helvetica 10}
set ::Detector2DIQGraph(x,title) {Q / nm^-1}
set ::Detector2DIQGraph(l,ipady) {0 0}
set ::Detector2DIQGraph(l,font) {Helvetica 8}
set ::Detector2DIQGraph(y,tickcolor) "black"
set ::Detector2DIQGraph(c,linewidth) "1"
set ::Detector2DIQGraph(margin,plotpady) {5 5}
set ::Detector2DIQGraph(scale) "log(y)"
set ::Detector2DIQGraph(fitrange) "no"
set ::Detector2DIQGraph(margin,right) "0"
set ::Detector2DIQGraph(x,min) ""
set ::Detector2DIQGraph(e,errfill) "Black"
set ::Detector2DIQGraph(height) "512"
set ::Detector2DIQGraph(e,erroutline) "blue"
set ::Detector2DIQGraph(e,errdash) "0"
set ::Detector2DIQGraph(y,ticklength) "10"
set ::Detector2DIQGraph(g,color) "black"
set ::Detector2DIQGraph(x,max) ""
set ::Detector2DIQGraph(g,linewidth) "1"
set ::Detector2DIQGraph(x,color) "Black"
set ::Detector2DIQGraph(l,legendtext) "unknown"
set ::Detector2DIQGraph(e,ydata) "{}"
set ::Detector2DIQGraph(y,mapped) "1"
set ::Detector2DIQGraph(margin,top) "0"
set ::Detector2DIQGraph(l,borderwidth) "2"
set ::Detector2DIQGraph(e,errstipples) "hline1"
set ::Detector2DIQGraph(e,symbol) "circle"
set ::Detector2DIQGraph(y,tickfont) {Helvetica 10}
set ::Detector2DIQGraph(font) {Helvetica 10}
set ::Detector2DIQGraph(graph,bg) "white"
set ::Detector2DIQGraph(margin,bottom) "0"
set ::Detector2DIQGraph(bw) {#000000 #010101 #020202 #030303 #040404 #050505 #060606 #070707 #080808 #090909 #0a0a0a #0b0b0b #0c0c0c #0d0d0d #0e0e0e #0f0f0f #101010 #111111 #121212 #131313 #141414 #151515 #161616 #171717 #181818 #191919 #1a1a1a #1b1b1b #1c1c1c #1d1d1d #1e1e1e #1f1f1f #202020 #212121 #222222 #232323 #242424 #252525 #262626 #272727 #282828 #292929 #2a2a2a #2b2b2b #2c2c2c #2d2d2d #2e2e2e #2f2f2f #303030 #313131 #323232 #333333 #343434 #353535 #363636 #373737 #383838 #393939 #3a3a3a #3b3b3b #3c3c3c #3d3d3d #3e3e3e #3f3f3f #404040 #414141 #424242 #434343 #444444 #454545 #464646 #474747 #484848 #494949 #4a4a4a #4b4b4b #4c4c4c #4d4d4d #4e4e4e #4f4f4f #505050 #515151 #525252 #535353 #545454 #555555 #565656 #575757 #585858 #595959 #5a5a5a #5b5b5b #5c5c5c #5d5d5d #5e5e5e #5f5f5f #606060 #616161 #626262 #636363 #646464 #656565 #666666 #676767 #686868 #696969 #6a6a6a #6b6b6b #6c6c6c #6d6d6d #6e6e6e #6f6f6f #707070 #717171 #727272 #737373 #747474 #757575 #767676 #777777 #787878 #797979 #7a7a7a #7b7b7b #7c7c7c #7d7d7d #7e7e7e #7f7f7f #808080 #818181 #828282 #838383 #848484 #858585 #868686 #878787 #888888 #898989 #8a8a8a #8b8b8b #8c8c8c #8d8d8d #8e8e8e #8f8f8f #909090 #919191 #929292 #939393 #949494 #959595 #969696 #979797 #989898 #999999 #9a9a9a #9b9b9b #9c9c9c #9d9d9d #9e9e9e #9f9f9f #a0a0a0 #a1a1a1 #a2a2a2 #a3a3a3 #a4a4a4 #a5a5a5 #a6a6a6 #a7a7a7 #a8a8a8 #a9a9a9 #aaaaaa #ababab #acacac #adadad #aeaeae #afafaf #b0b0b0 #b1b1b1 #b2b2b2 #b3b3b3 #b4b4b4 #b5b5b5 #b6b6b6 #b7b7b7 #b8b8b8 #b9b9b9 #bababa #bbbbbb #bcbcbc #bdbdbd #bebebe #bfbfbf #c0c0c0 #c1c1c1 #c2c2c2 #c3c3c3 #c4c4c4 #c5c5c5 #c6c6c6 #c7c7c7 #c8c8c8 #c9c9c9 #cacaca #cbcbcb #cccccc #cdcdcd #cecece #cfcfcf #d0d0d0 #d1d1d1 #d2d2d2 #d3d3d3 #d4d4d4 #d5d5d5 #d6d6d6 #d7d7d7 #d8d8d8 #d9d9d9 #dadada #dbdbdb #dcdcdc #dddddd #dedede #dfdfdf #e0e0e0 #e1e1e1 #e2e2e2 #e3e3e3 #e4e4e4 #e5e5e5 #e6e6e6 #e7e7e7 #e8e8e8 #e9e9e9 #eaeaea #ebebeb #ececec #ededed #eeeeee #efefef #f0f0f0 #f1f1f1 #f2f2f2 #f3f3f3 #f4f4f4 #f5f5f5 #f6f6f6 #f7f7f7 #f8f8f8 #f9f9f9 #fafafa #fbfbfb #fcfcfc #fdfdfd #fefefe #ffffff}
set ::Detector2DIQGraph(e,outline) "Black"
set ::Detector2DIQGraph(e,resfill) "Black"
set ::Detector2DIQGraph(plot,relief) "flat"
set ::Detector2DIQGraph(e,resdash) "0"
set ::Detector2DIQGraph(x,showticks) "yes"
set ::Detector2DIQGraph(x,mapped) "1"
set ::Detector2DIQGraph(y,factor) "1.0"
set ::Detector2DIQGraph(stipples) {bdiagonal1 bdiagonal2 checker2 checker3  cross1 cross2 cross3 crossdiag  dot1 dot2 dot3 dot4 fdiagonal1 fdiagonal2  hline1 hline2 lbottom ltop rbottom rtop  vline1 vline2}
set ::Detector2DIQGraph(graph,borderwidth) "0"
set ::Detector2DIQGraph(e,resdata) "{}"
set ::Detector2DIQGraph(x,titlecolor) "black"
set ::Detector2DIQGraph(SD) "18"
set ::Detector2DIQGraph(ct) "jet"
set ::Detector2DIQGraph(c,dash) "0"
set ::Detector2DIQGraph(y,size) "12"
set ::Detector2DIQGraph(Qwidth) "0.0"
set ::Detector2DIQGraph(x,rot) "0"
set ::Detector2DIQGraph(cw) ".obW.tab.detector2Diq.sf.frame.c"
set ::Detector2DIQGraph(s) "isometric_.obW.tab.detector2Diq.sf.frame.c"
set ::Detector2DIQGraph(e,error) "{}"
set ::Detector2DIQGraph(x,factor) "1.0"
set ::Detector2DIQGraph(x,stepsize) "0"
set ::Detector2DIQGraph(plot,background) "gray90"
set ::Detector2DIQGraph(l,fg) "black"
set ::Detector2DIQGraph(g,hide) "yes"
set ::Detector2DIQGraph(margin,left) "0"
set ::Detector2DIQGraph(nPix) "64"
set ::Detector2DIQGraph(l,relief) "sunken"
set ::Detector2DIQGraph(w) ".obW.tab.detector2Diq.sf.frame"
set ::Detector2DIQGraph(upper,x) ""
set ::Detector2DIQGraph(width) "768"
set ::Detector2DIQGraph(g,minor) "no"
set ::Detector2DIQGraph(upper,y) ""
set ::Detector2DIQGraph(QminBS) "0.0"
set ::Detector2DIQGraph(e,reslinewidth) "1"
set ::Detector2DIQGraph(y,stepsize) "0"
set ::Detector2DIQGraph(y,showticks) "yes"
set ::Detector2DIQGraph(lower,x) ""
set ::Detector2DIQGraph(l,position) "right"
set ::Detector2DIQGraph(lower,y) ""
set ::Detector2DIQGraph(y,type) "log10(y)"
