# Supplementary material for: Nanoparticle size distribution quantification: results of a small-angle X-ray scattering inter-laboratory comparison
Source: J Appl Crystallogr. 2017 Aug 18;50(Pt 5):1280–8. doi: 10.1107/S160057671701010X (PMC5627679; doi:10.1107/S160057671701010X)
Supplement: Supplementary file 1 [file j-50-01280-sup1.zip › QPrecision/data/Apoferritin.csv]

0.108734	900.7589	16.21025
0.11537460000000001	976.8694	17.671429999999997
0.1220152	1041.708	18.04812
0.1286558	928.8894	16.947010000000002
0.1352963	794.6875	14.381570000000002
0.1419369	978.7097	18.0059
0.1485774	893.6404	15.70755
0.155218	735.1824	14.167420000000002
0.16185850000000002	909.4878	16.48789
0.168499	717.7406	12.85823
0.1751395	844.3123	16.340770000000003
0.18178	781.4494	14.88866
0.1884205	783.0824	15.236360000000001
0.19506099999999998	725.2175	13.285739999999999
0.2017015	670.8572	13.600589999999999
0.2083419	681.5223	12.67053
0.2183026	649.3440499999999	19.337050000000033
0.2282632	621.1978	12.20464
0.23490360000000002	616.196	12.57891
0.241544	596.5328	12.7789
0.2481844	553.883	10.9728
0.25814495000000004	534.99375	17.22595000000001
0.2681054	549.1918	11.92428
0.27806585000000006	497.14355	32.52885
0.2880263	495.3899	10.7161
0.29466659999999995	481.8587	11.04845
0.30462694999999995	429.71434999999997	15.637349999999998
0.3179074	424.35215000000005	7.239508773338837
0.3278676	356.8123	8.595692
0.33782785000000004	361.90605	6.62052799345764
0.35110805	326.1942	16.00829999999999
0.36438820000000005	302.1713	24.897599999999983
0.37766829999999996	253.59335	5.388828971927203
0.39094825	232.46359999999999	13.129699999999998
0.40422815	214.9425	6.7386999999999935
0.41750790000000004	182.2226	12.20150000000001
0.43078759999999994	145.9647	3.5761611342564317
0.44406714999999997	128.784	9.4283
0.45734664999999997	98.85539	11.022709999999996
0.47394576666666666	73.54342	4.4525130529323915
0.4905448	53.16995	1.75485438627326
0.5071436	37.6688	2.5600849323866837
0.5270619000000001	22.136283333333335	2.0324226975404933
0.5436603499999999	17.921595	0.7484580921041939
0.5602585333333333	13.096806666666666	0.7905399727682615
0.5801760666666667	10.24169	0.3828059991912323
0.6000933333333334	9.197014000000001	0.41427853017665944
0.6233297	10.08776975	0.7802585745134295
0.6465656333333333	10.192923	0.8885889448065027
0.6664817666666667	14.0993	0.4968811701170121
0.6897168	15.9805325	0.7872623252488645
0.7129513333333334	16.690663333333333	0.6002314270043856
0.7361853249999999	21.886732499999997	0.6481064616426201
0.7627378	25.129884999999998	0.691569737158562
0.789289575	27.278665	1.245484612580581
0.8158406	29.915609999999997	0.8566891885975187
0.842390825	32.448485000000005	1.8314097033637777
0.87225886	31.813264000000004	0.848566769990388
0.902125875	32.337075	1.04964499636124
0.93199174	28.753604000000003	0.9142726223602674
0.96517476	25.661415999999996	1.0253233307332863
0.9983561200000001	20.061134000000003	1.3018169632233252
1.0348538333333333	15.003503333333335	1.056418884037535
1.0713502	9.0227258	0.7770129507970507
1.1078443333333332	5.266748833333334	0.41315555009636246
1.1443366000000001	3.1525539999999994	0.2756098346262338
1.1808265	2.105748333333333	0.190220969102464
1.2239487142857144	1.7328614285714286	0.15969390389974572
1.2670675	1.8724324999999997	0.1955242824559566
1.310183	2.7063852857142856	0.20948499155635789
1.3566115714285714	3.6610495714285713	0.24126802507179795
1.4030365714285715	4.495140142857143	0.3719925605489102
1.4494568571428572	5.186903714285714	0.3262222601734177
1.4991883750000001	4.959107875000001	0.32064676650473645
1.55222975	3.98563925	0.2978915641711078
1.605265375	3.013193625	0.2627545255096835
1.658295125	1.7129750000000001	0.26419684510329744
1.7146318888888892	1.2619303555555557	0.1774913469373123
1.7742745555555557	0.7142114233333334	0.15250636085207345
1.8372214	0.85253172	0.14725774718675483
1.900158666666667	0.6199136777777778	0.14119874988450773
1.9630855999999999	0.8102842100000001	0.1421293639950619
2.0326236363636365	0.9873622909090909	0.15608579340894968
2.1021490999999997	0.79474932	0.15114953782763677
2.1749699166666665	0.6123957225	0.13127091385252995
2.2510845454545456	0.5555718263636363	0.13561989802671606
2.3271810833333335	0.33130590249999997	0.12514851051486595
2.4065669166666663	0.31993570583333336	0.11785010859940843
2.4892385384615383	0.27836234846153846	0.11602969390448134
2.5751924615384616	0.3253197676923077	0.11896362741103118
2.664425	0.27375230714285714	0.11045950974586012
2.756931857142857	0.3224496201428571	0.10934961658383834
2.849407142857143	0.3027072935714286	0.11092600338483073
2.9484503125	0.33048419875	0.10592413811403135
