# Supplementary material for: Nanoparticle size distribution quantification: results of a small-angle X-ray scattering inter-laboratory comparison
Source: J Appl Crystallogr. 2017 Aug 18;50(Pt 5):1280–8. doi: 10.1107/S160057671701010X (PMC5627679; doi:10.1107/S160057671701010X)
Supplement: Supplementary file 1 [file j-50-01280-sup1.zip › QPrecision/data/Apoferritin/4v1w.pdb]

HEADER    STORAGE PROTEIN                         02-OCT-14   4V1W              
TITLE     3D STRUCTURE OF HORSE SPLEEN APOFERRITIN DETERMINED BY                
TITLE    2 ELECTRON CRYOMICROSCOPY                                              
COMPND    MOL_ID: 1;                                                            
COMPND   2 MOLECULE: FERRITIN LIGHT CHAIN;                                      
COMPND   3 CHAIN: A, B, C, D, E, F, G, H, I, J, K, L, M, N, O, P, Q, R, S, T,   
COMPND   4  U, V, W, X;                                                         
COMPND   5 SYNONYM: FERRITIN L SUBUNIT                                          
SOURCE    MOL_ID: 1;                                                            
SOURCE   2 ORGANISM_SCIENTIFIC: EQUUS CABALLUS;                                 
SOURCE   3 ORGANISM_COMMON: HORSE;                                              
SOURCE   4 ORGANISM_TAXID: 9796;                                                
SOURCE   5 TISSUE: SPLEEN                                                       
KEYWDS    STORAGE PROTEIN, IRON STORAGE, IRON TRANSPORT, FERRITINS,             
KEYWDS   2 APOFERRITINS, HORSES, METALS, SPLEEN                                 
EXPDTA    ELECTRON MICROSCOPY                                                   
AUTHOR    C.J.RUSSO,L.A.PASSMORE                                                
REVDAT   2   31-DEC-14 4V1W    1       JRNL                                     
REVDAT   1   10-DEC-14 4V1W    0                                                
JRNL        AUTH   C.J.RUSSO,L.A.PASSMORE                                       
JRNL        TITL   ELECTRON MICROSCOPY. ULTRASTABLE GOLD SUBSTRATES FOR         
JRNL        TITL 2 ELECTRON CRYOMICROSCOPY.                                     
JRNL        REF    SCIENCE                       V. 346  1377 2014              
JRNL        REFN                   ISSN 0036-8075                               
JRNL        PMID   25504723                                                     
JRNL        DOI    10.1126/SCIENCE.1259530                                      
REMARK   2                                                                      
REMARK   2 RESOLUTION.    4.70 ANGSTROMS.                                       
REMARK   3                                                                      
REMARK   3 REFINEMENT.                                                          
REMARK   3   SOFTWARE PACKAGES      : RELION, REFMAC                            
REMARK   3   RECONSTRUCTION SCHEMA  : NULL                                      
REMARK   3                                                                      
REMARK   3 EM MAP-MODEL FITTING AND REFINEMENT                                  
REMARK   3   PDB ENTRY                    : 2W0O                                
REMARK   3   REFINEMENT SPACE             : NULL                                
REMARK   3   REFINEMENT PROTOCOL          : X-RAY                               
REMARK   3   REFINEMENT TARGET            : MAXIMUM LIKELIHOOD WITH             
REMARK   3    PHASES                                                            
REMARK   3   OVERALL ANISOTROPIC B VALUE  : NULL                                
REMARK   3                                                                      
REMARK   3 FITTING PROCEDURE : FLEXIBLE                                         
REMARK   3                                                                      
REMARK   3 EM IMAGE RECONSTRUCTION STATISTICS                                   
REMARK   3   NOMINAL PIXEL SIZE (ANGSTROMS)    : NULL                           
REMARK   3   ACTUAL PIXEL SIZE  (ANGSTROMS)    : 1.346                          
REMARK   3   EFFECTIVE RESOLUTION (ANGSTROMS)  : 4.7                            
REMARK   3   NUMBER OF PARTICLES               : 483                            
REMARK   3   CTF CORRECTION METHOD             : PER PARTICLE                   
REMARK   3                                                                      
REMARK   3 EM RECONSTRUCTION MAGNIFICATION CALIBRATION: NULL                    
REMARK   3                                                                      
REMARK   3 OTHER DETAILS: SUBMISSION BASED ON EXPERIMENTAL DATA                 
REMARK   3 FROM EMDB EMD-2788. (DEPOSITION ID: 12832).                          
REMARK   4                                                                      
REMARK   4 4V1W COMPLIES WITH FORMAT V. 3.30, 13-JUL-11                         
REMARK 100                                                                      
REMARK 100 THIS ENTRY HAS BEEN PROCESSED BY PDBE ON 02-OCT-14.                  
REMARK 100 THE PDBE ID CODE IS EBI-61899.                                       
REMARK 245                                                                      
REMARK 245 EXPERIMENTAL DETAILS                                                 
REMARK 245   RECONSTRUCTION METHOD          : SINGLE PARTICLE                   
REMARK 245   SPECIMEN TYPE                  : CRYO EM                           
REMARK 245                                                                      
REMARK 245 ELECTRON MICROSCOPE SAMPLE                                           
REMARK 245   SAMPLE TYPE                    : PARTICLE                          
REMARK 245   PARTICLE TYPE                  : NULL                              
REMARK 245   NAME OF SAMPLE                 : HORSE SPLEEN APOFERRITIN          
REMARK 245   SAMPLE CONCENTRATION (MG ML-1) : 3.5                               
REMARK 245   SAMPLE SUPPORT DETAILS         : OTHER                             
REMARK 245   SAMPLE VITRIFICATION DETAILS   : LIQUID ETHANE                     
REMARK 245   SAMPLE BUFFER                  : PBS                               
REMARK 245   PH                             : 7.4                               
REMARK 245   SAMPLE DETAILS                 : NULL                              
REMARK 245                                                                      
REMARK 245 DATA ACQUISITION                                                     
REMARK 245   DATE OF EXPERIMENT                : 08-MAR-13                      
REMARK 245   NUMBER OF MICROGRAPHS-IMAGES      : NULL                           
REMARK 245   TEMPERATURE (KELVIN)              : NULL                           
REMARK 245   MICROSCOPE MODEL                  : OTHER                          
REMARK 245   DETECTOR TYPE                     : FEI FALCON II (4K X 4K)        
REMARK 245   MINIMUM DEFOCUS (NM)              : 1573                           
REMARK 245   MAXIMUM DEFOCUS (NM)              : 3639                           
REMARK 245   MINIMUM TILT ANGLE (DEGREES)      : NULL                           
REMARK 245   MAXIMUM TILT ANGLE (DEGREES)      : NULL                           
REMARK 245   NOMINAL CS                        : 2.0                            
REMARK 245   IMAGING MODE                      : BRIGHT FIELD                   
REMARK 245   ELECTRON DOSE (ELECTRONS NM**-2)  : NULL                           
REMARK 245   ILLUMINATION MODE                 : FLOOD BEAM                     
REMARK 245   NOMINAL MAGNIFICATION             : 59000                          
REMARK 245   CALIBRATED MAGNIFICATION          : 104012                         
REMARK 245   SOURCE                            : FIELD EMISSION GUN             
REMARK 245   ACCELERATION VOLTAGE (KV)         : 300                            
REMARK 245   IMAGING DETAILS                   : NULL                           
REMARK 247                                                                      
REMARK 247 ELECTRON MICROSCOPY                                                  
REMARK 247  THE COORDINATES IN THIS ENTRY WERE GENERATED FROM ELECTRON          
REMARK 247  MICROSCOPY DATA. PROTEIN DATA BANK CONVENTIONS REQUIRE              
REMARK 247  THAT CRYST1 AND SCALE RECORDS BE INCLUDED, BUT THE VALUES           
REMARK 247  ON THESE RECORDS ARE MEANINGLESS EXCEPT FOR THE CALCULATION         
REMARK 247  OF THE STRUCTURE FACTORS.                                           
REMARK 290                                                                      
REMARK 290 CRYSTALLOGRAPHIC SYMMETRY                                            
REMARK 290 SYMMETRY OPERATORS FOR SPACE GROUP: P 1                              
REMARK 290                                                                      
REMARK 290      SYMOP   SYMMETRY                                                
REMARK 290     NNNMMM   OPERATOR                                                
REMARK 290       1555   X,Y,Z                                                   
REMARK 290                                                                      
REMARK 290     WHERE NNN -> OPERATOR NUMBER                                     
REMARK 290           MMM -> TRANSLATION VECTOR                                  
REMARK 290                                                                      
REMARK 290 CRYSTALLOGRAPHIC SYMMETRY TRANSFORMATIONS                            
REMARK 290 THE FOLLOWING TRANSFORMATIONS OPERATE ON THE ATOM/HETATM             
REMARK 290 RECORDS IN THIS ENTRY TO PRODUCE CRYSTALLOGRAPHICALLY                
REMARK 290 RELATED MOLECULES.                                                   
REMARK 290   SMTRY1   1  1.000000  0.000000  0.000000        0.00000            
REMARK 290   SMTRY2   1  0.000000  1.000000  0.000000        0.00000            
REMARK 290   SMTRY3   1  0.000000  0.000000  1.000000        0.00000            
REMARK 290                                                                      
REMARK 290 REMARK: NULL                                                         
REMARK 300                                                                      
REMARK 300 BIOMOLECULE: 1                                                       
REMARK 300 SEE REMARK 350 FOR THE AUTHOR PROVIDED AND/OR PROGRAM                
REMARK 300 GENERATED ASSEMBLY INFORMATION FOR THE STRUCTURE IN                  
REMARK 300 THIS ENTRY. THE REMARK MAY ALSO PROVIDE INFORMATION ON               
REMARK 300 BURIED SURFACE AREA.                                                 
REMARK 350                                                                      
REMARK 350 COORDINATES FOR A COMPLETE MULTIMER REPRESENTING THE KNOWN           
REMARK 350 BIOLOGICALLY SIGNIFICANT OLIGOMERIZATION STATE OF THE                
REMARK 350 MOLECULE CAN BE GENERATED BY APPLYING BIOMT TRANSFORMATIONS          
REMARK 350 GIVEN BELOW.  BOTH NON-CRYSTALLOGRAPHIC AND                          
REMARK 350 CRYSTALLOGRAPHIC OPERATIONS ARE GIVEN.                               
REMARK 350                                                                      
REMARK 350 BIOMOLECULE: 1                                                       
REMARK 350 QUATERNARY STRUCTURE FOR THIS ENTRY: 24-MERIC                        
REMARK 350 SOFTWARE USED: PISA                                                  
REMARK 350 APPLY THE FOLLOWING TO CHAINS: A, B, C, D, E, F, G, H, I, J, K, L,   
REMARK 350                    AND CHAINS: M, N, O, P, Q, R, S, T, U, V, W, X    
REMARK 350   BIOMT1   1  1.000000  0.000000  0.000000        0.00000            
REMARK 350   BIOMT2   1  0.000000  1.000000  0.000000        0.00000            
REMARK 350   BIOMT3   1  0.000000  0.000000  1.000000        0.00000            
REMARK 465                                                                      
REMARK 465 MISSING RESIDUES                                                     
REMARK 465 THE FOLLOWING RESIDUES WERE NOT LOCATED IN THE                       
REMARK 465 EXPERIMENT. (M=MODEL NUMBER; RES=RESIDUE NAME; C=CHAIN               
REMARK 465 IDENTIFIER; SSSEQ=SEQUENCE NUMBER; I=INSERTION CODE.)                
REMARK 465                                                                      
REMARK 465   M RES C SSSEQI                                                     
REMARK 465     SER A     1                                                      
REMARK 465     LYS A   172                                                      
REMARK 465     HIS A   173                                                      
REMARK 465     ASP A   174                                                      
REMARK 465     SER B     1                                                      
REMARK 465     LYS B   172                                                      
REMARK 465     HIS B   173                                                      
REMARK 465     ASP B   174                                                      
REMARK 465     SER C     1                                                      
REMARK 465     LYS C   172                                                      
REMARK 465     HIS C   173                                                      
REMARK 465     ASP C   174                                                      
REMARK 465     SER D     1                                                      
REMARK 465     LYS D   172                                                      
REMARK 465     HIS D   173                                                      
REMARK 465     ASP D   174                                                      
REMARK 465     SER E     1                                                      
REMARK 465     LYS E   172                                                      
REMARK 465     HIS E   173                                                      
REMARK 465     ASP E   174                                                      
REMARK 465     SER F     1                                                      
REMARK 465     LYS F   172                                                      
REMARK 465     HIS F   173                                                      
REMARK 465     ASP F   174                                                      
REMARK 465     SER G     1                                                      
REMARK 465     LYS G   172                                                      
REMARK 465     HIS G   173                                                      
REMARK 465     ASP G   174                                                      
REMARK 465     SER H     1                                                      
REMARK 465     LYS H   172                                                      
REMARK 465     HIS H   173                                                      
REMARK 465     ASP H   174                                                      
REMARK 465     SER I     1                                                      
REMARK 465     LYS I   172                                                      
REMARK 465     HIS I   173                                                      
REMARK 465     ASP I   174                                                      
REMARK 465     SER J     1                                                      
REMARK 465     LYS J   172                                                      
REMARK 465     HIS J   173                                                      
REMARK 465     ASP J   174                                                      
REMARK 465     SER K     1                                                      
REMARK 465     LYS K   172                                                      
REMARK 465     HIS K   173                                                      
REMARK 465     ASP K   174                                                      
REMARK 465     SER L     1                                                      
REMARK 465     LYS L   172                                                      
REMARK 465     HIS L   173                                                      
REMARK 465     ASP L   174                                                      
REMARK 465     SER M     1                                                      
REMARK 465     LYS M   172                                                      
REMARK 465     HIS M   173                                                      
REMARK 465     ASP M   174                                                      
REMARK 465     SER N     1                                                      
REMARK 465     LYS N   172                                                      
REMARK 465     HIS N   173                                                      
REMARK 465     ASP N   174                                                      
REMARK 465     SER O     1                                                      
REMARK 465     LYS O   172                                                      
REMARK 465     HIS O   173                                                      
REMARK 465     ASP O   174                                                      
REMARK 465     SER P     1                                                      
REMARK 465     LYS P   172                                                      
REMARK 465     HIS P   173                                                      
REMARK 465     ASP P   174                                                      
REMARK 465     SER Q     1                                                      
REMARK 465     LYS Q   172                                                      
REMARK 465     HIS Q   173                                                      
REMARK 465     ASP Q   174                                                      
REMARK 465     SER R     1                                                      
REMARK 465     LYS R   172                                                      
REMARK 465     HIS R   173                                                      
REMARK 465     ASP R   174                                                      
REMARK 465     SER S     1                                                      
REMARK 465     LYS S   172                                                      
REMARK 465     HIS S   173                                                      
REMARK 465     ASP S   174                                                      
REMARK 465     SER T     1                                                      
REMARK 465     LYS T   172                                                      
REMARK 465     HIS T   173                                                      
REMARK 465     ASP T   174                                                      
REMARK 465     SER U     1                                                      
REMARK 465     LYS U   172                                                      
REMARK 465     HIS U   173                                                      
REMARK 465     ASP U   174                                                      
REMARK 465     SER V     1                                                      
REMARK 465     LYS V   172                                                      
REMARK 465     HIS V   173                                                      
REMARK 465     ASP V   174                                                      
REMARK 465     SER W     1                                                      
REMARK 465     LYS W   172                                                      
REMARK 465     HIS W   173                                                      
REMARK 465     ASP W   174                                                      
REMARK 465     SER X     1                                                      
REMARK 465     LYS X   172                                                      
REMARK 465     HIS X   173                                                      
REMARK 465     ASP X   174                                                      
REMARK 500                                                                      
REMARK 500 GEOMETRY AND STEREOCHEMISTRY                                         
REMARK 500 SUBTOPIC: COVALENT BOND ANGLES                                       
REMARK 500                                                                      
REMARK 500 THE STEREOCHEMICAL PARAMETERS OF THE FOLLOWING RESIDUES              
REMARK 500 HAVE VALUES WHICH DEVIATE FROM EXPECTED VALUES BY MORE               
REMARK 500 THAN 6*RMSD (M=MODEL NUMBER; RES=RESIDUE NAME; C=CHAIN               
REMARK 500 IDENTIFIER; SSEQ=SEQUENCE NUMBER; I=INSERTION CODE).                 
REMARK 500                                                                      
REMARK 500 STANDARD TABLE:                                                      
REMARK 500 FORMAT: (10X,I3,1X,A3,1X,A1,I4,A1,3(1X,A4,2X),12X,F5.1)              
REMARK 500                                                                      
REMARK 500 EXPECTED VALUES PROTEIN: ENGH AND HUBER, 1999                        
REMARK 500 EXPECTED VALUES NUCLEIC ACID: CLOWNEY ET AL 1996                     
REMARK 500                                                                      
REMARK 500  M RES CSSEQI ATM1   ATM2   ATM3                                     
REMARK 500    ARG A  59   NE  -  CZ  -  NH1 ANGL. DEV. =   4.3 DEGREES          
REMARK 500    LEU A 169   CB  -  CG  -  CD1 ANGL. DEV. = -10.6 DEGREES          
REMARK 500    ARG B  59   NE  -  CZ  -  NH1 ANGL. DEV. =   4.4 DEGREES          
REMARK 500    LEU B 169   CB  -  CG  -  CD2 ANGL. DEV. =  10.8 DEGREES          
REMARK 500    ARG C  59   NE  -  CZ  -  NH1 ANGL. DEV. =   4.3 DEGREES          
REMARK 500    ARG C 153   NE  -  CZ  -  NH1 ANGL. DEV. =   3.0 DEGREES          
REMARK 500    ARG D  59   NE  -  CZ  -  NH1 ANGL. DEV. =   4.8 DEGREES          
REMARK 500    ARG D 153   NE  -  CZ  -  NH1 ANGL. DEV. =   3.1 DEGREES          
REMARK 500    LEU D 169   CB  -  CG  -  CD1 ANGL. DEV. = -11.1 DEGREES          
REMARK 500    ARG E  59   NE  -  CZ  -  NH1 ANGL. DEV. =   4.6 DEGREES          
REMARK 500    LEU E 169   CB  -  CG  -  CD2 ANGL. DEV. =  10.7 DEGREES          
REMARK 500    ARG F  59   NE  -  CZ  -  NH1 ANGL. DEV. =   4.7 DEGREES          
REMARK 500    ARG F 153   NE  -  CZ  -  NH1 ANGL. DEV. =   3.1 DEGREES          
REMARK 500    LEU F 169   CB  -  CG  -  CD1 ANGL. DEV. = -11.0 DEGREES          
REMARK 500    LEU F 169   CB  -  CG  -  CD2 ANGL. DEV. =  11.0 DEGREES          
REMARK 500    ARG G  59   NE  -  CZ  -  NH1 ANGL. DEV. =   4.5 DEGREES          
REMARK 500    ARG G 153   NE  -  CZ  -  NH1 ANGL. DEV. =   3.0 DEGREES          
REMARK 500    LEU G 169   CB  -  CG  -  CD1 ANGL. DEV. = -10.4 DEGREES          
REMARK 500    LEU G 169   CB  -  CG  -  CD2 ANGL. DEV. =  10.3 DEGREES          
REMARK 500    ARG H  59   NE  -  CZ  -  NH1 ANGL. DEV. =   4.4 DEGREES          
REMARK 500    LEU H 169   CB  -  CG  -  CD2 ANGL. DEV. =  11.2 DEGREES          
REMARK 500    ARG I  59   NE  -  CZ  -  NH1 ANGL. DEV. =   5.0 DEGREES          
REMARK 500    ARG I 153   NE  -  CZ  -  NH1 ANGL. DEV. =   3.2 DEGREES          
REMARK 500    LEU I 169   CB  -  CG  -  CD2 ANGL. DEV. =  10.4 DEGREES          
REMARK 500    ARG J  59   NE  -  CZ  -  NH1 ANGL. DEV. =   4.8 DEGREES          
REMARK 500    ARG J 153   NE  -  CZ  -  NH1 ANGL. DEV. =   3.1 DEGREES          
REMARK 500    LEU J 169   CB  -  CG  -  CD1 ANGL. DEV. = -10.8 DEGREES          
REMARK 500    LEU J 169   CB  -  CG  -  CD2 ANGL. DEV. =  10.8 DEGREES          
REMARK 500    ARG K  59   NE  -  CZ  -  NH1 ANGL. DEV. =   4.5 DEGREES          
REMARK 500    LEU K 169   CB  -  CG  -  CD1 ANGL. DEV. = -12.1 DEGREES          
REMARK 500    ARG L  59   NE  -  CZ  -  NH1 ANGL. DEV. =   4.7 DEGREES          
REMARK 500    LEU L 169   CB  -  CG  -  CD2 ANGL. DEV. =  10.5 DEGREES          
REMARK 500    ARG M  59   NE  -  CZ  -  NH1 ANGL. DEV. =   4.6 DEGREES          
REMARK 500    ARG M 153   NE  -  CZ  -  NH1 ANGL. DEV. =   3.1 DEGREES          
REMARK 500    LEU M 169   CB  -  CG  -  CD2 ANGL. DEV. =  10.4 DEGREES          
REMARK 500    ARG N  59   NE  -  CZ  -  NH1 ANGL. DEV. =   4.7 DEGREES          
REMARK 500    ARG N 153   NE  -  CZ  -  NH1 ANGL. DEV. =   3.1 DEGREES          
REMARK 500    LEU N 169   CB  -  CG  -  CD1 ANGL. DEV. = -10.4 DEGREES          
REMARK 500    LEU N 169   CB  -  CG  -  CD2 ANGL. DEV. =  10.4 DEGREES          
REMARK 500    ARG O  59   NE  -  CZ  -  NH1 ANGL. DEV. =   4.7 DEGREES          
REMARK 500    ARG O 153   NE  -  CZ  -  NH1 ANGL. DEV. =   3.2 DEGREES          
REMARK 500    LEU O 169   CB  -  CG  -  CD2 ANGL. DEV. =  10.8 DEGREES          
REMARK 500    ARG P  59   NE  -  CZ  -  NH1 ANGL. DEV. =   4.5 DEGREES          
REMARK 500    ARG P 153   NE  -  CZ  -  NH1 ANGL. DEV. =   3.1 DEGREES          
REMARK 500    LEU P 169   CB  -  CG  -  CD2 ANGL. DEV. =  10.2 DEGREES          
REMARK 500    ARG Q  59   NE  -  CZ  -  NH1 ANGL. DEV. =   4.8 DEGREES          
REMARK 500    ARG Q 153   NE  -  CZ  -  NH1 ANGL. DEV. =   3.1 DEGREES          
REMARK 500    LEU Q 169   CB  -  CG  -  CD1 ANGL. DEV. = -10.4 DEGREES          
REMARK 500    ARG R  59   NE  -  CZ  -  NH1 ANGL. DEV. =   4.3 DEGREES          
REMARK 500                                                                      
REMARK 500 THIS ENTRY HAS      69 ANGLE DEVIATIONS.                             
REMARK 500                                                                      
REMARK 500 REMARK: NULL                                                         
REMARK 500                                                                      
REMARK 500 GEOMETRY AND STEREOCHEMISTRY                                         
REMARK 500 SUBTOPIC: TORSION ANGLES                                             
REMARK 500                                                                      
REMARK 500 TORSION ANGLES OUTSIDE THE EXPECTED RAMACHANDRAN REGIONS:            
REMARK 500 (M=MODEL NUMBER; RES=RESIDUE NAME; C=CHAIN IDENTIFIER;               
REMARK 500 SSEQ=SEQUENCE NUMBER; I=INSERTION CODE).                             
REMARK 500                                                                      
REMARK 500 STANDARD TABLE:                                                      
REMARK 500 FORMAT:(10X,I3,1X,A3,1X,A1,I4,A1,4X,F7.2,3X,F7.2)                    
REMARK 500                                                                      
REMARK 500 EXPECTED VALUES: GJ KLEYWEGT AND TA JONES (1996). PHI/PSI-           
REMARK 500 CHOLOGY: RAMACHANDRAN REVISITED. STRUCTURE 4, 1395 - 1400            
REMARK 500                                                                      
REMARK 500  M RES CSSEQI        PSI       PHI                                   
REMARK 500    VAL A  42      -70.19   -131.43                                   
REMARK 500    PHE A 133      -62.57   -134.97                                   
REMARK 500    VAL B  42      -70.52   -131.31                                   
REMARK 500    PHE B 133      -63.47   -133.98                                   
REMARK 500    VAL C  42      -70.14   -131.17                                   
REMARK 500    PHE C 133      -62.87   -135.23                                   
REMARK 500    VAL D  42      -70.76   -130.95                                   
REMARK 500    PHE D 133      -63.39   -134.32                                   
REMARK 500    VAL E  42      -70.95   -131.09                                   
REMARK 500    PHE E 133      -63.64   -134.36                                   
REMARK 500    VAL F  42      -70.56   -130.94                                   
REMARK 500    PHE F 133      -63.50   -134.43                                   
REMARK 500    VAL G  42      -70.77   -131.11                                   
REMARK 500    PHE G 133      -63.41   -134.69                                   
REMARK 500    VAL H  42      -70.97   -131.38                                   
REMARK 500    PHE H 133      -63.35   -133.94                                   
REMARK 500    VAL I  42      -70.51   -130.65                                   
REMARK 500    PHE I 133      -63.26   -134.09                                   
REMARK 500    VAL J  42      -70.72   -130.85                                   
REMARK 500    PHE J 133      -63.42   -134.30                                   
REMARK 500    VAL K  42      -70.83   -130.93                                   
REMARK 500    LYS K  83      150.62    -48.99                                   
REMARK 500    PHE K 133      -63.49   -134.32                                   
REMARK 500    VAL L  42      -70.98   -131.58                                   
REMARK 500    PHE L 133      -63.46   -134.55                                   
REMARK 500    VAL M  42      -70.96   -131.45                                   
REMARK 500    PHE M 133      -62.96   -134.82                                   
REMARK 500    VAL N  42      -71.18   -131.11                                   
REMARK 500    PHE N 133      -63.41   -134.39                                   
REMARK 500    VAL O  42      -70.97   -130.86                                   
REMARK 500    PHE O 133      -63.37   -134.26                                   
REMARK 500    VAL P  42      -70.64   -131.26                                   
REMARK 500    PHE P 133      -63.44   -134.41                                   
REMARK 500    VAL Q  42      -70.97   -131.27                                   
REMARK 500    PHE Q 133      -63.54   -134.22                                   
REMARK 500    VAL R  42      -70.23   -131.09                                   
REMARK 500    PHE R 133      -63.77   -134.08                                   
REMARK 500    VAL S  42      -70.94   -131.14                                   
REMARK 500    PHE S 133      -63.47   -133.93                                   
REMARK 500    VAL T  42      -70.21   -131.14                                   
REMARK 500    PHE T 133      -63.73   -134.08                                   
REMARK 500    VAL U  42      -70.63   -131.15                                   
REMARK 500    PHE U 133      -63.68   -134.02                                   
REMARK 500    VAL V  42      -70.96   -131.21                                   
REMARK 500    PHE V 133      -63.66   -134.31                                   
REMARK 500    VAL W  42      -70.80   -131.20                                   
REMARK 500    LYS W  83      150.24    -48.46                                   
REMARK 500    PHE W 133      -62.97   -134.67                                   
REMARK 500    VAL X  42      -70.91   -131.34                                   
REMARK 500    PHE X 133      -63.55   -134.03                                   
REMARK 500                                                                      
REMARK 500 REMARK: NULL                                                         
REMARK 500                                                                      
REMARK 500 GEOMETRY AND STEREOCHEMISTRY                                         
REMARK 500 SUBTOPIC: CHIRAL CENTERS                                             
REMARK 500                                                                      
REMARK 500 UNEXPECTED CONFIGURATION OF THE FOLLOWING CHIRAL                     
REMARK 500 CENTER(S) USING IMPROPER CA--C--CB--N CHIRALITY                      
REMARK 500 FOR AMINO ACIDS AND C1'--O4'--N1(N9)--C2' FOR                        
REMARK 500 NUCLEIC ACIDS OR EQUIVALENT ANGLE                                    
REMARK 500 M=MODEL NUMBER; RES=RESIDUE NAME; C=CHAIN                            
REMARK 500 IDENTIFIER; SSEQ=SEQUENCE NUMBER; I=INSERTION CODE                   
REMARK 500                                                                      
REMARK 500 STANDARD TABLE:                                                      
REMARK 500 FORMAT: (10X,I3,1X,A3,1X,A1,I4,A1,6X,F5.1,6X,A1,10X,A1,3X,A16)       
REMARK 500                                                                      
REMARK 500  M RES CSSEQI    IMPROPER   EXPECTED   FOUND DETAILS                 
REMARK 500    PHE A  78        22.5      L          L   OUTSIDE RANGE           
REMARK 500    PHE B  78        23.5      L          L   OUTSIDE RANGE           
REMARK 500    PHE C  78        22.9      L          L   OUTSIDE RANGE           
REMARK 500    PHE D  78        23.4      L          L   OUTSIDE RANGE           
REMARK 500    PHE E  78        23.8      L          L   OUTSIDE RANGE           
REMARK 500    PHE F  78        23.7      L          L   OUTSIDE RANGE           
REMARK 500    PHE G  78        23.9      L          L   OUTSIDE RANGE           
REMARK 500    PHE H  78        23.5      L          L   OUTSIDE RANGE           
REMARK 500    PHE I  78        23.4      L          L   OUTSIDE RANGE           
REMARK 500    PHE J  78        23.7      L          L   OUTSIDE RANGE           
REMARK 500    PHE K  78        23.8      L          L   OUTSIDE RANGE           
REMARK 500    PHE L  78        23.4      L          L   OUTSIDE RANGE           
REMARK 500    PHE M  78        23.1      L          L   OUTSIDE RANGE           
REMARK 500    PHE N  78        23.7      L          L   OUTSIDE RANGE           
REMARK 500    PHE O  78        23.6      L          L   OUTSIDE RANGE           
REMARK 500    PHE P  78        23.8      L          L   OUTSIDE RANGE           
REMARK 500    PHE Q  78        24.1      L          L   OUTSIDE RANGE           
REMARK 500    PHE R  78        23.5      L          L   OUTSIDE RANGE           
REMARK 500    PHE S  78        23.2      L          L   OUTSIDE RANGE           
REMARK 500    PHE T  78        23.4      L          L   OUTSIDE RANGE           
REMARK 500    PHE U  78        23.2      L          L   OUTSIDE RANGE           
REMARK 500    PHE V  78        24.1      L          L   OUTSIDE RANGE           
REMARK 500    PHE W  78        23.3      L          L   OUTSIDE RANGE           
REMARK 500    PHE X  78        23.5      L          L   OUTSIDE RANGE           
REMARK 500                                                                      
REMARK 500 REMARK: NULL                                                         
REMARK 900                                                                      
REMARK 900 RELATED ENTRIES                                                      
REMARK 900 RELATED ID: EMD-2788 RELATED DB: EMDB                                
DBREF  4V1W A    1   174  UNP    P02791   FRIL_HORSE       2    175             
DBREF  4V1W B    1   174  UNP    P02791   FRIL_HORSE       2    175             
DBREF  4V1W C    1   174  UNP    P02791   FRIL_HORSE       2    175             
DBREF  4V1W D    1   174  UNP    P02791   FRIL_HORSE       2    175             
DBREF  4V1W E    1   174  UNP    P02791   FRIL_HORSE       2    175             
DBREF  4V1W F    1   174  UNP    P02791   FRIL_HORSE       2    175             
DBREF  4V1W G    1   174  UNP    P02791   FRIL_HORSE       2    175             
DBREF  4V1W H    1   174  UNP    P02791   FRIL_HORSE       2    175             
DBREF  4V1W I    1   174  UNP    P02791   FRIL_HORSE       2    175             
DBREF  4V1W J    1   174  UNP    P02791   FRIL_HORSE       2    175             
DBREF  4V1W K    1   174  UNP    P02791   FRIL_HORSE       2    175             
DBREF  4V1W L    1   174  UNP    P02791   FRIL_HORSE       2    175             
DBREF  4V1W M    1   174  UNP    P02791   FRIL_HORSE       2    175             
DBREF  4V1W N    1   174  UNP    P02791   FRIL_HORSE       2    175             
DBREF  4V1W O    1   174  UNP    P02791   FRIL_HORSE       2    175             
DBREF  4V1W P    1   174  UNP    P02791   FRIL_HORSE       2    175             
DBREF  4V1W Q    1   174  UNP    P02791   FRIL_HORSE       2    175             
DBREF  4V1W R    1   174  UNP    P02791   FRIL_HORSE       2    175             
DBREF  4V1W S    1   174  UNP    P02791   FRIL_HORSE       2    175             
DBREF  4V1W T    1   174  UNP    P02791   FRIL_HORSE       2    175             
DBREF  4V1W U    1   174  UNP    P02791   FRIL_HORSE       2    175             
DBREF  4V1W V    1   174  UNP    P02791   FRIL_HORSE       2    175             
DBREF  4V1W W    1   174  UNP    P02791   FRIL_HORSE       2    175             
DBREF  4V1W X    1   174  UNP    P02791   FRIL_HORSE       2    175             
SEQRES   1 A  174  SER SER GLN ILE ARG GLN ASN TYR SER THR GLU VAL GLU          
SEQRES   2 A  174  ALA ALA VAL ASN ARG LEU VAL ASN LEU TYR LEU ARG ALA          
SEQRES   3 A  174  SER TYR THR TYR LEU SER LEU GLY PHE TYR PHE ASP ARG          
SEQRES   4 A  174  ASP ASP VAL ALA LEU GLU GLY VAL CYS HIS PHE PHE ARG          
SEQRES   5 A  174  GLU LEU ALA GLU GLU LYS ARG GLU GLY ALA GLU ARG LEU          
SEQRES   6 A  174  LEU LYS MET GLN ASN GLN ARG GLY GLY ARG ALA LEU PHE          
SEQRES   7 A  174  GLN ASP LEU GLN LYS PRO SER GLN ASP GLU TRP GLY THR          
SEQRES   8 A  174  THR LEU ASP ALA MET LYS ALA ALA ILE VAL LEU GLU LYS          
SEQRES   9 A  174  SER LEU ASN GLN ALA LEU LEU ASP LEU HIS ALA LEU GLY          
SEQRES  10 A  174  SER ALA GLN ALA ASP PRO HIS LEU CYS ASP PHE LEU GLU          
SEQRES  11 A  174  SER HIS PHE LEU ASP GLU GLU VAL LYS LEU ILE LYS LYS          
SEQRES  12 A  174  MET GLY ASP HIS LEU THR ASN ILE GLN ARG LEU VAL GLY          
SEQRES  13 A  174  SER GLN ALA GLY LEU GLY GLU TYR LEU PHE GLU ARG LEU          
SEQRES  14 A  174  THR LEU LYS HIS ASP                                          
SEQRES   1 B  174  SER SER GLN ILE ARG GLN ASN TYR SER THR GLU VAL GLU          
SEQRES   2 B  174  ALA ALA VAL ASN ARG LEU VAL ASN LEU TYR LEU ARG ALA          
SEQRES   3 B  174  SER TYR THR TYR LEU SER LEU GLY PHE TYR PHE ASP ARG          
SEQRES   4 B  174  ASP ASP VAL ALA LEU GLU GLY VAL CYS HIS PHE PHE ARG          
SEQRES   5 B  174  GLU LEU ALA GLU GLU LYS ARG GLU GLY ALA GLU ARG LEU          
SEQRES   6 B  174  LEU LYS MET GLN ASN GLN ARG GLY GLY ARG ALA LEU PHE          
SEQRES   7 B  174  GLN ASP LEU GLN LYS PRO SER GLN ASP GLU TRP GLY THR          
SEQRES   8 B  174  THR LEU ASP ALA MET LYS ALA ALA ILE VAL LEU GLU LYS          
SEQRES   9 B  174  SER LEU ASN GLN ALA LEU LEU ASP LEU HIS ALA LEU GLY          
SEQRES  10 B  174  SER ALA GLN ALA ASP PRO HIS LEU CYS ASP PHE LEU GLU          
SEQRES  11 B  174  SER HIS PHE LEU ASP GLU GLU VAL LYS LEU ILE LYS LYS          
SEQRES  12 B  174  MET GLY ASP HIS LEU THR ASN ILE GLN ARG LEU VAL GLY          
SEQRES  13 B  174  SER GLN ALA GLY LEU GLY GLU TYR LEU PHE GLU ARG LEU          
SEQRES  14 B  174  THR LEU LYS HIS ASP                                          
SEQRES   1 C  174  SER SER GLN ILE ARG GLN ASN TYR SER THR GLU VAL GLU          
SEQRES   2 C  174  ALA ALA VAL ASN ARG LEU VAL ASN LEU TYR LEU ARG ALA          
SEQRES   3 C  174  SER TYR THR TYR LEU SER LEU GLY PHE TYR PHE ASP ARG          
SEQRES   4 C  174  ASP ASP VAL ALA LEU GLU GLY VAL CYS HIS PHE PHE ARG          
SEQRES   5 C  174  GLU LEU ALA GLU GLU LYS ARG GLU GLY ALA GLU ARG LEU          
SEQRES   6 C  174  LEU LYS MET GLN ASN GLN ARG GLY GLY ARG ALA LEU PHE          
SEQRES   7 C  174  GLN ASP LEU GLN LYS PRO SER GLN ASP GLU TRP GLY THR          
SEQRES   8 C  174  THR LEU ASP ALA MET LYS ALA ALA ILE VAL LEU GLU LYS          
SEQRES   9 C  174  SER LEU ASN GLN ALA LEU LEU ASP LEU HIS ALA LEU GLY          
SEQRES  10 C  174  SER ALA GLN ALA ASP PRO HIS LEU CYS ASP PHE LEU GLU          
SEQRES  11 C  174  SER HIS PHE LEU ASP GLU GLU VAL LYS LEU ILE LYS LYS          
SEQRES  12 C  174  MET GLY ASP HIS LEU THR ASN ILE GLN ARG LEU VAL GLY          
SEQRES  13 C  174  SER GLN ALA GLY LEU GLY GLU TYR LEU PHE GLU ARG LEU          
SEQRES  14 C  174  THR LEU LYS HIS ASP                                          
SEQRES   1 D  174  SER SER GLN ILE ARG GLN ASN TYR SER THR GLU VAL GLU          
SEQRES   2 D  174  ALA ALA VAL ASN ARG LEU VAL ASN LEU TYR LEU ARG ALA          
SEQRES   3 D  174  SER TYR THR TYR LEU SER LEU GLY PHE TYR PHE ASP ARG          
SEQRES   4 D  174  ASP ASP VAL ALA LEU GLU GLY VAL CYS HIS PHE PHE ARG          
SEQRES   5 D  174  GLU LEU ALA GLU GLU LYS ARG GLU GLY ALA GLU ARG LEU          
SEQRES   6 D  174  LEU LYS MET GLN ASN GLN ARG GLY GLY ARG ALA LEU PHE          
SEQRES   7 D  174  GLN ASP LEU GLN LYS PRO SER GLN ASP GLU TRP GLY THR          
SEQRES   8 D  174  THR LEU ASP ALA MET LYS ALA ALA ILE VAL LEU GLU LYS          
SEQRES   9 D  174  SER LEU ASN GLN ALA LEU LEU ASP LEU HIS ALA LEU GLY          
SEQRES  10 D  174  SER ALA GLN ALA ASP PRO HIS LEU CYS ASP PHE LEU GLU          
SEQRES  11 D  174  SER HIS PHE LEU ASP GLU GLU VAL LYS LEU ILE LYS LYS          
SEQRES  12 D  174  MET GLY ASP HIS LEU THR ASN ILE GLN ARG LEU VAL GLY          
SEQRES  13 D  174  SER GLN ALA GLY LEU GLY GLU TYR LEU PHE GLU ARG LEU          
SEQRES  14 D  174  THR LEU LYS HIS ASP                                          
SEQRES   1 E  174  SER SER GLN ILE ARG GLN ASN TYR SER THR GLU VAL GLU          
SEQRES   2 E  174  ALA ALA VAL ASN ARG LEU VAL ASN LEU TYR LEU ARG ALA          
SEQRES   3 E  174  SER TYR THR TYR LEU SER LEU GLY PHE TYR PHE ASP ARG          
SEQRES   4 E  174  ASP ASP VAL ALA LEU GLU GLY VAL CYS HIS PHE PHE ARG          
SEQRES   5 E  174  GLU LEU ALA GLU GLU LYS ARG GLU GLY ALA GLU ARG LEU          
SEQRES   6 E  174  LEU LYS MET GLN ASN GLN ARG GLY GLY ARG ALA LEU PHE          
SEQRES   7 E  174  GLN ASP LEU GLN LYS PRO SER GLN ASP GLU TRP GLY THR          
SEQRES   8 E  174  THR LEU ASP ALA MET LYS ALA ALA ILE VAL LEU GLU LYS          
SEQRES   9 E  174  SER LEU ASN GLN ALA LEU LEU ASP LEU HIS ALA LEU GLY          
SEQRES  10 E  174  SER ALA GLN ALA ASP PRO HIS LEU CYS ASP PHE LEU GLU          
SEQRES  11 E  174  SER HIS PHE LEU ASP GLU GLU VAL LYS LEU ILE LYS LYS          
SEQRES  12 E  174  MET GLY ASP HIS LEU THR ASN ILE GLN ARG LEU VAL GLY          
SEQRES  13 E  174  SER GLN ALA GLY LEU GLY GLU TYR LEU PHE GLU ARG LEU          
SEQRES  14 E  174  THR LEU LYS HIS ASP                                          
SEQRES   1 F  174  SER SER GLN ILE ARG GLN ASN TYR SER THR GLU VAL GLU          
SEQRES   2 F  174  ALA ALA VAL ASN ARG LEU VAL ASN LEU TYR LEU ARG ALA          
SEQRES   3 F  174  SER TYR THR TYR LEU SER LEU GLY PHE TYR PHE ASP ARG          
SEQRES   4 F  174  ASP ASP VAL ALA LEU GLU GLY VAL CYS HIS PHE PHE ARG          
SEQRES   5 F  174  GLU LEU ALA GLU GLU LYS ARG GLU GLY ALA GLU ARG LEU          
SEQRES   6 F  174  LEU LYS MET GLN ASN GLN ARG GLY GLY ARG ALA LEU PHE          
SEQRES   7 F  174  GLN ASP LEU GLN LYS PRO SER GLN ASP GLU TRP GLY THR          
SEQRES   8 F  174  THR LEU ASP ALA MET LYS ALA ALA ILE VAL LEU GLU LYS          
SEQRES   9 F  174  SER LEU ASN GLN ALA LEU LEU ASP LEU HIS ALA LEU GLY          
SEQRES  10 F  174  SER ALA GLN ALA ASP PRO HIS LEU CYS ASP PHE LEU GLU          
SEQRES  11 F  174  SER HIS PHE LEU ASP GLU GLU VAL LYS LEU ILE LYS LYS          
SEQRES  12 F  174  MET GLY ASP HIS LEU THR ASN ILE GLN ARG LEU VAL GLY          
SEQRES  13 F  174  SER GLN ALA GLY LEU GLY GLU TYR LEU PHE GLU ARG LEU          
SEQRES  14 F  174  THR LEU LYS HIS ASP                                          
SEQRES   1 G  174  SER SER GLN ILE ARG GLN ASN TYR SER THR GLU VAL GLU          
SEQRES   2 G  174  ALA ALA VAL ASN ARG LEU VAL ASN LEU TYR LEU ARG ALA          
SEQRES   3 G  174  SER TYR THR TYR LEU SER LEU GLY PHE TYR PHE ASP ARG          
SEQRES   4 G  174  ASP ASP VAL ALA LEU GLU GLY VAL CYS HIS PHE PHE ARG          
SEQRES   5 G  174  GLU LEU ALA GLU GLU LYS ARG GLU GLY ALA GLU ARG LEU          
SEQRES   6 G  174  LEU LYS MET GLN ASN GLN ARG GLY GLY ARG ALA LEU PHE          
SEQRES   7 G  174  GLN ASP LEU GLN LYS PRO SER GLN ASP GLU TRP GLY THR          
SEQRES   8 G  174  THR LEU ASP ALA MET LYS ALA ALA ILE VAL LEU GLU LYS          
SEQRES   9 G  174  SER LEU ASN GLN ALA LEU LEU ASP LEU HIS ALA LEU GLY          
SEQRES  10 G  174  SER ALA GLN ALA ASP PRO HIS LEU CYS ASP PHE LEU GLU          
SEQRES  11 G  174  SER HIS PHE LEU ASP GLU GLU VAL LYS LEU ILE LYS LYS          
SEQRES  12 G  174  MET GLY ASP HIS LEU THR ASN ILE GLN ARG LEU VAL GLY          
SEQRES  13 G  174  SER GLN ALA GLY LEU GLY GLU TYR LEU PHE GLU ARG LEU          
SEQRES  14 G  174  THR LEU LYS HIS ASP                                          
SEQRES   1 H  174  SER SER GLN ILE ARG GLN ASN TYR SER THR GLU VAL GLU          
SEQRES   2 H  174  ALA ALA VAL ASN ARG LEU VAL ASN LEU TYR LEU ARG ALA          
SEQRES   3 H  174  SER TYR THR TYR LEU SER LEU GLY PHE TYR PHE ASP ARG          
SEQRES   4 H  174  ASP ASP VAL ALA LEU GLU GLY VAL CYS HIS PHE PHE ARG          
SEQRES   5 H  174  GLU LEU ALA GLU GLU LYS ARG GLU GLY ALA GLU ARG LEU          
SEQRES   6 H  174  LEU LYS MET GLN ASN GLN ARG GLY GLY ARG ALA LEU PHE          
SEQRES   7 H  174  GLN ASP LEU GLN LYS PRO SER GLN ASP GLU TRP GLY THR          
SEQRES   8 H  174  THR LEU ASP ALA MET LYS ALA ALA ILE VAL LEU GLU LYS          
SEQRES   9 H  174  SER LEU ASN GLN ALA LEU LEU ASP LEU HIS ALA LEU GLY          
SEQRES  10 H  174  SER ALA GLN ALA ASP PRO HIS LEU CYS ASP PHE LEU GLU          
SEQRES  11 H  174  SER HIS PHE LEU ASP GLU GLU VAL LYS LEU ILE LYS LYS          
SEQRES  12 H  174  MET GLY ASP HIS LEU THR ASN ILE GLN ARG LEU VAL GLY          
SEQRES  13 H  174  SER GLN ALA GLY LEU GLY GLU TYR LEU PHE GLU ARG LEU          
SEQRES  14 H  174  THR LEU LYS HIS ASP                                          
SEQRES   1 I  174  SER SER GLN ILE ARG GLN ASN TYR SER THR GLU VAL GLU          
SEQRES   2 I  174  ALA ALA VAL ASN ARG LEU VAL ASN LEU TYR LEU ARG ALA          
SEQRES   3 I  174  SER TYR THR TYR LEU SER LEU GLY PHE TYR PHE ASP ARG          
SEQRES   4 I  174  ASP ASP VAL ALA LEU GLU GLY VAL CYS HIS PHE PHE ARG          
SEQRES   5 I  174  GLU LEU ALA GLU GLU LYS ARG GLU GLY ALA GLU ARG LEU          
SEQRES   6 I  174  LEU LYS MET GLN ASN GLN ARG GLY GLY ARG ALA LEU PHE          
SEQRES   7 I  174  GLN ASP LEU GLN LYS PRO SER GLN ASP GLU TRP GLY THR          
SEQRES   8 I  174  THR LEU ASP ALA MET LYS ALA ALA ILE VAL LEU GLU LYS          
SEQRES   9 I  174  SER LEU ASN GLN ALA LEU LEU ASP LEU HIS ALA LEU GLY          
SEQRES  10 I  174  SER ALA GLN ALA ASP PRO HIS LEU CYS ASP PHE LEU GLU          
SEQRES  11 I  174  SER HIS PHE LEU ASP GLU GLU VAL LYS LEU ILE LYS LYS          
SEQRES  12 I  174  MET GLY ASP HIS LEU THR ASN ILE GLN ARG LEU VAL GLY          
SEQRES  13 I  174  SER GLN ALA GLY LEU GLY GLU TYR LEU PHE GLU ARG LEU          
SEQRES  14 I  174  THR LEU LYS HIS ASP                                          
SEQRES   1 J  174  SER SER GLN ILE ARG GLN ASN TYR SER THR GLU VAL GLU          
SEQRES   2 J  174  ALA ALA VAL ASN ARG LEU VAL ASN LEU TYR LEU ARG ALA          
SEQRES   3 J  174  SER TYR THR TYR LEU SER LEU GLY PHE TYR PHE ASP ARG          
SEQRES   4 J  174  ASP ASP VAL ALA LEU GLU GLY VAL CYS HIS PHE PHE ARG          
SEQRES   5 J  174  GLU LEU ALA GLU GLU LYS ARG GLU GLY ALA GLU ARG LEU          
SEQRES   6 J  174  LEU LYS MET GLN ASN GLN ARG GLY GLY ARG ALA LEU PHE          
SEQRES   7 J  174  GLN ASP LEU GLN LYS PRO SER GLN ASP GLU TRP GLY THR          
SEQRES   8 J  174  THR LEU ASP ALA MET LYS ALA ALA ILE VAL LEU GLU LYS          
SEQRES   9 J  174  SER LEU ASN GLN ALA LEU LEU ASP LEU HIS ALA LEU GLY          
SEQRES  10 J  174  SER ALA GLN ALA ASP PRO HIS LEU CYS ASP PHE LEU GLU          
SEQRES  11 J  174  SER HIS PHE LEU ASP GLU GLU VAL LYS LEU ILE LYS LYS          
SEQRES  12 J  174  MET GLY ASP HIS LEU THR ASN ILE GLN ARG LEU VAL GLY          
SEQRES  13 J  174  SER GLN ALA GLY LEU GLY GLU TYR LEU PHE GLU ARG LEU          
SEQRES  14 J  174  THR LEU LYS HIS ASP                                          
SEQRES   1 K  174  SER SER GLN ILE ARG GLN ASN TYR SER THR GLU VAL GLU          
SEQRES   2 K  174  ALA ALA VAL ASN ARG LEU VAL ASN LEU TYR LEU ARG ALA          
SEQRES   3 K  174  SER TYR THR TYR LEU SER LEU GLY PHE TYR PHE ASP ARG          
SEQRES   4 K  174  ASP ASP VAL ALA LEU GLU GLY VAL CYS HIS PHE PHE ARG          
SEQRES   5 K  174  GLU LEU ALA GLU GLU LYS ARG GLU GLY ALA GLU ARG LEU          
SEQRES   6 K  174  LEU LYS MET GLN ASN GLN ARG GLY GLY ARG ALA LEU PHE          
SEQRES   7 K  174  GLN ASP LEU GLN LYS PRO SER GLN ASP GLU TRP GLY THR          
SEQRES   8 K  174  THR LEU ASP ALA MET LYS ALA ALA ILE VAL LEU GLU LYS          
SEQRES   9 K  174  SER LEU ASN GLN ALA LEU LEU ASP LEU HIS ALA LEU GLY          
SEQRES  10 K  174  SER ALA GLN ALA ASP PRO HIS LEU CYS ASP PHE LEU GLU          
SEQRES  11 K  174  SER HIS PHE LEU ASP GLU GLU VAL LYS LEU ILE LYS LYS          
SEQRES  12 K  174  MET GLY ASP HIS LEU THR ASN ILE GLN ARG LEU VAL GLY          
SEQRES  13 K  174  SER GLN ALA GLY LEU GLY GLU TYR LEU PHE GLU ARG LEU          
SEQRES  14 K  174  THR LEU LYS HIS ASP                                          
SEQRES   1 L  174  SER SER GLN ILE ARG GLN ASN TYR SER THR GLU VAL GLU          
SEQRES   2 L  174  ALA ALA VAL ASN ARG LEU VAL ASN LEU TYR LEU ARG ALA          
SEQRES   3 L  174  SER TYR THR TYR LEU SER LEU GLY PHE TYR PHE ASP ARG          
SEQRES   4 L  174  ASP ASP VAL ALA LEU GLU GLY VAL CYS HIS PHE PHE ARG          
SEQRES   5 L  174  GLU LEU ALA GLU GLU LYS ARG GLU GLY ALA GLU ARG LEU          
SEQRES   6 L  174  LEU LYS MET GLN ASN GLN ARG GLY GLY ARG ALA LEU PHE          
SEQRES   7 L  174  GLN ASP LEU GLN LYS PRO SER GLN ASP GLU TRP GLY THR          
SEQRES   8 L  174  THR LEU ASP ALA MET LYS ALA ALA ILE VAL LEU GLU LYS          
SEQRES   9 L  174  SER LEU ASN GLN ALA LEU LEU ASP LEU HIS ALA LEU GLY          
SEQRES  10 L  174  SER ALA GLN ALA ASP PRO HIS LEU CYS ASP PHE LEU GLU          
SEQRES  11 L  174  SER HIS PHE LEU ASP GLU GLU VAL LYS LEU ILE LYS LYS          
SEQRES  12 L  174  MET GLY ASP HIS LEU THR ASN ILE GLN ARG LEU VAL GLY          
SEQRES  13 L  174  SER GLN ALA GLY LEU GLY GLU TYR LEU PHE GLU ARG LEU          
SEQRES  14 L  174  THR LEU LYS HIS ASP                                          
SEQRES   1 M  174  SER SER GLN ILE ARG GLN ASN TYR SER THR GLU VAL GLU          
SEQRES   2 M  174  ALA ALA VAL ASN ARG LEU VAL ASN LEU TYR LEU ARG ALA          
SEQRES   3 M  174  SER TYR THR TYR LEU SER LEU GLY PHE TYR PHE ASP ARG          
SEQRES   4 M  174  ASP ASP VAL ALA LEU GLU GLY VAL CYS HIS PHE PHE ARG          
SEQRES   5 M  174  GLU LEU ALA GLU GLU LYS ARG GLU GLY ALA GLU ARG LEU          
SEQRES   6 M  174  LEU LYS MET GLN ASN GLN ARG GLY GLY ARG ALA LEU PHE          
SEQRES   7 M  174  GLN ASP LEU GLN LYS PRO SER GLN ASP GLU TRP GLY THR          
SEQRES   8 M  174  THR LEU ASP ALA MET LYS ALA ALA ILE VAL LEU GLU LYS          
SEQRES   9 M  174  SER LEU ASN GLN ALA LEU LEU ASP LEU HIS ALA LEU GLY          
SEQRES  10 M  174  SER ALA GLN ALA ASP PRO HIS LEU CYS ASP PHE LEU GLU          
SEQRES  11 M  174  SER HIS PHE LEU ASP GLU GLU VAL LYS LEU ILE LYS LYS          
SEQRES  12 M  174  MET GLY ASP HIS LEU THR ASN ILE GLN ARG LEU VAL GLY          
SEQRES  13 M  174  SER GLN ALA GLY LEU GLY GLU TYR LEU PHE GLU ARG LEU          
SEQRES  14 M  174  THR LEU LYS HIS ASP                                          
SEQRES   1 N  174  SER SER GLN ILE ARG GLN ASN TYR SER THR GLU VAL GLU          
SEQRES   2 N  174  ALA ALA VAL ASN ARG LEU VAL ASN LEU TYR LEU ARG ALA          
SEQRES   3 N  174  SER TYR THR TYR LEU SER LEU GLY PHE TYR PHE ASP ARG          
SEQRES   4 N  174  ASP ASP VAL ALA LEU GLU GLY VAL CYS HIS PHE PHE ARG          
SEQRES   5 N  174  GLU LEU ALA GLU GLU LYS ARG GLU GLY ALA GLU ARG LEU          
SEQRES   6 N  174  LEU LYS MET GLN ASN GLN ARG GLY GLY ARG ALA LEU PHE          
SEQRES   7 N  174  GLN ASP LEU GLN LYS PRO SER GLN ASP GLU TRP GLY THR          
SEQRES   8 N  174  THR LEU ASP ALA MET LYS ALA ALA ILE VAL LEU GLU LYS          
SEQRES   9 N  174  SER LEU ASN GLN ALA LEU LEU ASP LEU HIS ALA LEU GLY          
SEQRES  10 N  174  SER ALA GLN ALA ASP PRO HIS LEU CYS ASP PHE LEU GLU          
SEQRES  11 N  174  SER HIS PHE LEU ASP GLU GLU VAL LYS LEU ILE LYS LYS          
SEQRES  12 N  174  MET GLY ASP HIS LEU THR ASN ILE GLN ARG LEU VAL GLY          
SEQRES  13 N  174  SER GLN ALA GLY LEU GLY GLU TYR LEU PHE GLU ARG LEU          
SEQRES  14 N  174  THR LEU LYS HIS ASP                                          
SEQRES   1 O  174  SER SER GLN ILE ARG GLN ASN TYR SER THR GLU VAL GLU          
SEQRES   2 O  174  ALA ALA VAL ASN ARG LEU VAL ASN LEU TYR LEU ARG ALA          
SEQRES   3 O  174  SER TYR THR TYR LEU SER LEU GLY PHE TYR PHE ASP ARG          
SEQRES   4 O  174  ASP ASP VAL ALA LEU GLU GLY VAL CYS HIS PHE PHE ARG          
SEQRES   5 O  174  GLU LEU ALA GLU GLU LYS ARG GLU GLY ALA GLU ARG LEU          
SEQRES   6 O  174  LEU LYS MET GLN ASN GLN ARG GLY GLY ARG ALA LEU PHE          
SEQRES   7 O  174  GLN ASP LEU GLN LYS PRO SER GLN ASP GLU TRP GLY THR          
SEQRES   8 O  174  THR LEU ASP ALA MET LYS ALA ALA ILE VAL LEU GLU LYS          
SEQRES   9 O  174  SER LEU ASN GLN ALA LEU LEU ASP LEU HIS ALA LEU GLY          
SEQRES  10 O  174  SER ALA GLN ALA ASP PRO HIS LEU CYS ASP PHE LEU GLU          
SEQRES  11 O  174  SER HIS PHE LEU ASP GLU GLU VAL LYS LEU ILE LYS LYS          
SEQRES  12 O  174  MET GLY ASP HIS LEU THR ASN ILE GLN ARG LEU VAL GLY          
SEQRES  13 O  174  SER GLN ALA GLY LEU GLY GLU TYR LEU PHE GLU ARG LEU          
SEQRES  14 O  174  THR LEU LYS HIS ASP                                          
SEQRES   1 P  174  SER SER GLN ILE ARG GLN ASN TYR SER THR GLU VAL GLU          
SEQRES   2 P  174  ALA ALA VAL ASN ARG LEU VAL ASN LEU TYR LEU ARG ALA          
SEQRES   3 P  174  SER TYR THR TYR LEU SER LEU GLY PHE TYR PHE ASP ARG          
SEQRES   4 P  174  ASP ASP VAL ALA LEU GLU GLY VAL CYS HIS PHE PHE ARG          
SEQRES   5 P  174  GLU LEU ALA GLU GLU LYS ARG GLU GLY ALA GLU ARG LEU          
SEQRES   6 P  174  LEU LYS MET GLN ASN GLN ARG GLY GLY ARG ALA LEU PHE          
SEQRES   7 P  174  GLN ASP LEU GLN LYS PRO SER GLN ASP GLU TRP GLY THR          
SEQRES   8 P  174  THR LEU ASP ALA MET LYS ALA ALA ILE VAL LEU GLU LYS          
SEQRES   9 P  174  SER LEU ASN GLN ALA LEU LEU ASP LEU HIS ALA LEU GLY          
SEQRES  10 P  174  SER ALA GLN ALA ASP PRO HIS LEU CYS ASP PHE LEU GLU          
SEQRES  11 P  174  SER HIS PHE LEU ASP GLU GLU VAL LYS LEU ILE LYS LYS          
SEQRES  12 P  174  MET GLY ASP HIS LEU THR ASN ILE GLN ARG LEU VAL GLY          
SEQRES  13 P  174  SER GLN ALA GLY LEU GLY GLU TYR LEU PHE GLU ARG LEU          
SEQRES  14 P  174  THR LEU LYS HIS ASP                                          
SEQRES   1 Q  174  SER SER GLN ILE ARG GLN ASN TYR SER THR GLU VAL GLU          
SEQRES   2 Q  174  ALA ALA VAL ASN ARG LEU VAL ASN LEU TYR LEU ARG ALA          
SEQRES   3 Q  174  SER TYR THR TYR LEU SER LEU GLY PHE TYR PHE ASP ARG          
SEQRES   4 Q  174  ASP ASP VAL ALA LEU GLU GLY VAL CYS HIS PHE PHE ARG          
SEQRES   5 Q  174  GLU LEU ALA GLU GLU LYS ARG GLU GLY ALA GLU ARG LEU          
SEQRES   6 Q  174  LEU LYS MET GLN ASN GLN ARG GLY GLY ARG ALA LEU PHE          
SEQRES   7 Q  174  GLN ASP LEU GLN LYS PRO SER GLN ASP GLU TRP GLY THR          
SEQRES   8 Q  174  THR LEU ASP ALA MET LYS ALA ALA ILE VAL LEU GLU LYS          
SEQRES   9 Q  174  SER LEU ASN GLN ALA LEU LEU ASP LEU HIS ALA LEU GLY          
SEQRES  10 Q  174  SER ALA GLN ALA ASP PRO HIS LEU CYS ASP PHE LEU GLU          
SEQRES  11 Q  174  SER HIS PHE LEU ASP GLU GLU VAL LYS LEU ILE LYS LYS          
SEQRES  12 Q  174  MET GLY ASP HIS LEU THR ASN ILE GLN ARG LEU VAL GLY          
SEQRES  13 Q  174  SER GLN ALA GLY LEU GLY GLU TYR LEU PHE GLU ARG LEU          
SEQRES  14 Q  174  THR LEU LYS HIS ASP                                          
SEQRES   1 R  174  SER SER GLN ILE ARG GLN ASN TYR SER THR GLU VAL GLU          
SEQRES   2 R  174  ALA ALA VAL ASN ARG LEU VAL ASN LEU TYR LEU ARG ALA          
SEQRES   3 R  174  SER TYR THR TYR LEU SER LEU GLY PHE TYR PHE ASP ARG          
SEQRES   4 R  174  ASP ASP VAL ALA LEU GLU GLY VAL CYS HIS PHE PHE ARG          
SEQRES   5 R  174  GLU LEU ALA GLU GLU LYS ARG GLU GLY ALA GLU ARG LEU          
SEQRES   6 R  174  LEU LYS MET GLN ASN GLN ARG GLY GLY ARG ALA LEU PHE          
SEQRES   7 R  174  GLN ASP LEU GLN LYS PRO SER GLN ASP GLU TRP GLY THR          
SEQRES   8 R  174  THR LEU ASP ALA MET LYS ALA ALA ILE VAL LEU GLU LYS          
SEQRES   9 R  174  SER LEU ASN GLN ALA LEU LEU ASP LEU HIS ALA LEU GLY          
SEQRES  10 R  174  SER ALA GLN ALA ASP PRO HIS LEU CYS ASP PHE LEU GLU          
SEQRES  11 R  174  SER HIS PHE LEU ASP GLU GLU VAL LYS LEU ILE LYS LYS          
SEQRES  12 R  174  MET GLY ASP HIS LEU THR ASN ILE GLN ARG LEU VAL GLY          
SEQRES  13 R  174  SER GLN ALA GLY LEU GLY GLU TYR LEU PHE GLU ARG LEU          
SEQRES  14 R  174  THR LEU LYS HIS ASP                                          
SEQRES   1 S  174  SER SER GLN ILE ARG GLN ASN TYR SER THR GLU VAL GLU          
SEQRES   2 S  174  ALA ALA VAL ASN ARG LEU VAL ASN LEU TYR LEU ARG ALA          
SEQRES   3 S  174  SER TYR THR TYR LEU SER LEU GLY PHE TYR PHE ASP ARG          
SEQRES   4 S  174  ASP ASP VAL ALA LEU GLU GLY VAL CYS HIS PHE PHE ARG          
SEQRES   5 S  174  GLU LEU ALA GLU GLU LYS ARG GLU GLY ALA GLU ARG LEU          
SEQRES   6 S  174  LEU LYS MET GLN ASN GLN ARG GLY GLY ARG ALA LEU PHE          
SEQRES   7 S  174  GLN ASP LEU GLN LYS PRO SER GLN ASP GLU TRP GLY THR          
SEQRES   8 S  174  THR LEU ASP ALA MET LYS ALA ALA ILE VAL LEU GLU LYS          
SEQRES   9 S  174  SER LEU ASN GLN ALA LEU LEU ASP LEU HIS ALA LEU GLY          
SEQRES  10 S  174  SER ALA GLN ALA ASP PRO HIS LEU CYS ASP PHE LEU GLU          
SEQRES  11 S  174  SER HIS PHE LEU ASP GLU GLU VAL LYS LEU ILE LYS LYS          
SEQRES  12 S  174  MET GLY ASP HIS LEU THR ASN ILE GLN ARG LEU VAL GLY          
SEQRES  13 S  174  SER GLN ALA GLY LEU GLY GLU TYR LEU PHE GLU ARG LEU          
SEQRES  14 S  174  THR LEU LYS HIS ASP                                          
SEQRES   1 T  174  SER SER GLN ILE ARG GLN ASN TYR SER THR GLU VAL GLU          
SEQRES   2 T  174  ALA ALA VAL ASN ARG LEU VAL ASN LEU TYR LEU ARG ALA          
SEQRES   3 T  174  SER TYR THR TYR LEU SER LEU GLY PHE TYR PHE ASP ARG          
SEQRES   4 T  174  ASP ASP VAL ALA LEU GLU GLY VAL CYS HIS PHE PHE ARG          
SEQRES   5 T  174  GLU LEU ALA GLU GLU LYS ARG GLU GLY ALA GLU ARG LEU          
SEQRES   6 T  174  LEU LYS MET GLN ASN GLN ARG GLY GLY ARG ALA LEU PHE          
SEQRES   7 T  174  GLN ASP LEU GLN LYS PRO SER GLN ASP GLU TRP GLY THR          
SEQRES   8 T  174  THR LEU ASP ALA MET LYS ALA ALA ILE VAL LEU GLU LYS          
SEQRES   9 T  174  SER LEU ASN GLN ALA LEU LEU ASP LEU HIS ALA LEU GLY          
SEQRES  10 T  174  SER ALA GLN ALA ASP PRO HIS LEU CYS ASP PHE LEU GLU          
SEQRES  11 T  174  SER HIS PHE LEU ASP GLU GLU VAL LYS LEU ILE LYS LYS          
SEQRES  12 T  174  MET GLY ASP HIS LEU THR ASN ILE GLN ARG LEU VAL GLY          
SEQRES  13 T  174  SER GLN ALA GLY LEU GLY GLU TYR LEU PHE GLU ARG LEU          
SEQRES  14 T  174  THR LEU LYS HIS ASP                                          
SEQRES   1 U  174  SER SER GLN ILE ARG GLN ASN TYR SER THR GLU VAL GLU          
SEQRES   2 U  174  ALA ALA VAL ASN ARG LEU VAL ASN LEU TYR LEU ARG ALA          
SEQRES   3 U  174  SER TYR THR TYR LEU SER LEU GLY PHE TYR PHE ASP ARG          
SEQRES   4 U  174  ASP ASP VAL ALA LEU GLU GLY VAL CYS HIS PHE PHE ARG          
SEQRES   5 U  174  GLU LEU ALA GLU GLU LYS ARG GLU GLY ALA GLU ARG LEU          
SEQRES   6 U  174  LEU LYS MET GLN ASN GLN ARG GLY GLY ARG ALA LEU PHE          
SEQRES   7 U  174  GLN ASP LEU GLN LYS PRO SER GLN ASP GLU TRP GLY THR          
SEQRES   8 U  174  THR LEU ASP ALA MET LYS ALA ALA ILE VAL LEU GLU LYS          
SEQRES   9 U  174  SER LEU ASN GLN ALA LEU LEU ASP LEU HIS ALA LEU GLY          
SEQRES  10 U  174  SER ALA GLN ALA ASP PRO HIS LEU CYS ASP PHE LEU GLU          
SEQRES  11 U  174  SER HIS PHE LEU ASP GLU GLU VAL LYS LEU ILE LYS LYS          
SEQRES  12 U  174  MET GLY ASP HIS LEU THR ASN ILE GLN ARG LEU VAL GLY          
SEQRES  13 U  174  SER GLN ALA GLY LEU GLY GLU TYR LEU PHE GLU ARG LEU          
SEQRES  14 U  174  THR LEU LYS HIS ASP                                          
SEQRES   1 V  174  SER SER GLN ILE ARG GLN ASN TYR SER THR GLU VAL GLU          
SEQRES   2 V  174  ALA ALA VAL ASN ARG LEU VAL ASN LEU TYR LEU ARG ALA          
SEQRES   3 V  174  SER TYR THR TYR LEU SER LEU GLY PHE TYR PHE ASP ARG          
SEQRES   4 V  174  ASP ASP VAL ALA LEU GLU GLY VAL CYS HIS PHE PHE ARG          
SEQRES   5 V  174  GLU LEU ALA GLU GLU LYS ARG GLU GLY ALA GLU ARG LEU          
SEQRES   6 V  174  LEU LYS MET GLN ASN GLN ARG GLY GLY ARG ALA LEU PHE          
SEQRES   7 V  174  GLN ASP LEU GLN LYS PRO SER GLN ASP GLU TRP GLY THR          
SEQRES   8 V  174  THR LEU ASP ALA MET LYS ALA ALA ILE VAL LEU GLU LYS          
SEQRES   9 V  174  SER LEU ASN GLN ALA LEU LEU ASP LEU HIS ALA LEU GLY          
SEQRES  10 V  174  SER ALA GLN ALA ASP PRO HIS LEU CYS ASP PHE LEU GLU          
SEQRES  11 V  174  SER HIS PHE LEU ASP GLU GLU VAL LYS LEU ILE LYS LYS          
SEQRES  12 V  174  MET GLY ASP HIS LEU THR ASN ILE GLN ARG LEU VAL GLY          
SEQRES  13 V  174  SER GLN ALA GLY LEU GLY GLU TYR LEU PHE GLU ARG LEU          
SEQRES  14 V  174  THR LEU LYS HIS ASP                                          
SEQRES   1 W  174  SER SER GLN ILE ARG GLN ASN TYR SER THR GLU VAL GLU          
SEQRES   2 W  174  ALA ALA VAL ASN ARG LEU VAL ASN LEU TYR LEU ARG ALA          
SEQRES   3 W  174  SER TYR THR TYR LEU SER LEU GLY PHE TYR PHE ASP ARG          
SEQRES   4 W  174  ASP ASP VAL ALA LEU GLU GLY VAL CYS HIS PHE PHE ARG          
SEQRES   5 W  174  GLU LEU ALA GLU GLU LYS ARG GLU GLY ALA GLU ARG LEU          
SEQRES   6 W  174  LEU LYS MET GLN ASN GLN ARG GLY GLY ARG ALA LEU PHE          
SEQRES   7 W  174  GLN ASP LEU GLN LYS PRO SER GLN ASP GLU TRP GLY THR          
SEQRES   8 W  174  THR LEU ASP ALA MET LYS ALA ALA ILE VAL LEU GLU LYS          
SEQRES   9 W  174  SER LEU ASN GLN ALA LEU LEU ASP LEU HIS ALA LEU GLY          
SEQRES  10 W  174  SER ALA GLN ALA ASP PRO HIS LEU CYS ASP PHE LEU GLU          
SEQRES  11 W  174  SER HIS PHE LEU ASP GLU GLU VAL LYS LEU ILE LYS LYS          
SEQRES  12 W  174  MET GLY ASP HIS LEU THR ASN ILE GLN ARG LEU VAL GLY          
SEQRES  13 W  174  SER GLN ALA GLY LEU GLY GLU TYR LEU PHE GLU ARG LEU          
SEQRES  14 W  174  THR LEU LYS HIS ASP                                          
SEQRES   1 X  174  SER SER GLN ILE ARG GLN ASN TYR SER THR GLU VAL GLU          
SEQRES   2 X  174  ALA ALA VAL ASN ARG LEU VAL ASN LEU TYR LEU ARG ALA          
SEQRES   3 X  174  SER TYR THR TYR LEU SER LEU GLY PHE TYR PHE ASP ARG          
SEQRES   4 X  174  ASP ASP VAL ALA LEU GLU GLY VAL CYS HIS PHE PHE ARG          
SEQRES   5 X  174  GLU LEU ALA GLU GLU LYS ARG GLU GLY ALA GLU ARG LEU          
SEQRES   6 X  174  LEU LYS MET GLN ASN GLN ARG GLY GLY ARG ALA LEU PHE          
SEQRES   7 X  174  GLN ASP LEU GLN LYS PRO SER GLN ASP GLU TRP GLY THR          
SEQRES   8 X  174  THR LEU ASP ALA MET LYS ALA ALA ILE VAL LEU GLU LYS          
SEQRES   9 X  174  SER LEU ASN GLN ALA LEU LEU ASP LEU HIS ALA LEU GLY          
SEQRES  10 X  174  SER ALA GLN ALA ASP PRO HIS LEU CYS ASP PHE LEU GLU          
SEQRES  11 X  174  SER HIS PHE LEU ASP GLU GLU VAL LYS LEU ILE LYS LYS          
SEQRES  12 X  174  MET GLY ASP HIS LEU THR ASN ILE GLN ARG LEU VAL GLY          
SEQRES  13 X  174  SER GLN ALA GLY LEU GLY GLU TYR LEU PHE GLU ARG LEU          
SEQRES  14 X  174  THR LEU LYS HIS ASP                                          
HELIX    1   1 SER A    9  PHE A   37  1                                  29    
HELIX    2   2 LEU A   44  GLY A   73  1                                  30    
HELIX    3   3 THR A   91  GLN A  120  1                                  30    
HELIX    4   4 ASP A  122  PHE A  133  1                                  12    
HELIX    5   5 PHE A  133  GLY A  156  1                                  24    
HELIX    6   6 GLN A  158  THR A  170  1                                  13    
HELIX    7   7 SER B    9  PHE B   37  1                                  29    
HELIX    8   8 LEU B   44  GLY B   73  1                                  30    
HELIX    9   9 THR B   91  GLN B  120  1                                  30    
HELIX   10  10 ASP B  122  PHE B  133  1                                  12    
HELIX   11  11 PHE B  133  GLY B  156  1                                  24    
HELIX   12  12 GLN B  158  THR B  170  1                                  13    
HELIX   13  13 SER C    9  PHE C   37  1                                  29    
HELIX   14  14 LEU C   44  GLY C   73  1                                  30    
HELIX   15  15 THR C   91  GLN C  120  1                                  30    
HELIX   16  16 ASP C  122  PHE C  133  1                                  12    
HELIX   17  17 PHE C  133  GLY C  156  1                                  24    
HELIX   18  18 GLN C  158  THR C  170  1                                  13    
HELIX   19  19 SER D    9  PHE D   37  1                                  29    
HELIX   20  20 LEU D   44  GLY D   73  1                                  30    
HELIX   21  21 THR D   91  GLN D  120  1                                  30    
HELIX   22  22 ASP D  122  PHE D  133  1                                  12    
HELIX   23  23 PHE D  133  GLY D  156  1                                  24    
HELIX   24  24 GLN D  158  THR D  170  1                                  13    
HELIX   25  25 SER E    9  PHE E   37  1                                  29    
HELIX   26  26 LEU E   44  GLY E   73  1                                  30    
HELIX   27  27 THR E   91  GLN E  120  1                                  30    
HELIX   28  28 ASP E  122  PHE E  133  1                                  12    
HELIX   29  29 PHE E  133  GLY E  156  1                                  24    
HELIX   30  30 GLN E  158  THR E  170  1                                  13    
HELIX   31  31 SER F    9  PHE F   37  1                                  29    
HELIX   32  32 LEU F   44  GLY F   73  1                                  30    
HELIX   33  33 THR F   91  GLN F  120  1                                  30    
HELIX   34  34 ASP F  122  PHE F  133  1                                  12    
HELIX   35  35 PHE F  133  GLY F  156  1                                  24    
HELIX   36  36 GLN F  158  THR F  170  1                                  13    
HELIX   37  37 SER G    9  PHE G   37  1                                  29    
HELIX   38  38 LEU G   44  GLY G   73  1                                  30    
HELIX   39  39 THR G   91  GLN G  120  1                                  30    
HELIX   40  40 ASP G  122  PHE G  133  1                                  12    
HELIX   41  41 PHE G  133  GLY G  156  1                                  24    
HELIX   42  42 GLN G  158  THR G  170  1                                  13    
HELIX   43  43 SER H    9  PHE H   37  1                                  29    
HELIX   44  44 LEU H   44  GLY H   73  1                                  30    
HELIX   45  45 THR H   91  GLN H  120  1                                  30    
HELIX   46  46 ASP H  122  PHE H  133  1                                  12    
HELIX   47  47 PHE H  133  GLY H  156  1                                  24    
HELIX   48  48 GLN H  158  THR H  170  1                                  13    
HELIX   49  49 SER I    9  PHE I   37  1                                  29    
HELIX   50  50 LEU I   44  GLY I   73  1                                  30    
HELIX   51  51 THR I   91  GLN I  120  1                                  30    
HELIX   52  52 ASP I  122  PHE I  133  1                                  12    
HELIX   53  53 PHE I  133  GLY I  156  1                                  24    
HELIX   54  54 GLN I  158  THR I  170  1                                  13    
HELIX   55  55 SER J    9  PHE J   37  1                                  29    
HELIX   56  56 LEU J   44  GLY J   73  1                                  30    
HELIX   57  57 THR J   91  GLN J  120  1                                  30    
HELIX   58  58 ASP J  122  PHE J  133  1                                  12    
HELIX   59  59 PHE J  133  GLY J  156  1                                  24    
HELIX   60  60 GLN J  158  THR J  170  1                                  13    
HELIX   61  61 SER K    9  PHE K   37  1                                  29    
HELIX   62  62 LEU K   44  GLY K   73  1                                  30    
HELIX   63  63 THR K   91  GLN K  120  1                                  30    
HELIX   64  64 ASP K  122  PHE K  133  1                                  12    
HELIX   65  65 PHE K  133  GLY K  156  1                                  24    
HELIX   66  66 GLN K  158  THR K  170  1                                  13    
HELIX   67  67 SER L    9  PHE L   37  1                                  29    
HELIX   68  68 LEU L   44  GLY L   73  1                                  30    
HELIX   69  69 THR L   91  GLN L  120  1                                  30    
HELIX   70  70 ASP L  122  PHE L  133  1                                  12    
HELIX   71  71 PHE L  133  GLY L  156  1                                  24    
HELIX   72  72 GLN L  158  THR L  170  1                                  13    
HELIX   73  73 SER M    9  PHE M   37  1                                  29    
HELIX   74  74 LEU M   44  GLY M   73  1                                  30    
HELIX   75  75 THR M   91  GLN M  120  1                                  30    
HELIX   76  76 ASP M  122  PHE M  133  1                                  12    
HELIX   77  77 PHE M  133  GLY M  156  1                                  24    
HELIX   78  78 GLN M  158  THR M  170  1                                  13    
HELIX   79  79 SER N    9  PHE N   37  1                                  29    
HELIX   80  80 LEU N   44  GLY N   73  1                                  30    
HELIX   81  81 THR N   91  GLN N  120  1                                  30    
HELIX   82  82 ASP N  122  PHE N  133  1                                  12    
HELIX   83  83 PHE N  133  GLY N  156  1                                  24    
HELIX   84  84 GLN N  158  THR N  170  1                                  13    
HELIX   85  85 SER O    9  PHE O   37  1                                  29    
HELIX   86  86 LEU O   44  GLY O   73  1                                  30    
HELIX   87  87 THR O   91  GLN O  120  1                                  30    
HELIX   88  88 ASP O  122  PHE O  133  1                                  12    
HELIX   89  89 PHE O  133  GLY O  156  1                                  24    
HELIX   90  90 GLN O  158  THR O  170  1                                  13    
HELIX   91  91 SER P    9  PHE P   37  1                                  29    
HELIX   92  92 LEU P   44  GLY P   73  1                                  30    
HELIX   93  93 THR P   91  GLN P  120  1                                  30    
HELIX   94  94 ASP P  122  PHE P  133  1                                  12    
HELIX   95  95 PHE P  133  GLY P  156  1                                  24    
HELIX   96  96 GLN P  158  THR P  170  1                                  13    
HELIX   97  97 SER Q    9  PHE Q   37  1                                  29    
HELIX   98  98 LEU Q   44  GLY Q   73  1                                  30    
HELIX   99  99 THR Q   91  GLN Q  120  1                                  30    
HELIX  100 100 ASP Q  122  PHE Q  133  1                                  12    
HELIX  101 101 PHE Q  133  GLY Q  156  1                                  24    
HELIX  102 102 GLN Q  158  THR Q  170  1                                  13    
HELIX  103 103 SER R    9  PHE R   37  1                                  29    
HELIX  104 104 LEU R   44  GLY R   73  1                                  30    
HELIX  105 105 THR R   91  GLN R  120  1                                  30    
HELIX  106 106 ASP R  122  PHE R  133  1                                  12    
HELIX  107 107 PHE R  133  GLY R  156  1                                  24    
HELIX  108 108 GLN R  158  THR R  170  1                                  13    
HELIX  109 109 SER S    9  PHE S   37  1                                  29    
HELIX  110 110 LEU S   44  GLY S   73  1                                  30    
HELIX  111 111 THR S   91  GLN S  120  1                                  30    
HELIX  112 112 ASP S  122  PHE S  133  1                                  12    
HELIX  113 113 PHE S  133  GLY S  156  1                                  24    
HELIX  114 114 GLN S  158  THR S  170  1                                  13    
HELIX  115 115 SER T    9  PHE T   37  1                                  29    
HELIX  116 116 LEU T   44  GLY T   73  1                                  30    
HELIX  117 117 THR T   91  GLN T  120  1                                  30    
HELIX  118 118 ASP T  122  PHE T  133  1                                  12    
HELIX  119 119 PHE T  133  GLY T  156  1                                  24    
HELIX  120 120 GLN T  158  THR T  170  1                                  13    
HELIX  121 121 SER U    9  PHE U   37  1                                  29    
HELIX  122 122 LEU U   44  GLY U   73  1                                  30    
HELIX  123 123 THR U   91  GLN U  120  1                                  30    
HELIX  124 124 ASP U  122  PHE U  133  1                                  12    
HELIX  125 125 PHE U  133  GLY U  156  1                                  24    
HELIX  126 126 GLN U  158  THR U  170  1                                  13    
HELIX  127 127 SER V    9  PHE V   37  1                                  29    
HELIX  128 128 LEU V   44  GLY V   73  1                                  30    
HELIX  129 129 THR V   91  GLN V  120  1                                  30    
HELIX  130 130 ASP V  122  PHE V  133  1                                  12    
HELIX  131 131 PHE V  133  GLY V  156  1                                  24    
HELIX  132 132 GLN V  158  THR V  170  1                                  13    
HELIX  133 133 SER W    9  PHE W   37  1                                  29    
HELIX  134 134 LEU W   44  GLY W   73  1                                  30    
HELIX  135 135 THR W   91  GLN W  120  1                                  30    
HELIX  136 136 ASP W  122  PHE W  133  1                                  12    
HELIX  137 137 PHE W  133  GLY W  156  1                                  24    
HELIX  138 138 GLN W  158  THR W  170  1                                  13    
HELIX  139 139 SER X    9  PHE X   37  1                                  29    
HELIX  140 140 LEU X   44  GLY X   73  1                                  30    
HELIX  141 141 THR X   91  GLN X  120  1                                  30    
HELIX  142 142 ASP X  122  PHE X  133  1                                  12    
HELIX  143 143 PHE X  133  GLY X  156  1                                  24    
HELIX  144 144 GLN X  158  THR X  170  1                                  13    
CRYST1    1.000    1.000    1.000  90.00  90.00  90.00 P 1           1          
ORIGX1      1.000000  0.000000  0.000000        0.00000                         
ORIGX2      0.000000  1.000000  0.000000        0.00000                         
ORIGX3      0.000000  0.000000  1.000000        0.00000                         
SCALE1      1.000000  0.000000  0.000000        0.00000                         
SCALE2      0.000000  1.000000  0.000000        0.00000                         
SCALE3      0.000000  0.000000  1.000000        0.00000                         
MTRIX1   1  1.000000  0.000000  0.000000        0.00000    1                    
MTRIX2   1  0.000000  1.000000  0.000000        0.00000    1                    
MTRIX3   1  0.000000  0.000000  1.000000        0.00000    1                    
MTRIX1   2 -0.000196 -1.000000 -0.000060      177.56935    1                    
MTRIX2   2  1.000000 -0.000196  0.000815       -0.09345    1                    
MTRIX3   2 -0.000815 -0.000060  1.000000        0.04647    1                    
ATOM      1  N   SER A   2     106.801  35.728 111.280  1.00145.47           N  
ATOM      2  CA  SER A   2     106.449  36.678 110.164  1.00192.57           C  
ATOM      3  C   SER A   2     107.681  36.995 109.329  1.00198.25           C  
ATOM      4  O   SER A   2     108.740  37.293 109.887  1.00210.29           O  
ATOM      5  CB  SER A   2     105.860  37.994 110.709  1.00236.64           C  
ATOM      6  OG  SER A   2     106.157  39.113 109.851  1.00310.42           O  
ATOM      7  N   GLN A   3     107.535  36.980 108.002  1.00203.30           N  
ATOM      8  CA  GLN A   3     108.703  37.112 107.119  1.00193.86           C  
ATOM      9  C   GLN A   3     109.194  38.531 106.970  1.00171.35           C  
ATOM     10  O   GLN A   3     110.282  38.729 106.427  1.00159.48           O  
ATOM     11  CB  GLN A   3     108.476  36.494 105.742  1.00204.23           C  
ATOM     12  CG  GLN A   3     107.510  37.264 104.860  1.00226.27           C  
ATOM     13  CD  GLN A   3     107.105  36.482 103.621  1.00255.59           C  
ATOM     14  OE1 GLN A   3     107.847  35.632 103.122  1.00244.91           O  
ATOM     15  NE2 GLN A   3     105.913  36.772 103.113  1.00267.67           N  
ATOM     16  N   ILE A   4     108.407  39.500 107.439  1.00145.38           N  
ATOM     17  CA  ILE A   4     108.847  40.910 107.416  1.00158.02           C  
ATOM     18  C   ILE A   4     109.543  41.439 108.725  1.00179.38           C  
ATOM     19  O   ILE A   4     110.242  42.468 108.690  1.00214.52           O  
ATOM     20  CB  ILE A   4     107.729  41.863 106.913  1.00150.52           C  
ATOM     21  CG1 ILE A   4     106.694  42.096 108.026  1.00221.61           C  
ATOM     22  CG2 ILE A   4     107.039  41.259 105.706  1.00105.12           C  
ATOM     23  CD1 ILE A   4     106.352  43.554 108.368  1.00289.26           C  
ATOM     24  N   ARG A   5     109.353  40.754 109.861  1.00170.04           N  
ATOM     25  CA  ARG A   5     109.981  41.150 111.157  1.00181.14           C  
ATOM     26  C   ARG A   5     111.511  41.185 111.099  1.00206.83           C  
ATOM     27  O   ARG A   5     112.120  40.267 110.539  1.00244.25           O  
ATOM     28  CB  ARG A   5     109.550  40.183 112.281  1.00178.54           C  
ATOM     29  CG  ARG A   5     110.201  40.400 113.655  1.00160.82           C  
ATOM     30  CD  ARG A   5     110.061  39.152 114.501  1.00152.59           C  
ATOM     31  NE  ARG A   5     110.023  39.459 115.919  1.00165.56           N  
ATOM     32  CZ  ARG A   5     108.949  39.371 116.720  1.00208.42           C  
ATOM     33  NH1 ARG A   5     107.740  38.962 116.271  1.00163.90           N  
ATOM     34  NH2 ARG A   5     109.108  39.689 118.018  1.00305.64           N  
ATOM     35  N   GLN A   6     112.142  42.200 111.695  1.00189.06           N  
ATOM     36  CA  GLN A   6     113.597  42.131 111.819  1.00192.89           C  
ATOM     37  C   GLN A   6     114.203  42.779 113.039  1.00229.11           C  
ATOM     38  O   GLN A   6     113.959  43.961 113.263  1.00261.26           O  
ATOM     39  CB  GLN A   6     114.218  42.768 110.606  1.00156.64           C  
ATOM     40  CG  GLN A   6     115.668  42.410 110.427  1.00125.09           C  
ATOM     41  CD  GLN A   6     116.332  43.345 109.456  1.00141.15           C  
ATOM     42  OE1 GLN A   6     115.722  43.873 108.469  1.00108.28           O  
ATOM     43  NE2 GLN A   6     117.610  43.574 109.723  1.00179.51           N  
ATOM     44  N   ASN A   7     115.050  42.031 113.766  1.00233.96           N  
ATOM     45  CA  ASN A   7     115.704  42.505 115.010  1.00249.56           C  
ATOM     46  C   ASN A   7     114.714  43.110 116.049  1.00264.62           C  
ATOM     47  O   ASN A   7     114.967  44.150 116.682  1.00242.24           O  
ATOM     48  CB  ASN A   7     116.885  43.457 114.705  1.00239.23           C  
ATOM     49  CG  ASN A   7     117.542  44.018 115.977  1.00227.60           C  
ATOM     50  OD1 ASN A   7     117.947  43.259 116.853  1.00247.41           O  
ATOM     51  ND2 ASN A   7     117.610  45.348 116.094  1.00194.81           N  
ATOM     52  N   TYR A   8     113.587  42.432 116.224  1.00241.26           N  
ATOM     53  CA  TYR A   8     112.541  42.891 117.123  1.00185.96           C  
ATOM     54  C   TYR A   8     112.327  41.798 118.140  1.00171.67           C  
ATOM     55  O   TYR A   8     111.753  40.772 117.791  1.00179.09           O  
ATOM     56  CB  TYR A   8     111.288  43.107 116.303  1.00174.62           C  
ATOM     57  CG  TYR A   8     110.207  43.949 116.937  1.00192.96           C  
ATOM     58  CD1 TYR A   8     110.422  45.309 117.266  1.00199.18           C  
ATOM     59  CD2 TYR A   8     108.927  43.417 117.133  1.00194.59           C  
ATOM     60  CE1 TYR A   8     109.398  46.090 117.812  1.00169.01           C  
ATOM     61  CE2 TYR A   8     107.899  44.188 117.673  1.00178.22           C  
ATOM     62  CZ  TYR A   8     108.133  45.516 118.004  1.00166.17           C  
ATOM     63  OH  TYR A   8     107.102  46.248 118.545  1.00148.01           O  
ATOM     64  N   SER A   9     112.827  41.988 119.371  1.00162.78           N  
ATOM     65  CA  SER A   9     112.837  40.919 120.389  1.00148.28           C  
ATOM     66  C   SER A   9     111.433  40.709 120.875  1.00168.56           C  
ATOM     67  O   SER A   9     110.596  41.642 120.847  1.00131.09           O  
ATOM     68  CB  SER A   9     113.729  41.239 121.592  1.00144.83           C  
ATOM     69  OG  SER A   9     113.195  42.311 122.384  1.00143.38           O  
ATOM     70  N   THR A  10     111.201  39.476 121.320  1.00205.81           N  
ATOM     71  CA  THR A  10     109.921  39.052 121.883  1.00219.64           C  
ATOM     72  C   THR A  10     109.547  39.896 123.150  1.00191.60           C  
ATOM     73  O   THR A  10     108.346  40.229 123.347  1.00114.28           O  
ATOM     74  CB  THR A  10     109.938  37.518 122.129  1.00221.89           C  
ATOM     75  OG1 THR A  10     110.984  37.210 123.062  1.00258.22           O  
ATOM     76  CG2 THR A  10     110.174  36.716 120.776  1.00162.80           C  
ATOM     77  N   GLU A  11     110.583  40.270 123.943  1.00219.26           N  
ATOM     78  CA  GLU A  11     110.467  41.154 125.158  1.00203.40           C  
ATOM     79  C   GLU A  11     109.943  42.503 124.761  1.00172.18           C  
ATOM     80  O   GLU A  11     109.020  43.017 125.410  1.00177.97           O  
ATOM     81  CB  GLU A  11     111.791  41.376 125.969  1.00182.13           C  
ATOM     82  CG  GLU A  11     112.291  40.212 126.835  1.00215.50           C  
ATOM     83  CD  GLU A  11     112.868  39.043 126.010  1.00259.70           C  
ATOM     84  OE1 GLU A  11     113.166  39.254 124.804  1.00332.93           O  
ATOM     85  OE2 GLU A  11     113.039  37.916 126.552  1.00206.05           O  
ATOM     86  N   VAL A  12     110.529  43.061 123.695  1.00145.87           N  
ATOM     87  CA  VAL A  12     110.147  44.392 123.222  1.00154.21           C  
ATOM     88  C   VAL A  12     108.663  44.372 122.837  1.00151.62           C  
ATOM     89  O   VAL A  12     107.873  45.222 123.316  1.00126.35           O  
ATOM     90  CB  VAL A  12     111.102  44.944 122.118  1.00142.01           C  
ATOM     91  CG1 VAL A  12     110.446  46.029 121.284  1.00142.71           C  
ATOM     92  CG2 VAL A  12     112.339  45.550 122.755  1.00136.37           C  
ATOM     93  N   GLU A  13     108.308  43.356 122.041  1.00144.51           N  
ATOM     94  CA  GLU A  13     106.964  43.179 121.507  1.00146.85           C  
ATOM     95  C   GLU A  13     105.955  43.307 122.659  1.00128.74           C  
ATOM     96  O   GLU A  13     105.060  44.194 122.649  1.00 82.26           O  
ATOM     97  CB  GLU A  13     106.881  41.826 120.737  1.00182.13           C  
ATOM     98  CG  GLU A  13     105.602  41.540 119.917  1.00250.84           C  
ATOM     99  CD  GLU A  13     105.604  40.185 119.136  1.00253.92           C  
ATOM    100  OE1 GLU A  13     106.595  39.424 119.203  1.00319.86           O  
ATOM    101  OE2 GLU A  13     104.610  39.850 118.439  1.00191.24           O  
ATOM    102  N   ALA A  14     106.167  42.469 123.679  1.00154.19           N  
ATOM    103  CA  ALA A  14     105.271  42.391 124.841  1.00171.25           C  
ATOM    104  C   ALA A  14     105.224  43.694 125.608  1.00162.06           C  
ATOM    105  O   ALA A  14     104.130  44.162 125.925  1.00197.07           O  
ATOM    106  CB  ALA A  14     105.647  41.237 125.773  1.00193.97           C  
ATOM    107  N   ALA A  15     106.395  44.284 125.877  1.00132.03           N  
ATOM    108  CA  ALA A  15     106.466  45.522 126.642  1.00122.92           C  
ATOM    109  C   ALA A  15     105.775  46.683 125.914  1.00141.09           C  
ATOM    110  O   ALA A  15     105.104  47.525 126.573  1.00159.02           O  
ATOM    111  CB  ALA A  15     107.886  45.858 126.975  1.00105.15           C  
ATOM    112  N   VAL A  16     105.908  46.702 124.575  1.00131.99           N  
ATOM    113  CA  VAL A  16     105.168  47.654 123.716  1.00131.87           C  
ATOM    114  C   VAL A  16     103.656  47.477 123.946  1.00 99.84           C  
ATOM    115  O   VAL A  16     102.877  48.416 124.266  1.00 58.79           O  
ATOM    116  CB  VAL A  16     105.560  47.546 122.195  1.00147.29           C  
ATOM    117  CG1 VAL A  16     104.598  48.326 121.316  1.00174.43           C  
ATOM    118  CG2 VAL A  16     106.953  48.090 121.909  1.00136.88           C  
ATOM    119  N   ASN A  17     103.224  46.250 123.817  1.00 96.34           N  
ATOM    120  CA  ASN A  17     101.853  46.104 124.062  1.00138.26           C  
ATOM    121  C   ASN A  17     101.385  46.609 125.470  1.00168.98           C  
ATOM    122  O   ASN A  17     100.301  47.157 125.554  1.00203.73           O  
ATOM    123  CB  ASN A  17     101.374  44.710 123.704  1.00151.57           C  
ATOM    124  CG  ASN A  17     101.236  44.488 122.200  1.00138.28           C  
ATOM    125  OD1 ASN A  17     100.687  45.292 121.406  1.00102.12           O  
ATOM    126  ND2 ASN A  17     101.705  43.336 121.810  1.00172.38           N  
ATOM    127  N   ARG A  18     102.159  46.475 126.556  1.00183.47           N  
ATOM    128  CA  ARG A  18     101.660  47.065 127.821  1.00166.07           C  
ATOM    129  C   ARG A  18     101.696  48.557 127.719  1.00153.66           C  
ATOM    130  O   ARG A  18     100.800  49.210 128.264  1.00250.27           O  
ATOM    131  CB  ARG A  18     102.275  46.534 129.119  1.00180.90           C  
ATOM    132  CG  ARG A  18     101.522  45.314 129.704  1.00172.02           C  
ATOM    133  CD  ARG A  18     102.412  44.440 130.611  1.00228.33           C  
ATOM    134  NE  ARG A  18     103.879  44.602 130.397  1.00291.92           N  
ATOM    135  CZ  ARG A  18     104.698  43.767 129.733  1.00287.28           C  
ATOM    136  NH1 ARG A  18     104.238  42.632 129.206  1.00302.72           N  
ATOM    137  NH2 ARG A  18     106.004  44.060 129.620  1.00212.72           N  
ATOM    138  N   LEU A  19     102.625  49.105 126.938  1.00111.00           N  
ATOM    139  CA  LEU A  19     102.547  50.551 126.670  1.00129.03           C  
ATOM    140  C   LEU A  19     101.275  50.941 125.894  1.00113.30           C  
ATOM    141  O   LEU A  19     100.636  52.003 126.165  1.00141.13           O  
ATOM    142  CB  LEU A  19     103.803  51.128 125.988  1.00167.73           C  
ATOM    143  CG  LEU A  19     103.802  52.671 125.692  1.00189.23           C  
ATOM    144  CD1 LEU A  19     103.854  53.542 126.945  1.00168.98           C  
ATOM    145  CD2 LEU A  19     104.870  53.133 124.703  1.00187.68           C  
ATOM    146  N   VAL A  20     100.905  50.082 124.957  1.00 80.14           N  
ATOM    147  CA  VAL A  20      99.700  50.309 124.184  1.00 92.87           C  
ATOM    148  C   VAL A  20      98.454  50.459 125.125  1.00 98.09           C  
ATOM    149  O   VAL A  20      97.665  51.447 125.069  1.00 87.49           O  
ATOM    150  CB  VAL A  20      99.574  49.159 123.167  1.00 92.65           C  
ATOM    151  CG1 VAL A  20      98.154  48.969 122.672  1.00117.84           C  
ATOM    152  CG2 VAL A  20     100.514  49.378 122.010  1.00 87.02           C  
ATOM    153  N   ASN A  21      98.330  49.454 125.987  1.00101.15           N  
ATOM    154  CA  ASN A  21      97.342  49.340 127.053  1.00120.15           C  
ATOM    155  C   ASN A  21      97.284  50.641 127.967  1.00112.98           C  
ATOM    156  O   ASN A  21      96.208  51.169 128.240  1.00 82.07           O  
ATOM    157  CB  ASN A  21      97.662  47.980 127.778  1.00159.82           C  
ATOM    158  CG  ASN A  21      96.587  47.499 128.734  1.00221.62           C  
ATOM    159  OD1 ASN A  21      96.480  47.993 129.854  1.00313.74           O  
ATOM    160  ND2 ASN A  21      95.820  46.481 128.321  1.00235.72           N  
ATOM    161  N   LEU A  22      98.446  51.175 128.376  1.00137.74           N  
ATOM    162  CA  LEU A  22      98.542  52.365 129.246  1.00126.07           C  
ATOM    163  C   LEU A  22      98.072  53.561 128.529  1.00136.20           C  
ATOM    164  O   LEU A  22      97.342  54.299 129.137  1.00165.05           O  
ATOM    165  CB  LEU A  22      99.956  52.650 129.743  1.00136.18           C  
ATOM    166  CG  LEU A  22     100.482  51.914 130.975  1.00180.92           C  
ATOM    167  CD1 LEU A  22      99.997  50.475 131.110  1.00229.49           C  
ATOM    168  CD2 LEU A  22     102.007  51.935 130.921  1.00216.14           C  
ATOM    169  N   TYR A  23      98.461  53.758 127.260  1.00140.96           N  
ATOM    170  CA  TYR A  23      97.920  54.879 126.457  1.00144.54           C  
ATOM    171  C   TYR A  23      96.414  54.868 126.293  1.00137.54           C  
ATOM    172  O   TYR A  23      95.749  55.929 126.377  1.00106.85           O  
ATOM    173  CB  TYR A  23      98.531  54.947 125.073  1.00152.15           C  
ATOM    174  CG  TYR A  23      99.694  55.889 124.999  1.00171.58           C  
ATOM    175  CD1 TYR A  23     100.960  55.456 125.364  1.00183.30           C  
ATOM    176  CD2 TYR A  23      99.537  57.236 124.560  1.00162.57           C  
ATOM    177  CE1 TYR A  23     102.053  56.319 125.279  1.00196.70           C  
ATOM    178  CE2 TYR A  23     100.623  58.116 124.467  1.00143.71           C  
ATOM    179  CZ  TYR A  23     101.874  57.651 124.834  1.00172.98           C  
ATOM    180  OH  TYR A  23     102.966  58.480 124.763  1.00193.86           O  
ATOM    181  N   LEU A  24      95.896  53.669 126.055  1.00135.31           N  
ATOM    182  CA  LEU A  24      94.471  53.501 125.887  1.00146.32           C  
ATOM    183  C   LEU A  24      93.674  53.640 127.175  1.00142.43           C  
ATOM    184  O   LEU A  24      92.593  54.264 127.162  1.00136.36           O  
ATOM    185  CB  LEU A  24      94.184  52.212 125.171  1.00163.51           C  
ATOM    186  CG  LEU A  24      94.600  52.370 123.716  1.00210.77           C  
ATOM    187  CD1 LEU A  24      94.555  51.012 123.038  1.00286.14           C  
ATOM    188  CD2 LEU A  24      93.734  53.397 122.989  1.00234.64           C  
ATOM    189  N   ARG A  25      94.230  53.088 128.267  1.00132.40           N  
ATOM    190  CA  ARG A  25      93.768  53.345 129.640  1.00123.28           C  
ATOM    191  C   ARG A  25      93.642  54.856 129.899  1.00112.01           C  
ATOM    192  O   ARG A  25      92.628  55.297 130.436  1.00 87.14           O  
ATOM    193  CB  ARG A  25      94.690  52.707 130.694  1.00136.03           C  
ATOM    194  CG  ARG A  25      93.958  52.566 132.007  1.00192.84           C  
ATOM    195  CD  ARG A  25      94.770  52.484 133.299  1.00253.52           C  
ATOM    196  NE  ARG A  25      93.899  52.919 134.417  1.00310.26           N  
ATOM    197  CZ  ARG A  25      94.020  52.617 135.721  1.00295.21           C  
ATOM    198  NH1 ARG A  25      94.999  51.828 136.170  1.00259.43           N  
ATOM    199  NH2 ARG A  25      93.127  53.115 136.592  1.00260.60           N  
ATOM    200  N   ALA A  26      94.674  55.607 129.480  1.00114.25           N  
ATOM    201  CA  ALA A  26      94.808  57.072 129.616  1.00103.73           C  
ATOM    202  C   ALA A  26      93.836  57.863 128.828  1.00104.35           C  
ATOM    203  O   ALA A  26      93.254  58.784 129.385  1.00 98.16           O  
ATOM    204  CB  ALA A  26      96.186  57.536 129.215  1.00109.63           C  
ATOM    205  N   SER A  27      93.704  57.560 127.536  1.00105.12           N  
ATOM    206  CA  SER A  27      92.607  58.125 126.752  1.00135.26           C  
ATOM    207  C   SER A  27      91.246  57.941 127.446  1.00143.75           C  
ATOM    208  O   SER A  27      90.459  58.904 127.535  1.00162.60           O  
ATOM    209  CB  SER A  27      92.521  57.494 125.363  1.00174.29           C  
ATOM    210  OG  SER A  27      91.415  58.022 124.608  1.00231.42           O  
ATOM    211  N   TYR A  28      90.970  56.719 127.920  1.00119.02           N  
ATOM    212  CA  TYR A  28      89.700  56.413 128.539  1.00 93.49           C  
ATOM    213  C   TYR A  28      89.559  57.126 129.897  1.00 96.25           C  
ATOM    214  O   TYR A  28      88.466  57.630 130.209  1.00 91.32           O  
ATOM    215  CB  TYR A  28      89.571  54.929 128.611  1.00 95.67           C  
ATOM    216  CG  TYR A  28      88.343  54.426 129.285  1.00129.01           C  
ATOM    217  CD1 TYR A  28      87.059  54.796 128.857  1.00124.56           C  
ATOM    218  CD2 TYR A  28      88.464  53.522 130.368  1.00178.75           C  
ATOM    219  CE1 TYR A  28      85.930  54.285 129.525  1.00188.32           C  
ATOM    220  CE2 TYR A  28      87.356  53.011 131.026  1.00203.88           C  
ATOM    221  CZ  TYR A  28      86.097  53.374 130.628  1.00216.26           C  
ATOM    222  OH  TYR A  28      85.080  52.783 131.370  1.00206.09           O  
ATOM    223  N   THR A  29      90.659  57.202 130.665  1.00106.79           N  
ATOM    224  CA  THR A  29      90.772  58.057 131.891  1.00105.76           C  
ATOM    225  C   THR A  29      90.456  59.580 131.654  1.00 94.18           C  
ATOM    226  O   THR A  29      89.672  60.200 132.405  1.00 70.20           O  
ATOM    227  CB  THR A  29      92.130  57.812 132.620  1.00102.69           C  
ATOM    228  OG1 THR A  29      92.243  56.426 133.016  1.00 85.57           O  
ATOM    229  CG2 THR A  29      92.255  58.690 133.828  1.00112.79           C  
ATOM    230  N   TYR A  30      91.050  60.140 130.594  1.00 98.04           N  
ATOM    231  CA  TYR A  30      90.668  61.463 130.036  1.00 99.03           C  
ATOM    232  C   TYR A  30      89.190  61.680 129.665  1.00 88.01           C  
ATOM    233  O   TYR A  30      88.647  62.782 129.868  1.00 72.52           O  
ATOM    234  CB  TYR A  30      91.595  61.859 128.864  1.00108.34           C  
ATOM    235  CG  TYR A  30      92.952  62.178 129.405  1.00121.38           C  
ATOM    236  CD1 TYR A  30      93.064  62.868 130.611  1.00136.01           C  
ATOM    237  CD2 TYR A  30      94.110  61.786 128.752  1.00129.68           C  
ATOM    238  CE1 TYR A  30      94.282  63.187 131.146  1.00164.96           C  
ATOM    239  CE2 TYR A  30      95.353  62.091 129.294  1.00166.50           C  
ATOM    240  CZ  TYR A  30      95.431  62.795 130.495  1.00183.16           C  
ATOM    241  OH  TYR A  30      96.642  63.134 131.081  1.00239.72           O  
ATOM    242  N   LEU A  31      88.563  60.648 129.100  1.00 87.91           N  
ATOM    243  CA  LEU A  31      87.142  60.691 128.818  1.00 98.65           C  
ATOM    244  C   LEU A  31      86.403  60.874 130.098  1.00 99.02           C  
ATOM    245  O   LEU A  31      85.543  61.748 130.168  1.00115.67           O  
ATOM    246  CB  LEU A  31      86.598  59.414 128.174  1.00120.48           C  
ATOM    247  CG  LEU A  31      85.041  59.399 128.081  1.00135.02           C  
ATOM    248  CD1 LEU A  31      84.553  60.029 126.753  1.00129.27           C  
ATOM    249  CD2 LEU A  31      84.397  58.033 128.420  1.00109.65           C  
ATOM    250  N   SER A  32      86.700  60.029 131.084  1.00 98.04           N  
ATOM    251  CA  SER A  32      85.972  60.071 132.325  1.00126.03           C  
ATOM    252  C   SER A  32      86.131  61.478 132.933  1.00143.51           C  
ATOM    253  O   SER A  32      85.117  62.083 133.343  1.00180.26           O  
ATOM    254  CB  SER A  32      86.413  58.942 133.269  1.00143.61           C  
ATOM    255  OG  SER A  32      86.273  59.278 134.655  1.00220.83           O  
ATOM    256  N   LEU A  33      87.368  62.006 132.949  1.00121.66           N  
ATOM    257  CA  LEU A  33      87.627  63.357 133.472  1.00 98.56           C  
ATOM    258  C   LEU A  33      86.867  64.427 132.729  1.00 96.28           C  
ATOM    259  O   LEU A  33      86.244  65.280 133.371  1.00 78.39           O  
ATOM    260  CB  LEU A  33      89.104  63.678 133.455  1.00 90.04           C  
ATOM    261  CG  LEU A  33      89.807  63.103 134.665  1.00 86.40           C  
ATOM    262  CD1 LEU A  33      91.211  62.671 134.243  1.00 85.41           C  
ATOM    263  CD2 LEU A  33      89.784  64.155 135.780  1.00 85.85           C  
ATOM    264  N   GLY A  34      86.917  64.350 131.389  1.00107.41           N  
ATOM    265  CA  GLY A  34      86.182  65.232 130.474  1.00124.31           C  
ATOM    266  C   GLY A  34      84.727  65.378 130.879  1.00141.20           C  
ATOM    267  O   GLY A  34      84.206  66.499 131.076  1.00173.62           O  
ATOM    268  N   PHE A  35      84.071  64.241 131.044  1.00143.49           N  
ATOM    269  CA  PHE A  35      82.663  64.293 131.301  1.00143.43           C  
ATOM    270  C   PHE A  35      82.323  64.573 132.739  1.00127.82           C  
ATOM    271  O   PHE A  35      81.315  65.201 132.950  1.00112.02           O  
ATOM    272  CB  PHE A  35      81.886  63.197 130.561  1.00177.85           C  
ATOM    273  CG  PHE A  35      81.857  63.437 129.056  1.00238.76           C  
ATOM    274  CD1 PHE A  35      80.856  64.229 128.476  1.00247.02           C  
ATOM    275  CD2 PHE A  35      82.879  62.944 128.218  1.00270.63           C  
ATOM    276  CE1 PHE A  35      80.849  64.486 127.100  1.00240.53           C  
ATOM    277  CE2 PHE A  35      82.873  63.205 126.848  1.00247.96           C  
ATOM    278  CZ  PHE A  35      81.852  63.968 126.290  1.00239.84           C  
ATOM    279  N   TYR A  36      83.209  64.227 133.685  1.00138.48           N  
ATOM    280  CA  TYR A  36      83.158  64.760 135.084  1.00169.27           C  
ATOM    281  C   TYR A  36      83.064  66.312 135.143  1.00171.20           C  
ATOM    282  O   TYR A  36      82.256  66.858 135.886  1.00203.82           O  
ATOM    283  CB  TYR A  36      84.326  64.248 135.988  1.00162.53           C  
ATOM    284  CG  TYR A  36      84.446  64.965 137.340  1.00146.52           C  
ATOM    285  CD1 TYR A  36      83.646  64.585 138.405  1.00146.69           C  
ATOM    286  CD2 TYR A  36      85.340  66.046 137.536  1.00128.87           C  
ATOM    287  CE1 TYR A  36      83.723  65.242 139.620  1.00166.98           C  
ATOM    288  CE2 TYR A  36      85.426  66.701 138.755  1.00129.70           C  
ATOM    289  CZ  TYR A  36      84.612  66.296 139.785  1.00168.75           C  
ATOM    290  OH  TYR A  36      84.669  66.938 140.991  1.00269.36           O  
ATOM    291  N   PHE A  37      83.872  67.037 134.380  1.00133.84           N  
ATOM    292  CA  PHE A  37      83.759  68.497 134.433  1.00112.25           C  
ATOM    293  C   PHE A  37      82.672  69.053 133.588  1.00128.84           C  
ATOM    294  O   PHE A  37      82.509  70.280 133.499  1.00149.69           O  
ATOM    295  CB  PHE A  37      85.018  69.150 134.017  1.00102.06           C  
ATOM    296  CG  PHE A  37      86.008  69.093 135.038  1.00110.01           C  
ATOM    297  CD1 PHE A  37      86.027  70.055 135.989  1.00121.68           C  
ATOM    298  CD2 PHE A  37      86.907  68.037 135.074  1.00135.76           C  
ATOM    299  CE1 PHE A  37      86.968  69.993 136.993  1.00203.13           C  
ATOM    300  CE2 PHE A  37      87.868  67.965 136.053  1.00182.80           C  
ATOM    301  CZ  PHE A  37      87.888  68.945 137.029  1.00217.96           C  
ATOM    302  N   ASP A  38      81.955  68.160 132.925  1.00129.00           N  
ATOM    303  CA  ASP A  38      80.751  68.582 132.291  1.00156.47           C  
ATOM    304  C   ASP A  38      79.501  68.193 133.075  1.00155.75           C  
ATOM    305  O   ASP A  38      78.390  68.515 132.646  1.00196.05           O  
ATOM    306  CB  ASP A  38      80.700  68.172 130.829  1.00204.82           C  
ATOM    307  CG  ASP A  38      79.915  69.162 130.005  1.00275.89           C  
ATOM    308  OD1 ASP A  38      80.141  70.381 130.164  1.00268.06           O  
ATOM    309  OD2 ASP A  38      79.057  68.731 129.213  1.00351.83           O  
ATOM    310  N   ARG A  39      79.688  67.536 134.235  1.00149.11           N  
ATOM    311  CA  ARG A  39      78.624  67.338 135.264  1.00162.39           C  
ATOM    312  C   ARG A  39      78.126  68.717 135.618  1.00166.66           C  
ATOM    313  O   ARG A  39      78.932  69.632 135.784  1.00172.06           O  
ATOM    314  CB  ARG A  39      79.148  66.625 136.550  1.00182.03           C  
ATOM    315  CG  ARG A  39      79.383  65.087 136.489  1.00195.91           C  
ATOM    316  CD  ARG A  39      79.941  64.386 137.749  1.00163.24           C  
ATOM    317  NE  ARG A  39      79.306  64.852 139.003  1.00231.27           N  
ATOM    318  CZ  ARG A  39      79.568  64.402 140.238  1.00266.70           C  
ATOM    319  NH1 ARG A  39      80.453  63.433 140.414  1.00350.61           N  
ATOM    320  NH2 ARG A  39      78.935  64.899 141.308  1.00219.56           N  
ATOM    321  N   ASP A  40      76.818  68.898 135.713  1.00180.84           N  
ATOM    322  CA  ASP A  40      76.308  70.251 135.980  1.00206.34           C  
ATOM    323  C   ASP A  40      76.868  70.919 137.278  1.00150.88           C  
ATOM    324  O   ASP A  40      76.987  72.153 137.363  1.00 82.77           O  
ATOM    325  CB  ASP A  40      74.783  70.245 135.975  1.00297.15           C  
ATOM    326  CG  ASP A  40      74.203  69.572 137.200  1.00372.21           C  
ATOM    327  OD1 ASP A  40      74.128  68.322 137.219  1.00399.68           O  
ATOM    328  OD2 ASP A  40      73.830  70.300 138.147  1.00407.76           O  
ATOM    329  N   ASP A  41      77.223  70.075 138.253  1.00156.50           N  
ATOM    330  CA  ASP A  41      77.696  70.495 139.573  1.00187.66           C  
ATOM    331  C   ASP A  41      79.228  70.669 139.558  1.00179.94           C  
ATOM    332  O   ASP A  41      79.917  70.656 140.613  1.00179.75           O  
ATOM    333  CB  ASP A  41      77.189  69.532 140.676  1.00247.29           C  
ATOM    334  CG  ASP A  41      77.567  68.048 140.432  1.00330.87           C  
ATOM    335  OD1 ASP A  41      78.372  67.718 139.521  1.00403.30           O  
ATOM    336  OD2 ASP A  41      77.053  67.190 141.185  1.00364.82           O  
ATOM    337  N   VAL A  42      79.736  70.807 138.329  1.00150.02           N  
ATOM    338  CA  VAL A  42      81.097  71.257 138.033  1.00148.67           C  
ATOM    339  C   VAL A  42      80.983  72.373 136.943  1.00132.52           C  
ATOM    340  O   VAL A  42      81.198  73.586 137.196  1.00 96.50           O  
ATOM    341  CB  VAL A  42      82.028  70.067 137.606  1.00141.62           C  
ATOM    342  CG1 VAL A  42      83.439  70.550 137.483  1.00128.16           C  
ATOM    343  CG2 VAL A  42      82.006  68.889 138.593  1.00142.83           C  
ATOM    344  N   ALA A  43      80.617  71.936 135.736  1.00141.92           N  
ATOM    345  CA  ALA A  43      80.220  72.802 134.616  1.00130.28           C  
ATOM    346  C   ALA A  43      81.285  73.834 134.136  1.00118.72           C  
ATOM    347  O   ALA A  43      81.123  75.039 134.177  1.00 98.46           O  
ATOM    348  CB  ALA A  43      78.884  73.439 134.939  1.00136.29           C  
ATOM    349  N   LEU A  44      82.404  73.342 133.664  1.00130.42           N  
ATOM    350  CA  LEU A  44      83.487  74.229 133.342  1.00128.96           C  
ATOM    351  C   LEU A  44      83.869  73.837 131.955  1.00128.75           C  
ATOM    352  O   LEU A  44      84.684  72.917 131.773  1.00126.25           O  
ATOM    353  CB  LEU A  44      84.649  74.030 134.346  1.00145.74           C  
ATOM    354  CG  LEU A  44      84.467  74.522 135.804  1.00148.43           C  
ATOM    355  CD1 LEU A  44      85.520  74.048 136.828  1.00123.51           C  
ATOM    356  CD2 LEU A  44      84.431  76.038 135.808  1.00150.91           C  
ATOM    357  N   GLU A  45      83.276  74.507 130.962  1.00123.26           N  
ATOM    358  CA  GLU A  45      83.509  74.025 129.594  1.00143.46           C  
ATOM    359  C   GLU A  45      84.958  73.859 129.207  1.00141.70           C  
ATOM    360  O   GLU A  45      85.319  72.861 128.624  1.00121.20           O  
ATOM    361  CB  GLU A  45      82.814  74.783 128.470  1.00156.56           C  
ATOM    362  CG  GLU A  45      82.556  73.740 127.366  1.00180.97           C  
ATOM    363  CD  GLU A  45      82.665  74.200 125.923  1.00194.30           C  
ATOM    364  OE1 GLU A  45      83.599  74.956 125.571  1.00210.93           O  
ATOM    365  OE2 GLU A  45      81.809  73.751 125.117  1.00201.31           O  
ATOM    366  N   GLY A  46      85.760  74.862 129.522  1.00171.74           N  
ATOM    367  CA  GLY A  46      87.175  74.890 129.185  1.00209.23           C  
ATOM    368  C   GLY A  46      87.987  73.767 129.803  1.00195.54           C  
ATOM    369  O   GLY A  46      88.929  73.260 129.173  1.00239.09           O  
ATOM    370  N   VAL A  47      87.642  73.366 131.025  1.00146.36           N  
ATOM    371  CA  VAL A  47      88.310  72.200 131.604  1.00133.49           C  
ATOM    372  C   VAL A  47      87.925  70.992 130.763  1.00127.46           C  
ATOM    373  O   VAL A  47      88.819  70.239 130.320  1.00104.03           O  
ATOM    374  CB  VAL A  47      88.010  71.980 133.110  1.00140.57           C  
ATOM    375  CG1 VAL A  47      88.848  70.810 133.681  1.00134.06           C  
ATOM    376  CG2 VAL A  47      88.295  73.257 133.875  1.00143.52           C  
ATOM    377  N   CYS A  48      86.610  70.843 130.526  1.00139.13           N  
ATOM    378  CA  CYS A  48      86.060  69.772 129.671  1.00183.12           C  
ATOM    379  C   CYS A  48      86.789  69.785 128.323  1.00185.68           C  
ATOM    380  O   CYS A  48      87.239  68.745 127.847  1.00195.60           O  
ATOM    381  CB  CYS A  48      84.509  69.875 129.532  1.00190.50           C  
ATOM    382  SG  CYS A  48      83.655  68.846 128.293  1.00224.17           S  
ATOM    383  N   HIS A  49      86.970  70.977 127.765  1.00162.16           N  
ATOM    384  CA  HIS A  49      87.551  71.108 126.439  1.00129.94           C  
ATOM    385  C   HIS A  49      89.003  70.744 126.343  1.00128.39           C  
ATOM    386  O   HIS A  49      89.419  70.081 125.392  1.00162.15           O  
ATOM    387  CB  HIS A  49      87.267  72.430 125.812  1.00123.23           C  
ATOM    388  CG  HIS A  49      86.878  72.274 124.400  1.00139.32           C  
ATOM    389  ND1 HIS A  49      85.808  71.494 124.004  1.00140.34           N  
ATOM    390  CD2 HIS A  49      87.464  72.716 123.275  1.00166.85           C  
ATOM    391  CE1 HIS A  49      85.729  71.497 122.686  1.00163.87           C  
ATOM    392  NE2 HIS A  49      86.706  72.255 122.220  1.00198.44           N  
ATOM    393  N   PHE A  50      89.752  71.103 127.382  1.00132.85           N  
ATOM    394  CA  PHE A  50      91.115  70.595 127.607  1.00152.93           C  
ATOM    395  C   PHE A  50      91.247  69.066 127.573  1.00131.94           C  
ATOM    396  O   PHE A  50      92.116  68.494 126.853  1.00128.09           O  
ATOM    397  CB  PHE A  50      91.649  71.087 128.956  1.00152.77           C  
ATOM    398  CG  PHE A  50      93.102  70.767 129.177  1.00177.47           C  
ATOM    399  CD1 PHE A  50      94.099  71.523 128.546  1.00211.61           C  
ATOM    400  CD2 PHE A  50      93.486  69.713 129.993  1.00156.65           C  
ATOM    401  CE1 PHE A  50      95.444  71.236 128.728  1.00193.69           C  
ATOM    402  CE2 PHE A  50      94.832  69.430 130.183  1.00165.07           C  
ATOM    403  CZ  PHE A  50      95.811  70.197 129.561  1.00169.36           C  
ATOM    404  N   PHE A  51      90.410  68.427 128.390  1.00 97.79           N  
ATOM    405  CA  PHE A  51      90.395  66.998 128.457  1.00 84.11           C  
ATOM    406  C   PHE A  51      89.803  66.303 127.283  1.00 94.33           C  
ATOM    407  O   PHE A  51      90.230  65.180 127.030  1.00113.77           O  
ATOM    408  CB  PHE A  51      89.757  66.503 129.696  1.00 77.20           C  
ATOM    409  CG  PHE A  51      90.611  66.688 130.872  1.00 95.63           C  
ATOM    410  CD1 PHE A  51      91.977  66.348 130.838  1.00 98.35           C  
ATOM    411  CD2 PHE A  51      90.062  67.210 132.036  1.00128.55           C  
ATOM    412  CE1 PHE A  51      92.767  66.531 131.970  1.00127.96           C  
ATOM    413  CE2 PHE A  51      90.839  67.400 133.177  1.00167.52           C  
ATOM    414  CZ  PHE A  51      92.196  67.046 133.142  1.00171.39           C  
ATOM    415  N   ARG A  52      88.863  66.935 126.561  1.00112.68           N  
ATOM    416  CA  ARG A  52      88.379  66.379 125.247  1.00145.14           C  
ATOM    417  C   ARG A  52      89.507  66.174 124.230  1.00154.78           C  
ATOM    418  O   ARG A  52      89.621  65.097 123.585  1.00168.59           O  
ATOM    419  CB  ARG A  52      87.206  67.155 124.615  1.00137.96           C  
ATOM    420  CG  ARG A  52      85.947  67.054 125.452  1.00167.84           C  
ATOM    421  CD  ARG A  52      84.735  66.777 124.610  1.00221.27           C  
ATOM    422  NE  ARG A  52      84.696  65.382 124.188  1.00261.38           N  
ATOM    423  CZ  ARG A  52      83.695  64.824 123.516  1.00316.75           C  
ATOM    424  NH1 ARG A  52      82.607  65.507 123.182  1.00382.17           N  
ATOM    425  NH2 ARG A  52      83.777  63.562 123.185  1.00294.19           N  
ATOM    426  N   GLU A  53      90.375  67.184 124.165  1.00151.95           N  
ATOM    427  CA  GLU A  53      91.479  67.191 123.217  1.00126.36           C  
ATOM    428  C   GLU A  53      92.455  66.081 123.618  1.00 96.92           C  
ATOM    429  O   GLU A  53      92.800  65.215 122.802  1.00 62.80           O  
ATOM    430  CB  GLU A  53      92.017  68.626 122.932  1.00141.03           C  
ATOM    431  CG  GLU A  53      90.887  69.586 122.423  1.00235.97           C  
ATOM    432  CD  GLU A  53      89.952  69.099 121.244  1.00258.33           C  
ATOM    433  OE1 GLU A  53      90.471  68.888 120.125  1.00260.82           O  
ATOM    434  OE2 GLU A  53      88.678  68.987 121.396  1.00246.88           O  
ATOM    435  N   LEU A  54      92.744  65.987 124.909  1.00114.36           N  
ATOM    436  CA  LEU A  54      93.531  64.845 125.448  1.00128.95           C  
ATOM    437  C   LEU A  54      93.052  63.420 125.173  1.00103.01           C  
ATOM    438  O   LEU A  54      93.894  62.548 124.953  1.00 86.71           O  
ATOM    439  CB  LEU A  54      93.834  65.003 126.945  1.00143.68           C  
ATOM    440  CG  LEU A  54      95.055  65.869 127.251  1.00140.00           C  
ATOM    441  CD1 LEU A  54      95.064  66.226 128.720  1.00115.73           C  
ATOM    442  CD2 LEU A  54      96.373  65.223 126.805  1.00120.33           C  
ATOM    443  N   ALA A  55      91.736  63.186 125.230  1.00106.09           N  
ATOM    444  CA  ALA A  55      91.197  61.847 124.959  1.00119.32           C  
ATOM    445  C   ALA A  55      91.486  61.555 123.530  1.00125.82           C  
ATOM    446  O   ALA A  55      91.946  60.457 123.226  1.00200.93           O  
ATOM    447  CB  ALA A  55      89.709  61.689 125.239  1.00123.00           C  
ATOM    448  N   GLU A  56      91.324  62.547 122.663  1.00100.20           N  
ATOM    449  CA  GLU A  56      91.747  62.333 121.300  1.00111.41           C  
ATOM    450  C   GLU A  56      93.282  62.108 121.124  1.00 89.97           C  
ATOM    451  O   GLU A  56      93.710  61.122 120.440  1.00 78.82           O  
ATOM    452  CB  GLU A  56      91.140  63.358 120.341  1.00181.65           C  
ATOM    453  CG  GLU A  56      91.209  62.889 118.880  1.00277.99           C  
ATOM    454  CD  GLU A  56      90.128  63.460 117.935  1.00294.62           C  
ATOM    455  OE1 GLU A  56      88.928  63.487 118.305  1.00267.52           O  
ATOM    456  OE2 GLU A  56      90.478  63.851 116.789  1.00305.79           O  
ATOM    457  N   GLU A  57      94.082  62.976 121.754  1.00 74.26           N  
ATOM    458  CA  GLU A  57      95.568  62.824 121.748  1.00103.80           C  
ATOM    459  C   GLU A  57      96.158  61.413 122.091  1.00125.52           C  
ATOM    460  O   GLU A  57      97.023  60.853 121.358  1.00116.46           O  
ATOM    461  CB  GLU A  57      96.254  63.872 122.642  1.00108.64           C  
ATOM    462  CG  GLU A  57      96.102  65.307 122.188  1.00132.37           C  
ATOM    463  CD  GLU A  57      96.472  65.527 120.737  1.00149.33           C  
ATOM    464  OE1 GLU A  57      97.672  65.699 120.453  1.00156.53           O  
ATOM    465  OE2 GLU A  57      95.563  65.555 119.883  1.00167.30           O  
ATOM    466  N   LYS A  58      95.706  60.845 123.209  1.00146.33           N  
ATOM    467  CA  LYS A  58      96.311  59.595 123.704  1.00127.32           C  
ATOM    468  C   LYS A  58      95.992  58.461 122.775  1.00119.09           C  
ATOM    469  O   LYS A  58      96.859  57.644 122.517  1.00118.49           O  
ATOM    470  CB  LYS A  58      95.935  59.286 125.165  1.00116.90           C  
ATOM    471  CG  LYS A  58      96.495  60.338 126.109  1.00162.88           C  
ATOM    472  CD  LYS A  58      97.985  60.595 125.796  1.00197.37           C  
ATOM    473  CE  LYS A  58      98.586  61.857 126.405  1.00211.52           C  
ATOM    474  NZ  LYS A  58     100.061  61.970 126.222  1.00189.96           N  
ATOM    475  N   ARG A  59      94.761  58.451 122.238  1.00130.21           N  
ATOM    476  CA  ARG A  59      94.306  57.356 121.371  1.00114.75           C  
ATOM    477  C   ARG A  59      95.114  57.469 120.139  1.00103.76           C  
ATOM    478  O   ARG A  59      95.623  56.431 119.699  1.00105.87           O  
ATOM    479  CB  ARG A  59      92.772  57.310 121.073  1.00126.77           C  
ATOM    480  CG  ARG A  59      92.281  56.022 120.359  1.00128.28           C  
ATOM    481  CD  ARG A  59      90.914  56.047 119.631  1.00135.06           C  
ATOM    482  NE  ARG A  59      90.426  57.397 119.277  1.00203.09           N  
ATOM    483  CZ  ARG A  59      90.877  58.237 118.315  1.00210.03           C  
ATOM    484  NH1 ARG A  59      91.882  57.970 117.496  1.00178.59           N  
ATOM    485  NH2 ARG A  59      90.300  59.416 118.164  1.00251.21           N  
ATOM    486  N   GLU A  60      95.284  58.700 119.631  1.00100.93           N  
ATOM    487  CA  GLU A  60      96.123  58.924 118.458  1.00152.33           C  
ATOM    488  C   GLU A  60      97.566  58.339 118.599  1.00169.09           C  
ATOM    489  O   GLU A  60      98.060  57.606 117.709  1.00209.07           O  
ATOM    490  CB  GLU A  60      96.132  60.393 118.069  1.00175.69           C  
ATOM    491  CG  GLU A  60      94.844  60.885 117.431  1.00196.41           C  
ATOM    492  CD  GLU A  60      94.811  62.408 117.266  1.00277.06           C  
ATOM    493  OE1 GLU A  60      95.691  63.133 117.827  1.00328.62           O  
ATOM    494  OE2 GLU A  60      93.873  62.889 116.583  1.00334.82           O  
ATOM    495  N   GLY A  61      98.227  58.629 119.710  1.00146.76           N  
ATOM    496  CA  GLY A  61      99.462  57.900 120.008  1.00167.88           C  
ATOM    497  C   GLY A  61      99.431  56.340 119.965  1.00163.59           C  
ATOM    498  O   GLY A  61     100.313  55.699 119.329  1.00105.06           O  
ATOM    499  N   ALA A  62      98.455  55.715 120.648  1.00148.01           N  
ATOM    500  CA  ALA A  62      98.399  54.258 120.745  1.00 97.07           C  
ATOM    501  C   ALA A  62      98.265  53.716 119.322  1.00106.68           C  
ATOM    502  O   ALA A  62      98.945  52.753 119.031  1.00 91.48           O  
ATOM    503  CB  ALA A  62      97.287  53.806 121.676  1.00 68.65           C  
ATOM    504  N   GLU A  63      97.488  54.386 118.429  1.00139.43           N  
ATOM    505  CA  GLU A  63      97.349  54.022 116.960  1.00148.65           C  
ATOM    506  C   GLU A  63      98.628  54.134 116.241  1.00134.46           C  
ATOM    507  O   GLU A  63      98.909  53.314 115.364  1.00115.65           O  
ATOM    508  CB  GLU A  63      96.386  54.900 116.156  1.00153.66           C  
ATOM    509  CG  GLU A  63      94.957  54.493 116.345  1.00256.78           C  
ATOM    510  CD  GLU A  63      93.992  55.654 116.212  1.00368.29           C  
ATOM    511  OE1 GLU A  63      94.400  56.763 115.775  1.00365.86           O  
ATOM    512  OE2 GLU A  63      92.805  55.440 116.550  1.00476.29           O  
ATOM    513  N   ARG A  64      99.376  55.182 116.603  1.00132.75           N  
ATOM    514  CA  ARG A  64     100.705  55.409 116.088  1.00142.27           C  
ATOM    515  C   ARG A  64     101.556  54.207 116.451  1.00143.21           C  
ATOM    516  O   ARG A  64     102.247  53.631 115.583  1.00196.05           O  
ATOM    517  CB  ARG A  64     101.326  56.723 116.599  1.00111.87           C  
ATOM    518  CG  ARG A  64     102.616  57.038 115.852  1.00126.74           C  
ATOM    519  CD  ARG A  64     102.926  58.489 115.756  1.00139.94           C  
ATOM    520  NE  ARG A  64     101.995  59.189 114.886  1.00179.85           N  
ATOM    521  CZ  ARG A  64     100.972  59.928 115.322  1.00212.05           C  
ATOM    522  NH1 ARG A  64     100.717  60.066 116.638  1.00184.70           N  
ATOM    523  NH2 ARG A  64     100.199  60.537 114.428  1.00236.51           N  
ATOM    524  N   LEU A  65     101.481  53.808 117.715  1.00111.75           N  
ATOM    525  CA  LEU A  65     102.280  52.687 118.170  1.00120.37           C  
ATOM    526  C   LEU A  65     101.965  51.415 117.389  1.00104.95           C  
ATOM    527  O   LEU A  65     102.882  50.665 116.973  1.00 72.89           O  
ATOM    528  CB  LEU A  65     102.044  52.467 119.657  1.00136.65           C  
ATOM    529  CG  LEU A  65     102.954  53.167 120.650  1.00133.76           C  
ATOM    530  CD1 LEU A  65     102.138  53.225 121.954  1.00113.28           C  
ATOM    531  CD2 LEU A  65     104.345  52.453 120.731  1.00107.11           C  
ATOM    532  N   LEU A  66     100.658  51.209 117.195  1.00 99.97           N  
ATOM    533  CA  LEU A  66     100.153  49.977 116.641  1.00102.36           C  
ATOM    534  C   LEU A  66     100.523  49.907 115.203  1.00119.50           C  
ATOM    535  O   LEU A  66     100.795  48.800 114.721  1.00116.60           O  
ATOM    536  CB  LEU A  66      98.656  49.788 116.855  1.00 92.23           C  
ATOM    537  CG  LEU A  66      98.275  49.378 118.281  1.00 92.37           C  
ATOM    538  CD1 LEU A  66      96.779  49.568 118.488  1.00 87.99           C  
ATOM    539  CD2 LEU A  66      98.714  47.959 118.663  1.00107.00           C  
ATOM    540  N   LYS A  67     100.572  51.085 114.552  1.00132.57           N  
ATOM    541  CA  LYS A  67     101.113  51.230 113.190  1.00143.46           C  
ATOM    542  C   LYS A  67     102.542  50.715 113.134  1.00140.47           C  
ATOM    543  O   LYS A  67     102.884  49.843 112.321  1.00147.98           O  
ATOM    544  CB  LYS A  67     101.011  52.674 112.650  1.00120.62           C  
ATOM    545  CG  LYS A  67     101.261  52.801 111.151  1.00117.24           C  
ATOM    546  CD  LYS A  67     100.088  52.334 110.266  1.00119.81           C  
ATOM    547  CE  LYS A  67     100.582  51.373 109.171  1.00129.62           C  
ATOM    548  NZ  LYS A  67      99.593  51.051 108.106  1.00158.66           N  
ATOM    549  N   MET A  68     103.350  51.218 114.046  1.00120.01           N  
ATOM    550  CA  MET A  68     104.673  50.731 114.183  1.00144.34           C  
ATOM    551  C   MET A  68     104.689  49.229 114.524  1.00162.29           C  
ATOM    552  O   MET A  68     105.543  48.537 113.983  1.00199.08           O  
ATOM    553  CB  MET A  68     105.394  51.570 115.217  1.00190.27           C  
ATOM    554  CG  MET A  68     106.849  51.222 115.479  1.00293.89           C  
ATOM    555  SD  MET A  68     107.110  49.877 116.665  1.00412.51           S  
ATOM    556  CE  MET A  68     106.682  50.602 118.253  1.00335.03           C  
ATOM    557  N   GLN A  69     103.783  48.725 115.391  1.00153.71           N  
ATOM    558  CA  GLN A  69     103.736  47.267 115.785  1.00148.27           C  
ATOM    559  C   GLN A  69     103.717  46.386 114.558  1.00132.91           C  
ATOM    560  O   GLN A  69     104.535  45.455 114.434  1.00106.83           O  
ATOM    561  CB  GLN A  69     102.558  46.902 116.729  1.00142.13           C  
ATOM    562  CG  GLN A  69     102.564  45.495 117.354  1.00137.31           C  
ATOM    563  CD  GLN A  69     103.629  45.323 118.437  1.00143.68           C  
ATOM    564  OE1 GLN A  69     104.796  45.031 118.131  1.00123.87           O  
ATOM    565  NE2 GLN A  69     103.232  45.490 119.718  1.00146.64           N  
ATOM    566  N   ASN A  70     102.809  46.726 113.650  1.00129.84           N  
ATOM    567  CA  ASN A  70     102.738  46.074 112.374  1.00152.13           C  
ATOM    568  C   ASN A  70     103.929  46.255 111.483  1.00158.51           C  
ATOM    569  O   ASN A  70     104.310  45.285 110.798  1.00159.37           O  
ATOM    570  CB  ASN A  70     101.476  46.470 111.646  1.00168.35           C  
ATOM    571  CG  ASN A  70     100.405  45.449 111.822  1.00185.83           C  
ATOM    572  OD1 ASN A  70     100.710  44.242 111.804  1.00233.95           O  
ATOM    573  ND2 ASN A  70      99.150  45.898 112.026  1.00157.58           N  
ATOM    574  N   GLN A  71     104.498  47.472 111.500  1.00143.71           N  
ATOM    575  CA  GLN A  71     105.693  47.793 110.715  1.00137.20           C  
ATOM    576  C   GLN A  71     106.899  46.955 111.110  1.00135.08           C  
ATOM    577  O   GLN A  71     107.757  46.600 110.275  1.00128.41           O  
ATOM    578  CB  GLN A  71     105.990  49.270 110.766  1.00125.98           C  
ATOM    579  CG  GLN A  71     105.004  49.995 109.891  1.00166.35           C  
ATOM    580  CD  GLN A  71     105.197  51.479 109.912  1.00235.62           C  
ATOM    581  OE1 GLN A  71     104.875  52.157 108.937  1.00309.55           O  
ATOM    582  NE2 GLN A  71     105.725  52.004 111.017  1.00257.50           N  
ATOM    583  N   ARG A  72     106.925  46.575 112.372  1.00140.31           N  
ATOM    584  CA  ARG A  72     107.995  45.728 112.826  1.00162.42           C  
ATOM    585  C   ARG A  72     107.624  44.254 112.724  1.00146.26           C  
ATOM    586  O   ARG A  72     108.491  43.415 112.855  1.00156.26           O  
ATOM    587  CB  ARG A  72     108.484  46.162 114.220  1.00212.57           C  
ATOM    588  CG  ARG A  72     109.071  47.598 114.276  1.00222.93           C  
ATOM    589  CD  ARG A  72     110.302  47.867 113.389  1.00228.37           C  
ATOM    590  NE  ARG A  72     111.409  46.957 113.687  1.00216.60           N  
ATOM    591  CZ  ARG A  72     112.212  47.075 114.739  1.00195.18           C  
ATOM    592  NH1 ARG A  72     112.037  48.092 115.601  1.00147.22           N  
ATOM    593  NH2 ARG A  72     113.165  46.153 114.929  1.00194.93           N  
ATOM    594  N   GLY A  73     106.352  43.972 112.422  1.00131.01           N  
ATOM    595  CA  GLY A  73     105.802  42.624 112.271  1.00128.01           C  
ATOM    596  C   GLY A  73     105.476  42.015 113.613  1.00143.91           C  
ATOM    597  O   GLY A  73     105.473  40.780 113.745  1.00176.42           O  
ATOM    598  N   GLY A  74     105.249  42.878 114.614  1.00132.08           N  
ATOM    599  CA  GLY A  74     104.789  42.452 115.951  1.00133.73           C  
ATOM    600  C   GLY A  74     103.311  42.077 115.968  1.00137.45           C  
ATOM    601  O   GLY A  74     102.590  42.316 114.987  1.00189.59           O  
ATOM    602  N   ARG A  75     102.858  41.465 117.058  1.00113.79           N  
ATOM    603  CA  ARG A  75     101.465  41.096 117.199  1.00110.55           C  
ATOM    604  C   ARG A  75     100.820  41.995 118.212  1.00123.50           C  
ATOM    605  O   ARG A  75     101.275  42.021 119.336  1.00155.84           O  
ATOM    606  CB  ARG A  75     101.338  39.631 117.655  1.00 99.64           C  
ATOM    607  CG  ARG A  75     101.222  38.640 116.525  1.00103.02           C  
ATOM    608  CD  ARG A  75     100.272  39.104 115.400  1.00106.98           C  
ATOM    609  NE  ARG A  75     100.594  38.384 114.160  1.00144.78           N  
ATOM    610  CZ  ARG A  75     101.300  38.849 113.112  1.00176.05           C  
ATOM    611  NH1 ARG A  75     101.793  40.094 113.058  1.00203.24           N  
ATOM    612  NH2 ARG A  75     101.525  38.040 112.077  1.00183.43           N  
ATOM    613  N   ALA A  76      99.762  42.713 117.845  1.00137.38           N  
ATOM    614  CA  ALA A  76      98.898  43.350 118.857  1.00159.88           C  
ATOM    615  C   ALA A  76      98.394  42.283 119.864  1.00160.22           C  
ATOM    616  O   ALA A  76      97.982  41.180 119.468  1.00221.45           O  
ATOM    617  CB  ALA A  76      97.728  44.076 118.191  1.00191.32           C  
ATOM    618  N   LEU A  77      98.466  42.574 121.156  1.00118.05           N  
ATOM    619  CA  LEU A  77      97.909  41.644 122.125  1.00111.80           C  
ATOM    620  C   LEU A  77      96.968  42.448 122.958  1.00116.50           C  
ATOM    621  O   LEU A  77      97.436  43.397 123.567  1.00 99.56           O  
ATOM    622  CB  LEU A  77      99.004  41.068 123.032  1.00113.22           C  
ATOM    623  CG  LEU A  77      99.996  39.974 122.626  1.00120.52           C  
ATOM    624  CD1 LEU A  77     100.672  39.474 123.910  1.00115.21           C  
ATOM    625  CD2 LEU A  77      99.377  38.818 121.830  1.00111.86           C  
ATOM    626  N   PHE A  78      95.668  42.107 122.975  1.00144.78           N  
ATOM    627  CA  PHE A  78      94.712  42.791 123.879  1.00181.81           C  
ATOM    628  C   PHE A  78      94.263  42.138 125.201  1.00248.43           C  
ATOM    629  O   PHE A  78      94.067  40.922 125.249  1.00302.54           O  
ATOM    630  CB  PHE A  78      93.607  43.485 123.092  1.00143.05           C  
ATOM    631  CG  PHE A  78      94.150  44.629 122.307  1.00158.21           C  
ATOM    632  CD1 PHE A  78      94.847  45.696 122.960  1.00128.06           C  
ATOM    633  CD2 PHE A  78      94.100  44.605 120.920  1.00179.51           C  
ATOM    634  CE1 PHE A  78      95.403  46.738 122.230  1.00117.78           C  
ATOM    635  CE2 PHE A  78      94.650  45.657 120.177  1.00178.24           C  
ATOM    636  CZ  PHE A  78      95.297  46.718 120.831  1.00149.97           C  
ATOM    637  N   GLN A  79      94.205  42.952 126.272  1.00265.05           N  
ATOM    638  CA  GLN A  79      93.736  42.570 127.638  1.00202.60           C  
ATOM    639  C   GLN A  79      92.695  43.627 128.004  1.00172.14           C  
ATOM    640  O   GLN A  79      92.542  44.638 127.284  1.00136.39           O  
ATOM    641  CB  GLN A  79      94.854  42.567 128.712  1.00192.78           C  
ATOM    642  CG  GLN A  79      96.314  42.419 128.237  1.00204.21           C  
ATOM    643  CD  GLN A  79      96.708  41.019 127.764  1.00194.20           C  
ATOM    644  OE1 GLN A  79      96.084  40.018 128.131  1.00201.02           O  
ATOM    645  NE2 GLN A  79      97.769  40.948 126.952  1.00156.82           N  
ATOM    646  N   ASP A  80      91.965  43.428 129.098  1.00164.10           N  
ATOM    647  CA  ASP A  80      90.990  44.462 129.480  1.00185.85           C  
ATOM    648  C   ASP A  80      91.751  45.805 129.642  1.00150.67           C  
ATOM    649  O   ASP A  80      92.935  45.801 130.049  1.00127.81           O  
ATOM    650  CB  ASP A  80      90.139  44.079 130.749  1.00231.93           C  
ATOM    651  CG  ASP A  80      88.762  43.310 130.422  1.00211.37           C  
ATOM    652  OD1 ASP A  80      88.676  42.635 129.359  1.00195.81           O  
ATOM    653  OD2 ASP A  80      87.774  43.358 131.253  1.00138.55           O  
ATOM    654  N   LEU A  81      91.087  46.900 129.233  1.00127.31           N  
ATOM    655  CA  LEU A  81      91.484  48.280 129.530  1.00134.55           C  
ATOM    656  C   LEU A  81      90.850  48.916 130.785  1.00149.56           C  
ATOM    657  O   LEU A  81      89.671  49.309 130.753  1.00139.36           O  
ATOM    658  CB  LEU A  81      91.087  49.155 128.373  1.00143.10           C  
ATOM    659  CG  LEU A  81      91.802  49.152 127.040  1.00196.58           C  
ATOM    660  CD1 LEU A  81      91.345  50.396 126.285  1.00241.78           C  
ATOM    661  CD2 LEU A  81      93.305  49.191 127.214  1.00242.52           C  
ATOM    662  N   GLN A  82      91.639  49.068 131.855  1.00176.35           N  
ATOM    663  CA  GLN A  82      91.126  49.515 133.175  1.00186.47           C  
ATOM    664  C   GLN A  82      90.373  50.849 133.204  1.00157.10           C  
ATOM    665  O   GLN A  82      90.791  51.850 132.610  1.00123.04           O  
ATOM    666  CB  GLN A  82      92.207  49.495 134.295  1.00241.47           C  
ATOM    667  CG  GLN A  82      91.993  48.480 135.434  1.00242.33           C  
ATOM    668  CD  GLN A  82      92.091  49.084 136.846  1.00244.74           C  
ATOM    669  OE1 GLN A  82      93.064  49.769 137.198  1.00244.55           O  
ATOM    670  NE2 GLN A  82      91.083  48.800 137.671  1.00206.61           N  
ATOM    671  N   LYS A  83      89.268  50.819 133.933  1.00155.09           N  
ATOM    672  CA  LYS A  83      88.522  51.995 134.367  1.00186.63           C  
ATOM    673  C   LYS A  83      89.385  53.041 135.125  1.00192.73           C  
ATOM    674  O   LYS A  83      90.403  52.678 135.732  1.00192.51           O  
ATOM    675  CB  LYS A  83      87.340  51.528 135.239  1.00221.54           C  
ATOM    676  CG  LYS A  83      87.714  50.964 136.610  1.00206.76           C  
ATOM    677  CD  LYS A  83      86.569  50.210 137.245  1.00170.54           C  
ATOM    678  CE  LYS A  83      87.017  49.599 138.544  1.00161.51           C  
ATOM    679  NZ  LYS A  83      86.126  48.439 138.771  1.00164.20           N  
ATOM    680  N   PRO A  84      88.966  54.332 135.123  1.00191.88           N  
ATOM    681  CA  PRO A  84      89.715  55.314 135.937  1.00188.34           C  
ATOM    682  C   PRO A  84      89.600  55.017 137.444  1.00192.58           C  
ATOM    683  O   PRO A  84      88.588  54.448 137.881  1.00246.72           O  
ATOM    684  CB  PRO A  84      89.030  56.638 135.582  1.00163.89           C  
ATOM    685  CG  PRO A  84      88.385  56.361 134.265  1.00166.81           C  
ATOM    686  CD  PRO A  84      87.844  54.990 134.419  1.00162.43           C  
ATOM    687  N   SER A  85      90.613  55.374 138.228  1.00173.60           N  
ATOM    688  CA  SER A  85      90.613  54.986 139.644  1.00193.57           C  
ATOM    689  C   SER A  85      89.596  55.714 140.582  1.00198.43           C  
ATOM    690  O   SER A  85      89.352  55.261 141.706  1.00255.18           O  
ATOM    691  CB  SER A  85      92.038  54.999 140.207  1.00182.73           C  
ATOM    692  OG  SER A  85      92.425  56.318 140.487  1.00202.77           O  
ATOM    693  N   GLN A  86      88.996  56.814 140.131  1.00154.67           N  
ATOM    694  CA  GLN A  86      88.072  57.592 140.978  1.00135.74           C  
ATOM    695  C   GLN A  86      86.851  57.956 140.173  1.00136.18           C  
ATOM    696  O   GLN A  86      86.966  57.999 138.949  1.00108.07           O  
ATOM    697  CB  GLN A  86      88.736  58.890 141.420  1.00156.66           C  
ATOM    698  CG  GLN A  86      90.027  58.739 142.221  1.00187.69           C  
ATOM    699  CD  GLN A  86      90.790  60.056 142.350  1.00215.07           C  
ATOM    700  OE1 GLN A  86      92.018  60.104 142.168  1.00190.05           O  
ATOM    701  NE2 GLN A  86      90.067  61.137 142.658  1.00257.10           N  
ATOM    702  N   ASP A  87      85.715  58.226 140.842  1.00169.91           N  
ATOM    703  CA  ASP A  87      84.463  58.763 140.212  1.00178.97           C  
ATOM    704  C   ASP A  87      84.295  60.280 140.284  1.00148.02           C  
ATOM    705  O   ASP A  87      83.693  60.904 139.396  1.00108.19           O  
ATOM    706  CB  ASP A  87      83.176  58.082 140.754  1.00194.69           C  
ATOM    707  CG  ASP A  87      82.600  57.036 139.785  1.00208.44           C  
ATOM    708  OD1 ASP A  87      83.423  56.277 139.197  1.00261.41           O  
ATOM    709  OD2 ASP A  87      81.346  57.001 139.616  1.00150.85           O  
ATOM    710  N   GLU A  88      84.783  60.855 141.371  1.00159.06           N  
ATOM    711  CA  GLU A  88      84.807  62.299 141.503  1.00178.63           C  
ATOM    712  C   GLU A  88      86.235  62.650 141.554  1.00198.05           C  
ATOM    713  O   GLU A  88      87.079  61.961 142.179  1.00236.52           O  
ATOM    714  CB  GLU A  88      84.174  62.841 142.777  1.00168.73           C  
ATOM    715  CG  GLU A  88      83.062  62.000 143.349  1.00196.08           C  
ATOM    716  CD  GLU A  88      83.282  61.695 144.804  1.00226.83           C  
ATOM    717  OE1 GLU A  88      83.832  62.576 145.503  1.00250.90           O  
ATOM    718  OE2 GLU A  88      82.927  60.564 145.210  1.00230.08           O  
ATOM    719  N   TRP A  89      86.498  63.741 140.873  1.00200.10           N  
ATOM    720  CA  TRP A  89      87.831  64.228 140.790  1.00204.62           C  
ATOM    721  C   TRP A  89      88.079  65.430 141.729  1.00202.49           C  
ATOM    722  O   TRP A  89      89.167  65.960 141.721  1.00227.97           O  
ATOM    723  CB  TRP A  89      88.214  64.414 139.301  1.00175.66           C  
ATOM    724  CG  TRP A  89      88.098  63.089 138.553  1.00145.52           C  
ATOM    725  CD1 TRP A  89      87.066  62.674 137.783  1.00125.21           C  
ATOM    726  CD2 TRP A  89      89.045  62.014 138.567  1.00143.58           C  
ATOM    727  NE1 TRP A  89      87.294  61.406 137.306  1.00138.09           N  
ATOM    728  CE2 TRP A  89      88.505  60.971 137.765  1.00139.28           C  
ATOM    729  CE3 TRP A  89      90.300  61.830 139.180  1.00135.40           C  
ATOM    730  CZ2 TRP A  89      89.183  59.770 137.532  1.00137.78           C  
ATOM    731  CZ3 TRP A  89      90.968  60.644 138.963  1.00145.29           C  
ATOM    732  CH2 TRP A  89      90.404  59.618 138.147  1.00160.71           C  
ATOM    733  N   GLY A  90      87.121  65.801 142.591  1.00185.19           N  
ATOM    734  CA  GLY A  90      87.315  66.931 143.534  1.00178.12           C  
ATOM    735  C   GLY A  90      87.284  68.300 142.834  1.00191.30           C  
ATOM    736  O   GLY A  90      86.508  68.511 141.882  1.00207.47           O  
ATOM    737  N   THR A  91      88.143  69.220 143.280  1.00194.27           N  
ATOM    738  CA  THR A  91      88.294  70.581 142.681  1.00180.38           C  
ATOM    739  C   THR A  91      89.133  70.552 141.394  1.00129.18           C  
ATOM    740  O   THR A  91      89.682  69.490 141.054  1.00121.38           O  
ATOM    741  CB  THR A  91      89.032  71.507 143.671  1.00254.32           C  
ATOM    742  OG1 THR A  91      90.351  70.988 143.909  1.00310.26           O  
ATOM    743  CG2 THR A  91      88.282  71.586 145.011  1.00281.91           C  
ATOM    744  N   THR A  92      89.323  71.666 140.683  1.00102.31           N  
ATOM    745  CA  THR A  92      90.186  71.455 139.507  1.00130.05           C  
ATOM    746  C   THR A  92      91.590  71.142 139.901  1.00142.58           C  
ATOM    747  O   THR A  92      92.281  70.411 139.163  1.00159.12           O  
ATOM    748  CB  THR A  92      90.260  72.509 138.408  1.00145.66           C  
ATOM    749  OG1 THR A  92      88.956  73.054 138.173  1.00210.94           O  
ATOM    750  CG2 THR A  92      90.888  71.789 137.069  1.00112.69           C  
ATOM    751  N   LEU A  93      91.986  71.691 141.053  1.00138.61           N  
ATOM    752  CA  LEU A  93      93.291  71.428 141.656  1.00147.94           C  
ATOM    753  C   LEU A  93      93.592  69.922 141.766  1.00153.06           C  
ATOM    754  O   LEU A  93      94.596  69.423 141.254  1.00151.27           O  
ATOM    755  CB  LEU A  93      93.380  72.133 143.014  1.00164.78           C  
ATOM    756  CG  LEU A  93      94.653  72.018 143.857  1.00209.36           C  
ATOM    757  CD1 LEU A  93      95.918  72.170 143.013  1.00200.17           C  
ATOM    758  CD2 LEU A  93      94.607  73.019 145.011  1.00228.26           C  
ATOM    759  N   ASP A  94      92.687  69.199 142.398  1.00175.90           N  
ATOM    760  CA  ASP A  94      92.797  67.758 142.519  1.00175.14           C  
ATOM    761  C   ASP A  94      92.844  67.047 141.137  1.00156.22           C  
ATOM    762  O   ASP A  94      93.609  66.095 140.993  1.00140.59           O  
ATOM    763  CB  ASP A  94      91.628  67.233 143.376  1.00240.97           C  
ATOM    764  CG  ASP A  94      91.559  67.864 144.784  1.00257.17           C  
ATOM    765  OD1 ASP A  94      92.640  68.090 145.409  1.00197.95           O  
ATOM    766  OD2 ASP A  94      90.401  68.096 145.249  1.00303.93           O  
ATOM    767  N   ALA A  95      92.053  67.518 140.152  1.00152.40           N  
ATOM    768  CA  ALA A  95      91.909  66.893 138.797  1.00163.50           C  
ATOM    769  C   ALA A  95      93.149  66.985 137.945  1.00156.69           C  
ATOM    770  O   ALA A  95      93.668  66.004 137.400  1.00176.35           O  
ATOM    771  CB  ALA A  95      90.753  67.510 138.027  1.00168.19           C  
ATOM    772  N   MET A  96      93.602  68.201 137.806  1.00133.16           N  
ATOM    773  CA  MET A  96      94.875  68.418 137.217  1.00145.82           C  
ATOM    774  C   MET A  96      96.064  67.611 137.916  1.00147.15           C  
ATOM    775  O   MET A  96      96.919  67.062 137.202  1.00100.23           O  
ATOM    776  CB  MET A  96      95.063  69.918 137.206  1.00177.63           C  
ATOM    777  CG  MET A  96      96.089  70.427 136.223  1.00191.97           C  
ATOM    778  SD  MET A  96      95.447  70.508 134.564  1.00168.32           S  
ATOM    779  CE  MET A  96      94.232  71.815 134.712  1.00135.62           C  
ATOM    780  N   LYS A  97      96.086  67.505 139.266  1.00165.40           N  
ATOM    781  CA  LYS A  97      97.046  66.651 140.035  1.00155.95           C  
ATOM    782  C   LYS A  97      97.000  65.209 139.571  1.00167.59           C  
ATOM    783  O   LYS A  97      98.046  64.623 139.344  1.00173.63           O  
ATOM    784  CB  LYS A  97      96.813  66.658 141.568  1.00167.07           C  
ATOM    785  CG  LYS A  97      97.335  67.861 142.338  1.00190.29           C  
ATOM    786  CD  LYS A  97      97.241  67.690 143.864  1.00185.41           C  
ATOM    787  CE  LYS A  97      97.477  69.034 144.572  1.00174.89           C  
ATOM    788  NZ  LYS A  97      98.486  69.133 145.676  1.00130.56           N  
ATOM    789  N   ALA A  98      95.800  64.629 139.453  1.00194.16           N  
ATOM    790  CA  ALA A  98      95.668  63.233 138.977  1.00183.62           C  
ATOM    791  C   ALA A  98      96.135  63.082 137.496  1.00174.10           C  
ATOM    792  O   ALA A  98      96.745  62.041 137.128  1.00160.52           O  
ATOM    793  CB  ALA A  98      94.260  62.664 139.235  1.00135.67           C  
ATOM    794  N   ALA A  99      95.902  64.149 136.699  1.00148.02           N  
ATOM    795  CA  ALA A  99      96.341  64.257 135.287  1.00122.62           C  
ATOM    796  C   ALA A  99      97.875  64.225 135.202  1.00114.67           C  
ATOM    797  O   ALA A  99      98.503  63.522 134.352  1.00 96.03           O  
ATOM    798  CB  ALA A  99      95.754  65.511 134.607  1.00 91.27           C  
ATOM    799  N   ILE A 100      98.468  64.965 136.122  1.00110.38           N  
ATOM    800  CA  ILE A 100      99.892  65.037 136.182  1.00136.37           C  
ATOM    801  C   ILE A 100     100.599  63.695 136.600  1.00159.71           C  
ATOM    802  O   ILE A 100     101.598  63.306 135.970  1.00159.74           O  
ATOM    803  CB  ILE A 100     100.308  66.355 136.880  1.00136.33           C  
ATOM    804  CG1 ILE A 100     101.627  66.838 136.291  1.00176.01           C  
ATOM    805  CG2 ILE A 100     100.315  66.256 138.401  1.00121.73           C  
ATOM    806  CD1 ILE A 100     101.836  68.331 136.379  1.00209.97           C  
ATOM    807  N   VAL A 101     100.050  62.971 137.595  1.00185.72           N  
ATOM    808  CA  VAL A 101     100.512  61.593 137.974  1.00164.23           C  
ATOM    809  C   VAL A 101     100.399  60.728 136.741  1.00155.25           C  
ATOM    810  O   VAL A 101     101.335  59.979 136.447  1.00177.26           O  
ATOM    811  CB  VAL A 101      99.715  60.972 139.180  1.00175.44           C  
ATOM    812  CG1 VAL A 101      99.877  59.461 139.331  1.00145.66           C  
ATOM    813  CG2 VAL A 101     100.130  61.625 140.486  1.00200.07           C  
ATOM    814  N   LEU A 102      99.274  60.876 136.027  1.00133.71           N  
ATOM    815  CA  LEU A 102      99.012  60.190 134.753  1.00128.84           C  
ATOM    816  C   LEU A 102     100.061  60.323 133.622  1.00131.84           C  
ATOM    817  O   LEU A 102     100.628  59.313 133.149  1.00134.62           O  
ATOM    818  CB  LEU A 102      97.626  60.521 134.232  1.00122.44           C  
ATOM    819  CG  LEU A 102      97.172  59.444 133.278  1.00140.29           C  
ATOM    820  CD1 LEU A 102      97.009  58.210 134.150  1.00155.03           C  
ATOM    821  CD2 LEU A 102      95.875  59.783 132.566  1.00159.17           C  
ATOM    822  N   GLU A 103     100.331  61.567 133.215  1.00137.35           N  
ATOM    823  CA  GLU A 103     101.446  61.872 132.264  1.00175.08           C  
ATOM    824  C   GLU A 103     102.915  61.476 132.698  1.00167.57           C  
ATOM    825  O   GLU A 103     103.774  61.036 131.868  1.00118.35           O  
ATOM    826  CB  GLU A 103     101.400  63.347 131.845  1.00192.81           C  
ATOM    827  CG  GLU A 103     100.143  63.760 131.090  1.00232.63           C  
ATOM    828  CD  GLU A 103      99.920  63.053 129.742  1.00319.94           C  
ATOM    829  OE1 GLU A 103     100.874  62.615 129.069  1.00384.64           O  
ATOM    830  OE2 GLU A 103      98.744  62.930 129.349  1.00409.18           O  
ATOM    831  N   LYS A 104     103.200  61.660 133.991  1.00161.54           N  
ATOM    832  CA  LYS A 104     104.427  61.163 134.610  1.00133.17           C  
ATOM    833  C   LYS A 104     104.624  59.687 134.286  1.00136.27           C  
ATOM    834  O   LYS A 104     105.646  59.328 133.692  1.00119.82           O  
ATOM    835  CB  LYS A 104     104.401  61.383 136.131  1.00123.11           C  
ATOM    836  CG  LYS A 104     104.600  62.841 136.480  1.00142.69           C  
ATOM    837  CD  LYS A 104     105.797  63.030 137.405  1.00182.85           C  
ATOM    838  CE  LYS A 104     106.626  64.284 137.089  1.00162.90           C  
ATOM    839  NZ  LYS A 104     107.970  64.285 137.769  1.00134.49           N  
ATOM    840  N   SER A 105     103.627  58.851 134.636  1.00157.17           N  
ATOM    841  CA  SER A 105     103.687  57.394 134.387  1.00134.63           C  
ATOM    842  C   SER A 105     103.832  57.146 132.905  1.00130.54           C  
ATOM    843  O   SER A 105     104.570  56.251 132.553  1.00123.44           O  
ATOM    844  CB  SER A 105     102.498  56.568 134.959  1.00114.96           C  
ATOM    845  OG  SER A 105     101.411  56.465 134.028  1.00 82.97           O  
ATOM    846  N   LEU A 106     103.164  57.934 132.055  1.00129.28           N  
ATOM    847  CA  LEU A 106     103.278  57.760 130.607  1.00142.73           C  
ATOM    848  C   LEU A 106     104.665  58.046 130.057  1.00141.84           C  
ATOM    849  O   LEU A 106     105.259  57.225 129.291  1.00156.03           O  
ATOM    850  CB  LEU A 106     102.224  58.551 129.866  1.00142.65           C  
ATOM    851  CG  LEU A 106     100.824  57.931 129.855  1.00148.53           C  
ATOM    852  CD1 LEU A 106     100.091  58.830 128.850  1.00195.21           C  
ATOM    853  CD2 LEU A 106     100.705  56.408 129.536  1.00120.41           C  
ATOM    854  N   ASN A 107     105.224  59.173 130.468  1.00124.37           N  
ATOM    855  CA  ASN A 107     106.609  59.332 130.122  1.00142.95           C  
ATOM    856  C   ASN A 107     107.512  58.178 130.672  1.00133.57           C  
ATOM    857  O   ASN A 107     108.396  57.684 129.931  1.00100.90           O  
ATOM    858  CB  ASN A 107     107.149  60.734 130.397  1.00172.89           C  
ATOM    859  CG  ASN A 107     108.281  61.110 129.426  1.00211.11           C  
ATOM    860  OD1 ASN A 107     108.239  60.789 128.226  1.00203.15           O  
ATOM    861  ND2 ASN A 107     109.306  61.776 129.947  1.00215.62           N  
ATOM    862  N   GLN A 108     107.226  57.706 131.912  1.00127.56           N  
ATOM    863  CA  GLN A 108     107.984  56.607 132.596  1.00113.64           C  
ATOM    864  C   GLN A 108     108.038  55.410 131.722  1.00108.71           C  
ATOM    865  O   GLN A 108     109.086  54.752 131.617  1.00113.21           O  
ATOM    866  CB  GLN A 108     107.412  56.164 133.981  1.00102.87           C  
ATOM    867  CG  GLN A 108     108.408  55.395 134.843  1.00132.11           C  
ATOM    868  CD  GLN A 108     109.798  56.086 134.928  1.00172.95           C  
ATOM    869  OE1 GLN A 108     109.940  57.153 135.522  1.00212.57           O  
ATOM    870  NE2 GLN A 108     110.817  55.481 134.325  1.00180.55           N  
ATOM    871  N   ALA A 109     106.893  55.138 131.111  1.00113.22           N  
ATOM    872  CA  ALA A 109     106.702  53.943 130.316  1.00136.84           C  
ATOM    873  C   ALA A 109     107.543  53.985 129.066  1.00135.49           C  
ATOM    874  O   ALA A 109     108.240  53.003 128.734  1.00118.78           O  
ATOM    875  CB  ALA A 109     105.235  53.752 129.980  1.00151.01           C  
ATOM    876  N   LEU A 110     107.508  55.131 128.396  1.00150.77           N  
ATOM    877  CA  LEU A 110     108.348  55.320 127.217  1.00179.72           C  
ATOM    878  C   LEU A 110     109.866  55.230 127.625  1.00154.08           C  
ATOM    879  O   LEU A 110     110.684  54.529 126.968  1.00103.18           O  
ATOM    880  CB  LEU A 110     107.948  56.609 126.431  1.00177.63           C  
ATOM    881  CG  LEU A 110     106.738  56.816 125.450  1.00130.32           C  
ATOM    882  CD1 LEU A 110     106.394  58.300 125.485  1.00147.06           C  
ATOM    883  CD2 LEU A 110     106.893  56.349 123.992  1.00 73.24           C  
ATOM    884  N   LEU A 111     110.214  55.871 128.746  1.00133.30           N  
ATOM    885  CA  LEU A 111     111.586  55.883 129.207  1.00143.97           C  
ATOM    886  C   LEU A 111     112.072  54.476 129.400  1.00164.02           C  
ATOM    887  O   LEU A 111     113.126  54.112 128.878  1.00207.57           O  
ATOM    888  CB  LEU A 111     111.732  56.658 130.514  1.00145.78           C  
ATOM    889  CG  LEU A 111     111.489  58.158 130.545  1.00161.62           C  
ATOM    890  CD1 LEU A 111     111.660  58.561 132.009  1.00178.60           C  
ATOM    891  CD2 LEU A 111     112.384  58.968 129.587  1.00156.97           C  
ATOM    892  N   ASP A 112     111.290  53.685 130.134  1.00191.85           N  
ATOM    893  CA  ASP A 112     111.654  52.299 130.429  1.00220.32           C  
ATOM    894  C   ASP A 112     111.677  51.449 129.147  1.00186.33           C  
ATOM    895  O   ASP A 112     112.553  50.576 128.984  1.00191.18           O  
ATOM    896  CB  ASP A 112     110.768  51.710 131.551  1.00232.26           C  
ATOM    897  CG  ASP A 112     111.205  52.167 132.986  1.00209.94           C  
ATOM    898  OD1 ASP A 112     112.065  53.069 133.148  1.00197.00           O  
ATOM    899  OD2 ASP A 112     110.705  51.597 133.986  1.00165.82           O  
ATOM    900  N   LEU A 113     110.764  51.757 128.229  1.00129.04           N  
ATOM    901  CA  LEU A 113     110.778  51.093 126.957  1.00127.52           C  
ATOM    902  C   LEU A 113     111.972  51.492 126.070  1.00131.26           C  
ATOM    903  O   LEU A 113     112.616  50.600 125.489  1.00170.06           O  
ATOM    904  CB  LEU A 113     109.436  51.208 126.253  1.00118.27           C  
ATOM    905  CG  LEU A 113     109.195  50.408 124.947  1.00123.19           C  
ATOM    906  CD1 LEU A 113     109.441  48.890 124.914  1.00110.59           C  
ATOM    907  CD2 LEU A 113     107.768  50.690 124.531  1.00111.13           C  
ATOM    908  N   HIS A 114     112.303  52.786 125.996  1.00 94.62           N  
ATOM    909  CA  HIS A 114     113.575  53.187 125.367  1.00111.21           C  
ATOM    910  C   HIS A 114     114.837  52.418 125.900  1.00144.97           C  
ATOM    911  O   HIS A 114     115.673  51.917 125.094  1.00109.41           O  
ATOM    912  CB  HIS A 114     113.796  54.683 125.507  1.00116.56           C  
ATOM    913  CG  HIS A 114     114.907  55.192 124.643  1.00156.60           C  
ATOM    914  ND1 HIS A 114     116.244  55.087 124.987  1.00156.91           N  
ATOM    915  CD2 HIS A 114     114.875  55.783 123.425  1.00182.23           C  
ATOM    916  CE1 HIS A 114     116.983  55.594 124.015  1.00180.70           C  
ATOM    917  NE2 HIS A 114     116.177  56.024 123.056  1.00202.58           N  
ATOM    918  N   ALA A 115     114.945  52.338 127.247  1.00200.29           N  
ATOM    919  CA  ALA A 115     116.088  51.712 127.979  1.00178.42           C  
ATOM    920  C   ALA A 115     116.139  50.239 127.714  1.00174.49           C  
ATOM    921  O   ALA A 115     117.241  49.725 127.494  1.00178.05           O  
ATOM    922  CB  ALA A 115     116.032  51.953 129.487  1.00156.44           C  
ATOM    923  N   LEU A 116     114.960  49.581 127.739  1.00174.50           N  
ATOM    924  CA  LEU A 116     114.813  48.185 127.290  1.00184.96           C  
ATOM    925  C   LEU A 116     115.300  48.037 125.847  1.00188.34           C  
ATOM    926  O   LEU A 116     116.153  47.181 125.595  1.00251.98           O  
ATOM    927  CB  LEU A 116     113.398  47.585 127.481  1.00191.41           C  
ATOM    928  CG  LEU A 116     113.300  46.062 127.150  1.00254.48           C  
ATOM    929  CD1 LEU A 116     113.975  45.183 128.198  1.00262.04           C  
ATOM    930  CD2 LEU A 116     111.893  45.513 126.855  1.00330.97           C  
ATOM    931  N   GLY A 117     114.792  48.885 124.943  1.00157.91           N  
ATOM    932  CA  GLY A 117     115.296  49.035 123.561  1.00166.46           C  
ATOM    933  C   GLY A 117     116.819  49.061 123.372  1.00175.86           C  
ATOM    934  O   GLY A 117     117.364  48.271 122.583  1.00201.02           O  
ATOM    935  N   SER A 118     117.524  49.940 124.085  1.00156.91           N  
ATOM    936  CA  SER A 118     118.994  49.872 124.007  1.00167.96           C  
ATOM    937  C   SER A 118     119.703  48.673 124.698  1.00209.14           C  
ATOM    938  O   SER A 118     120.716  48.196 124.173  1.00224.76           O  
ATOM    939  CB  SER A 118     119.664  51.166 124.405  1.00158.70           C  
ATOM    940  OG  SER A 118     121.041  51.118 124.024  1.00129.61           O  
ATOM    941  N   ALA A 119     119.206  48.190 125.844  1.00234.44           N  
ATOM    942  CA  ALA A 119     119.742  46.933 126.442  1.00209.32           C  
ATOM    943  C   ALA A 119     119.490  45.696 125.544  1.00222.67           C  
ATOM    944  O   ALA A 119     120.227  44.724 125.622  1.00227.20           O  
ATOM    945  CB  ALA A 119     119.216  46.703 127.854  1.00175.50           C  
ATOM    946  N   GLN A 120     118.457  45.763 124.693  1.00233.38           N  
ATOM    947  CA  GLN A 120     118.163  44.775 123.625  1.00200.10           C  
ATOM    948  C   GLN A 120     118.747  45.103 122.227  1.00214.91           C  
ATOM    949  O   GLN A 120     118.380  44.452 121.231  1.00182.72           O  
ATOM    950  CB  GLN A 120     116.645  44.611 123.464  1.00177.72           C  
ATOM    951  CG  GLN A 120     115.891  44.109 124.677  1.00166.22           C  
ATOM    952  CD  GLN A 120     116.162  42.668 124.963  1.00206.54           C  
ATOM    953  OE1 GLN A 120     116.686  41.932 124.117  1.00233.38           O  
ATOM    954  NE2 GLN A 120     115.782  42.237 126.155  1.00265.26           N  
ATOM    955  N   ALA A 121     119.625  46.112 122.161  1.00238.35           N  
ATOM    956  CA  ALA A 121     120.227  46.621 120.906  1.00262.19           C  
ATOM    957  C   ALA A 121     119.218  46.812 119.680  1.00335.60           C  
ATOM    958  O   ALA A 121     119.408  46.238 118.593  1.00446.01           O  
ATOM    959  CB  ALA A 121     121.525  45.831 120.564  1.00149.46           C  
ATOM    960  N   ASP A 122     118.147  47.601 119.891  1.00319.59           N  
ATOM    961  CA  ASP A 122     117.086  47.853 118.864  1.00260.61           C  
ATOM    962  C   ASP A 122     116.960  49.358 118.490  1.00225.81           C  
ATOM    963  O   ASP A 122     116.094  50.093 119.011  1.00217.71           O  
ATOM    964  CB  ASP A 122     115.739  47.243 119.294  1.00276.48           C  
ATOM    965  CG  ASP A 122     114.639  47.290 118.186  1.00339.18           C  
ATOM    966  OD1 ASP A 122     114.730  47.989 117.141  1.00356.74           O  
ATOM    967  OD2 ASP A 122     113.625  46.601 118.393  1.00401.49           O  
ATOM    968  N   PRO A 123     117.809  49.811 117.555  1.00187.50           N  
ATOM    969  CA  PRO A 123     117.903  51.244 117.328  1.00173.90           C  
ATOM    970  C   PRO A 123     116.650  51.907 116.639  1.00163.74           C  
ATOM    971  O   PRO A 123     116.260  53.065 116.940  1.00128.48           O  
ATOM    972  CB  PRO A 123     119.215  51.367 116.538  1.00164.52           C  
ATOM    973  CG  PRO A 123     119.372  50.077 115.828  1.00140.92           C  
ATOM    974  CD  PRO A 123     118.687  49.037 116.651  1.00169.96           C  
ATOM    975  N   HIS A 124     115.979  51.188 115.753  1.00190.47           N  
ATOM    976  CA  HIS A 124     114.797  51.795 115.117  1.00220.54           C  
ATOM    977  C   HIS A 124     113.764  52.205 116.160  1.00204.02           C  
ATOM    978  O   HIS A 124     113.240  53.324 116.067  1.00193.20           O  
ATOM    979  CB  HIS A 124     114.131  50.884 114.073  1.00281.83           C  
ATOM    980  CG  HIS A 124     112.853  51.446 113.524  1.00262.91           C  
ATOM    981  ND1 HIS A 124     111.619  51.125 114.047  1.00232.42           N  
ATOM    982  CD2 HIS A 124     112.625  52.352 112.542  1.00239.13           C  
ATOM    983  CE1 HIS A 124     110.683  51.780 113.387  1.00221.40           C  
ATOM    984  NE2 HIS A 124     111.266  52.538 112.474  1.00228.92           N  
ATOM    985  N   LEU A 125     113.505  51.291 117.119  1.00186.79           N  
ATOM    986  CA  LEU A 125     112.464  51.421 118.150  1.00165.11           C  
ATOM    987  C   LEU A 125     112.735  52.655 118.952  1.00161.71           C  
ATOM    988  O   LEU A 125     111.815  53.447 119.192  1.00144.42           O  
ATOM    989  CB  LEU A 125     112.427  50.217 119.108  1.00191.89           C  
ATOM    990  CG  LEU A 125     111.435  50.269 120.296  1.00212.63           C  
ATOM    991  CD1 LEU A 125     110.069  49.819 119.810  1.00237.87           C  
ATOM    992  CD2 LEU A 125     111.836  49.482 121.563  1.00220.85           C  
ATOM    993  N   CYS A 126     114.007  52.801 119.344  1.00172.99           N  
ATOM    994  CA  CYS A 126     114.494  53.954 120.100  1.00217.42           C  
ATOM    995  C   CYS A 126     114.183  55.283 119.376  1.00214.11           C  
ATOM    996  O   CYS A 126     113.619  56.205 119.992  1.00207.94           O  
ATOM    997  CB  CYS A 126     115.993  53.801 120.447  1.00225.09           C  
ATOM    998  SG  CYS A 126     116.401  52.600 121.756  1.00211.74           S  
ATOM    999  N   ASP A 127     114.491  55.371 118.078  1.00192.73           N  
ATOM   1000  CA  ASP A 127     114.215  56.623 117.376  1.00181.09           C  
ATOM   1001  C   ASP A 127     112.735  56.901 117.172  1.00164.44           C  
ATOM   1002  O   ASP A 127     112.297  58.050 117.257  1.00159.23           O  
ATOM   1003  CB  ASP A 127     114.958  56.768 116.069  1.00204.51           C  
ATOM   1004  CG  ASP A 127     114.720  58.162 115.419  1.00244.14           C  
ATOM   1005  OD1 ASP A 127     114.974  59.261 116.025  1.00165.17           O  
ATOM   1006  OD2 ASP A 127     114.242  58.140 114.268  1.00324.13           O  
ATOM   1007  N   PHE A 128     111.966  55.852 116.911  1.00155.66           N  
ATOM   1008  CA  PHE A 128     110.505  55.974 116.804  1.00140.78           C  
ATOM   1009  C   PHE A 128     109.867  56.670 117.998  1.00131.42           C  
ATOM   1010  O   PHE A 128     109.009  57.564 117.813  1.00126.69           O  
ATOM   1011  CB  PHE A 128     109.844  54.616 116.594  1.00155.70           C  
ATOM   1012  CG  PHE A 128     108.351  54.669 116.619  1.00172.25           C  
ATOM   1013  CD1 PHE A 128     107.626  55.009 115.463  1.00206.30           C  
ATOM   1014  CD2 PHE A 128     107.661  54.391 117.806  1.00192.28           C  
ATOM   1015  CE1 PHE A 128     106.237  55.067 115.494  1.00286.52           C  
ATOM   1016  CE2 PHE A 128     106.269  54.452 117.846  1.00281.47           C  
ATOM   1017  CZ  PHE A 128     105.559  54.792 116.686  1.00332.82           C  
ATOM   1018  N   LEU A 129     110.282  56.253 119.202  1.00155.96           N  
ATOM   1019  CA  LEU A 129     109.781  56.825 120.475  1.00202.09           C  
ATOM   1020  C   LEU A 129     110.146  58.290 120.559  1.00201.29           C  
ATOM   1021  O   LEU A 129     109.353  59.142 120.978  1.00207.62           O  
ATOM   1022  CB  LEU A 129     110.347  56.105 121.723  1.00190.22           C  
ATOM   1023  CG  LEU A 129     110.267  54.601 121.986  1.00172.58           C  
ATOM   1024  CD1 LEU A 129     110.717  54.375 123.414  1.00146.85           C  
ATOM   1025  CD2 LEU A 129     108.871  54.025 121.755  1.00197.49           C  
ATOM   1026  N   GLU A 130     111.364  58.566 120.128  1.00188.95           N  
ATOM   1027  CA  GLU A 130     111.903  59.889 120.184  1.00205.65           C  
ATOM   1028  C   GLU A 130     111.053  60.847 119.264  1.00172.59           C  
ATOM   1029  O   GLU A 130     110.586  61.903 119.707  1.00143.01           O  
ATOM   1030  CB  GLU A 130     113.440  59.822 119.913  1.00253.16           C  
ATOM   1031  CG  GLU A 130     114.262  58.894 120.867  1.00237.67           C  
ATOM   1032  CD  GLU A 130     115.712  58.607 120.426  1.00262.88           C  
ATOM   1033  OE1 GLU A 130     116.266  59.354 119.587  1.00305.85           O  
ATOM   1034  OE2 GLU A 130     116.327  57.631 120.927  1.00224.20           O  
ATOM   1035  N   SER A 131     110.770  60.414 118.038  1.00173.20           N  
ATOM   1036  CA  SER A 131     110.171  61.273 116.987  1.00216.28           C  
ATOM   1037  C   SER A 131     108.743  61.773 117.252  1.00207.81           C  
ATOM   1038  O   SER A 131     108.419  62.941 117.002  1.00222.83           O  
ATOM   1039  CB  SER A 131     110.203  60.563 115.613  1.00265.55           C  
ATOM   1040  OG  SER A 131     111.487  60.638 115.000  1.00252.88           O  
ATOM   1041  N   HIS A 132     107.898  60.879 117.744  1.00177.77           N  
ATOM   1042  CA  HIS A 132     106.486  61.139 117.756  1.00154.64           C  
ATOM   1043  C   HIS A 132     105.944  61.193 119.147  1.00143.50           C  
ATOM   1044  O   HIS A 132     104.770  61.428 119.308  1.00140.84           O  
ATOM   1045  CB  HIS A 132     105.784  60.044 116.972  1.00165.52           C  
ATOM   1046  CG  HIS A 132     106.358  59.829 115.615  1.00218.38           C  
ATOM   1047  ND1 HIS A 132     106.523  60.859 114.712  1.00245.44           N  
ATOM   1048  CD2 HIS A 132     106.831  58.715 115.010  1.00239.47           C  
ATOM   1049  CE1 HIS A 132     107.065  60.384 113.605  1.00284.78           C  
ATOM   1050  NE2 HIS A 132     107.253  59.085 113.756  1.00282.62           N  
ATOM   1051  N   PHE A 133     106.781  60.980 120.156  1.00142.45           N  
ATOM   1052  CA  PHE A 133     106.260  60.700 121.494  1.00165.25           C  
ATOM   1053  C   PHE A 133     106.854  61.389 122.688  1.00182.36           C  
ATOM   1054  O   PHE A 133     106.142  62.083 123.416  1.00188.42           O  
ATOM   1055  CB  PHE A 133     106.335  59.213 121.779  1.00156.33           C  
ATOM   1056  CG  PHE A 133     105.281  58.456 121.134  1.00148.37           C  
ATOM   1057  CD1 PHE A 133     105.437  58.044 119.821  1.00163.91           C  
ATOM   1058  CD2 PHE A 133     104.118  58.177 121.820  1.00148.31           C  
ATOM   1059  CE1 PHE A 133     104.443  57.349 119.189  1.00194.33           C  
ATOM   1060  CE2 PHE A 133     103.110  57.481 121.201  1.00200.65           C  
ATOM   1061  CZ  PHE A 133     103.279  57.059 119.882  1.00214.08           C  
ATOM   1062  N   LEU A 134     108.136  61.137 122.934  1.00184.30           N  
ATOM   1063  CA  LEU A 134     108.792  61.667 124.117  1.00167.74           C  
ATOM   1064  C   LEU A 134     108.590  63.176 124.106  1.00151.25           C  
ATOM   1065  O   LEU A 134     108.273  63.752 125.139  1.00118.24           O  
ATOM   1066  CB  LEU A 134     110.286  61.312 124.129  1.00195.78           C  
ATOM   1067  CG  LEU A 134     110.819  59.880 123.941  1.00182.81           C  
ATOM   1068  CD1 LEU A 134     112.343  59.865 123.976  1.00169.33           C  
ATOM   1069  CD2 LEU A 134     110.255  58.919 124.966  1.00175.09           C  
ATOM   1070  N   ASP A 135     108.714  63.761 122.909  1.00149.17           N  
ATOM   1071  CA  ASP A 135     108.567  65.177 122.643  1.00156.82           C  
ATOM   1072  C   ASP A 135     107.166  65.730 122.954  1.00152.61           C  
ATOM   1073  O   ASP A 135     107.059  66.739 123.665  1.00169.79           O  
ATOM   1074  CB  ASP A 135     108.951  65.450 121.199  1.00177.50           C  
ATOM   1075  CG  ASP A 135     109.119  66.909 120.922  1.00234.93           C  
ATOM   1076  OD1 ASP A 135     109.858  67.547 121.698  1.00224.54           O  
ATOM   1077  OD2 ASP A 135     108.529  67.411 119.937  1.00323.69           O  
ATOM   1078  N   GLU A 136     106.107  65.075 122.455  1.00133.19           N  
ATOM   1079  CA  GLU A 136     104.716  65.469 122.765  1.00131.25           C  
ATOM   1080  C   GLU A 136     104.527  65.560 124.269  1.00124.62           C  
ATOM   1081  O   GLU A 136     103.887  66.483 124.765  1.00106.34           O  
ATOM   1082  CB  GLU A 136     103.716  64.411 122.328  1.00165.33           C  
ATOM   1083  CG  GLU A 136     103.500  64.153 120.856  1.00228.89           C  
ATOM   1084  CD  GLU A 136     102.383  63.125 120.627  1.00298.77           C  
ATOM   1085  OE1 GLU A 136     102.410  62.031 121.241  1.00305.26           O  
ATOM   1086  OE2 GLU A 136     101.461  63.399 119.827  1.00366.05           O  
ATOM   1087  N   GLU A 137     105.074  64.549 124.961  1.00132.05           N  
ATOM   1088  CA  GLU A 137     104.956  64.357 126.408  1.00148.46           C  
ATOM   1089  C   GLU A 137     105.545  65.545 127.134  1.00105.13           C  
ATOM   1090  O   GLU A 137     104.929  66.170 127.990  1.00 75.86           O  
ATOM   1091  CB  GLU A 137     105.700  63.071 126.884  1.00206.13           C  
ATOM   1092  CG  GLU A 137     104.943  61.742 126.884  1.00283.50           C  
ATOM   1093  CD  GLU A 137     103.614  61.802 127.625  1.00353.80           C  
ATOM   1094  OE1 GLU A 137     103.558  62.199 128.823  1.00420.15           O  
ATOM   1095  OE2 GLU A 137     102.607  61.447 126.987  1.00390.39           O  
ATOM   1096  N   VAL A 138     106.777  65.830 126.807  1.00 98.30           N  
ATOM   1097  CA  VAL A 138     107.448  66.818 127.569  1.00126.67           C  
ATOM   1098  C   VAL A 138     106.862  68.227 127.290  1.00144.46           C  
ATOM   1099  O   VAL A 138     106.678  68.970 128.254  1.00171.31           O  
ATOM   1100  CB  VAL A 138     108.981  66.654 127.476  1.00156.92           C  
ATOM   1101  CG1 VAL A 138     109.680  67.752 128.257  1.00211.93           C  
ATOM   1102  CG2 VAL A 138     109.433  65.279 127.992  1.00133.57           C  
ATOM   1103  N   LYS A 139     106.512  68.572 126.033  1.00151.78           N  
ATOM   1104  CA  LYS A 139     105.703  69.804 125.733  1.00177.50           C  
ATOM   1105  C   LYS A 139     104.415  69.926 126.620  1.00228.82           C  
ATOM   1106  O   LYS A 139     104.125  70.968 127.239  1.00237.13           O  
ATOM   1107  CB  LYS A 139     105.225  69.830 124.277  1.00152.44           C  
ATOM   1108  CG  LYS A 139     106.217  70.010 123.159  1.00128.00           C  
ATOM   1109  CD  LYS A 139     105.429  69.732 121.871  1.00148.70           C  
ATOM   1110  CE  LYS A 139     106.322  69.472 120.652  1.00163.04           C  
ATOM   1111  NZ  LYS A 139     105.730  68.762 119.463  1.00117.66           N  
ATOM   1112  N   LEU A 140     103.656  68.833 126.646  1.00234.80           N  
ATOM   1113  CA  LEU A 140     102.383  68.711 127.339  1.00183.90           C  
ATOM   1114  C   LEU A 140     102.496  68.736 128.873  1.00158.40           C  
ATOM   1115  O   LEU A 140     101.711  69.401 129.524  1.00125.65           O  
ATOM   1116  CB  LEU A 140     101.759  67.411 126.877  1.00188.80           C  
ATOM   1117  CG  LEU A 140     100.383  67.075 127.358  1.00213.00           C  
ATOM   1118  CD1 LEU A 140      99.396  67.991 126.654  1.00224.13           C  
ATOM   1119  CD2 LEU A 140     100.132  65.613 127.019  1.00218.38           C  
ATOM   1120  N   ILE A 141     103.475  68.007 129.424  1.00157.84           N  
ATOM   1121  CA  ILE A 141     103.895  68.066 130.859  1.00163.86           C  
ATOM   1122  C   ILE A 141     104.240  69.495 131.358  1.00149.93           C  
ATOM   1123  O   ILE A 141     103.837  69.933 132.460  1.00115.54           O  
ATOM   1124  CB  ILE A 141     105.060  67.038 131.147  1.00154.79           C  
ATOM   1125  CG1 ILE A 141     104.456  65.620 131.330  1.00146.57           C  
ATOM   1126  CG2 ILE A 141     106.014  67.495 132.281  1.00144.51           C  
ATOM   1127  CD1 ILE A 141     105.400  64.473 131.697  1.00124.75           C  
ATOM   1128  N   LYS A 142     104.991  70.214 130.531  1.00155.95           N  
ATOM   1129  CA  LYS A 142     105.351  71.578 130.847  1.00173.33           C  
ATOM   1130  C   LYS A 142     104.054  72.331 130.987  1.00181.15           C  
ATOM   1131  O   LYS A 142     103.857  73.024 131.987  1.00187.72           O  
ATOM   1132  CB  LYS A 142     106.254  72.216 129.760  1.00208.84           C  
ATOM   1133  CG  LYS A 142     106.633  73.702 129.951  1.00223.46           C  
ATOM   1134  CD  LYS A 142     107.184  74.019 131.349  1.00226.42           C  
ATOM   1135  CE  LYS A 142     107.789  75.411 131.459  1.00209.74           C  
ATOM   1136  NZ  LYS A 142     106.780  76.504 131.375  1.00183.60           N  
ATOM   1137  N   LYS A 143     103.174  72.167 129.997  1.00188.67           N  
ATOM   1138  CA  LYS A 143     101.914  72.889 129.943  1.00200.70           C  
ATOM   1139  C   LYS A 143     101.045  72.596 131.200  1.00185.65           C  
ATOM   1140  O   LYS A 143     100.555  73.536 131.879  1.00159.77           O  
ATOM   1141  CB  LYS A 143     101.250  72.631 128.572  1.00171.98           C  
ATOM   1142  CG  LYS A 143      99.839  73.107 128.386  1.00179.35           C  
ATOM   1143  CD  LYS A 143      99.715  73.353 126.905  1.00145.55           C  
ATOM   1144  CE  LYS A 143     100.046  74.803 126.672  1.00134.32           C  
ATOM   1145  NZ  LYS A 143      98.962  75.604 127.295  1.00103.01           N  
ATOM   1146  N   MET A 144     100.951  71.309 131.555  1.00155.77           N  
ATOM   1147  CA  MET A 144     100.183  70.877 132.717  1.00140.07           C  
ATOM   1148  C   MET A 144     100.703  71.545 133.957  1.00140.43           C  
ATOM   1149  O   MET A 144      99.936  71.997 134.811  1.00137.40           O  
ATOM   1150  CB  MET A 144     100.344  69.391 132.925  1.00149.90           C  
ATOM   1151  CG  MET A 144      99.555  68.529 131.995  1.00183.16           C  
ATOM   1152  SD  MET A 144      99.148  66.981 132.810  1.00232.73           S  
ATOM   1153  CE  MET A 144      97.829  66.472 131.703  1.00304.21           C  
ATOM   1154  N   GLY A 145     102.030  71.566 134.056  1.00156.08           N  
ATOM   1155  CA  GLY A 145     102.712  72.124 135.214  1.00197.66           C  
ATOM   1156  C   GLY A 145     102.349  73.576 135.380  1.00189.16           C  
ATOM   1157  O   GLY A 145     102.057  74.040 136.497  1.00155.09           O  
ATOM   1158  N   ASP A 146     102.344  74.268 134.239  1.00192.01           N  
ATOM   1159  CA  ASP A 146     102.035  75.679 134.170  1.00212.75           C  
ATOM   1160  C   ASP A 146     100.667  75.865 134.752  1.00172.17           C  
ATOM   1161  O   ASP A 146     100.470  76.578 135.757  1.00208.43           O  
ATOM   1162  CB  ASP A 146     102.103  76.194 132.725  1.00272.95           C  
ATOM   1163  CG  ASP A 146     103.535  76.291 132.194  1.00352.48           C  
ATOM   1164  OD1 ASP A 146     104.505  76.097 132.966  1.00369.20           O  
ATOM   1165  OD2 ASP A 146     103.687  76.559 130.984  1.00444.47           O  
ATOM   1166  N   HIS A 147      99.732  75.155 134.173  1.00125.70           N  
ATOM   1167  CA  HIS A 147      98.420  75.172 134.729  1.00145.42           C  
ATOM   1168  C   HIS A 147      98.369  74.977 136.300  1.00130.56           C  
ATOM   1169  O   HIS A 147      97.766  75.807 137.007  1.00118.81           O  
ATOM   1170  CB  HIS A 147      97.557  74.145 133.974  1.00195.60           C  
ATOM   1171  CG  HIS A 147      97.404  74.417 132.503  1.00200.21           C  
ATOM   1172  ND1 HIS A 147      97.707  75.635 131.925  1.00200.71           N  
ATOM   1173  CD2 HIS A 147      96.928  73.630 131.506  1.00184.96           C  
ATOM   1174  CE1 HIS A 147      97.447  75.576 130.632  1.00222.88           C  
ATOM   1175  NE2 HIS A 147      96.973  74.373 130.352  1.00210.81           N  
ATOM   1176  N   LEU A 148      99.016  73.921 136.824  1.00109.61           N  
ATOM   1177  CA  LEU A 148      98.874  73.513 138.232  1.00110.68           C  
ATOM   1178  C   LEU A 148      99.368  74.541 139.217  1.00132.58           C  
ATOM   1179  O   LEU A 148      98.739  74.798 140.272  1.00167.20           O  
ATOM   1180  CB  LEU A 148      99.650  72.234 138.507  1.00117.85           C  
ATOM   1181  CG  LEU A 148      98.974  70.893 138.891  1.00146.90           C  
ATOM   1182  CD1 LEU A 148      99.952  69.939 139.580  1.00158.35           C  
ATOM   1183  CD2 LEU A 148      97.707  70.977 139.753  1.00145.83           C  
ATOM   1184  N   THR A 149     100.529  75.093 138.898  1.00145.24           N  
ATOM   1185  CA  THR A 149     101.120  76.133 139.728  1.00171.69           C  
ATOM   1186  C   THR A 149     100.205  77.382 139.808  1.00191.26           C  
ATOM   1187  O   THR A 149     100.038  77.984 140.882  1.00188.34           O  
ATOM   1188  CB  THR A 149     102.494  76.515 139.189  1.00173.24           C  
ATOM   1189  OG1 THR A 149     103.295  75.338 139.072  1.00168.87           O  
ATOM   1190  CG2 THR A 149     103.149  77.463 140.149  1.00204.99           C  
ATOM   1191  N   ASN A 150      99.613  77.730 138.660  1.00181.81           N  
ATOM   1192  CA  ASN A 150      98.656  78.838 138.524  1.00135.76           C  
ATOM   1193  C   ASN A 150      97.324  78.664 139.185  1.00123.87           C  
ATOM   1194  O   ASN A 150      96.852  79.559 139.911  1.00 86.85           O  
ATOM   1195  CB  ASN A 150      98.547  79.236 137.084  1.00110.62           C  
ATOM   1196  CG  ASN A 150      99.710  80.085 136.731  1.00125.12           C  
ATOM   1197  OD1 ASN A 150      99.699  81.257 137.009  1.00140.71           O  
ATOM   1198  ND2 ASN A 150     100.786  79.478 136.282  1.00150.14           N  
ATOM   1199  N   ILE A 151      96.761  77.481 138.965  1.00126.19           N  
ATOM   1200  CA  ILE A 151      95.692  76.952 139.787  1.00127.38           C  
ATOM   1201  C   ILE A 151      95.947  77.153 141.294  1.00152.54           C  
ATOM   1202  O   ILE A 151      95.141  77.846 141.907  1.00150.58           O  
ATOM   1203  CB  ILE A 151      95.383  75.499 139.407  1.00107.10           C  
ATOM   1204  CG1 ILE A 151      94.522  75.513 138.169  1.00112.11           C  
ATOM   1205  CG2 ILE A 151      94.619  74.759 140.482  1.00106.72           C  
ATOM   1206  CD1 ILE A 151      94.526  74.168 137.506  1.00137.35           C  
ATOM   1207  N   GLN A 152      97.038  76.606 141.875  1.00177.32           N  
ATOM   1208  CA  GLN A 152      97.282  76.716 143.344  1.00170.21           C  
ATOM   1209  C   GLN A 152      97.388  78.126 143.794  1.00195.25           C  
ATOM   1210  O   GLN A 152      96.791  78.453 144.815  1.00225.38           O  
ATOM   1211  CB  GLN A 152      98.538  76.034 143.830  1.00150.26           C  
ATOM   1212  CG  GLN A 152      98.343  74.592 144.099  1.00177.38           C  
ATOM   1213  CD  GLN A 152      99.642  73.846 143.974  1.00246.65           C  
ATOM   1214  OE1 GLN A 152     100.417  74.041 143.017  1.00298.66           O  
ATOM   1215  NE2 GLN A 152      99.898  72.975 144.941  1.00251.20           N  
ATOM   1216  N   ARG A 153      98.137  78.951 143.043  1.00199.40           N  
ATOM   1217  CA  ARG A 153      98.303  80.368 143.391  1.00183.56           C  
ATOM   1218  C   ARG A 153      96.953  81.094 143.384  1.00154.48           C  
ATOM   1219  O   ARG A 153      96.782  82.070 144.110  1.00193.46           O  
ATOM   1220  CB  ARG A 153      99.398  81.099 142.574  1.00170.06           C  
ATOM   1221  CG  ARG A 153      99.023  81.390 141.146  1.00170.05           C  
ATOM   1222  CD  ARG A 153      99.527  82.721 140.591  1.00201.07           C  
ATOM   1223  NE  ARG A 153     100.973  83.010 140.594  1.00194.10           N  
ATOM   1224  CZ  ARG A 153     101.916  82.488 139.794  1.00169.83           C  
ATOM   1225  NH1 ARG A 153     101.669  81.517 138.910  1.00125.32           N  
ATOM   1226  NH2 ARG A 153     103.165  82.931 139.912  1.00165.77           N  
ATOM   1227  N   LEU A 154      95.987  80.591 142.624  1.00111.31           N  
ATOM   1228  CA  LEU A 154      94.661  81.211 142.619  1.00139.76           C  
ATOM   1229  C   LEU A 154      93.586  80.707 143.670  1.00131.78           C  
ATOM   1230  O   LEU A 154      92.599  81.412 143.997  1.00112.82           O  
ATOM   1231  CB  LEU A 154      94.122  81.249 141.163  1.00165.88           C  
ATOM   1232  CG  LEU A 154      94.784  82.021 139.981  1.00144.04           C  
ATOM   1233  CD1 LEU A 154      94.154  81.567 138.673  1.00142.51           C  
ATOM   1234  CD2 LEU A 154      94.652  83.537 140.087  1.00138.96           C  
ATOM   1235  N   VAL A 155      93.760  79.492 144.175  1.00136.06           N  
ATOM   1236  CA  VAL A 155      92.726  78.872 145.025  1.00189.03           C  
ATOM   1237  C   VAL A 155      92.782  79.405 146.449  1.00245.77           C  
ATOM   1238  O   VAL A 155      91.747  79.836 146.986  1.00336.18           O  
ATOM   1239  CB  VAL A 155      92.766  77.325 144.959  1.00193.98           C  
ATOM   1240  CG1 VAL A 155      91.935  76.661 146.060  1.00205.49           C  
ATOM   1241  CG2 VAL A 155      92.263  76.875 143.589  1.00172.16           C  
ATOM   1242  N   GLY A 156      93.991  79.366 147.017  1.00255.63           N  
ATOM   1243  CA  GLY A 156      94.371  79.930 148.323  1.00260.70           C  
ATOM   1244  C   GLY A 156      93.531  81.078 148.846  1.00323.07           C  
ATOM   1245  O   GLY A 156      93.056  81.006 149.972  1.00342.63           O  
ATOM   1246  N   SER A 157      93.338  82.121 148.026  1.00344.33           N  
ATOM   1247  CA  SER A 157      92.459  83.282 148.351  1.00335.52           C  
ATOM   1248  C   SER A 157      90.946  82.995 148.570  1.00375.49           C  
ATOM   1249  O   SER A 157      90.454  83.140 149.705  1.00392.05           O  
ATOM   1250  CB  SER A 157      92.664  84.484 147.389  1.00237.59           C  
ATOM   1251  OG  SER A 157      93.313  84.138 146.184  1.00128.47           O  
ATOM   1252  N   GLN A 158      90.229  82.596 147.509  1.00348.25           N  
ATOM   1253  CA  GLN A 158      88.751  82.399 147.524  1.00258.46           C  
ATOM   1254  C   GLN A 158      88.407  81.369 146.477  1.00199.53           C  
ATOM   1255  O   GLN A 158      88.553  81.661 145.288  1.00151.17           O  
ATOM   1256  CB  GLN A 158      88.048  83.711 147.179  1.00297.66           C  
ATOM   1257  CG  GLN A 158      88.793  84.517 146.115  1.00334.43           C  
ATOM   1258  CD  GLN A 158      89.052  85.943 146.530  1.00346.38           C  
ATOM   1259  OE1 GLN A 158      88.560  86.864 145.895  1.00337.11           O  
ATOM   1260  NE2 GLN A 158      89.823  86.138 147.596  1.00342.23           N  
ATOM   1261  N   ALA A 159      87.957  80.190 146.911  1.00200.14           N  
ATOM   1262  CA  ALA A 159      88.057  78.946 146.094  1.00279.10           C  
ATOM   1263  C   ALA A 159      87.435  78.957 144.658  1.00284.36           C  
ATOM   1264  O   ALA A 159      88.126  78.724 143.605  1.00300.87           O  
ATOM   1265  CB  ALA A 159      87.559  77.750 146.908  1.00271.77           C  
ATOM   1266  N   GLY A 160      86.138  79.246 144.628  1.00255.17           N  
ATOM   1267  CA  GLY A 160      85.387  79.314 143.384  1.00208.49           C  
ATOM   1268  C   GLY A 160      85.959  80.318 142.386  1.00201.72           C  
ATOM   1269  O   GLY A 160      86.018  80.008 141.196  1.00175.60           O  
ATOM   1270  N   LEU A 161      86.393  81.496 142.862  1.00179.22           N  
ATOM   1271  CA  LEU A 161      86.840  82.592 141.986  1.00133.66           C  
ATOM   1272  C   LEU A 161      88.023  82.214 141.152  1.00129.90           C  
ATOM   1273  O   LEU A 161      88.002  82.392 139.939  1.00114.41           O  
ATOM   1274  CB  LEU A 161      87.212  83.825 142.777  1.00138.34           C  
ATOM   1275  CG  LEU A 161      87.632  84.960 141.835  1.00156.03           C  
ATOM   1276  CD1 LEU A 161      86.430  85.606 141.138  1.00151.14           C  
ATOM   1277  CD2 LEU A 161      88.477  85.964 142.604  1.00204.55           C  
ATOM   1278  N   GLY A 162      89.065  81.728 141.818  1.00154.55           N  
ATOM   1279  CA  GLY A 162      90.223  81.165 141.119  1.00222.80           C  
ATOM   1280  C   GLY A 162      89.862  80.107 140.070  1.00244.82           C  
ATOM   1281  O   GLY A 162      90.343  80.148 138.903  1.00183.69           O  
ATOM   1282  N   GLU A 163      89.011  79.170 140.490  1.00274.47           N  
ATOM   1283  CA  GLU A 163      88.556  78.091 139.628  1.00262.00           C  
ATOM   1284  C   GLU A 163      87.831  78.622 138.373  1.00196.93           C  
ATOM   1285  O   GLU A 163      88.101  78.153 137.261  1.00192.35           O  
ATOM   1286  CB  GLU A 163      87.699  77.084 140.415  1.00313.13           C  
ATOM   1287  CG  GLU A 163      87.476  75.760 139.681  1.00379.68           C  
ATOM   1288  CD  GLU A 163      86.774  74.694 140.505  1.00410.06           C  
ATOM   1289  OE1 GLU A 163      85.758  75.009 141.169  1.00446.27           O  
ATOM   1290  OE2 GLU A 163      87.238  73.528 140.473  1.00413.38           O  
ATOM   1291  N   TYR A 164      86.936  79.596 138.548  1.00134.72           N  
ATOM   1292  CA  TYR A 164      86.200  80.131 137.415  1.00129.89           C  
ATOM   1293  C   TYR A 164      87.122  80.860 136.430  1.00141.64           C  
ATOM   1294  O   TYR A 164      87.041  80.629 135.205  1.00144.22           O  
ATOM   1295  CB  TYR A 164      85.021  81.015 137.843  1.00130.24           C  
ATOM   1296  CG  TYR A 164      84.429  81.825 136.684  1.00146.61           C  
ATOM   1297  CD1 TYR A 164      83.587  81.226 135.729  1.00135.81           C  
ATOM   1298  CD2 TYR A 164      84.749  83.187 136.522  1.00168.01           C  
ATOM   1299  CE1 TYR A 164      83.078  81.962 134.662  1.00141.39           C  
ATOM   1300  CE2 TYR A 164      84.252  83.931 135.454  1.00170.51           C  
ATOM   1301  CZ  TYR A 164      83.418  83.325 134.527  1.00164.32           C  
ATOM   1302  OH  TYR A 164      82.930  84.093 133.481  1.00154.05           O  
ATOM   1303  N   LEU A 165      87.983  81.736 136.960  1.00146.79           N  
ATOM   1304  CA  LEU A 165      88.828  82.572 136.092  1.00131.20           C  
ATOM   1305  C   LEU A 165      89.780  81.711 135.368  1.00142.66           C  
ATOM   1306  O   LEU A 165      90.033  82.028 134.209  1.00106.83           O  
ATOM   1307  CB  LEU A 165      89.582  83.690 136.810  1.00123.27           C  
ATOM   1308  CG  LEU A 165      88.592  84.805 137.153  1.00134.24           C  
ATOM   1309  CD1 LEU A 165      89.065  85.882 138.144  1.00145.77           C  
ATOM   1310  CD2 LEU A 165      88.038  85.414 135.882  1.00115.78           C  
ATOM   1311  N   PHE A 166      90.260  80.637 136.047  1.00163.10           N  
ATOM   1312  CA  PHE A 166      91.116  79.598 135.431  1.00182.85           C  
ATOM   1313  C   PHE A 166      90.525  78.966 134.158  1.00190.79           C  
ATOM   1314  O   PHE A 166      91.130  79.006 133.069  1.00178.99           O  
ATOM   1315  CB  PHE A 166      91.703  78.502 136.379  1.00139.94           C  
ATOM   1316  CG  PHE A 166      92.863  77.801 135.717  1.00184.97           C  
ATOM   1317  CD1 PHE A 166      94.136  78.405 135.694  1.00216.70           C  
ATOM   1318  CD2 PHE A 166      92.668  76.660 134.933  1.00195.62           C  
ATOM   1319  CE1 PHE A 166      95.209  77.836 134.993  1.00194.65           C  
ATOM   1320  CE2 PHE A 166      93.730  76.088 134.223  1.00207.31           C  
ATOM   1321  CZ  PHE A 166      95.001  76.668 134.269  1.00209.57           C  
ATOM   1322  N   GLU A 167      89.337  78.390 134.298  1.00188.91           N  
ATOM   1323  CA  GLU A 167      88.638  77.792 133.158  1.00164.49           C  
ATOM   1324  C   GLU A 167      88.403  78.811 132.037  1.00135.64           C  
ATOM   1325  O   GLU A 167      88.544  78.483 130.862  1.00112.34           O  
ATOM   1326  CB  GLU A 167      87.294  77.211 133.595  1.00209.15           C  
ATOM   1327  CG  GLU A 167      86.495  76.596 132.443  1.00329.91           C  
ATOM   1328  CD  GLU A 167      85.481  77.516 131.728  1.00460.55           C  
ATOM   1329  OE1 GLU A 167      85.006  78.491 132.338  1.00500.00           O  
ATOM   1330  OE2 GLU A 167      85.127  77.239 130.552  1.00500.00           O  
ATOM   1331  N   ARG A 168      88.011  80.031 132.410  1.00118.81           N  
ATOM   1332  CA  ARG A 168      87.540  81.012 131.468  1.00106.12           C  
ATOM   1333  C   ARG A 168      88.669  81.599 130.716  1.00118.68           C  
ATOM   1334  O   ARG A 168      88.613  81.693 129.466  1.00115.88           O  
ATOM   1335  CB  ARG A 168      86.845  82.100 132.238  1.00101.91           C  
ATOM   1336  CG  ARG A 168      85.391  81.792 132.356  1.00112.46           C  
ATOM   1337  CD  ARG A 168      84.676  82.046 131.027  1.00147.00           C  
ATOM   1338  NE  ARG A 168      84.191  80.828 130.370  1.00190.18           N  
ATOM   1339  CZ  ARG A 168      84.265  80.544 129.064  1.00196.91           C  
ATOM   1340  NH1 ARG A 168      84.879  81.361 128.211  1.00190.02           N  
ATOM   1341  NH2 ARG A 168      83.738  79.394 128.624  1.00192.84           N  
ATOM   1342  N   LEU A 169      89.695  81.934 131.505  1.00116.29           N  
ATOM   1343  CA  LEU A 169      90.738  82.835 131.107  1.00111.53           C  
ATOM   1344  C   LEU A 169      92.090  82.166 130.810  1.00 94.45           C  
ATOM   1345  O   LEU A 169      92.992  82.799 130.274  1.00 90.44           O  
ATOM   1346  CB  LEU A 169      90.795  84.001 132.099  1.00106.77           C  
ATOM   1347  CG  LEU A 169      89.730  85.118 132.020  1.00113.42           C  
ATOM   1348  CD1 LEU A 169      90.371  86.164 132.875  1.00126.01           C  
ATOM   1349  CD2 LEU A 169      89.427  85.824 130.679  1.00105.43           C  
ATOM   1350  N   THR A 170      92.203  80.878 131.089  1.00 90.20           N  
ATOM   1351  CA  THR A 170      93.292  80.122 130.509  1.00126.54           C  
ATOM   1352  C   THR A 170      92.812  79.295 129.298  1.00128.67           C  
ATOM   1353  O   THR A 170      93.356  79.320 128.190  1.00123.75           O  
ATOM   1354  CB  THR A 170      94.073  79.366 131.611  1.00159.43           C  
ATOM   1355  OG1 THR A 170      94.727  80.344 132.433  1.00185.34           O  
ATOM   1356  CG2 THR A 170      95.158  78.456 131.028  1.00239.55           C  
ATOM   1357  N   LEU A 171      91.731  78.598 129.502  1.00155.90           N  
ATOM   1358  CA  LEU A 171      91.248  77.686 128.493  1.00188.87           C  
ATOM   1359  C   LEU A 171      89.908  78.273 127.875  1.00175.84           C  
ATOM   1360  O   LEU A 171      89.439  78.029 126.725  1.00109.73           O  
ATOM   1361  CB  LEU A 171      91.118  76.319 129.224  1.00213.08           C  
ATOM   1362  CG  LEU A 171      92.014  76.021 130.492  1.00147.35           C  
ATOM   1363  CD1 LEU A 171      91.326  75.150 131.551  1.00149.21           C  
ATOM   1364  CD2 LEU A 171      93.390  75.488 130.110  1.00117.42           C  
TER    1365      LEU A 171                                                      
ATOM   1366  N   SER B   2      35.985  70.800 111.496  1.00149.60           N  
ATOM   1367  CA  SER B   2      36.875  71.154 110.330  1.00199.61           C  
ATOM   1368  C   SER B   2      37.132  69.950 109.431  1.00199.56           C  
ATOM   1369  O   SER B   2      37.397  68.850 109.932  1.00209.80           O  
ATOM   1370  CB  SER B   2      38.226  71.707 110.812  1.00256.48           C  
ATOM   1371  OG  SER B   2      39.302  71.379 109.912  1.00345.30           O  
ATOM   1372  N   GLN B   3      37.114  70.166 108.114  1.00194.89           N  
ATOM   1373  CA  GLN B   3      37.177  69.036 107.178  1.00187.88           C  
ATOM   1374  C   GLN B   3      38.553  68.438 107.007  1.00166.10           C  
ATOM   1375  O   GLN B   3      38.671  67.337 106.461  1.00150.29           O  
ATOM   1376  CB  GLN B   3      36.572  69.370 105.822  1.00208.80           C  
ATOM   1377  CG  GLN B   3      37.404  70.283 104.946  1.00231.88           C  
ATOM   1378  CD  GLN B   3      36.674  70.653 103.662  1.00271.63           C  
ATOM   1379  OE1 GLN B   3      35.843  69.889 103.146  1.00275.75           O  
ATOM   1380  NE2 GLN B   3      36.978  71.835 103.139  1.00284.09           N  
ATOM   1381  N   ILE B   4      39.573  69.158 107.468  1.00147.53           N  
ATOM   1382  CA  ILE B   4      40.958  68.648 107.426  1.00161.05           C  
ATOM   1383  C   ILE B   4      41.473  67.937 108.729  1.00181.88           C  
ATOM   1384  O   ILE B   4      42.491  67.231 108.692  1.00216.41           O  
ATOM   1385  CB  ILE B   4      41.956  69.727 106.926  1.00151.51           C  
ATOM   1386  CG1 ILE B   4      42.192  70.775 108.028  1.00219.03           C  
ATOM   1387  CG2 ILE B   4      41.411  70.399 105.682  1.00105.35           C  
ATOM   1388  CD1 ILE B   4      43.646  71.121 108.368  1.00284.29           C  
ATOM   1389  N   ARG B   5      40.790  68.120 109.864  1.00174.18           N  
ATOM   1390  CA  ARG B   5      41.183  67.476 111.151  1.00181.77           C  
ATOM   1391  C   ARG B   5      41.211  65.940 111.086  1.00206.34           C  
ATOM   1392  O   ARG B   5      40.298  65.336 110.515  1.00243.57           O  
ATOM   1393  CB  ARG B   5      40.220  67.915 112.273  1.00178.77           C  
ATOM   1394  CG  ARG B   5      40.457  67.294 113.654  1.00161.83           C  
ATOM   1395  CD  ARG B   5      39.211  67.453 114.504  1.00154.12           C  
ATOM   1396  NE  ARG B   5      39.509  67.484 115.925  1.00161.32           N  
ATOM   1397  CZ  ARG B   5      39.405  68.553 116.727  1.00200.30           C  
ATOM   1398  NH1 ARG B   5      38.990  69.755 116.274  1.00163.77           N  
ATOM   1399  NH2 ARG B   5      39.713  68.403 118.026  1.00288.14           N  
ATOM   1400  N   GLN B   6      42.222  65.302 111.680  1.00184.12           N  
ATOM   1401  CA  GLN B   6      42.157  63.839 111.816  1.00187.29           C  
ATOM   1402  C   GLN B   6      42.799  63.302 113.065  1.00226.24           C  
ATOM   1403  O   GLN B   6      43.972  63.584 113.295  1.00256.06           O  
ATOM   1404  CB  GLN B   6      42.833  63.197 110.637  1.00154.26           C  
ATOM   1405  CG  GLN B   6      42.730  61.710 110.582  1.00124.13           C  
ATOM   1406  CD  GLN B   6      43.202  61.213 109.253  1.00149.14           C  
ATOM   1407  OE1 GLN B   6      43.932  61.876 108.456  1.00116.40           O  
ATOM   1408  NE2 GLN B   6      42.782  60.019 108.981  1.00218.02           N  
ATOM   1409  N   ASN B   7      42.055  62.474 113.814  1.00240.92           N  
ATOM   1410  CA  ASN B   7      42.541  61.829 115.054  1.00254.34           C  
ATOM   1411  C   ASN B   7      43.165  62.817 116.079  1.00258.80           C  
ATOM   1412  O   ASN B   7      44.195  62.549 116.716  1.00227.33           O  
ATOM   1413  CB  ASN B   7      43.479  60.638 114.740  1.00244.03           C  
ATOM   1414  CG  ASN B   7      44.009  59.953 116.005  1.00227.63           C  
ATOM   1415  OD1 ASN B   7      43.229  59.533 116.852  1.00239.38           O  
ATOM   1416  ND2 ASN B   7      45.336  59.880 116.152  1.00199.34           N  
ATOM   1417  N   TYR B   8      42.510  63.962 116.235  1.00233.25           N  
ATOM   1418  CA  TYR B   8      42.982  65.019 117.111  1.00181.04           C  
ATOM   1419  C   TYR B   8      41.905  65.250 118.140  1.00161.91           C  
ATOM   1420  O   TYR B   8      40.869  65.813 117.792  1.00163.00           O  
ATOM   1421  CB  TYR B   8      43.196  66.262 116.271  1.00178.07           C  
ATOM   1422  CG  TYR B   8      44.022  67.355 116.909  1.00195.99           C  
ATOM   1423  CD1 TYR B   8      45.381  67.149 117.247  1.00197.31           C  
ATOM   1424  CD2 TYR B   8      43.473  68.628 117.112  1.00194.89           C  
ATOM   1425  CE1 TYR B   8      46.146  68.177 117.803  1.00163.96           C  
ATOM   1426  CE2 TYR B   8      44.228  69.659 117.661  1.00172.86           C  
ATOM   1427  CZ  TYR B   8      45.555  69.434 117.998  1.00162.20           C  
ATOM   1428  OH  TYR B   8      46.269  70.468 118.549  1.00149.45           O  
ATOM   1429  N   SER B   9      42.114  64.780 119.381  1.00152.72           N  
ATOM   1430  CA  SER B   9      41.034  64.746 120.392  1.00145.05           C  
ATOM   1431  C   SER B   9      40.779  66.137 120.885  1.00162.66           C  
ATOM   1432  O   SER B   9      41.683  66.994 120.857  1.00127.07           O  
ATOM   1433  CB  SER B   9      41.333  63.835 121.590  1.00138.65           C  
ATOM   1434  OG  SER B   9      42.373  64.365 122.415  1.00134.26           O  
ATOM   1435  N   THR B  10      39.538  66.337 121.327  1.00200.64           N  
ATOM   1436  CA  THR B  10      39.076  67.607 121.881  1.00213.87           C  
ATOM   1437  C   THR B  10      39.912  67.988 123.148  1.00189.38           C  
ATOM   1438  O   THR B  10      40.240  69.192 123.345  1.00118.13           O  
ATOM   1439  CB  THR B  10      37.536  67.564 122.111  1.00213.98           C  
ATOM   1440  OG1 THR B  10      37.235  66.530 123.058  1.00242.64           O  
ATOM   1441  CG2 THR B  10      36.747  67.292 120.756  1.00155.14           C  
ATOM   1442  N   GLU B  11      40.295  66.954 123.938  1.00213.78           N  
ATOM   1443  CA  GLU B  11      41.182  67.076 125.149  1.00205.30           C  
ATOM   1444  C   GLU B  11      42.521  67.622 124.749  1.00173.94           C  
ATOM   1445  O   GLU B  11      43.021  68.552 125.395  1.00179.34           O  
ATOM   1446  CB  GLU B  11      41.432  65.752 125.951  1.00186.00           C  
ATOM   1447  CG  GLU B  11      40.285  65.231 126.822  1.00215.47           C  
ATOM   1448  CD  GLU B  11      39.110  64.666 126.001  1.00261.79           C  
ATOM   1449  OE1 GLU B  11      39.306  64.368 124.792  1.00319.81           O  
ATOM   1450  OE2 GLU B  11      37.989  64.510 126.552  1.00225.70           O  
ATOM   1451  N   VAL B  12      43.091  67.037 123.688  1.00146.54           N  
ATOM   1452  CA  VAL B  12      44.426  67.421 123.221  1.00153.05           C  
ATOM   1453  C   VAL B  12      44.391  68.902 122.837  1.00149.50           C  
ATOM   1454  O   VAL B  12      45.233  69.697 123.317  1.00123.75           O  
ATOM   1455  CB  VAL B  12      44.985  66.467 122.114  1.00141.24           C  
ATOM   1456  CG1 VAL B  12      46.063  67.127 121.273  1.00140.31           C  
ATOM   1457  CG2 VAL B  12      45.594  65.227 122.747  1.00133.56           C  
ATOM   1458  N   GLU B  13      43.375  69.248 122.038  1.00144.58           N  
ATOM   1459  CA  GLU B  13      43.192  70.586 121.497  1.00150.22           C  
ATOM   1460  C   GLU B  13      43.305  71.597 122.647  1.00132.49           C  
ATOM   1461  O   GLU B  13      44.197  72.488 122.643  1.00 84.37           O  
ATOM   1462  CB  GLU B  13      41.844  70.658 120.718  1.00188.44           C  
ATOM   1463  CG  GLU B  13      41.548  71.937 119.904  1.00253.31           C  
ATOM   1464  CD  GLU B  13      40.196  71.926 119.120  1.00251.84           C  
ATOM   1465  OE1 GLU B  13      39.438  70.934 119.192  1.00316.13           O  
ATOM   1466  OE2 GLU B  13      39.861  72.915 118.417  1.00186.32           O  
ATOM   1467  N   ALA B  14      42.451  71.392 123.657  1.00157.91           N  
ATOM   1468  CA  ALA B  14      42.359  72.292 124.815  1.00176.32           C  
ATOM   1469  C   ALA B  14      43.662  72.340 125.600  1.00167.66           C  
ATOM   1470  O   ALA B  14      44.132  73.433 125.922  1.00204.75           O  
ATOM   1471  CB  ALA B  14      41.184  71.928 125.727  1.00191.53           C  
ATOM   1472  N   ALA B  15      44.250  71.168 125.867  1.00133.18           N  
ATOM   1473  CA  ALA B  15      45.487  71.087 126.627  1.00120.51           C  
ATOM   1474  C   ALA B  15      46.650  71.792 125.911  1.00138.56           C  
ATOM   1475  O   ALA B  15      47.478  72.480 126.577  1.00157.11           O  
ATOM   1476  CB  ALA B  15      45.820  69.658 126.922  1.00 99.50           C  
ATOM   1477  N   VAL B  16      46.690  71.648 124.574  1.00129.47           N  
ATOM   1478  CA  VAL B  16      47.649  72.387 123.722  1.00130.49           C  
ATOM   1479  C   VAL B  16      47.463  73.900 123.949  1.00 98.94           C  
ATOM   1480  O   VAL B  16      48.396  74.681 124.269  1.00 58.47           O  
ATOM   1481  CB  VAL B  16      47.553  71.999 122.198  1.00146.27           C  
ATOM   1482  CG1 VAL B  16      48.340  72.960 121.325  1.00173.64           C  
ATOM   1483  CG2 VAL B  16      48.093  70.607 121.908  1.00135.05           C  
ATOM   1484  N   ASN B  17      46.235  74.327 123.810  1.00 96.35           N  
ATOM   1485  CA  ASN B  17      46.081  75.699 124.043  1.00141.29           C  
ATOM   1486  C   ASN B  17      46.581  76.181 125.446  1.00174.56           C  
ATOM   1487  O   ASN B  17      47.144  77.260 125.517  1.00214.97           O  
ATOM   1488  CB  ASN B  17      44.686  76.171 123.680  1.00157.15           C  
ATOM   1489  CG  ASN B  17      44.469  76.315 122.176  1.00142.00           C  
ATOM   1490  OD1 ASN B  17      45.272  76.872 121.390  1.00104.91           O  
ATOM   1491  ND2 ASN B  17      43.322  75.841 121.778  1.00174.63           N  
ATOM   1492  N   ARG B  18      46.429  75.429 126.542  1.00185.75           N  
ATOM   1493  CA  ARG B  18      47.018  75.954 127.795  1.00166.18           C  
ATOM   1494  C   ARG B  18      48.519  75.887 127.710  1.00153.47           C  
ATOM   1495  O   ARG B  18      49.185  76.772 128.259  1.00249.50           O  
ATOM   1496  CB  ARG B  18      46.458  75.393 129.108  1.00177.50           C  
ATOM   1497  CG  ARG B  18      45.228  76.152 129.665  1.00161.61           C  
ATOM   1498  CD  ARG B  18      44.348  75.245 130.556  1.00215.98           C  
ATOM   1499  NE  ARG B  18      44.607  73.782 130.393  1.00285.43           N  
ATOM   1500  CZ  ARG B  18      43.842  72.887 129.739  1.00282.45           C  
ATOM   1501  NH1 ARG B  18      42.685  73.256 129.190  1.00307.09           N  
ATOM   1502  NH2 ARG B  18      44.225  71.598 129.663  1.00200.89           N  
ATOM   1503  N   LEU B  19      49.060  74.941 126.943  1.00110.57           N  
ATOM   1504  CA  LEU B  19      50.509  75.003 126.685  1.00130.26           C  
ATOM   1505  C   LEU B  19      50.920  76.269 125.896  1.00114.91           C  
ATOM   1506  O   LEU B  19      51.990  76.901 126.164  1.00141.95           O  
ATOM   1507  CB  LEU B  19      51.074  73.729 126.030  1.00167.88           C  
ATOM   1508  CG  LEU B  19      52.615  73.720 125.735  1.00191.73           C  
ATOM   1509  CD1 LEU B  19      53.475  73.668 126.993  1.00171.86           C  
ATOM   1510  CD2 LEU B  19      53.073  72.645 124.751  1.00194.15           C  
ATOM   1511  N   VAL B  20      50.070  76.641 124.952  1.00 81.89           N  
ATOM   1512  CA  VAL B  20      50.299  77.845 124.176  1.00 95.56           C  
ATOM   1513  C   VAL B  20      50.453  79.098 125.109  1.00101.14           C  
ATOM   1514  O   VAL B  20      51.450  79.879 125.052  1.00 90.51           O  
ATOM   1515  CB  VAL B  20      49.147  77.972 123.159  1.00 95.46           C  
ATOM   1516  CG1 VAL B  20      48.946  79.392 122.675  1.00120.00           C  
ATOM   1517  CG2 VAL B  20      49.368  77.034 121.997  1.00 89.06           C  
ATOM   1518  N   ASN B  21      49.444  79.241 125.964  1.00102.66           N  
ATOM   1519  CA  ASN B  21      49.342  80.236 127.022  1.00121.68           C  
ATOM   1520  C   ASN B  21      50.640  80.275 127.937  1.00115.05           C  
ATOM   1521  O   ASN B  21      51.177  81.346 128.217  1.00 85.32           O  
ATOM   1522  CB  ASN B  21      47.982  79.939 127.747  1.00163.57           C  
ATOM   1523  CG  ASN B  21      47.529  81.013 128.727  1.00232.39           C  
ATOM   1524  OD1 ASN B  21      48.015  81.072 129.856  1.00316.24           O  
ATOM   1525  ND2 ASN B  21      46.534  81.821 128.325  1.00251.07           N  
ATOM   1526  N   LEU B  22      51.164  79.109 128.343  1.00137.59           N  
ATOM   1527  CA  LEU B  22      52.355  79.009 129.211  1.00126.88           C  
ATOM   1528  C   LEU B  22      53.556  79.479 128.507  1.00136.38           C  
ATOM   1529  O   LEU B  22      54.299  80.200 129.123  1.00167.58           O  
ATOM   1530  CB  LEU B  22      52.637  77.594 129.698  1.00135.21           C  
ATOM   1531  CG  LEU B  22      51.922  77.117 130.961  1.00179.84           C  
ATOM   1532  CD1 LEU B  22      50.484  77.606 131.116  1.00219.16           C  
ATOM   1533  CD2 LEU B  22      51.954  75.593 130.945  1.00221.51           C  
ATOM   1534  N   TYR B  23      53.752  79.096 127.239  1.00140.84           N  
ATOM   1535  CA  TYR B  23      54.880  79.627 126.447  1.00145.38           C  
ATOM   1536  C   TYR B  23      54.873  81.132 126.281  1.00137.56           C  
ATOM   1537  O   TYR B  23      55.936  81.793 126.377  1.00107.28           O  
ATOM   1538  CB  TYR B  23      54.952  79.010 125.070  1.00155.16           C  
ATOM   1539  CG  TYR B  23      55.880  77.837 125.012  1.00172.87           C  
ATOM   1540  CD1 TYR B  23      55.428  76.576 125.381  1.00186.12           C  
ATOM   1541  CD2 TYR B  23      57.231  77.982 124.589  1.00159.17           C  
ATOM   1542  CE1 TYR B  23      56.276  75.473 125.302  1.00198.68           C  
ATOM   1543  CE2 TYR B  23      58.096  76.886 124.507  1.00141.78           C  
ATOM   1544  CZ  TYR B  23      57.615  75.639 124.870  1.00173.46           C  
ATOM   1545  OH  TYR B  23      58.436  74.540 124.807  1.00195.52           O  
ATOM   1546  N   LEU B  24      53.677  81.654 126.031  1.00134.45           N  
ATOM   1547  CA  LEU B  24      53.512  83.079 125.871  1.00145.65           C  
ATOM   1548  C   LEU B  24      53.651  83.868 127.164  1.00140.35           C  
ATOM   1549  O   LEU B  24      54.288  84.940 127.158  1.00135.12           O  
ATOM   1550  CB  LEU B  24      52.224  83.377 125.154  1.00166.51           C  
ATOM   1551  CG  LEU B  24      52.375  82.973 123.695  1.00216.84           C  
ATOM   1552  CD1 LEU B  24      51.011  83.004 123.031  1.00299.77           C  
ATOM   1553  CD2 LEU B  24      53.382  83.854 122.958  1.00234.19           C  
ATOM   1554  N   ARG B  25      53.087  83.318 128.253  1.00129.87           N  
ATOM   1555  CA  ARG B  25      53.351  83.783 129.624  1.00123.05           C  
ATOM   1556  C   ARG B  25      54.865  83.898 129.883  1.00113.80           C  
ATOM   1557  O   ARG B  25      55.314  84.907 130.424  1.00 89.87           O  
ATOM   1558  CB  ARG B  25      52.705  82.875 130.685  1.00135.89           C  
ATOM   1559  CG  ARG B  25      52.586  83.616 131.998  1.00191.52           C  
ATOM   1560  CD  ARG B  25      52.543  82.811 133.296  1.00256.86           C  
ATOM   1561  NE  ARG B  25      52.945  83.695 134.417  1.00313.69           N  
ATOM   1562  CZ  ARG B  25      52.644  83.558 135.721  1.00299.47           C  
ATOM   1563  NH1 ARG B  25      51.891  82.551 136.165  1.00270.56           N  
ATOM   1564  NH2 ARG B  25      53.107  84.461 136.598  1.00260.37           N  
ATOM   1565  N   ALA B  26      55.613  82.865 129.462  1.00116.73           N  
ATOM   1566  CA  ALA B  26      57.076  82.726 129.612  1.00105.87           C  
ATOM   1567  C   ALA B  26      57.873  83.703 128.845  1.00104.92           C  
ATOM   1568  O   ALA B  26      58.788  84.284 129.416  1.00 98.71           O  
ATOM   1569  CB  ALA B  26      57.540  81.353 129.194  1.00114.71           C  
ATOM   1570  N   SER B  27      57.581  83.836 127.551  1.00104.48           N  
ATOM   1571  CA  SER B  27      58.147  84.928 126.771  1.00135.25           C  
ATOM   1572  C   SER B  27      57.952  86.291 127.461  1.00147.25           C  
ATOM   1573  O   SER B  27      58.909  87.080 127.553  1.00175.57           O  
ATOM   1574  CB  SER B  27      57.527  85.000 125.379  1.00172.50           C  
ATOM   1575  OG  SER B  27      58.055  86.103 124.622  1.00237.90           O  
ATOM   1576  N   TYR B  28      56.728  86.566 127.925  1.00122.95           N  
ATOM   1577  CA  TYR B  28      56.415  87.833 128.551  1.00 97.44           C  
ATOM   1578  C   TYR B  28      57.130  87.971 129.911  1.00101.47           C  
ATOM   1579  O   TYR B  28      57.628  89.061 130.231  1.00101.75           O  
ATOM   1580  CB  TYR B  28      54.928  87.940 128.636  1.00 99.46           C  
ATOM   1581  CG  TYR B  28      54.410  89.161 129.308  1.00132.50           C  
ATOM   1582  CD1 TYR B  28      54.751  90.445 128.868  1.00130.57           C  
ATOM   1583  CD2 TYR B  28      53.518  89.033 130.401  1.00180.43           C  
ATOM   1584  CE1 TYR B  28      54.226  91.572 129.533  1.00193.76           C  
ATOM   1585  CE2 TYR B  28      52.995  90.139 131.056  1.00203.67           C  
ATOM   1586  CZ  TYR B  28      53.331  91.401 130.645  1.00214.68           C  
ATOM   1587  OH  TYR B  28      52.736  92.422 131.380  1.00198.56           O  
ATOM   1588  N   THR B  29      57.214  86.871 130.676  1.00109.90           N  
ATOM   1589  CA  THR B  29      58.065  86.776 131.904  1.00106.60           C  
ATOM   1590  C   THR B  29      59.592  87.079 131.669  1.00 94.59           C  
ATOM   1591  O   THR B  29      60.211  87.866 132.414  1.00 70.97           O  
ATOM   1592  CB  THR B  29      57.817  85.431 132.645  1.00102.53           C  
ATOM   1593  OG1 THR B  29      56.432  85.331 133.036  1.00 87.79           O  
ATOM   1594  CG2 THR B  29      58.679  85.333 133.860  1.00111.78           C  
ATOM   1595  N   TYR B  30      60.156  86.474 130.620  1.00 97.70           N  
ATOM   1596  CA  TYR B  30      61.480  86.860 130.058  1.00 98.88           C  
ATOM   1597  C   TYR B  30      61.695  88.343 129.684  1.00 88.48           C  
ATOM   1598  O   TYR B  30      62.794  88.892 129.878  1.00 71.37           O  
ATOM   1599  CB  TYR B  30      61.868  85.935 128.883  1.00107.69           C  
ATOM   1600  CG  TYR B  30      62.181  84.575 129.418  1.00120.29           C  
ATOM   1601  CD1 TYR B  30      62.867  84.456 130.624  1.00133.63           C  
ATOM   1602  CD2 TYR B  30      61.787  83.421 128.761  1.00129.23           C  
ATOM   1603  CE1 TYR B  30      63.182  83.236 131.154  1.00161.59           C  
ATOM   1604  CE2 TYR B  30      62.089  82.175 129.298  1.00164.65           C  
ATOM   1605  CZ  TYR B  30      62.788  82.092 130.500  1.00179.35           C  
ATOM   1606  OH  TYR B  30      63.127  80.879 131.081  1.00233.16           O  
ATOM   1607  N   LEU B  31      60.658  88.962 129.122  1.00 92.35           N  
ATOM   1608  CA  LEU B  31      60.687  90.382 128.815  1.00104.50           C  
ATOM   1609  C   LEU B  31      60.862  91.141 130.087  1.00100.76           C  
ATOM   1610  O   LEU B  31      61.733  92.004 130.150  1.00115.90           O  
ATOM   1611  CB  LEU B  31      59.407  90.891 128.138  1.00132.28           C  
ATOM   1612  CG  LEU B  31      59.392  92.438 128.006  1.00148.19           C  
ATOM   1613  CD1 LEU B  31      60.032  92.878 126.678  1.00147.22           C  
ATOM   1614  CD2 LEU B  31      58.023  93.087 128.282  1.00128.55           C  
ATOM   1615  N   SER B  32      60.020  90.850 131.076  1.00 98.75           N  
ATOM   1616  CA  SER B  32      60.069  91.564 132.326  1.00125.90           C  
ATOM   1617  C   SER B  32      61.483  91.408 132.926  1.00142.57           C  
ATOM   1618  O   SER B  32      62.088  92.423 133.334  1.00176.88           O  
ATOM   1619  CB  SER B  32      58.950  91.103 133.274  1.00141.58           C  
ATOM   1620  OG  SER B  32      59.286  91.250 134.658  1.00214.62           O  
ATOM   1621  N   LEU B  33      62.012  90.171 132.942  1.00120.94           N  
ATOM   1622  CA  LEU B  33      63.361  89.915 133.472  1.00 97.90           C  
ATOM   1623  C   LEU B  33      64.435  90.668 132.729  1.00 96.02           C  
ATOM   1624  O   LEU B  33      65.292  91.282 133.372  1.00 78.28           O  
ATOM   1625  CB  LEU B  33      63.685  88.438 133.468  1.00 88.89           C  
ATOM   1626  CG  LEU B  33      63.105  87.729 134.671  1.00 84.81           C  
ATOM   1627  CD1 LEU B  33      62.702  86.325 134.235  1.00 83.70           C  
ATOM   1628  CD2 LEU B  33      64.129  87.751 135.809  1.00 84.39           C  
ATOM   1629  N   GLY B  34      64.355  90.623 131.389  1.00107.89           N  
ATOM   1630  CA  GLY B  34      65.240  91.355 130.473  1.00124.87           C  
ATOM   1631  C   GLY B  34      65.390  92.811 130.874  1.00140.57           C  
ATOM   1632  O   GLY B  34      66.511  93.330 131.072  1.00171.42           O  
ATOM   1633  N   PHE B  35      64.254  93.468 131.040  1.00143.41           N  
ATOM   1634  CA  PHE B  35      64.307  94.874 131.305  1.00142.68           C  
ATOM   1635  C   PHE B  35      64.594  95.208 132.742  1.00126.36           C  
ATOM   1636  O   PHE B  35      65.223  96.213 132.954  1.00111.28           O  
ATOM   1637  CB  PHE B  35      63.198  95.654 130.590  1.00179.30           C  
ATOM   1638  CG  PHE B  35      63.407  95.692 129.083  1.00241.06           C  
ATOM   1639  CD1 PHE B  35      64.202  96.687 128.492  1.00249.04           C  
ATOM   1640  CD2 PHE B  35      62.879  94.687 128.251  1.00273.51           C  
ATOM   1641  CE1 PHE B  35      64.427  96.701 127.111  1.00242.90           C  
ATOM   1642  CE2 PHE B  35      63.108  94.703 126.879  1.00250.82           C  
ATOM   1643  CZ  PHE B  35      63.874  95.712 126.306  1.00239.92           C  
ATOM   1644  N   TYR B  36      64.245  94.319 133.686  1.00135.68           N  
ATOM   1645  CA  TYR B  36      64.777  94.358 135.086  1.00166.66           C  
ATOM   1646  C   TYR B  36      66.330  94.453 135.152  1.00169.04           C  
ATOM   1647  O   TYR B  36      66.872  95.260 135.901  1.00200.15           O  
ATOM   1648  CB  TYR B  36      64.262  93.181 135.979  1.00160.49           C  
ATOM   1649  CG  TYR B  36      64.971  93.057 137.333  1.00144.89           C  
ATOM   1650  CD1 TYR B  36      64.591  93.862 138.395  1.00146.65           C  
ATOM   1651  CD2 TYR B  36      66.044  92.157 137.534  1.00127.19           C  
ATOM   1652  CE1 TYR B  36      65.237  93.782 139.613  1.00167.51           C  
ATOM   1653  CE2 TYR B  36      66.691  92.069 138.757  1.00128.71           C  
ATOM   1654  CZ  TYR B  36      66.283  92.889 139.783  1.00168.41           C  
ATOM   1655  OH  TYR B  36      66.911  92.842 140.995  1.00271.92           O  
ATOM   1656  N   PHE B  37      67.057  93.649 134.387  1.00133.56           N  
ATOM   1657  CA  PHE B  37      68.518  93.764 134.439  1.00111.81           C  
ATOM   1658  C   PHE B  37      69.072  94.853 133.596  1.00128.67           C  
ATOM   1659  O   PHE B  37      70.299  95.018 133.509  1.00148.23           O  
ATOM   1660  CB  PHE B  37      69.169  92.505 134.019  1.00102.02           C  
ATOM   1661  CG  PHE B  37      69.108  91.511 135.035  1.00110.16           C  
ATOM   1662  CD1 PHE B  37      70.066  91.489 135.988  1.00122.40           C  
ATOM   1663  CD2 PHE B  37      68.051  90.614 135.066  1.00135.76           C  
ATOM   1664  CE1 PHE B  37      70.000  90.545 136.991  1.00205.67           C  
ATOM   1665  CE2 PHE B  37      67.976  89.649 136.041  1.00184.14           C  
ATOM   1666  CZ  PHE B  37      68.952  89.626 137.021  1.00220.11           C  
ATOM   1667  N   ASP B  38      68.179  95.570 132.934  1.00130.33           N  
ATOM   1668  CA  ASP B  38      68.596  96.778 132.305  1.00157.19           C  
ATOM   1669  C   ASP B  38      68.197  98.024 133.091  1.00156.32           C  
ATOM   1670  O   ASP B  38      68.513  99.137 132.662  1.00195.21           O  
ATOM   1671  CB  ASP B  38      68.184  96.830 130.844  1.00205.71           C  
ATOM   1672  CG  ASP B  38      69.172  97.614 130.019  1.00277.44           C  
ATOM   1673  OD1 ASP B  38      70.390  97.381 130.169  1.00270.15           O  
ATOM   1674  OD2 ASP B  38      68.740  98.479 129.235  1.00353.50           O  
ATOM   1675  N   ARG B  39      67.540  97.833 134.250  1.00150.58           N  
ATOM   1676  CA  ARG B  39      67.334  98.893 135.284  1.00162.48           C  
ATOM   1677  C   ARG B  39      68.709  99.398 135.637  1.00166.21           C  
ATOM   1678  O   ARG B  39      69.628  98.596 135.803  1.00170.97           O  
ATOM   1679  CB  ARG B  39      66.625  98.361 136.571  1.00180.79           C  
ATOM   1680  CG  ARG B  39      65.084  98.129 136.526  1.00192.29           C  
ATOM   1681  CD  ARG B  39      64.390  97.572 137.791  1.00164.98           C  
ATOM   1682  NE  ARG B  39      64.900  98.152 139.058  1.00243.77           N  
ATOM   1683  CZ  ARG B  39      64.445  97.886 140.292  1.00278.33           C  
ATOM   1684  NH1 ARG B  39      63.430  97.053 140.451  1.00362.42           N  
ATOM   1685  NH2 ARG B  39      64.985  98.460 141.379  1.00221.82           N  
ATOM   1686  N   ASP B  40      68.887 100.707 135.730  1.00179.60           N  
ATOM   1687  CA  ASP B  40      70.240 101.218 135.995  1.00204.95           C  
ATOM   1688  C   ASP B  40      70.913 100.660 137.291  1.00149.36           C  
ATOM   1689  O   ASP B  40      72.149 100.541 137.372  1.00 82.00           O  
ATOM   1690  CB  ASP B  40      70.234 102.744 135.988  1.00295.58           C  
ATOM   1691  CG  ASP B  40      69.568 103.326 137.217  1.00369.30           C  
ATOM   1692  OD1 ASP B  40      68.318 103.400 137.243  1.00395.84           O  
ATOM   1693  OD2 ASP B  40      70.300 103.702 138.159  1.00404.37           O  
ATOM   1694  N   ASP B  41      70.072 100.307 138.270  1.00154.27           N  
ATOM   1695  CA  ASP B  41      70.491  99.830 139.588  1.00184.69           C  
ATOM   1696  C   ASP B  41      70.661  98.297 139.573  1.00176.88           C  
ATOM   1697  O   ASP B  41      70.641  97.608 140.629  1.00174.55           O  
ATOM   1698  CB  ASP B  41      69.530 100.337 140.694  1.00247.35           C  
ATOM   1699  CG  ASP B  41      68.046  99.956 140.454  1.00334.14           C  
ATOM   1700  OD1 ASP B  41      67.719  99.154 139.540  1.00409.14           O  
ATOM   1701  OD2 ASP B  41      67.185 100.460 141.211  1.00369.74           O  
ATOM   1702  N   VAL B  42      70.800  97.790 138.342  1.00147.69           N  
ATOM   1703  CA  VAL B  42      71.259  96.433 138.039  1.00145.79           C  
ATOM   1704  C   VAL B  42      72.376  96.554 136.945  1.00129.20           C  
ATOM   1705  O   VAL B  42      73.592  96.352 137.196  1.00 92.63           O  
ATOM   1706  CB  VAL B  42      70.075  95.490 137.620  1.00138.98           C  
ATOM   1707  CG1 VAL B  42      70.572  94.083 137.487  1.00126.65           C  
ATOM   1708  CG2 VAL B  42      68.903  95.495 138.615  1.00139.05           C  
ATOM   1709  N   ALA B  43      71.933  96.914 135.738  1.00139.05           N  
ATOM   1710  CA  ALA B  43      72.793  97.313 134.614  1.00128.34           C  
ATOM   1711  C   ALA B  43      73.838  96.252 134.135  1.00117.74           C  
ATOM   1712  O   ALA B  43      75.042  96.420 134.179  1.00 98.19           O  
ATOM   1713  CB  ALA B  43      73.416  98.656 134.930  1.00133.29           C  
ATOM   1714  N   LEU B  44      73.351  95.131 133.662  1.00128.84           N  
ATOM   1715  CA  LEU B  44      74.241  94.050 133.341  1.00126.51           C  
ATOM   1716  C   LEU B  44      73.850  93.665 131.955  1.00126.68           C  
ATOM   1717  O   LEU B  44      72.932  92.844 131.779  1.00124.69           O  
ATOM   1718  CB  LEU B  44      74.041  92.886 134.345  1.00141.21           C  
ATOM   1719  CG  LEU B  44      74.539  93.070 135.802  1.00142.96           C  
ATOM   1720  CD1 LEU B  44      74.066  92.019 136.827  1.00117.16           C  
ATOM   1721  CD2 LEU B  44      76.056  93.099 135.800  1.00145.43           C  
ATOM   1722  N   GLU B  45      74.512  94.258 130.957  1.00121.25           N  
ATOM   1723  CA  GLU B  45      74.025  94.013 129.591  1.00142.38           C  
ATOM   1724  C   GLU B  45      73.884  92.566 129.201  1.00141.21           C  
ATOM   1725  O   GLU B  45      72.884  92.193 128.623  1.00122.13           O  
ATOM   1726  CB  GLU B  45      74.764  94.719 128.463  1.00154.97           C  
ATOM   1727  CG  GLU B  45      73.703  94.990 127.378  1.00182.60           C  
ATOM   1728  CD  GLU B  45      74.131  94.860 125.926  1.00195.91           C  
ATOM   1729  OE1 GLU B  45      74.893  93.929 125.572  1.00207.94           O  
ATOM   1730  OE2 GLU B  45      73.656  95.703 125.120  1.00200.59           O  
ATOM   1731  N   GLY B  46      74.895  91.772 129.508  1.00171.54           N  
ATOM   1732  CA  GLY B  46      74.912  90.353 129.185  1.00209.87           C  
ATOM   1733  C   GLY B  46      73.787  89.544 129.808  1.00195.97           C  
ATOM   1734  O   GLY B  46      73.280  88.598 129.182  1.00233.09           O  
ATOM   1735  N   VAL B  47      73.384  89.891 131.031  1.00147.84           N  
ATOM   1736  CA  VAL B  47      72.217  89.222 131.610  1.00133.93           C  
ATOM   1737  C   VAL B  47      71.006  89.607 130.771  1.00127.30           C  
ATOM   1738  O   VAL B  47      70.249  88.715 130.333  1.00103.04           O  
ATOM   1739  CB  VAL B  47      71.990  89.521 133.116  1.00139.61           C  
ATOM   1740  CG1 VAL B  47      70.827  88.672 133.684  1.00132.78           C  
ATOM   1741  CG2 VAL B  47      73.265  89.237 133.882  1.00141.03           C  
ATOM   1742  N   CYS B  48      70.860  90.921 130.530  1.00137.22           N  
ATOM   1743  CA  CYS B  48      69.792  91.469 129.674  1.00178.88           C  
ATOM   1744  C   CYS B  48      69.799  90.729 128.330  1.00182.12           C  
ATOM   1745  O   CYS B  48      68.756  90.276 127.864  1.00191.76           O  
ATOM   1746  CB  CYS B  48      69.904  93.019 129.530  1.00187.08           C  
ATOM   1747  SG  CYS B  48      68.872  93.877 128.297  1.00229.70           S  
ATOM   1748  N   HIS B  49      70.986  90.537 127.765  1.00160.36           N  
ATOM   1749  CA  HIS B  49      71.106  89.952 126.436  1.00129.32           C  
ATOM   1750  C   HIS B  49      70.767  88.500 126.347  1.00126.94           C  
ATOM   1751  O   HIS B  49      70.111  88.078 125.396  1.00152.55           O  
ATOM   1752  CB  HIS B  49      72.426  90.242 125.806  1.00123.74           C  
ATOM   1753  CG  HIS B  49      72.273  90.638 124.393  1.00138.19           C  
ATOM   1754  ND1 HIS B  49      71.483  91.701 123.996  1.00140.38           N  
ATOM   1755  CD2 HIS B  49      72.742  90.073 123.267  1.00162.56           C  
ATOM   1756  CE1 HIS B  49      71.501  91.792 122.680  1.00161.97           C  
ATOM   1757  NE2 HIS B  49      72.281  90.832 122.214  1.00189.48           N  
ATOM   1758  N   PHE B  50      71.126  87.755 127.390  1.00132.82           N  
ATOM   1759  CA  PHE B  50      70.602  86.398 127.634  1.00153.03           C  
ATOM   1760  C   PHE B  50      69.072  86.269 127.592  1.00131.19           C  
ATOM   1761  O   PHE B  50      68.502  85.401 126.868  1.00126.37           O  
ATOM   1762  CB  PHE B  50      71.079  85.874 128.996  1.00150.67           C  
ATOM   1763  CG  PHE B  50      70.752  84.422 129.229  1.00173.89           C  
ATOM   1764  CD1 PHE B  50      71.507  83.417 128.610  1.00207.49           C  
ATOM   1765  CD2 PHE B  50      69.694  84.044 130.041  1.00155.38           C  
ATOM   1766  CE1 PHE B  50      71.217  82.072 128.801  1.00184.27           C  
ATOM   1767  CE2 PHE B  50      69.408  82.699 130.239  1.00163.77           C  
ATOM   1768  CZ  PHE B  50      70.176  81.714 129.630  1.00163.28           C  
ATOM   1769  N   PHE B  51      68.430  87.105 128.409  1.00 97.07           N  
ATOM   1770  CA  PHE B  51      67.001  87.118 128.474  1.00 84.18           C  
ATOM   1771  C   PHE B  51      66.307  87.714 127.300  1.00 95.01           C  
ATOM   1772  O   PHE B  51      65.184  87.292 127.043  1.00115.66           O  
ATOM   1773  CB  PHE B  51      66.511  87.760 129.712  1.00 77.41           C  
ATOM   1774  CG  PHE B  51      66.690  86.907 130.890  1.00 95.52           C  
ATOM   1775  CD1 PHE B  51      66.334  85.544 130.864  1.00 97.88           C  
ATOM   1776  CD2 PHE B  51      67.219  87.457 132.050  1.00127.44           C  
ATOM   1777  CE1 PHE B  51      66.508  84.757 132.000  1.00125.88           C  
ATOM   1778  CE2 PHE B  51      67.401  86.683 133.195  1.00166.57           C  
ATOM   1779  CZ  PHE B  51      67.030  85.330 133.169  1.00168.96           C  
ATOM   1780  N   ARG B  52      66.940  88.653 126.581  1.00112.78           N  
ATOM   1781  CA  ARG B  52      66.392  89.131 125.263  1.00143.34           C  
ATOM   1782  C   ARG B  52      66.197  88.001 124.244  1.00153.44           C  
ATOM   1783  O   ARG B  52      65.122  87.888 123.595  1.00164.37           O  
ATOM   1784  CB  ARG B  52      67.171  90.307 124.636  1.00137.04           C  
ATOM   1785  CG  ARG B  52      67.089  91.561 125.487  1.00165.79           C  
ATOM   1786  CD  ARG B  52      66.760  92.786 124.679  1.00214.06           C  
ATOM   1787  NE  ARG B  52      65.353  92.799 124.300  1.00247.46           N  
ATOM   1788  CZ  ARG B  52      64.764  93.769 123.610  1.00298.34           C  
ATOM   1789  NH1 ARG B  52      65.424  94.852 123.220  1.00366.97           N  
ATOM   1790  NH2 ARG B  52      63.493  93.659 123.321  1.00272.40           N  
ATOM   1791  N   GLU B  53      67.209  87.132 124.177  1.00151.35           N  
ATOM   1792  CA  GLU B  53      67.215  86.024 123.227  1.00125.44           C  
ATOM   1793  C   GLU B  53      66.112  85.051 123.624  1.00 98.03           C  
ATOM   1794  O   GLU B  53      65.246  84.709 122.806  1.00 63.67           O  
ATOM   1795  CB  GLU B  53      68.644  85.489 122.938  1.00136.94           C  
ATOM   1796  CG  GLU B  53      69.595  86.627 122.424  1.00232.90           C  
ATOM   1797  CD  GLU B  53      69.099  87.572 121.252  1.00250.93           C  
ATOM   1798  OE1 GLU B  53      68.881  87.064 120.128  1.00247.84           O  
ATOM   1799  OE2 GLU B  53      68.992  88.846 121.411  1.00238.84           O  
ATOM   1800  N   LEU B  54      66.022  84.755 124.913  1.00116.62           N  
ATOM   1801  CA  LEU B  54      64.876  83.972 125.455  1.00130.74           C  
ATOM   1802  C   LEU B  54      63.450  84.449 125.181  1.00103.86           C  
ATOM   1803  O   LEU B  54      62.577  83.607 124.960  1.00 86.66           O  
ATOM   1804  CB  LEU B  54      65.032  83.681 126.953  1.00143.80           C  
ATOM   1805  CG  LEU B  54      65.890  82.458 127.267  1.00137.98           C  
ATOM   1806  CD1 LEU B  54      66.238  82.468 128.739  1.00114.10           C  
ATOM   1807  CD2 LEU B  54      65.236  81.139 126.826  1.00117.18           C  
ATOM   1808  N   ALA B  55      63.216  85.763 125.246  1.00106.11           N  
ATOM   1809  CA  ALA B  55      61.879  86.300 124.988  1.00118.06           C  
ATOM   1810  C   ALA B  55      61.578  86.023 123.558  1.00124.80           C  
ATOM   1811  O   ALA B  55      60.479  85.564 123.254  1.00198.05           O  
ATOM   1812  CB  ALA B  55      61.735  87.785 125.276  1.00124.69           C  
ATOM   1813  N   GLU B  56      62.561  86.197 122.685  1.00100.24           N  
ATOM   1814  CA  GLU B  56      62.337  85.786 121.323  1.00113.34           C  
ATOM   1815  C   GLU B  56      62.133  84.251 121.137  1.00 91.36           C  
ATOM   1816  O   GLU B  56      61.149  83.818 120.451  1.00 80.33           O  
ATOM   1817  CB  GLU B  56      63.352  86.411 120.364  1.00185.71           C  
ATOM   1818  CG  GLU B  56      62.895  86.325 118.899  1.00285.91           C  
ATOM   1819  CD  GLU B  56      63.467  87.400 117.949  1.00303.10           C  
ATOM   1820  OE1 GLU B  56      63.521  88.598 118.324  1.00280.22           O  
ATOM   1821  OE2 GLU B  56      63.836  87.049 116.795  1.00308.14           O  
ATOM   1822  N   GLU B  57      63.002  83.449 121.763  1.00 74.62           N  
ATOM   1823  CA  GLU B  57      62.845  81.964 121.745  1.00105.36           C  
ATOM   1824  C   GLU B  57      61.434  81.370 122.088  1.00127.53           C  
ATOM   1825  O   GLU B  57      60.876  80.504 121.351  1.00122.33           O  
ATOM   1826  CB  GLU B  57      63.896  81.267 122.624  1.00110.84           C  
ATOM   1827  CG  GLU B  57      65.328  81.408 122.155  1.00135.87           C  
ATOM   1828  CD  GLU B  57      65.539  81.024 120.706  1.00150.85           C  
ATOM   1829  OE1 GLU B  57      65.697  79.822 120.422  1.00151.01           O  
ATOM   1830  OE2 GLU B  57      65.573  81.930 119.851  1.00173.81           O  
ATOM   1831  N   LYS B  58      60.868  81.814 123.211  1.00146.60           N  
ATOM   1832  CA  LYS B  58      59.616  81.211 123.707  1.00127.35           C  
ATOM   1833  C   LYS B  58      58.483  81.533 122.779  1.00119.28           C  
ATOM   1834  O   LYS B  58      57.665  80.666 122.524  1.00118.20           O  
ATOM   1835  CB  LYS B  58      59.299  81.591 125.165  1.00117.65           C  
ATOM   1836  CG  LYS B  58      60.348  81.044 126.115  1.00161.20           C  
ATOM   1837  CD  LYS B  58      60.590  79.550 125.822  1.00194.18           C  
ATOM   1838  CE  LYS B  58      61.854  78.951 126.430  1.00210.57           C  
ATOM   1839  NZ  LYS B  58      61.966  77.475 126.250  1.00191.12           N  
ATOM   1840  N   ARG B  59      58.474  82.766 122.245  1.00130.70           N  
ATOM   1841  CA  ARG B  59      57.383  83.222 121.374  1.00115.93           C  
ATOM   1842  C   ARG B  59      57.495  82.411 120.142  1.00104.50           C  
ATOM   1843  O   ARG B  59      56.458  81.895 119.714  1.00105.85           O  
ATOM   1844  CB  ARG B  59      57.339  84.755 121.082  1.00129.64           C  
ATOM   1845  CG  ARG B  59      56.046  85.250 120.382  1.00132.70           C  
ATOM   1846  CD  ARG B  59      56.070  86.620 119.661  1.00140.74           C  
ATOM   1847  NE  ARG B  59      57.420  87.107 119.305  1.00210.62           N  
ATOM   1848  CZ  ARG B  59      58.255  86.668 118.332  1.00219.01           C  
ATOM   1849  NH1 ARG B  59      57.985  85.673 117.499  1.00183.77           N  
ATOM   1850  NH2 ARG B  59      59.433  87.246 118.187  1.00263.95           N  
ATOM   1851  N   GLU B  60      58.720  82.245 119.624  1.00103.89           N  
ATOM   1852  CA  GLU B  60      58.938  81.394 118.452  1.00162.81           C  
ATOM   1853  C   GLU B  60      58.356  79.953 118.593  1.00181.40           C  
ATOM   1854  O   GLU B  60      57.616  79.467 117.708  1.00217.21           O  
ATOM   1855  CB  GLU B  60      60.406  81.385 118.056  1.00192.68           C  
ATOM   1856  CG  GLU B  60      60.901  82.689 117.446  1.00213.76           C  
ATOM   1857  CD  GLU B  60      62.424  82.731 117.287  1.00295.63           C  
ATOM   1858  OE1 GLU B  60      63.151  81.850 117.845  1.00350.39           O  
ATOM   1859  OE2 GLU B  60      62.902  83.675 116.610  1.00343.09           O  
ATOM   1860  N   GLY B  61      58.653  79.288 119.703  1.00158.73           N  
ATOM   1861  CA  GLY B  61      57.917  78.060 120.026  1.00178.90           C  
ATOM   1862  C   GLY B  61      56.355  78.095 119.993  1.00173.32           C  
ATOM   1863  O   GLY B  61      55.709  77.213 119.369  1.00115.20           O  
ATOM   1864  N   ALA B  62      55.731  79.075 120.667  1.00151.27           N  
ATOM   1865  CA  ALA B  62      54.269  79.130 120.766  1.00 96.77           C  
ATOM   1866  C   ALA B  62      53.724  79.260 119.346  1.00105.78           C  
ATOM   1867  O   ALA B  62      52.760  78.580 119.058  1.00 90.65           O  
ATOM   1868  CB  ALA B  62      53.813  80.246 121.690  1.00 68.31           C  
ATOM   1869  N   GLU B  63      54.393  80.035 118.452  1.00139.01           N  
ATOM   1870  CA  GLU B  63      54.021  80.188 116.988  1.00148.86           C  
ATOM   1871  C   GLU B  63      54.146  78.919 116.249  1.00135.05           C  
ATOM   1872  O   GLU B  63      53.329  78.647 115.366  1.00114.68           O  
ATOM   1873  CB  GLU B  63      54.877  81.181 116.202  1.00158.94           C  
ATOM   1874  CG  GLU B  63      54.511  82.605 116.500  1.00277.00           C  
ATOM   1875  CD  GLU B  63      55.660  83.574 116.291  1.00393.50           C  
ATOM   1876  OE1 GLU B  63      56.761  83.159 115.841  1.00409.20           O  
ATOM   1877  OE2 GLU B  63      55.442  84.772 116.579  1.00495.49           O  
ATOM   1878  N   ARG B  64      55.199  78.172 116.601  1.00135.44           N  
ATOM   1879  CA  ARG B  64      55.420  76.830 116.102  1.00142.87           C  
ATOM   1880  C   ARG B  64      54.214  75.978 116.462  1.00143.26           C  
ATOM   1881  O   ARG B  64      53.643  75.282 115.592  1.00187.42           O  
ATOM   1882  CB  ARG B  64      56.735  76.212 116.620  1.00112.59           C  
ATOM   1883  CG  ARG B  64      57.046  74.883 115.949  1.00122.48           C  
ATOM   1884  CD  ARG B  64      58.506  74.661 115.757  1.00138.13           C  
ATOM   1885  NE  ARG B  64      59.018  75.456 114.650  1.00179.34           N  
ATOM   1886  CZ  ARG B  64      59.677  76.608 114.793  1.00203.74           C  
ATOM   1887  NH1 ARG B  64      59.913  77.116 116.018  1.00195.29           N  
ATOM   1888  NH2 ARG B  64      60.109  77.248 113.701  1.00195.39           N  
ATOM   1889  N   LEU B  65      53.810  76.055 117.726  1.00112.93           N  
ATOM   1890  CA  LEU B  65      52.684  75.260 118.183  1.00120.54           C  
ATOM   1891  C   LEU B  65      51.408  75.577 117.404  1.00105.58           C  
ATOM   1892  O   LEU B  65      50.655  74.660 116.991  1.00 73.14           O  
ATOM   1893  CB  LEU B  65      52.469  75.492 119.672  1.00135.53           C  
ATOM   1894  CG  LEU B  65      53.166  74.579 120.666  1.00132.61           C  
ATOM   1895  CD1 LEU B  65      53.216  75.385 121.976  1.00115.35           C  
ATOM   1896  CD2 LEU B  65      52.464  73.184 120.745  1.00106.70           C  
ATOM   1897  N   LEU B  66      51.203  76.882 117.207  1.00100.78           N  
ATOM   1898  CA  LEU B  66      49.971  77.384 116.648  1.00102.45           C  
ATOM   1899  C   LEU B  66      49.907  77.010 115.206  1.00120.12           C  
ATOM   1900  O   LEU B  66      48.800  76.736 114.724  1.00115.70           O  
ATOM   1901  CB  LEU B  66      49.782  78.880 116.864  1.00 93.05           C  
ATOM   1902  CG  LEU B  66      49.376  79.262 118.290  1.00 92.74           C  
ATOM   1903  CD1 LEU B  66      49.587  80.755 118.506  1.00 86.94           C  
ATOM   1904  CD2 LEU B  66      47.945  78.854 118.654  1.00108.63           C  
ATOM   1905  N   LYS B  67      51.086  76.964 114.551  1.00134.67           N  
ATOM   1906  CA  LYS B  67      51.239  76.413 113.191  1.00144.54           C  
ATOM   1907  C   LYS B  67      50.719  74.990 113.142  1.00142.70           C  
ATOM   1908  O   LYS B  67      49.847  74.650 112.330  1.00150.36           O  
ATOM   1909  CB  LYS B  67      52.693  76.479 112.675  1.00121.52           C  
ATOM   1910  CG  LYS B  67      52.834  76.219 111.181  1.00123.13           C  
ATOM   1911  CD  LYS B  67      52.467  77.436 110.309  1.00129.03           C  
ATOM   1912  CE  LYS B  67      51.482  77.040 109.202  1.00141.55           C  
ATOM   1913  NZ  LYS B  67      51.219  78.121 108.215  1.00168.51           N  
ATOM   1914  N   MET B  68      51.224  74.185 114.054  1.00123.33           N  
ATOM   1915  CA  MET B  68      50.742  72.860 114.194  1.00144.82           C  
ATOM   1916  C   MET B  68      49.240  72.841 114.530  1.00161.09           C  
ATOM   1917  O   MET B  68      48.552  71.985 113.987  1.00194.27           O  
ATOM   1918  CB  MET B  68      51.580  72.147 115.233  1.00190.27           C  
ATOM   1919  CG  MET B  68      51.239  70.690 115.492  1.00287.70           C  
ATOM   1920  SD  MET B  68      49.893  70.425 116.674  1.00406.86           S  
ATOM   1921  CE  MET B  68      50.610  70.872 118.262  1.00327.42           C  
ATOM   1922  N   GLN B  69      48.734  73.747 115.396  1.00152.47           N  
ATOM   1923  CA  GLN B  69      47.276  73.795 115.788  1.00147.21           C  
ATOM   1924  C   GLN B  69      46.394  73.807 114.561  1.00131.02           C  
ATOM   1925  O   GLN B  69      45.472  72.978 114.433  1.00104.31           O  
ATOM   1926  CB  GLN B  69      46.910  74.977 116.726  1.00142.09           C  
ATOM   1927  CG  GLN B  69      45.501  74.976 117.349  1.00138.17           C  
ATOM   1928  CD  GLN B  69      45.325  73.918 118.439  1.00144.12           C  
ATOM   1929  OE1 GLN B  69      45.034  72.750 118.140  1.00125.54           O  
ATOM   1930  NE2 GLN B  69      45.492  74.323 119.718  1.00146.37           N  
ATOM   1931  N   ASN B  70      46.719  74.722 113.657  1.00127.36           N  
ATOM   1932  CA  ASN B  70      46.062  74.788 112.383  1.00149.91           C  
ATOM   1933  C   ASN B  70      46.262  73.597 111.491  1.00157.18           C  
ATOM   1934  O   ASN B  70      45.298  73.213 110.798  1.00158.11           O  
ATOM   1935  CB  ASN B  70      46.455  76.051 111.657  1.00166.50           C  
ATOM   1936  CG  ASN B  70      45.428  77.115 111.825  1.00183.18           C  
ATOM   1937  OD1 ASN B  70      44.224  76.804 111.794  1.00229.24           O  
ATOM   1938  ND2 ASN B  70      45.869  78.372 112.036  1.00155.39           N  
ATOM   1939  N   GLN B  71      47.483  73.033 111.512  1.00144.25           N  
ATOM   1940  CA  GLN B  71      47.815  71.844 110.719  1.00137.81           C  
ATOM   1941  C   GLN B  71      46.984  70.639 111.100  1.00132.88           C  
ATOM   1942  O   GLN B  71      46.638  69.790 110.256  1.00123.78           O  
ATOM   1943  CB  GLN B  71      49.295  71.551 110.767  1.00127.95           C  
ATOM   1944  CG  GLN B  71      50.006  72.522 109.864  1.00171.94           C  
ATOM   1945  CD  GLN B  71      51.493  72.366 109.896  1.00239.58           C  
ATOM   1946  OE1 GLN B  71      52.172  72.742 108.946  1.00313.40           O  
ATOM   1947  NE2 GLN B  71      52.019  71.826 110.993  1.00261.82           N  
ATOM   1948  N   ARG B  72      46.593  70.600 112.359  1.00138.03           N  
ATOM   1949  CA  ARG B  72      45.755  69.517 112.795  1.00161.46           C  
ATOM   1950  C   ARG B  72      44.280  69.876 112.693  1.00146.10           C  
ATOM   1951  O   ARG B  72      43.444  69.001 112.806  1.00151.79           O  
ATOM   1952  CB  ARG B  72      46.191  69.020 114.185  1.00213.08           C  
ATOM   1953  CG  ARG B  72      47.629  68.436 114.229  1.00224.75           C  
ATOM   1954  CD  ARG B  72      47.887  67.203 113.339  1.00227.33           C  
ATOM   1955  NE  ARG B  72      46.977  66.097 113.640  1.00209.32           N  
ATOM   1956  CZ  ARG B  72      47.090  65.306 114.701  1.00193.54           C  
ATOM   1957  NH1 ARG B  72      48.098  65.492 115.571  1.00152.40           N  
ATOM   1958  NH2 ARG B  72      46.174  64.352 114.895  1.00194.13           N  
ATOM   1959  N   GLY B  73      43.998  71.152 112.409  1.00132.78           N  
ATOM   1960  CA  GLY B  73      42.651  71.707 112.268  1.00127.69           C  
ATOM   1961  C   GLY B  73      42.057  72.038 113.617  1.00139.31           C  
ATOM   1962  O   GLY B  73      40.827  72.039 113.756  1.00169.69           O  
ATOM   1963  N   GLY B  74      42.919  72.269 114.618  1.00127.70           N  
ATOM   1964  CA  GLY B  74      42.487  72.738 115.953  1.00129.80           C  
ATOM   1965  C   GLY B  74      42.093  74.213 115.957  1.00136.39           C  
ATOM   1966  O   GLY B  74      42.322  74.926 114.968  1.00192.86           O  
ATOM   1967  N   ARG B  75      41.477  74.674 117.042  1.00113.73           N  
ATOM   1968  CA  ARG B  75      41.098  76.070 117.166  1.00113.09           C  
ATOM   1969  C   ARG B  75      41.985  76.728 118.180  1.00126.48           C  
ATOM   1970  O   ARG B  75      42.025  76.267 119.301  1.00157.34           O  
ATOM   1971  CB  ARG B  75      39.629  76.197 117.606  1.00103.42           C  
ATOM   1972  CG  ARG B  75      38.646  76.230 116.466  1.00107.38           C  
ATOM   1973  CD  ARG B  75      39.076  77.194 115.345  1.00111.87           C  
ATOM   1974  NE  ARG B  75      38.371  76.860 114.100  1.00148.91           N  
ATOM   1975  CZ  ARG B  75      38.861  76.164 113.056  1.00180.41           C  
ATOM   1976  NH1 ARG B  75      40.114  75.685 113.020  1.00206.28           N  
ATOM   1977  NH2 ARG B  75      38.067  75.930 112.013  1.00189.76           N  
ATOM   1978  N   ALA B  76      42.675  77.806 117.819  1.00142.18           N  
ATOM   1979  CA  ALA B  76      43.314  78.658 118.837  1.00164.84           C  
ATOM   1980  C   ALA B  76      42.247  79.145 119.851  1.00166.34           C  
ATOM   1981  O   ALA B  76      41.143  79.556 119.455  1.00231.02           O  
ATOM   1982  CB  ALA B  76      44.036  79.837 118.184  1.00195.96           C  
ATOM   1983  N   LEU B  77      42.536  79.055 121.145  1.00119.70           N  
ATOM   1984  CA  LEU B  77      41.612  79.611 122.125  1.00114.38           C  
ATOM   1985  C   LEU B  77      42.426  80.537 122.965  1.00117.95           C  
ATOM   1986  O   LEU B  77      43.375  80.056 123.554  1.00103.66           O  
ATOM   1987  CB  LEU B  77      41.005  78.514 123.016  1.00116.73           C  
ATOM   1988  CG  LEU B  77      39.906  77.533 122.577  1.00128.95           C  
ATOM   1989  CD1 LEU B  77      39.378  76.833 123.834  1.00124.93           C  
ATOM   1990  CD2 LEU B  77      38.751  78.150 121.778  1.00122.79           C  
ATOM   1991  N   PHE B  78      42.105  81.841 122.996  1.00146.53           N  
ATOM   1992  CA  PHE B  78      42.808  82.780 123.904  1.00184.54           C  
ATOM   1993  C   PHE B  78      42.139  83.243 125.215  1.00251.21           C  
ATOM   1994  O   PHE B  78      40.922  83.443 125.255  1.00298.67           O  
ATOM   1995  CB  PHE B  78      43.499  83.890 123.124  1.00145.32           C  
ATOM   1996  CG  PHE B  78      44.635  83.356 122.328  1.00158.54           C  
ATOM   1997  CD1 PHE B  78      45.703  82.650 122.967  1.00128.53           C  
ATOM   1998  CD2 PHE B  78      44.601  83.428 120.943  1.00179.19           C  
ATOM   1999  CE1 PHE B  78      46.736  82.103 122.222  1.00120.20           C  
ATOM   2000  CE2 PHE B  78      45.645  82.887 120.185  1.00180.18           C  
ATOM   2001  CZ  PHE B  78      46.707  82.226 120.823  1.00153.75           C  
ATOM   2002  N   GLN B  79      42.957  83.316 126.284  1.00268.19           N  
ATOM   2003  CA  GLN B  79      42.589  83.792 127.652  1.00201.40           C  
ATOM   2004  C   GLN B  79      43.637  84.849 128.012  1.00168.40           C  
ATOM   2005  O   GLN B  79      44.641  85.018 127.285  1.00133.95           O  
ATOM   2006  CB  GLN B  79      42.588  82.678 128.733  1.00189.09           C  
ATOM   2007  CG  GLN B  79      42.436  81.216 128.262  1.00202.06           C  
ATOM   2008  CD  GLN B  79      41.040  80.825 127.772  1.00191.87           C  
ATOM   2009  OE1 GLN B  79      40.036  81.450 128.131  1.00200.11           O  
ATOM   2010  NE2 GLN B  79      40.975  79.765 126.954  1.00153.43           N  
ATOM   2011  N   ASP B  80      43.440  85.574 129.107  1.00159.16           N  
ATOM   2012  CA  ASP B  80      44.469  86.560 129.478  1.00185.53           C  
ATOM   2013  C   ASP B  80      45.816  85.795 129.636  1.00152.65           C  
ATOM   2014  O   ASP B  80      45.812  84.609 130.045  1.00130.50           O  
ATOM   2015  CB  ASP B  80      44.086  87.412 130.751  1.00233.34           C  
ATOM   2016  CG  ASP B  80      43.309  88.794 130.431  1.00209.53           C  
ATOM   2017  OD1 ASP B  80      42.641  88.890 129.361  1.00188.11           O  
ATOM   2018  OD2 ASP B  80      43.347  89.773 131.277  1.00134.79           O  
ATOM   2019  N   LEU B  81      46.915  86.455 129.226  1.00129.45           N  
ATOM   2020  CA  LEU B  81      48.298  86.057 129.539  1.00136.83           C  
ATOM   2021  C   LEU B  81      48.918  86.684 130.808  1.00150.50           C  
ATOM   2022  O   LEU B  81      49.302  87.866 130.789  1.00140.38           O  
ATOM   2023  CB  LEU B  81      49.195  86.457 128.397  1.00144.59           C  
ATOM   2024  CG  LEU B  81      49.188  85.801 127.032  1.00197.10           C  
ATOM   2025  CD1 LEU B  81      50.452  86.244 126.303  1.00238.66           C  
ATOM   2026  CD2 LEU B  81      49.162  84.289 127.132  1.00246.95           C  
ATOM   2027  N   GLN B  82      49.065  85.888 131.874  1.00175.10           N  
ATOM   2028  CA  GLN B  82      49.500  86.397 133.202  1.00184.41           C  
ATOM   2029  C   GLN B  82      50.826  87.159 133.246  1.00157.21           C  
ATOM   2030  O   GLN B  82      51.836  86.756 132.661  1.00123.01           O  
ATOM   2031  CB  GLN B  82      49.488  85.310 134.317  1.00242.49           C  
ATOM   2032  CG  GLN B  82      48.468  85.515 135.457  1.00245.44           C  
ATOM   2033  CD  GLN B  82      49.058  85.382 136.874  1.00243.03           C  
ATOM   2034  OE1 GLN B  82      49.771  84.418 137.198  1.00239.10           O  
ATOM   2035  NE2 GLN B  82      48.734  86.349 137.732  1.00204.18           N  
ATOM   2036  N   LYS B  83      50.762  88.269 133.966  1.00159.10           N  
ATOM   2037  CA  LYS B  83      51.905  89.037 134.456  1.00189.97           C  
ATOM   2038  C   LYS B  83      52.966  88.182 135.189  1.00194.57           C  
ATOM   2039  O   LYS B  83      52.619  87.162 135.794  1.00191.54           O  
ATOM   2040  CB  LYS B  83      51.387  90.182 135.363  1.00222.18           C  
ATOM   2041  CG  LYS B  83      50.660  89.791 136.662  1.00201.91           C  
ATOM   2042  CD  LYS B  83      49.553  90.800 137.030  1.00169.55           C  
ATOM   2043  CE  LYS B  83      49.251  90.876 138.509  1.00164.52           C  
ATOM   2044  NZ  LYS B  83      50.235  91.780 139.171  1.00199.92           N  
ATOM   2045  N   PRO B  84      54.257  88.602 135.155  1.00193.18           N  
ATOM   2046  CA  PRO B  84      55.256  87.846 135.947  1.00190.44           C  
ATOM   2047  C   PRO B  84      54.979  87.957 137.455  1.00196.96           C  
ATOM   2048  O   PRO B  84      54.408  88.966 137.902  1.00249.94           O  
ATOM   2049  CB  PRO B  84      56.577  88.533 135.576  1.00165.36           C  
ATOM   2050  CG  PRO B  84      56.277  89.198 134.272  1.00164.54           C  
ATOM   2051  CD  PRO B  84      54.900  89.726 134.441  1.00162.92           C  
ATOM   2052  N   SER B  85      55.350  86.944 138.233  1.00176.99           N  
ATOM   2053  CA  SER B  85      54.967  86.937 139.650  1.00199.71           C  
ATOM   2054  C   SER B  85      55.690  87.960 140.585  1.00205.87           C  
ATOM   2055  O   SER B  85      55.230  88.208 141.709  1.00259.23           O  
ATOM   2056  CB  SER B  85      55.017  85.512 140.210  1.00186.95           C  
ATOM   2057  OG  SER B  85      56.350  85.139 140.441  1.00206.52           O  
ATOM   2058  N   GLN B  86      56.783  88.569 140.127  1.00161.02           N  
ATOM   2059  CA  GLN B  86      57.565  89.494 140.972  1.00138.20           C  
ATOM   2060  C   GLN B  86      57.942  90.709 140.165  1.00137.84           C  
ATOM   2061  O   GLN B  86      57.989  90.587 138.947  1.00111.42           O  
ATOM   2062  CB  GLN B  86      58.856  88.826 141.420  1.00156.18           C  
ATOM   2063  CG  GLN B  86      58.689  87.553 142.243  1.00188.15           C  
ATOM   2064  CD  GLN B  86      59.998  86.791 142.401  1.00218.98           C  
ATOM   2065  OE1 GLN B  86      60.045  85.561 142.222  1.00195.61           O  
ATOM   2066  NE2 GLN B  86      61.074  87.517 142.728  1.00266.30           N  
ATOM   2067  N   ASP B  87      58.213  91.846 140.829  1.00171.87           N  
ATOM   2068  CA  ASP B  87      58.762  93.085 140.193  1.00181.36           C  
ATOM   2069  C   ASP B  87      60.276  93.231 140.273  1.00150.73           C  
ATOM   2070  O   ASP B  87      60.905  93.830 139.391  1.00114.06           O  
ATOM   2071  CB  ASP B  87      58.095  94.380 140.730  1.00199.39           C  
ATOM   2072  CG  ASP B  87      57.031  94.940 139.777  1.00215.46           C  
ATOM   2073  OD1 ASP B  87      56.272  94.107 139.203  1.00268.02           O  
ATOM   2074  OD2 ASP B  87      56.988  96.193 139.606  1.00159.77           O  
ATOM   2075  N   GLU B  88      60.843  92.733 141.361  1.00162.58           N  
ATOM   2076  CA  GLU B  88      62.287  92.710 141.510  1.00183.41           C  
ATOM   2077  C   GLU B  88      62.633  91.284 141.579  1.00205.16           C  
ATOM   2078  O   GLU B  88      61.949  90.448 142.224  1.00244.67           O  
ATOM   2079  CB  GLU B  88      62.823  93.358 142.782  1.00170.69           C  
ATOM   2080  CG  GLU B  88      61.985  94.481 143.337  1.00199.83           C  
ATOM   2081  CD  GLU B  88      61.674  94.286 144.794  1.00232.74           C  
ATOM   2082  OE1 GLU B  88      62.549  93.732 145.499  1.00263.90           O  
ATOM   2083  OE2 GLU B  88      60.546  94.661 145.195  1.00228.44           O  
ATOM   2084  N   TRP B  89      63.719  91.013 140.894  1.00207.25           N  
ATOM   2085  CA  TRP B  89      64.198  89.680 140.811  1.00209.92           C  
ATOM   2086  C   TRP B  89      65.392  89.435 141.759  1.00204.33           C  
ATOM   2087  O   TRP B  89      65.922  88.349 141.760  1.00223.95           O  
ATOM   2088  CB  TRP B  89      64.390  89.302 139.322  1.00177.37           C  
ATOM   2089  CG  TRP B  89      63.067  89.420 138.569  1.00145.50           C  
ATOM   2090  CD1 TRP B  89      62.660  90.450 137.795  1.00124.67           C  
ATOM   2091  CD2 TRP B  89      61.985  88.478 138.584  1.00144.56           C  
ATOM   2092  NE1 TRP B  89      61.392  90.226 137.313  1.00138.88           N  
ATOM   2093  CE2 TRP B  89      60.948  89.020 137.777  1.00140.75           C  
ATOM   2094  CE3 TRP B  89      61.790  87.226 139.200  1.00137.05           C  
ATOM   2095  CZ2 TRP B  89      59.741  88.345 137.542  1.00140.25           C  
ATOM   2096  CZ3 TRP B  89      60.596  86.561 138.984  1.00147.00           C  
ATOM   2097  CH2 TRP B  89      59.576  87.128 138.161  1.00162.63           C  
ATOM   2098  N   GLY B  90      65.753  90.396 142.620  1.00187.19           N  
ATOM   2099  CA  GLY B  90      66.889  90.219 143.549  1.00185.34           C  
ATOM   2100  C   GLY B  90      68.254  90.259 142.841  1.00195.26           C  
ATOM   2101  O   GLY B  90      68.463  91.031 141.887  1.00211.03           O  
ATOM   2102  N   THR B  91      69.175  89.407 143.285  1.00193.46           N  
ATOM   2103  CA  THR B  91      70.534  89.277 142.699  1.00173.90           C  
ATOM   2104  C   THR B  91      70.511  88.430 141.409  1.00125.06           C  
ATOM   2105  O   THR B  91      69.458  87.865 141.073  1.00118.67           O  
ATOM   2106  CB  THR B  91      71.443  88.554 143.719  1.00249.93           C  
ATOM   2107  OG1 THR B  91      70.949  87.221 143.938  1.00303.30           O  
ATOM   2108  CG2 THR B  91      71.465  89.304 145.073  1.00262.88           C  
ATOM   2109  N   THR B  92      71.621  88.253 140.689  1.00 99.02           N  
ATOM   2110  CA  THR B  92      71.422  87.375 139.516  1.00125.52           C  
ATOM   2111  C   THR B  92      71.131  85.970 139.912  1.00137.05           C  
ATOM   2112  O   THR B  92      70.411  85.266 139.174  1.00154.56           O  
ATOM   2113  CB  THR B  92      72.495  87.290 138.438  1.00139.89           C  
ATOM   2114  OG1 THR B  92      73.048  88.589 138.205  1.00202.57           O  
ATOM   2115  CG2 THR B  92      71.812  86.642 137.089  1.00108.89           C  
ATOM   2116  N   LEU B  93      71.686  85.582 141.063  1.00132.44           N  
ATOM   2117  CA  LEU B  93      71.435  84.279 141.671  1.00143.09           C  
ATOM   2118  C   LEU B  93      69.930  83.958 141.783  1.00150.82           C  
ATOM   2119  O   LEU B  93      69.441  82.945 141.272  1.00147.55           O  
ATOM   2120  CB  LEU B  93      72.141  84.212 143.028  1.00157.33           C  
ATOM   2121  CG  LEU B  93      72.046  82.949 143.881  1.00204.37           C  
ATOM   2122  CD1 LEU B  93      72.179  81.679 143.041  1.00199.43           C  
ATOM   2123  CD2 LEU B  93      73.089  83.011 144.998  1.00224.13           C  
ATOM   2124  N   ASP B  94      69.198  84.856 142.415  1.00176.32           N  
ATOM   2125  CA  ASP B  94      67.757  84.734 142.538  1.00173.02           C  
ATOM   2126  C   ASP B  94      67.046  84.691 141.157  1.00153.56           C  
ATOM   2127  O   ASP B  94      66.095  83.927 141.015  1.00137.97           O  
ATOM   2128  CB  ASP B  94      67.219  85.895 143.400  1.00237.76           C  
ATOM   2129  CG  ASP B  94      67.851  85.967 144.807  1.00257.09           C  
ATOM   2130  OD1 ASP B  94      68.084  84.888 145.432  1.00194.15           O  
ATOM   2131  OD2 ASP B  94      68.074  87.125 145.273  1.00310.73           O  
ATOM   2132  N   ALA B  95      67.513  85.485 140.172  1.00150.67           N  
ATOM   2133  CA  ALA B  95      66.885  85.628 138.817  1.00162.39           C  
ATOM   2134  C   ALA B  95      66.980  84.388 137.962  1.00156.35           C  
ATOM   2135  O   ALA B  95      66.000  83.873 137.412  1.00177.55           O  
ATOM   2136  CB  ALA B  95      67.496  86.788 138.047  1.00167.23           C  
ATOM   2137  N   MET B  96      68.196  83.933 137.826  1.00131.91           N  
ATOM   2138  CA  MET B  96      68.411  82.651 137.253  1.00145.40           C  
ATOM   2139  C   MET B  96      67.600  81.467 137.955  1.00145.99           C  
ATOM   2140  O   MET B  96      67.054  80.608 137.242  1.00 97.85           O  
ATOM   2141  CB  MET B  96      69.909  82.456 137.253  1.00180.47           C  
ATOM   2142  CG  MET B  96      70.419  81.437 136.262  1.00194.49           C  
ATOM   2143  SD  MET B  96      70.484  82.093 134.608  1.00165.97           S  
ATOM   2144  CE  MET B  96      71.792  83.308 134.753  1.00133.60           C  
ATOM   2145  N   LYS B  97      67.490  81.452 139.305  1.00165.21           N  
ATOM   2146  CA  LYS B  97      66.624  80.503 140.078  1.00157.20           C  
ATOM   2147  C   LYS B  97      65.182  80.549 139.600  1.00170.18           C  
ATOM   2148  O   LYS B  97      64.595  79.500 139.372  1.00175.99           O  
ATOM   2149  CB  LYS B  97      66.625  80.741 141.613  1.00167.76           C  
ATOM   2150  CG  LYS B  97      67.852  80.266 142.380  1.00189.56           C  
ATOM   2151  CD  LYS B  97      67.713  80.376 143.908  1.00183.93           C  
ATOM   2152  CE  LYS B  97      69.067  80.081 144.576  1.00171.57           C  
ATOM   2153  NZ  LYS B  97      69.135  79.225 145.803  1.00127.54           N  
ATOM   2154  N   ALA B  98      64.606  81.751 139.470  1.00195.89           N  
ATOM   2155  CA  ALA B  98      63.216  81.893 138.969  1.00179.98           C  
ATOM   2156  C   ALA B  98      63.079  81.412 137.492  1.00170.15           C  
ATOM   2157  O   ALA B  98      62.038  80.803 137.119  1.00154.68           O  
ATOM   2158  CB  ALA B  98      62.653  83.308 139.202  1.00128.31           C  
ATOM   2159  N   ALA B  99      64.157  81.635 136.705  1.00145.61           N  
ATOM   2160  CA  ALA B  99      64.279  81.193 135.293  1.00120.44           C  
ATOM   2161  C   ALA B  99      64.228  79.659 135.209  1.00113.38           C  
ATOM   2162  O   ALA B  99      63.523  79.035 134.356  1.00 95.05           O  
ATOM   2163  CB  ALA B  99      65.550  81.768 134.628  1.00 88.01           C  
ATOM   2164  N   ILE B 100      64.957  79.064 136.136  1.00109.72           N  
ATOM   2165  CA  ILE B 100      65.025  77.642 136.198  1.00135.34           C  
ATOM   2166  C   ILE B 100      63.680  76.940 136.614  1.00157.78           C  
ATOM   2167  O   ILE B 100      63.292  75.938 135.986  1.00156.83           O  
ATOM   2168  CB  ILE B 100      66.338  77.226 136.905  1.00134.52           C  
ATOM   2169  CG1 ILE B 100      66.820  75.901 136.330  1.00172.62           C  
ATOM   2170  CG2 ILE B 100      66.234  77.247 138.426  1.00118.59           C  
ATOM   2171  CD1 ILE B 100      68.322  75.738 136.339  1.00197.23           C  
ATOM   2172  N   VAL B 101      62.954  77.499 137.603  1.00183.96           N  
ATOM   2173  CA  VAL B 101      61.569  77.053 137.976  1.00163.93           C  
ATOM   2174  C   VAL B 101      60.715  77.158 136.736  1.00154.13           C  
ATOM   2175  O   VAL B 101      59.971  76.218 136.444  1.00174.16           O  
ATOM   2176  CB  VAL B 101      60.947  77.861 139.178  1.00176.98           C  
ATOM   2177  CG1 VAL B 101      59.423  77.769 139.294  1.00141.59           C  
ATOM   2178  CG2 VAL B 101      61.560  77.410 140.492  1.00201.55           C  
ATOM   2179  N   LEU B 102      60.870  78.279 136.014  1.00132.42           N  
ATOM   2180  CA  LEU B 102      60.190  78.531 134.735  1.00129.88           C  
ATOM   2181  C   LEU B 102      60.334  77.465 133.618  1.00133.61           C  
ATOM   2182  O   LEU B 102      59.326  76.890 133.148  1.00140.95           O  
ATOM   2183  CB  LEU B 102      60.529  79.907 134.203  1.00121.39           C  
ATOM   2184  CG  LEU B 102      59.431  80.359 133.267  1.00144.17           C  
ATOM   2185  CD1 LEU B 102      58.181  80.509 134.127  1.00161.53           C  
ATOM   2186  CD2 LEU B 102      59.757  81.652 132.536  1.00157.12           C  
ATOM   2187  N   GLU B 103      61.577  77.196 133.216  1.00137.91           N  
ATOM   2188  CA  GLU B 103      61.877  76.079 132.269  1.00176.94           C  
ATOM   2189  C   GLU B 103      61.476  74.613 132.704  1.00169.95           C  
ATOM   2190  O   GLU B 103      61.031  73.757 131.873  1.00120.04           O  
ATOM   2191  CB  GLU B 103      63.351  76.127 131.856  1.00197.53           C  
ATOM   2192  CG  GLU B 103      63.762  77.386 131.106  1.00237.85           C  
ATOM   2193  CD  GLU B 103      63.060  77.608 129.756  1.00327.91           C  
ATOM   2194  OE1 GLU B 103      62.625  76.654 129.081  1.00394.03           O  
ATOM   2195  OE2 GLU B 103      62.936  78.784 129.364  1.00417.45           O  
ATOM   2196  N   LYS B 104      61.657  74.326 133.998  1.00164.28           N  
ATOM   2197  CA  LYS B 104      61.145  73.104 134.617  1.00135.66           C  
ATOM   2198  C   LYS B 104      59.674  72.908 134.275  1.00136.16           C  
ATOM   2199  O   LYS B 104      59.320  71.883 133.682  1.00117.49           O  
ATOM   2200  CB  LYS B 104      61.327  73.145 136.143  1.00127.86           C  
ATOM   2201  CG  LYS B 104      62.766  72.939 136.545  1.00148.90           C  
ATOM   2202  CD  LYS B 104      62.899  71.708 137.435  1.00188.81           C  
ATOM   2203  CE  LYS B 104      64.106  70.831 137.077  1.00170.61           C  
ATOM   2204  NZ  LYS B 104      64.047  69.464 137.701  1.00141.89           N  
ATOM   2205  N   SER B 105      58.837  73.907 134.618  1.00155.35           N  
ATOM   2206  CA  SER B 105      57.378  73.846 134.379  1.00133.98           C  
ATOM   2207  C   SER B 105      57.125  73.696 132.901  1.00131.68           C  
ATOM   2208  O   SER B 105      56.224  72.957 132.559  1.00124.14           O  
ATOM   2209  CB  SER B 105      56.553  75.035 134.946  1.00115.12           C  
ATOM   2210  OG  SER B 105      56.470  76.135 134.024  1.00 86.98           O  
ATOM   2211  N   LEU B 106      57.913  74.361 132.048  1.00130.78           N  
ATOM   2212  CA  LEU B 106      57.744  74.248 130.600  1.00143.50           C  
ATOM   2213  C   LEU B 106      58.036  72.863 130.054  1.00142.36           C  
ATOM   2214  O   LEU B 106      57.214  72.266 129.292  1.00156.14           O  
ATOM   2215  CB  LEU B 106      58.551  75.296 129.866  1.00142.22           C  
ATOM   2216  CG  LEU B 106      57.910  76.685 129.814  1.00150.33           C  
ATOM   2217  CD1 LEU B 106      58.832  77.421 128.833  1.00193.94           C  
ATOM   2218  CD2 LEU B 106      56.398  76.773 129.430  1.00123.51           C  
ATOM   2219  N   ASN B 107      59.163  72.307 130.466  1.00125.36           N  
ATOM   2220  CA  ASN B 107      59.322  70.921 130.119  1.00143.43           C  
ATOM   2221  C   ASN B 107      58.166  70.017 130.666  1.00132.06           C  
ATOM   2222  O   ASN B 107      57.675  69.128 129.925  1.00 96.44           O  
ATOM   2223  CB  ASN B 107      60.726  70.385 130.392  1.00171.02           C  
ATOM   2224  CG  ASN B 107      61.105  69.257 129.417  1.00205.26           C  
ATOM   2225  OD1 ASN B 107      60.779  69.301 128.218  1.00196.65           O  
ATOM   2226  ND2 ASN B 107      61.774  68.231 129.933  1.00207.20           N  
ATOM   2227  N   GLN B 108      57.691  70.302 131.905  1.00126.06           N  
ATOM   2228  CA  GLN B 108      56.591  69.545 132.583  1.00112.52           C  
ATOM   2229  C   GLN B 108      55.394  69.498 131.709  1.00108.18           C  
ATOM   2230  O   GLN B 108      54.738  68.450 131.603  1.00114.02           O  
ATOM   2231  CB  GLN B 108      56.153  70.102 133.975  1.00102.25           C  
ATOM   2232  CG  GLN B 108      55.386  69.097 134.832  1.00131.33           C  
ATOM   2233  CD  GLN B 108      56.081  67.708 134.906  1.00171.55           C  
ATOM   2234  OE1 GLN B 108      57.152  67.567 135.491  1.00208.18           O  
ATOM   2235  NE2 GLN B 108      55.474  66.690 134.303  1.00180.90           N  
ATOM   2236  N   ALA B 109      55.116  70.644 131.101  1.00114.52           N  
ATOM   2237  CA  ALA B 109      53.910  70.830 130.311  1.00139.07           C  
ATOM   2238  C   ALA B 109      53.951  69.999 129.055  1.00137.65           C  
ATOM   2239  O   ALA B 109      52.960  69.322 128.713  1.00116.41           O  
ATOM   2240  CB  ALA B 109      53.693  72.295 129.988  1.00154.44           C  
ATOM   2241  N   LEU B 110      55.105  70.023 128.395  1.00155.56           N  
ATOM   2242  CA  LEU B 110      55.309  69.187 127.211  1.00183.53           C  
ATOM   2243  C   LEU B 110      55.221  67.673 127.614  1.00156.26           C  
ATOM   2244  O   LEU B 110      54.523  66.855 126.953  1.00104.19           O  
ATOM   2245  CB  LEU B 110      56.609  69.583 126.442  1.00178.88           C  
ATOM   2246  CG  LEU B 110      56.822  70.788 125.454  1.00131.53           C  
ATOM   2247  CD1 LEU B 110      58.309  71.121 125.475  1.00147.59           C  
ATOM   2248  CD2 LEU B 110      56.344  70.634 124.001  1.00 74.31           C  
ATOM   2249  N   LEU B 111      55.862  67.325 128.733  1.00133.19           N  
ATOM   2250  CA  LEU B 111      55.870  65.954 129.189  1.00142.52           C  
ATOM   2251  C   LEU B 111      54.461  65.471 129.379  1.00161.18           C  
ATOM   2252  O   LEU B 111      54.099  64.417 128.863  1.00201.28           O  
ATOM   2253  CB  LEU B 111      56.632  65.806 130.500  1.00142.92           C  
ATOM   2254  CG  LEU B 111      58.135  66.009 130.532  1.00157.44           C  
ATOM   2255  CD1 LEU B 111      58.517  65.797 131.996  1.00176.17           C  
ATOM   2256  CD2 LEU B 111      58.934  65.119 129.561  1.00151.15           C  
ATOM   2257  N   ASP B 112      53.668  66.255 130.108  1.00189.15           N  
ATOM   2258  CA  ASP B 112      52.286  65.886 130.405  1.00216.40           C  
ATOM   2259  C   ASP B 112      51.436  65.861 129.123  1.00182.76           C  
ATOM   2260  O   ASP B 112      50.561  64.988 128.967  1.00184.75           O  
ATOM   2261  CB  ASP B 112      51.693  66.767 131.527  1.00231.03           C  
ATOM   2262  CG  ASP B 112      52.156  66.335 132.962  1.00210.60           C  
ATOM   2263  OD1 ASP B 112      53.055  65.471 133.127  1.00193.57           O  
ATOM   2264  OD2 ASP B 112      51.596  66.851 133.959  1.00170.44           O  
ATOM   2265  N   LEU B 113      51.748  66.766 128.197  1.00127.18           N  
ATOM   2266  CA  LEU B 113      51.082  66.747 126.925  1.00125.60           C  
ATOM   2267  C   LEU B 113      51.489  65.548 126.050  1.00129.86           C  
ATOM   2268  O   LEU B 113      50.599  64.902 125.473  1.00168.99           O  
ATOM   2269  CB  LEU B 113      51.201  68.081 126.207  1.00116.56           C  
ATOM   2270  CG  LEU B 113      50.366  68.326 124.920  1.00119.67           C  
ATOM   2271  CD1 LEU B 113      48.849  68.062 124.905  1.00106.21           C  
ATOM   2272  CD2 LEU B 113      50.607  69.762 124.518  1.00106.35           C  
ATOM   2273  N   HIS B 114      52.783  65.219 125.980  1.00 94.29           N  
ATOM   2274  CA  HIS B 114      53.181  63.937 125.367  1.00112.63           C  
ATOM   2275  C   HIS B 114      52.410  62.678 125.910  1.00147.33           C  
ATOM   2276  O   HIS B 114      51.913  61.837 125.108  1.00111.61           O  
ATOM   2277  CB  HIS B 114      54.676  63.715 125.508  1.00119.09           C  
ATOM   2278  CG  HIS B 114      55.184  62.601 124.648  1.00160.80           C  
ATOM   2279  ND1 HIS B 114      55.084  61.267 125.002  1.00160.76           N  
ATOM   2280  CD2 HIS B 114      55.771  62.629 123.428  1.00186.13           C  
ATOM   2281  CE1 HIS B 114      55.590  60.524 124.031  1.00186.65           C  
ATOM   2282  NE2 HIS B 114      56.015  61.326 123.066  1.00209.06           N  
ATOM   2283  N   ALA B 115      52.322  62.578 127.258  1.00201.47           N  
ATOM   2284  CA  ALA B 115      51.683  61.442 127.995  1.00176.93           C  
ATOM   2285  C   ALA B 115      50.215  61.398 127.720  1.00174.44           C  
ATOM   2286  O   ALA B 115      49.700  60.299 127.503  1.00177.36           O  
ATOM   2287  CB  ALA B 115      51.904  61.505 129.505  1.00151.69           C  
ATOM   2288  N   LEU B 116      49.561  62.579 127.739  1.00176.59           N  
ATOM   2289  CA  LEU B 116      48.165  62.734 127.285  1.00185.97           C  
ATOM   2290  C   LEU B 116      48.023  62.239 125.845  1.00187.55           C  
ATOM   2291  O   LEU B 116      47.169  61.385 125.592  1.00248.62           O  
ATOM   2292  CB  LEU B 116      47.573  64.155 127.466  1.00190.56           C  
ATOM   2293  CG  LEU B 116      46.047  64.254 127.140  1.00255.03           C  
ATOM   2294  CD1 LEU B 116      45.155  63.577 128.178  1.00260.96           C  
ATOM   2295  CD2 LEU B 116      45.496  65.661 126.855  1.00328.67           C  
ATOM   2296  N   GLY B 117      48.877  62.744 124.946  1.00157.45           N  
ATOM   2297  CA  GLY B 117      49.041  62.235 123.571  1.00167.06           C  
ATOM   2298  C   GLY B 117      49.063  60.713 123.389  1.00178.32           C  
ATOM   2299  O   GLY B 117      48.270  60.174 122.601  1.00211.74           O  
ATOM   2300  N   SER B 118      49.939  60.004 124.102  1.00158.07           N  
ATOM   2301  CA  SER B 118      49.867  58.535 124.013  1.00170.98           C  
ATOM   2302  C   SER B 118      48.678  57.819 124.714  1.00210.53           C  
ATOM   2303  O   SER B 118      48.207  56.799 124.199  1.00225.53           O  
ATOM   2304  CB  SER B 118      51.172  57.854 124.354  1.00160.10           C  
ATOM   2305  OG  SER B 118      51.112  56.478 123.978  1.00128.95           O  
ATOM   2306  N   ALA B 119      48.192  58.320 125.856  1.00232.96           N  
ATOM   2307  CA  ALA B 119      46.930  57.784 126.449  1.00209.98           C  
ATOM   2308  C   ALA B 119      45.700  58.022 125.537  1.00225.29           C  
ATOM   2309  O   ALA B 119      44.739  57.268 125.592  1.00237.69           O  
ATOM   2310  CB  ALA B 119      46.681  58.324 127.853  1.00174.32           C  
ATOM   2311  N   GLN B 120      45.759  59.067 124.700  1.00233.19           N  
ATOM   2312  CA  GLN B 120      44.771  59.356 123.634  1.00198.20           C  
ATOM   2313  C   GLN B 120      45.122  58.788 122.236  1.00210.07           C  
ATOM   2314  O   GLN B 120      44.473  59.149 121.240  1.00181.91           O  
ATOM   2315  CB  GLN B 120      44.591  60.873 123.490  1.00177.40           C  
ATOM   2316  CG  GLN B 120      44.064  61.599 124.709  1.00167.22           C  
ATOM   2317  CD  GLN B 120      42.611  61.341 124.942  1.00213.69           C  
ATOM   2318  OE1 GLN B 120      41.897  60.851 124.060  1.00244.31           O  
ATOM   2319  NE2 GLN B 120      42.147  61.690 126.131  1.00278.44           N  
ATOM   2320  N   ALA B 121      46.147  57.930 122.171  1.00234.10           N  
ATOM   2321  CA  ALA B 121      46.678  57.342 120.916  1.00266.72           C  
ATOM   2322  C   ALA B 121      46.842  58.347 119.691  1.00341.47           C  
ATOM   2323  O   ALA B 121      46.265  58.146 118.608  1.00453.04           O  
ATOM   2324  CB  ALA B 121      45.916  56.035 120.566  1.00156.72           C  
ATOM   2325  N   ASP B 122      47.622  59.424 119.898  1.00327.85           N  
ATOM   2326  CA  ASP B 122      47.870  60.474 118.866  1.00268.73           C  
ATOM   2327  C   ASP B 122      49.372  60.588 118.494  1.00235.27           C  
ATOM   2328  O   ASP B 122      50.110  61.455 119.008  1.00231.74           O  
ATOM   2329  CB  ASP B 122      47.277  61.826 119.295  1.00283.14           C  
ATOM   2330  CG  ASP B 122      47.323  62.917 118.181  1.00344.85           C  
ATOM   2331  OD1 ASP B 122      48.013  62.813 117.130  1.00362.13           O  
ATOM   2332  OD2 ASP B 122      46.642  63.935 118.390  1.00405.89           O  
ATOM   2333  N   PRO B 123      49.821  59.727 117.569  1.00194.57           N  
ATOM   2334  CA  PRO B 123      51.251  59.635 117.345  1.00180.40           C  
ATOM   2335  C   PRO B 123      51.907  60.887 116.638  1.00168.06           C  
ATOM   2336  O   PRO B 123      53.066  61.287 116.930  1.00128.98           O  
ATOM   2337  CB  PRO B 123      51.375  58.309 116.579  1.00169.84           C  
ATOM   2338  CG  PRO B 123      50.092  58.156 115.853  1.00146.86           C  
ATOM   2339  CD  PRO B 123      49.048  58.849 116.666  1.00176.61           C  
ATOM   2340  N   HIS B 124      51.180  61.552 115.754  1.00193.67           N  
ATOM   2341  CA  HIS B 124      51.785  62.736 115.116  1.00225.34           C  
ATOM   2342  C   HIS B 124      52.208  63.768 116.157  1.00207.45           C  
ATOM   2343  O   HIS B 124      53.330  64.289 116.059  1.00196.66           O  
ATOM   2344  CB  HIS B 124      50.871  63.404 114.076  1.00286.75           C  
ATOM   2345  CG  HIS B 124      51.439  64.676 113.518  1.00267.47           C  
ATOM   2346  ND1 HIS B 124      51.137  65.914 114.044  1.00236.88           N  
ATOM   2347  CD2 HIS B 124      52.337  64.895 112.526  1.00243.19           C  
ATOM   2348  CE1 HIS B 124      51.794  66.843 113.377  1.00222.23           C  
ATOM   2349  NE2 HIS B 124      52.535  66.252 112.456  1.00230.83           N  
ATOM   2350  N   LEU B 125      51.298  64.030 117.121  1.00188.33           N  
ATOM   2351  CA  LEU B 125      51.436  65.072 118.147  1.00165.68           C  
ATOM   2352  C   LEU B 125      52.668  64.797 118.950  1.00162.19           C  
ATOM   2353  O   LEU B 125      53.467  65.713 119.187  1.00150.16           O  
ATOM   2354  CB  LEU B 125      50.231  65.120 119.101  1.00189.90           C  
ATOM   2355  CG  LEU B 125      50.296  66.102 120.295  1.00210.71           C  
ATOM   2356  CD1 LEU B 125      49.864  67.476 119.814  1.00236.43           C  
ATOM   2357  CD2 LEU B 125      49.499  65.710 121.555  1.00225.44           C  
ATOM   2358  N   CYS B 126      52.809  63.526 119.345  1.00171.77           N  
ATOM   2359  CA  CYS B 126      53.962  63.041 120.102  1.00217.98           C  
ATOM   2360  C   CYS B 126      55.292  63.350 119.376  1.00214.32           C  
ATOM   2361  O   CYS B 126      56.217  63.912 119.991  1.00207.27           O  
ATOM   2362  CB  CYS B 126      53.809  61.544 120.455  1.00230.73           C  
ATOM   2363  SG  CYS B 126      52.611  61.134 121.768  1.00216.74           S  
ATOM   2364  N   ASP B 127      55.378  63.045 118.076  1.00192.93           N  
ATOM   2365  CA  ASP B 127      56.629  63.322 117.371  1.00184.64           C  
ATOM   2366  C   ASP B 127      56.908  64.805 117.167  1.00169.26           C  
ATOM   2367  O   ASP B 127      58.059  65.241 117.251  1.00164.46           O  
ATOM   2368  CB  ASP B 127      56.772  62.577 116.065  1.00208.46           C  
ATOM   2369  CG  ASP B 127      58.166  62.816 115.413  1.00249.01           C  
ATOM   2370  OD1 ASP B 127      59.269  62.570 116.017  1.00166.55           O  
ATOM   2371  OD2 ASP B 127      58.141  63.289 114.260  1.00328.88           O  
ATOM   2372  N   PHE B 128      55.861  65.576 116.906  1.00159.71           N  
ATOM   2373  CA  PHE B 128      55.986  67.037 116.800  1.00141.20           C  
ATOM   2374  C   PHE B 128      56.687  67.672 117.994  1.00133.75           C  
ATOM   2375  O   PHE B 128      57.581  68.532 117.810  1.00130.64           O  
ATOM   2376  CB  PHE B 128      54.629  67.699 116.595  1.00151.63           C  
ATOM   2377  CG  PHE B 128      54.679  69.191 116.641  1.00167.63           C  
ATOM   2378  CD1 PHE B 128      55.025  69.931 115.499  1.00206.68           C  
ATOM   2379  CD2 PHE B 128      54.393  69.865 117.834  1.00189.43           C  
ATOM   2380  CE1 PHE B 128      55.080  71.319 115.546  1.00288.17           C  
ATOM   2381  CE2 PHE B 128      54.455  71.256 117.892  1.00279.52           C  
ATOM   2382  CZ  PHE B 128      54.797  71.982 116.743  1.00330.97           C  
ATOM   2383  N   LEU B 129      56.273  67.252 119.199  1.00157.78           N  
ATOM   2384  CA  LEU B 129      56.845  67.750 120.473  1.00202.37           C  
ATOM   2385  C   LEU B 129      58.308  67.383 120.553  1.00202.14           C  
ATOM   2386  O   LEU B 129      59.163  68.177 120.966  1.00211.09           O  
ATOM   2387  CB  LEU B 129      56.124  67.183 121.721  1.00190.71           C  
ATOM   2388  CG  LEU B 129      54.618  67.259 121.984  1.00173.11           C  
ATOM   2389  CD1 LEU B 129      54.383  66.796 123.405  1.00146.83           C  
ATOM   2390  CD2 LEU B 129      54.043  68.656 121.767  1.00196.35           C  
ATOM   2391  N   GLU B 130      58.582  66.165 120.124  1.00190.05           N  
ATOM   2392  CA  GLU B 130      59.906  65.625 120.173  1.00209.82           C  
ATOM   2393  C   GLU B 130      60.867  66.481 119.253  1.00175.95           C  
ATOM   2394  O   GLU B 130      61.924  66.949 119.694  1.00142.45           O  
ATOM   2395  CB  GLU B 130      59.832  64.086 119.906  1.00259.41           C  
ATOM   2396  CG  GLU B 130      58.901  63.264 120.863  1.00239.66           C  
ATOM   2397  CD  GLU B 130      58.607  61.811 120.426  1.00262.22           C  
ATOM   2398  OE1 GLU B 130      59.351  61.249 119.591  1.00305.80           O  
ATOM   2399  OE2 GLU B 130      57.626  61.200 120.926  1.00216.13           O  
ATOM   2400  N   SER B 131      60.429  66.774 118.031  1.00175.40           N  
ATOM   2401  CA  SER B 131      61.281  67.380 116.980  1.00217.98           C  
ATOM   2402  C   SER B 131      61.790  68.806 117.232  1.00211.19           C  
ATOM   2403  O   SER B 131      62.953  69.122 116.966  1.00225.21           O  
ATOM   2404  CB  SER B 131      60.559  67.350 115.616  1.00272.37           C  
ATOM   2405  OG  SER B 131      60.618  66.056 115.027  1.00263.84           O  
ATOM   2406  N   HIS B 132      60.909  69.662 117.725  1.00184.86           N  
ATOM   2407  CA  HIS B 132      61.201  71.069 117.742  1.00159.98           C  
ATOM   2408  C   HIS B 132      61.246  71.593 119.139  1.00149.36           C  
ATOM   2409  O   HIS B 132      61.482  72.762 119.309  1.00153.05           O  
ATOM   2410  CB  HIS B 132      60.117  71.803 116.971  1.00175.72           C  
ATOM   2411  CG  HIS B 132      59.853  71.223 115.624  1.00228.57           C  
ATOM   2412  ND1 HIS B 132      60.853  71.053 114.691  1.00255.74           N  
ATOM   2413  CD2 HIS B 132      58.717  70.761 115.052  1.00243.80           C  
ATOM   2414  CE1 HIS B 132      60.340  70.518 113.597  1.00291.95           C  
ATOM   2415  NE2 HIS B 132      59.044  70.339 113.787  1.00278.79           N  
ATOM   2416  N   PHE B 133      61.017  70.750 120.141  1.00144.30           N  
ATOM   2417  CA  PHE B 133      60.721  71.265 121.481  1.00165.05           C  
ATOM   2418  C   PHE B 133      61.408  70.678 122.678  1.00183.60           C  
ATOM   2419  O   PHE B 133      62.091  71.393 123.410  1.00188.98           O  
ATOM   2420  CB  PHE B 133      59.237  71.177 121.764  1.00155.16           C  
ATOM   2421  CG  PHE B 133      58.474  72.234 121.138  1.00146.57           C  
ATOM   2422  CD1 PHE B 133      58.087  72.104 119.816  1.00163.63           C  
ATOM   2423  CD2 PHE B 133      58.153  73.369 121.856  1.00146.05           C  
ATOM   2424  CE1 PHE B 133      57.382  73.098 119.205  1.00199.53           C  
ATOM   2425  CE2 PHE B 133      57.446  74.381 121.253  1.00201.21           C  
ATOM   2426  CZ  PHE B 133      57.053  74.239 119.925  1.00220.72           C  
ATOM   2427  N   LEU B 134      61.151  69.396 122.925  1.00187.55           N  
ATOM   2428  CA  LEU B 134      61.663  68.737 124.115  1.00167.28           C  
ATOM   2429  C   LEU B 134      63.167  68.941 124.113  1.00149.27           C  
ATOM   2430  O   LEU B 134      63.738  69.257 125.148  1.00116.40           O  
ATOM   2431  CB  LEU B 134      61.314  67.241 124.120  1.00192.51           C  
ATOM   2432  CG  LEU B 134      59.887  66.694 123.924  1.00180.31           C  
ATOM   2433  CD1 LEU B 134      59.888  65.169 123.973  1.00165.21           C  
ATOM   2434  CD2 LEU B 134      58.902  67.267 124.926  1.00168.98           C  
ATOM   2435  N   ASP B 135      63.755  68.819 122.919  1.00145.63           N  
ATOM   2436  CA  ASP B 135      65.172  68.951 122.672  1.00153.76           C  
ATOM   2437  C   ASP B 135      65.737  70.357 122.951  1.00149.02           C  
ATOM   2438  O   ASP B 135      66.749  70.469 123.655  1.00166.72           O  
ATOM   2439  CB  ASP B 135      65.462  68.512 121.251  1.00170.41           C  
ATOM   2440  CG  ASP B 135      66.921  68.354 120.997  1.00221.61           C  
ATOM   2441  OD1 ASP B 135      67.549  67.620 121.779  1.00210.76           O  
ATOM   2442  OD2 ASP B 135      67.435  68.951 120.025  1.00309.92           O  
ATOM   2443  N   GLU B 136      65.086  71.411 122.438  1.00128.72           N  
ATOM   2444  CA  GLU B 136      65.463  72.806 122.751  1.00126.63           C  
ATOM   2445  C   GLU B 136      65.555  72.997 124.258  1.00121.64           C  
ATOM   2446  O   GLU B 136      66.480  73.633 124.754  1.00103.95           O  
ATOM   2447  CB  GLU B 136      64.383  73.783 122.312  1.00160.74           C  
ATOM   2448  CG  GLU B 136      64.191  74.066 120.841  1.00233.17           C  
ATOM   2449  CD  GLU B 136      63.155  75.179 120.609  1.00308.52           C  
ATOM   2450  OE1 GLU B 136      62.055  75.141 121.211  1.00324.82           O  
ATOM   2451  OE2 GLU B 136      63.428  76.108 119.818  1.00367.67           O  
ATOM   2452  N   GLU B 137      64.544  72.458 124.954  1.00131.21           N  
ATOM   2453  CA  GLU B 137      64.354  72.581 126.403  1.00148.78           C  
ATOM   2454  C   GLU B 137      65.531  71.985 127.141  1.00105.40           C  
ATOM   2455  O   GLU B 137      66.155  72.595 128.006  1.00 74.99           O  
ATOM   2456  CB  GLU B 137      63.064  71.840 126.878  1.00207.23           C  
ATOM   2457  CG  GLU B 137      61.736  72.598 126.882  1.00282.59           C  
ATOM   2458  CD  GLU B 137      61.800  73.923 127.629  1.00351.51           C  
ATOM   2459  OE1 GLU B 137      62.195  73.973 128.827  1.00417.88           O  
ATOM   2460  OE2 GLU B 137      61.453  74.932 126.993  1.00386.28           O  
ATOM   2461  N   VAL B 138      65.812  70.753 126.814  1.00 98.60           N  
ATOM   2462  CA  VAL B 138      66.784  70.073 127.585  1.00125.95           C  
ATOM   2463  C   VAL B 138      68.200  70.654 127.319  1.00142.66           C  
ATOM   2464  O   VAL B 138      68.940  70.836 128.286  1.00169.12           O  
ATOM   2465  CB  VAL B 138      66.613  68.540 127.468  1.00154.59           C  
ATOM   2466  CG1 VAL B 138      67.722  67.819 128.215  1.00208.71           C  
ATOM   2467  CG2 VAL B 138      65.239  68.085 127.990  1.00129.36           C  
ATOM   2468  N   LYS B 139      68.547  71.009 126.067  1.00148.65           N  
ATOM   2469  CA  LYS B 139      69.779  71.812 125.776  1.00173.68           C  
ATOM   2470  C   LYS B 139      69.897  73.109 126.644  1.00223.95           C  
ATOM   2471  O   LYS B 139      70.941  73.411 127.249  1.00237.79           O  
ATOM   2472  CB  LYS B 139      69.815  72.269 124.320  1.00147.45           C  
ATOM   2473  CG  LYS B 139      70.056  71.255 123.242  1.00126.19           C  
ATOM   2474  CD  LYS B 139      69.912  72.038 121.939  1.00147.96           C  
ATOM   2475  CE  LYS B 139      69.503  71.158 120.760  1.00158.73           C  
ATOM   2476  NZ  LYS B 139      68.680  71.836 119.711  1.00122.95           N  
ATOM   2477  N   LEU B 140      68.801  73.863 126.666  1.00230.05           N  
ATOM   2478  CA  LEU B 140      68.679  75.143 127.348  1.00183.69           C  
ATOM   2479  C   LEU B 140      68.729  75.039 128.881  1.00156.29           C  
ATOM   2480  O   LEU B 140      69.405  75.825 129.524  1.00122.98           O  
ATOM   2481  CB  LEU B 140      67.366  75.750 126.900  1.00188.80           C  
ATOM   2482  CG  LEU B 140      67.032  77.140 127.338  1.00208.87           C  
ATOM   2483  CD1 LEU B 140      67.962  78.110 126.628  1.00220.64           C  
ATOM   2484  CD2 LEU B 140      65.580  77.387 126.958  1.00203.89           C  
ATOM   2485  N   ILE B 141      68.009  74.061 129.439  1.00155.25           N  
ATOM   2486  CA  ILE B 141      68.084  73.648 130.871  1.00163.19           C  
ATOM   2487  C   ILE B 141      69.519  73.303 131.356  1.00148.90           C  
ATOM   2488  O   ILE B 141      69.967  73.706 132.450  1.00115.74           O  
ATOM   2489  CB  ILE B 141      67.059  72.487 131.167  1.00155.29           C  
ATOM   2490  CG1 ILE B 141      65.637  73.093 131.325  1.00146.98           C  
ATOM   2491  CG2 ILE B 141      67.516  71.557 132.320  1.00147.69           C  
ATOM   2492  CD1 ILE B 141      64.480  72.155 131.675  1.00126.28           C  
ATOM   2493  N   LYS B 142      70.230  72.551 130.524  1.00154.59           N  
ATOM   2494  CA  LYS B 142      71.601  72.195 130.819  1.00175.38           C  
ATOM   2495  C   LYS B 142      72.353  73.493 130.974  1.00186.49           C  
ATOM   2496  O   LYS B 142      73.040  73.683 131.978  1.00197.30           O  
ATOM   2497  CB  LYS B 142      72.228  71.320 129.705  1.00211.28           C  
ATOM   2498  CG  LYS B 142      73.721  70.960 129.854  1.00223.99           C  
ATOM   2499  CD  LYS B 142      74.066  70.365 131.224  1.00229.12           C  
ATOM   2500  CE  LYS B 142      75.462  69.766 131.280  1.00212.58           C  
ATOM   2501  NZ  LYS B 142      76.537  70.792 131.257  1.00183.65           N  
ATOM   2502  N   LYS B 143      72.189  74.381 129.991  1.00193.39           N  
ATOM   2503  CA  LYS B 143      72.918  75.636 129.933  1.00204.74           C  
ATOM   2504  C   LYS B 143      72.626  76.508 131.188  1.00190.39           C  
ATOM   2505  O   LYS B 143      73.566  77.001 131.865  1.00168.20           O  
ATOM   2506  CB  LYS B 143      72.655  76.294 128.558  1.00177.68           C  
ATOM   2507  CG  LYS B 143      73.196  77.674 128.336  1.00183.06           C  
ATOM   2508  CD  LYS B 143      73.486  77.779 126.861  1.00150.02           C  
ATOM   2509  CE  LYS B 143      74.983  77.746 126.709  1.00137.40           C  
ATOM   2510  NZ  LYS B 143      75.545  79.004 127.269  1.00102.60           N  
ATOM   2511  N   MET B 144      71.339  76.602 131.543  1.00158.18           N  
ATOM   2512  CA  MET B 144      70.902  77.367 132.707  1.00140.63           C  
ATOM   2513  C   MET B 144      71.565  76.845 133.952  1.00140.62           C  
ATOM   2514  O   MET B 144      72.008  77.610 134.813  1.00137.72           O  
ATOM   2515  CB  MET B 144      69.416  77.197 132.913  1.00149.38           C  
ATOM   2516  CG  MET B 144      68.542  77.980 131.988  1.00180.53           C  
ATOM   2517  SD  MET B 144      66.992  78.369 132.812  1.00229.68           S  
ATOM   2518  CE  MET B 144      66.476  79.697 131.721  1.00299.01           C  
ATOM   2519  N   GLY B 145      71.586  75.519 134.049  1.00155.67           N  
ATOM   2520  CA  GLY B 145      72.127  74.839 135.216  1.00197.23           C  
ATOM   2521  C   GLY B 145      73.582  75.194 135.389  1.00189.44           C  
ATOM   2522  O   GLY B 145      74.046  75.477 136.510  1.00155.32           O  
ATOM   2523  N   ASP B 146      74.275  75.203 134.250  1.00194.06           N  
ATOM   2524  CA  ASP B 146      75.687  75.503 134.183  1.00215.00           C  
ATOM   2525  C   ASP B 146      75.880  76.869 134.766  1.00174.64           C  
ATOM   2526  O   ASP B 146      76.590  77.058 135.774  1.00211.42           O  
ATOM   2527  CB  ASP B 146      76.199  75.432 132.738  1.00276.71           C  
ATOM   2528  CG  ASP B 146      76.278  73.998 132.206  1.00362.98           C  
ATOM   2529  OD1 ASP B 146      76.082  73.026 132.976  1.00379.86           O  
ATOM   2530  OD2 ASP B 146      76.544  73.848 130.995  1.00459.65           O  
ATOM   2531  N   HIS B 147      75.177  77.811 134.189  1.00128.83           N  
ATOM   2532  CA  HIS B 147      75.190  79.119 134.757  1.00148.54           C  
ATOM   2533  C   HIS B 147      74.989  79.164 136.326  1.00130.94           C  
ATOM   2534  O   HIS B 147      75.812  79.767 137.037  1.00117.12           O  
ATOM   2535  CB  HIS B 147      74.159  79.988 134.014  1.00202.15           C  
ATOM   2536  CG  HIS B 147      74.426  80.161 132.544  1.00207.09           C  
ATOM   2537  ND1 HIS B 147      75.634  79.845 131.950  1.00206.03           N  
ATOM   2538  CD2 HIS B 147      73.640  80.664 131.560  1.00186.67           C  
ATOM   2539  CE1 HIS B 147      75.568  80.125 130.662  1.00221.29           C  
ATOM   2540  NE2 HIS B 147      74.372  80.626 130.400  1.00207.50           N  
ATOM   2541  N   LEU B 148      73.932  78.515 136.841  1.00109.54           N  
ATOM   2542  CA  LEU B 148      73.518  78.652 138.247  1.00112.51           C  
ATOM   2543  C   LEU B 148      74.542  78.158 139.242  1.00135.04           C  
ATOM   2544  O   LEU B 148      74.798  78.789 140.298  1.00169.35           O  
ATOM   2545  CB  LEU B 148      72.235  77.876 138.508  1.00120.02           C  
ATOM   2546  CG  LEU B 148      70.894  78.555 138.882  1.00148.45           C  
ATOM   2547  CD1 LEU B 148      69.932  77.560 139.527  1.00158.29           C  
ATOM   2548  CD2 LEU B 148      70.969  79.799 139.782  1.00146.38           C  
ATOM   2549  N   THR B 149      75.092  76.995 138.927  1.00146.86           N  
ATOM   2550  CA  THR B 149      76.129  76.405 139.758  1.00170.55           C  
ATOM   2551  C   THR B 149      77.376  77.320 139.835  1.00190.16           C  
ATOM   2552  O   THR B 149      77.975  77.491 140.911  1.00184.47           O  
ATOM   2553  CB  THR B 149      76.505  75.027 139.225  1.00174.03           C  
ATOM   2554  OG1 THR B 149      75.332  74.217 139.155  1.00172.60           O  
ATOM   2555  CG2 THR B 149      77.482  74.387 140.165  1.00206.15           C  
ATOM   2556  N   ASN B 150      77.726  77.911 138.687  1.00183.72           N  
ATOM   2557  CA  ASN B 150      78.833  78.871 138.551  1.00136.85           C  
ATOM   2558  C   ASN B 150      78.653  80.199 139.218  1.00123.86           C  
ATOM   2559  O   ASN B 150      79.547  80.674 139.941  1.00 86.21           O  
ATOM   2560  CB  ASN B 150      79.229  78.994 137.110  1.00111.14           C  
ATOM   2561  CG  ASN B 150      80.083  77.840 136.746  1.00124.28           C  
ATOM   2562  OD1 ASN B 150      81.254  77.851 137.025  1.00139.78           O  
ATOM   2563  ND2 ASN B 150      79.481  76.770 136.283  1.00147.79           N  
ATOM   2564  N   ILE B 151      77.466  80.754 139.002  1.00125.35           N  
ATOM   2565  CA  ILE B 151      76.939  81.822 139.825  1.00127.70           C  
ATOM   2566  C   ILE B 151      77.149  81.575 141.333  1.00152.42           C  
ATOM   2567  O   ILE B 151      77.839  82.387 141.944  1.00151.82           O  
ATOM   2568  CB  ILE B 151      75.487  82.141 139.444  1.00108.22           C  
ATOM   2569  CG1 ILE B 151      75.503  82.984 138.194  1.00114.22           C  
ATOM   2570  CG2 ILE B 151      74.768  82.938 140.507  1.00108.99           C  
ATOM   2571  CD1 ILE B 151      74.153  82.997 137.540  1.00137.85           C  
ATOM   2572  N   GLN B 152      76.605  80.482 141.917  1.00176.33           N  
ATOM   2573  CA  GLN B 152      76.719  80.241 143.389  1.00168.67           C  
ATOM   2574  C   GLN B 152      78.134  80.124 143.827  1.00193.42           C  
ATOM   2575  O   GLN B 152      78.469  80.714 144.847  1.00221.02           O  
ATOM   2576  CB  GLN B 152      76.017  78.999 143.889  1.00147.73           C  
ATOM   2577  CG  GLN B 152      74.571  79.215 144.148  1.00178.16           C  
ATOM   2578  CD  GLN B 152      73.785  77.939 143.959  1.00250.55           C  
ATOM   2579  OE1 GLN B 152      74.017  77.159 143.013  1.00300.03           O  
ATOM   2580  NE2 GLN B 152      72.831  77.718 144.853  1.00251.58           N  
ATOM   2581  N   ARG B 153      78.955  79.381 143.064  1.00199.89           N  
ATOM   2582  CA  ARG B 153      80.379  79.218 143.396  1.00183.84           C  
ATOM   2583  C   ARG B 153      81.110  80.565 143.383  1.00153.55           C  
ATOM   2584  O   ARG B 153      82.094  80.734 144.098  1.00194.01           O  
ATOM   2585  CB  ARG B 153      81.108  78.111 142.588  1.00168.96           C  
ATOM   2586  CG  ARG B 153      81.392  78.461 141.150  1.00169.36           C  
ATOM   2587  CD  ARG B 153      82.725  77.956 140.598  1.00199.62           C  
ATOM   2588  NE  ARG B 153      83.010  76.509 140.606  1.00194.35           N  
ATOM   2589  CZ  ARG B 153      82.502  75.568 139.792  1.00171.12           C  
ATOM   2590  NH1 ARG B 153      81.558  75.823 138.881  1.00127.75           N  
ATOM   2591  NH2 ARG B 153      82.931  74.317 139.922  1.00165.27           N  
ATOM   2592  N   LEU B 154      80.597  81.533 142.632  1.00109.08           N  
ATOM   2593  CA  LEU B 154      81.216  82.858 142.627  1.00137.68           C  
ATOM   2594  C   LEU B 154      80.727  83.927 143.692  1.00129.39           C  
ATOM   2595  O   LEU B 154      81.437  84.917 144.018  1.00110.70           O  
ATOM   2596  CB  LEU B 154      81.237  83.400 141.172  1.00164.28           C  
ATOM   2597  CG  LEU B 154      82.008  82.736 139.989  1.00142.90           C  
ATOM   2598  CD1 LEU B 154      81.521  83.324 138.675  1.00143.26           C  
ATOM   2599  CD2 LEU B 154      83.518  82.930 140.071  1.00137.32           C  
ATOM   2600  N   VAL B 155      79.518  83.748 144.208  1.00133.50           N  
ATOM   2601  CA  VAL B 155      78.905  84.793 145.043  1.00185.24           C  
ATOM   2602  C   VAL B 155      79.410  84.739 146.477  1.00242.39           C  
ATOM   2603  O   VAL B 155      79.826  85.774 147.026  1.00330.85           O  
ATOM   2604  CB  VAL B 155      77.360  84.824 144.913  1.00185.87           C  
ATOM   2605  CG1 VAL B 155      76.674  85.564 146.065  1.00197.67           C  
ATOM   2606  CG2 VAL B 155      76.995  85.442 143.564  1.00151.12           C  
ATOM   2607  N   GLY B 156      79.371  83.527 147.038  1.00256.77           N  
ATOM   2608  CA  GLY B 156      79.924  83.143 148.350  1.00265.35           C  
ATOM   2609  C   GLY B 156      81.088  83.961 148.874  1.00321.27           C  
ATOM   2610  O   GLY B 156      81.031  84.425 150.005  1.00338.54           O  
ATOM   2611  N   SER B 157      82.126  84.145 148.048  1.00340.62           N  
ATOM   2612  CA  SER B 157      83.288  85.025 148.360  1.00337.32           C  
ATOM   2613  C   SER B 157      83.003  86.541 148.580  1.00384.43           C  
ATOM   2614  O   SER B 157      83.155  87.035 149.715  1.00406.40           O  
ATOM   2615  CB  SER B 157      84.475  84.817 147.381  1.00236.42           C  
ATOM   2616  OG  SER B 157      84.110  84.169 146.182  1.00121.35           O  
ATOM   2617  N   GLN B 158      82.599  87.258 147.520  1.00354.11           N  
ATOM   2618  CA  GLN B 158      82.408  88.740 147.532  1.00257.49           C  
ATOM   2619  C   GLN B 158      81.370  89.100 146.496  1.00195.60           C  
ATOM   2620  O   GLN B 158      81.654  88.973 145.304  1.00147.51           O  
ATOM   2621  CB  GLN B 158      83.721  89.436 147.175  1.00294.27           C  
ATOM   2622  CG  GLN B 158      84.516  88.685 146.108  1.00329.07           C  
ATOM   2623  CD  GLN B 158      85.941  88.422 146.519  1.00341.50           C  
ATOM   2624  OE1 GLN B 158      86.863  88.954 145.917  1.00331.30           O  
ATOM   2625  NE2 GLN B 158      86.133  87.608 147.553  1.00339.80           N  
ATOM   2626  N   ALA B 159      80.196  89.547 146.947  1.00195.65           N  
ATOM   2627  CA  ALA B 159      78.944  89.462 146.139  1.00272.60           C  
ATOM   2628  C   ALA B 159      78.935  90.076 144.695  1.00278.57           C  
ATOM   2629  O   ALA B 159      78.713  89.378 143.645  1.00293.50           O  
ATOM   2630  CB  ALA B 159      77.759  89.963 146.970  1.00260.90           C  
ATOM   2631  N   GLY B 160      79.198  91.378 144.654  1.00252.22           N  
ATOM   2632  CA  GLY B 160      79.251  92.118 143.401  1.00205.18           C  
ATOM   2633  C   GLY B 160      80.272  91.561 142.409  1.00201.98           C  
ATOM   2634  O   GLY B 160      79.979  91.516 141.217  1.00179.81           O  
ATOM   2635  N   LEU B 161      81.448  91.126 142.889  1.00179.43           N  
ATOM   2636  CA  LEU B 161      82.550  90.688 142.015  1.00133.58           C  
ATOM   2637  C   LEU B 161      82.198  89.499 141.176  1.00130.71           C  
ATOM   2638  O   LEU B 161      82.392  89.521 139.963  1.00112.24           O  
ATOM   2639  CB  LEU B 161      83.785  90.337 142.809  1.00138.98           C  
ATOM   2640  CG  LEU B 161      84.926  89.956 141.860  1.00158.08           C  
ATOM   2641  CD1 LEU B 161      85.525  91.182 141.164  1.00151.85           C  
ATOM   2642  CD2 LEU B 161      85.961  89.144 142.625  1.00213.99           C  
ATOM   2643  N   GLY B 162      81.722  88.448 141.837  1.00159.21           N  
ATOM   2644  CA  GLY B 162      81.160  87.288 141.137  1.00228.00           C  
ATOM   2645  C   GLY B 162      80.103  87.653 140.088  1.00246.81           C  
ATOM   2646  O   GLY B 162      80.152  87.188 138.917  1.00184.59           O  
ATOM   2647  N   GLU B 163      79.156  88.491 140.512  1.00273.11           N  
ATOM   2648  CA  GLU B 163      78.082  88.953 139.647  1.00257.10           C  
ATOM   2649  C   GLU B 163      78.617  89.681 138.392  1.00196.44           C  
ATOM   2650  O   GLU B 163      78.153  89.410 137.281  1.00190.76           O  
ATOM   2651  CB  GLU B 163      77.073  89.809 140.435  1.00304.09           C  
ATOM   2652  CG  GLU B 163      75.753  90.048 139.696  1.00366.31           C  
ATOM   2653  CD  GLU B 163      74.694  90.778 140.507  1.00393.21           C  
ATOM   2654  OE1 GLU B 163      75.023  91.791 141.170  1.00423.04           O  
ATOM   2655  OE2 GLU B 163      73.518  90.336 140.469  1.00395.33           O  
ATOM   2656  N   TYR B 164      79.584  90.584 138.565  1.00136.08           N  
ATOM   2657  CA  TYR B 164      80.109  91.326 137.428  1.00129.42           C  
ATOM   2658  C   TYR B 164      80.847  90.413 136.444  1.00141.64           C  
ATOM   2659  O   TYR B 164      80.629  90.507 135.216  1.00143.00           O  
ATOM   2660  CB  TYR B 164      80.995  92.505 137.853  1.00130.04           C  
ATOM   2661  CG  TYR B 164      81.811  93.090 136.694  1.00145.83           C  
ATOM   2662  CD1 TYR B 164      81.221  93.940 135.741  1.00134.48           C  
ATOM   2663  CD2 TYR B 164      83.172  92.756 136.528  1.00165.96           C  
ATOM   2664  CE1 TYR B 164      81.961  94.447 134.675  1.00139.16           C  
ATOM   2665  CE2 TYR B 164      83.920  93.247 135.460  1.00167.26           C  
ATOM   2666  CZ  TYR B 164      83.320  94.092 134.536  1.00161.15           C  
ATOM   2667  OH  TYR B 164      84.085  94.580 133.487  1.00150.65           O  
ATOM   2668  N   LEU B 165      81.719  89.548 136.976  1.00148.87           N  
ATOM   2669  CA  LEU B 165      82.572  88.718 136.112  1.00133.53           C  
ATOM   2670  C   LEU B 165      81.726  87.773 135.367  1.00143.41           C  
ATOM   2671  O   LEU B 165      82.053  87.533 134.206  1.00104.36           O  
ATOM   2672  CB  LEU B 165      83.679  87.965 136.848  1.00127.23           C  
ATOM   2673  CG  LEU B 165      84.804  88.965 137.119  1.00136.10           C  
ATOM   2674  CD1 LEU B 165      85.869  88.557 138.154  1.00147.82           C  
ATOM   2675  CD2 LEU B 165      85.409  89.394 135.797  1.00115.51           C  
ATOM   2676  N   PHE B 166      80.654  87.285 136.040  1.00164.25           N  
ATOM   2677  CA  PHE B 166      79.616  86.433 135.429  1.00180.63           C  
ATOM   2678  C   PHE B 166      78.975  87.027 134.164  1.00185.33           C  
ATOM   2679  O   PHE B 166      79.011  86.424 133.080  1.00173.28           O  
ATOM   2680  CB  PHE B 166      78.523  85.857 136.387  1.00139.08           C  
ATOM   2681  CG  PHE B 166      77.816  84.696 135.740  1.00181.24           C  
ATOM   2682  CD1 PHE B 166      78.421  83.424 135.715  1.00213.27           C  
ATOM   2683  CD2 PHE B 166      76.666  84.885 134.975  1.00191.52           C  
ATOM   2684  CE1 PHE B 166      77.847  82.346 135.028  1.00191.46           C  
ATOM   2685  CE2 PHE B 166      76.086  83.821 134.279  1.00207.48           C  
ATOM   2686  CZ  PHE B 166      76.669  82.551 134.318  1.00209.27           C  
ATOM   2687  N   GLU B 167      78.407  88.218 134.305  1.00183.02           N  
ATOM   2688  CA  GLU B 167      77.810  88.918 133.165  1.00160.59           C  
ATOM   2689  C   GLU B 167      78.824  89.156 132.041  1.00133.51           C  
ATOM   2690  O   GLU B 167      78.498  89.009 130.872  1.00111.48           O  
ATOM   2691  CB  GLU B 167      77.227  90.262 133.597  1.00205.04           C  
ATOM   2692  CG  GLU B 167      76.615  91.056 132.437  1.00329.27           C  
ATOM   2693  CD  GLU B 167      77.534  92.080 131.734  1.00462.96           C  
ATOM   2694  OE1 GLU B 167      78.497  92.559 132.360  1.00500.00           O  
ATOM   2695  OE2 GLU B 167      77.270  92.435 130.554  1.00500.00           O  
ATOM   2696  N   ARG B 168      80.041  89.558 132.405  1.00117.97           N  
ATOM   2697  CA  ARG B 168      81.008  90.036 131.448  1.00104.79           C  
ATOM   2698  C   ARG B 168      81.592  88.899 130.697  1.00118.69           C  
ATOM   2699  O   ARG B 168      81.676  88.952 129.446  1.00114.13           O  
ATOM   2700  CB  ARG B 168      82.104  90.717 132.212  1.00101.33           C  
ATOM   2701  CG  ARG B 168      81.807  92.167 132.361  1.00110.25           C  
ATOM   2702  CD  ARG B 168      82.039  92.891 131.034  1.00142.11           C  
ATOM   2703  NE  ARG B 168      80.837  93.530 130.487  1.00190.06           N  
ATOM   2704  CZ  ARG B 168      80.439  93.532 129.207  1.00195.83           C  
ATOM   2705  NH1 ARG B 168      81.092  92.830 128.280  1.00193.06           N  
ATOM   2706  NH2 ARG B 168      79.323  94.209 128.875  1.00175.72           N  
ATOM   2707  N   LEU B 169      81.925  87.872 131.492  1.00117.90           N  
ATOM   2708  CA  LEU B 169      82.833  86.821 131.112  1.00111.31           C  
ATOM   2709  C   LEU B 169      82.171  85.459 130.850  1.00 93.04           C  
ATOM   2710  O   LEU B 169      82.808  84.543 130.357  1.00 89.32           O  
ATOM   2711  CB  LEU B 169      84.034  86.798 132.079  1.00105.75           C  
ATOM   2712  CG  LEU B 169      85.176  87.839 131.894  1.00115.90           C  
ATOM   2713  CD1 LEU B 169      86.358  87.215 132.569  1.00120.08           C  
ATOM   2714  CD2 LEU B 169      85.707  88.225 130.494  1.00114.39           C  
ATOM   2715  N   THR B 170      80.882  85.346 131.111  1.00 90.04           N  
ATOM   2716  CA  THR B 170      80.142  84.233 130.548  1.00126.70           C  
ATOM   2717  C   THR B 170      79.298  84.694 129.348  1.00126.91           C  
ATOM   2718  O   THR B 170      79.300  84.126 128.253  1.00121.13           O  
ATOM   2719  CB  THR B 170      79.390  83.461 131.657  1.00162.72           C  
ATOM   2720  OG1 THR B 170      80.369  82.809 132.479  1.00197.04           O  
ATOM   2721  CG2 THR B 170      78.474  82.372 131.086  1.00239.57           C  
ATOM   2722  N   LEU B 171      78.617  85.787 129.554  1.00153.77           N  
ATOM   2723  CA  LEU B 171      77.701  86.299 128.563  1.00188.58           C  
ATOM   2724  C   LEU B 171      78.304  87.645 127.952  1.00172.75           C  
ATOM   2725  O   LEU B 171      78.070  88.120 126.799  1.00106.04           O  
ATOM   2726  CB  LEU B 171      76.347  86.440 129.316  1.00210.27           C  
ATOM   2727  CG  LEU B 171      76.043  85.553 130.594  1.00144.65           C  
ATOM   2728  CD1 LEU B 171      75.152  86.261 131.627  1.00149.00           C  
ATOM   2729  CD2 LEU B 171      75.512  84.169 130.243  1.00113.11           C  
TER    2730      LEU B 171                                                      
ATOM   2731  N   SER C   2      70.806 141.553 111.466  1.00149.33           N  
ATOM   2732  CA  SER C   2      71.156 140.653 110.308  1.00199.23           C  
ATOM   2733  C   SER C   2      69.948 140.392 109.416  1.00199.75           C  
ATOM   2734  O   SER C   2      68.851 140.127 109.924  1.00210.09           O  
ATOM   2735  CB  SER C   2      71.705 139.305 110.802  1.00255.18           C  
ATOM   2736  OG  SER C   2      71.377 138.224 109.909  1.00344.76           O  
ATOM   2737  N   GLN C   3      70.155 140.410 108.098  1.00195.08           N  
ATOM   2738  CA  GLN C   3      69.020 140.347 107.168  1.00187.63           C  
ATOM   2739  C   GLN C   3      68.431 138.967 106.997  1.00166.11           C  
ATOM   2740  O   GLN C   3      67.330 138.844 106.454  1.00150.20           O  
ATOM   2741  CB  GLN C   3      69.345 140.955 105.810  1.00207.68           C  
ATOM   2742  CG  GLN C   3      70.270 140.134 104.934  1.00230.96           C  
ATOM   2743  CD  GLN C   3      70.642 140.872 103.655  1.00271.06           C  
ATOM   2744  OE1 GLN C   3      69.876 141.698 103.137  1.00274.27           O  
ATOM   2745  NE2 GLN C   3      71.828 140.578 103.138  1.00285.23           N  
ATOM   2746  N   ILE C   4      69.156 137.950 107.459  1.00147.72           N  
ATOM   2747  CA  ILE C   4      68.651 136.564 107.421  1.00160.80           C  
ATOM   2748  C   ILE C   4      67.939 136.053 108.724  1.00181.87           C  
ATOM   2749  O   ILE C   4      67.231 135.036 108.689  1.00216.61           O  
ATOM   2750  CB  ILE C   4      69.733 135.568 106.923  1.00151.07           C  
ATOM   2751  CG1 ILE C   4      70.773 135.329 108.031  1.00217.98           C  
ATOM   2752  CG2 ILE C   4      70.418 136.123 105.690  1.00105.24           C  
ATOM   2753  CD1 ILE C   4      71.119 133.874 108.369  1.00282.21           C  
ATOM   2754  N   ARG C   5      68.124 136.738 109.859  1.00174.95           N  
ATOM   2755  CA  ARG C   5      67.482 136.348 111.148  1.00183.02           C  
ATOM   2756  C   ARG C   5      65.947 136.314 111.086  1.00207.09           C  
ATOM   2757  O   ARG C   5      65.338 137.223 110.516  1.00243.21           O  
ATOM   2758  CB  ARG C   5      67.921 137.313 112.269  1.00180.15           C  
ATOM   2759  CG  ARG C   5      67.299 137.078 113.650  1.00163.44           C  
ATOM   2760  CD  ARG C   5      67.460 138.322 114.501  1.00155.33           C  
ATOM   2761  NE  ARG C   5      67.488 138.023 115.922  1.00162.25           N  
ATOM   2762  CZ  ARG C   5      68.556 138.126 116.726  1.00200.40           C  
ATOM   2763  NH1 ARG C   5      69.759 138.541 116.276  1.00163.44           N  
ATOM   2764  NH2 ARG C   5      68.404 137.817 118.025  1.00288.01           N  
ATOM   2765  N   GLN C   6      65.316 135.300 111.682  1.00184.70           N  
ATOM   2766  CA  GLN C   6      63.855 135.358 111.820  1.00187.61           C  
ATOM   2767  C   GLN C   6      63.321 134.720 113.072  1.00226.64           C  
ATOM   2768  O   GLN C   6      63.602 133.547 113.304  1.00255.37           O  
ATOM   2769  CB  GLN C   6      63.214 134.674 110.645  1.00154.22           C  
ATOM   2770  CG  GLN C   6      61.725 134.768 110.597  1.00123.88           C  
ATOM   2771  CD  GLN C   6      61.227 134.336 109.258  1.00147.70           C  
ATOM   2772  OE1 GLN C   6      61.869 133.589 108.461  1.00116.29           O  
ATOM   2773  NE2 GLN C   6      60.056 134.813 108.975  1.00214.69           N  
ATOM   2774  N   ASN C   7      62.495 135.467 113.821  1.00242.02           N  
ATOM   2775  CA  ASN C   7      61.838 134.982 115.055  1.00254.21           C  
ATOM   2776  C   ASN C   7      62.823 134.359 116.084  1.00258.24           C  
ATOM   2777  O   ASN C   7      62.552 133.330 116.722  1.00225.73           O  
ATOM   2778  CB  ASN C   7      60.653 134.041 114.731  1.00244.18           C  
ATOM   2779  CG  ASN C   7      59.957 133.510 115.988  1.00227.56           C  
ATOM   2780  OD1 ASN C   7      59.526 134.289 116.831  1.00240.08           O  
ATOM   2781  ND2 ASN C   7      59.888 132.183 116.135  1.00199.38           N  
ATOM   2782  N   TYR C   8      63.967 135.015 116.242  1.00232.83           N  
ATOM   2783  CA  TYR C   8      65.024 134.543 117.119  1.00181.74           C  
ATOM   2784  C   TYR C   8      65.253 135.624 118.145  1.00162.59           C  
ATOM   2785  O   TYR C   8      65.817 136.658 117.794  1.00163.83           O  
ATOM   2786  CB  TYR C   8      66.267 134.333 116.278  1.00178.80           C  
ATOM   2787  CG  TYR C   8      67.359 133.505 116.914  1.00195.82           C  
ATOM   2788  CD1 TYR C   8      67.154 132.146 117.251  1.00196.85           C  
ATOM   2789  CD2 TYR C   8      68.633 134.053 117.115  1.00194.70           C  
ATOM   2790  CE1 TYR C   8      68.182 131.380 117.805  1.00163.57           C  
ATOM   2791  CE2 TYR C   8      69.664 133.296 117.663  1.00172.58           C  
ATOM   2792  CZ  TYR C   8      69.438 131.970 117.998  1.00161.91           C  
ATOM   2793  OH  TYR C   8      70.470 131.253 118.548  1.00149.74           O  
ATOM   2794  N   SER C   9      64.780 135.417 119.385  1.00153.52           N  
ATOM   2795  CA  SER C   9      64.744 136.498 120.395  1.00145.35           C  
ATOM   2796  C   SER C   9      66.136 136.748 120.889  1.00162.43           C  
ATOM   2797  O   SER C   9      66.992 135.842 120.860  1.00125.81           O  
ATOM   2798  CB  SER C   9      63.831 136.204 121.592  1.00137.98           C  
ATOM   2799  OG  SER C   9      64.357 135.159 122.414  1.00136.46           O  
ATOM   2800  N   THR C  10      66.340 137.990 121.331  1.00201.03           N  
ATOM   2801  CA  THR C  10      67.610 138.449 121.886  1.00213.95           C  
ATOM   2802  C   THR C  10      67.989 137.609 123.153  1.00189.80           C  
ATOM   2803  O   THR C  10      69.192 137.279 123.348  1.00117.94           O  
ATOM   2804  CB  THR C  10      67.568 139.989 122.119  1.00213.49           C  
ATOM   2805  OG1 THR C  10      66.532 140.290 123.064  1.00241.88           O  
ATOM   2806  CG2 THR C  10      67.304 140.786 120.763  1.00153.39           C  
ATOM   2807  N   GLU C  11      66.954 137.227 123.943  1.00214.90           N  
ATOM   2808  CA  GLU C  11      67.075 136.337 125.152  1.00205.58           C  
ATOM   2809  C   GLU C  11      67.618 134.997 124.751  1.00174.24           C  
ATOM   2810  O   GLU C  11      68.547 134.496 125.397  1.00179.48           O  
ATOM   2811  CB  GLU C  11      65.750 136.087 125.955  1.00185.40           C  
ATOM   2812  CG  GLU C  11      65.231 137.233 126.828  1.00214.46           C  
ATOM   2813  CD  GLU C  11      64.671 138.411 126.007  1.00262.08           C  
ATOM   2814  OE1 GLU C  11      64.369 138.215 124.798  1.00321.63           O  
ATOM   2815  OE2 GLU C  11      64.520 139.534 126.558  1.00225.37           O  
ATOM   2816  N   VAL C  12      67.034 134.429 123.689  1.00146.91           N  
ATOM   2817  CA  VAL C  12      67.417 133.096 123.220  1.00153.39           C  
ATOM   2818  C   VAL C  12      68.897 133.128 122.833  1.00149.88           C  
ATOM   2819  O   VAL C  12      69.692 132.285 123.312  1.00124.57           O  
ATOM   2820  CB  VAL C  12      66.461 132.538 122.116  1.00141.56           C  
ATOM   2821  CG1 VAL C  12      67.121 131.465 121.269  1.00140.53           C  
ATOM   2822  CG2 VAL C  12      65.228 131.920 122.752  1.00134.41           C  
ATOM   2823  N   GLU C  13      69.245 134.146 122.037  1.00144.49           N  
ATOM   2824  CA  GLU C  13      70.583 134.329 121.496  1.00149.69           C  
ATOM   2825  C   GLU C  13      71.592 134.214 122.647  1.00132.23           C  
ATOM   2826  O   GLU C  13      72.482 133.322 122.642  1.00 84.60           O  
ATOM   2827  CB  GLU C  13      70.656 135.679 120.720  1.00187.50           C  
ATOM   2828  CG  GLU C  13      71.935 135.973 119.902  1.00252.48           C  
ATOM   2829  CD  GLU C  13      71.926 137.327 119.120  1.00251.23           C  
ATOM   2830  OE1 GLU C  13      70.934 138.086 119.192  1.00316.16           O  
ATOM   2831  OE2 GLU C  13      72.916 137.662 118.418  1.00185.01           O  
ATOM   2832  N   ALA C  14      71.386 135.066 123.658  1.00157.83           N  
ATOM   2833  CA  ALA C  14      72.287 135.155 124.816  1.00176.21           C  
ATOM   2834  C   ALA C  14      72.333 133.854 125.601  1.00167.68           C  
ATOM   2835  O   ALA C  14      73.426 133.384 125.926  1.00204.86           O  
ATOM   2836  CB  ALA C  14      71.925 136.331 125.727  1.00191.85           C  
ATOM   2837  N   ALA C  15      71.161 133.265 125.865  1.00133.61           N  
ATOM   2838  CA  ALA C  15      71.077 132.026 126.623  1.00121.75           C  
ATOM   2839  C   ALA C  15      71.787 130.865 125.908  1.00139.77           C  
ATOM   2840  O   ALA C  15      72.472 130.036 126.576  1.00157.47           O  
ATOM   2841  CB  ALA C  15      69.647 131.689 126.909  1.00101.83           C  
ATOM   2842  N   VAL C  16      71.647 130.827 124.571  1.00130.40           N  
ATOM   2843  CA  VAL C  16      72.386 129.870 123.719  1.00131.34           C  
ATOM   2844  C   VAL C  16      73.898 130.056 123.945  1.00 99.55           C  
ATOM   2845  O   VAL C  16      74.682 129.124 124.265  1.00 58.84           O  
ATOM   2846  CB  VAL C  16      71.994 129.968 122.195  1.00146.85           C  
ATOM   2847  CG1 VAL C  16      72.962 129.194 121.319  1.00174.34           C  
ATOM   2848  CG2 VAL C  16      70.607 129.411 121.908  1.00134.68           C  
ATOM   2849  N   ASN C  17      74.325 131.284 123.809  1.00 96.39           N  
ATOM   2850  CA  ASN C  17      75.696 131.438 124.043  1.00139.98           C  
ATOM   2851  C   ASN C  17      76.173 130.935 125.446  1.00172.66           C  
ATOM   2852  O   ASN C  17      77.251 130.368 125.518  1.00209.81           O  
ATOM   2853  CB  ASN C  17      76.166 132.835 123.687  1.00155.48           C  
ATOM   2854  CG  ASN C  17      76.305 133.057 122.183  1.00141.38           C  
ATOM   2855  OD1 ASN C  17      76.856 132.255 121.391  1.00104.77           O  
ATOM   2856  ND2 ASN C  17      75.833 134.207 121.792  1.00174.77           N  
ATOM   2857  N   ARG C  18      75.418 131.087 126.541  1.00186.25           N  
ATOM   2858  CA  ARG C  18      75.938 130.498 127.797  1.00167.90           C  
ATOM   2859  C   ARG C  18      75.880 129.002 127.710  1.00154.62           C  
ATOM   2860  O   ARG C  18      76.769 128.339 128.259  1.00251.91           O  
ATOM   2861  CB  ARG C  18      75.361 131.053 129.106  1.00180.13           C  
ATOM   2862  CG  ARG C  18      76.111 132.287 129.669  1.00164.86           C  
ATOM   2863  CD  ARG C  18      75.201 133.162 130.559  1.00219.53           C  
ATOM   2864  NE  ARG C  18      73.738 132.902 130.391  1.00288.97           N  
ATOM   2865  CZ  ARG C  18      72.846 133.671 129.740  1.00284.05           C  
ATOM   2866  NH1 ARG C  18      73.218 134.830 129.200  1.00306.44           N  
ATOM   2867  NH2 ARG C  18      71.556 133.290 129.660  1.00202.77           N  
ATOM   2868  N   LEU C  19      74.938 128.458 126.942  1.00111.10           N  
ATOM   2869  CA  LEU C  19      75.002 127.011 126.684  1.00130.72           C  
ATOM   2870  C   LEU C  19      76.267 126.601 125.896  1.00115.25           C  
ATOM   2871  O   LEU C  19      76.899 125.532 126.165  1.00142.39           O  
ATOM   2872  CB  LEU C  19      73.729 126.443 126.027  1.00168.69           C  
ATOM   2873  CG  LEU C  19      73.721 124.902 125.734  1.00191.88           C  
ATOM   2874  CD1 LEU C  19      73.671 124.043 126.994  1.00172.45           C  
ATOM   2875  CD2 LEU C  19      72.646 124.443 124.752  1.00193.71           C  
ATOM   2876  N   VAL C  20      76.642 127.453 124.954  1.00 81.82           N  
ATOM   2877  CA  VAL C  20      77.845 127.218 124.179  1.00 95.30           C  
ATOM   2878  C   VAL C  20      79.099 127.072 125.112  1.00100.73           C  
ATOM   2879  O   VAL C  20      79.884 126.078 125.055  1.00 90.60           O  
ATOM   2880  CB  VAL C  20      77.975 128.360 123.156  1.00 95.25           C  
ATOM   2881  CG1 VAL C  20      79.395 128.529 122.654  1.00123.56           C  
ATOM   2882  CG2 VAL C  20      77.024 128.149 122.004  1.00 87.68           C  
ATOM   2883  N   ASN C  21      79.240 128.085 125.962  1.00102.15           N  
ATOM   2884  CA  ASN C  21      80.230 128.183 127.027  1.00122.25           C  
ATOM   2885  C   ASN C  21      80.269 126.882 127.944  1.00115.79           C  
ATOM   2886  O   ASN C  21      81.338 126.345 128.227  1.00 85.69           O  
ATOM   2887  CB  ASN C  21      79.931 129.541 127.754  1.00164.38           C  
ATOM   2888  CG  ASN C  21      81.007 129.993 128.729  1.00231.31           C  
ATOM   2889  OD1 ASN C  21      81.073 129.502 129.856  1.00314.62           O  
ATOM   2890  ND2 ASN C  21      81.812 130.990 128.328  1.00250.23           N  
ATOM   2891  N   LEU C  22      79.102 126.359 128.348  1.00138.67           N  
ATOM   2892  CA  LEU C  22      79.001 125.167 129.215  1.00126.81           C  
ATOM   2893  C   LEU C  22      79.474 123.968 128.510  1.00135.76           C  
ATOM   2894  O   LEU C  22      80.196 123.226 129.125  1.00166.82           O  
ATOM   2895  CB  LEU C  22      77.585 124.885 129.701  1.00135.46           C  
ATOM   2896  CG  LEU C  22      77.101 125.608 130.957  1.00181.12           C  
ATOM   2897  CD1 LEU C  22      77.592 127.047 131.112  1.00219.68           C  
ATOM   2898  CD2 LEU C  22      75.577 125.580 130.937  1.00223.15           C  
ATOM   2899  N   TYR C  23      79.092 123.772 127.241  1.00140.08           N  
ATOM   2900  CA  TYR C  23      79.626 122.645 126.448  1.00144.68           C  
ATOM   2901  C   TYR C  23      81.130 122.651 126.281  1.00136.84           C  
ATOM   2902  O   TYR C  23      81.791 121.587 126.375  1.00106.49           O  
ATOM   2903  CB  TYR C  23      79.008 122.570 125.071  1.00154.66           C  
ATOM   2904  CG  TYR C  23      77.836 121.641 125.014  1.00172.74           C  
ATOM   2905  CD1 TYR C  23      76.574 122.091 125.385  1.00185.73           C  
ATOM   2906  CD2 TYR C  23      77.980 120.290 124.590  1.00159.24           C  
ATOM   2907  CE1 TYR C  23      75.472 121.242 125.308  1.00198.63           C  
ATOM   2908  CE2 TYR C  23      76.885 119.423 124.510  1.00141.55           C  
ATOM   2909  CZ  TYR C  23      75.638 119.904 124.875  1.00173.45           C  
ATOM   2910  OH  TYR C  23      74.539 119.083 124.813  1.00196.14           O  
ATOM   2911  N   LEU C  24      81.651 123.847 126.032  1.00134.00           N  
ATOM   2912  CA  LEU C  24      83.077 124.013 125.871  1.00145.50           C  
ATOM   2913  C   LEU C  24      83.868 123.872 127.163  1.00140.40           C  
ATOM   2914  O   LEU C  24      84.943 123.239 127.155  1.00133.94           O  
ATOM   2915  CB  LEU C  24      83.372 125.303 125.160  1.00166.28           C  
ATOM   2916  CG  LEU C  24      82.979 125.151 123.700  1.00216.97           C  
ATOM   2917  CD1 LEU C  24      83.012 126.516 123.036  1.00299.74           C  
ATOM   2918  CD2 LEU C  24      83.872 124.146 122.974  1.00236.73           C  
ATOM   2919  N   ARG C  25      83.314 124.429 128.253  1.00130.34           N  
ATOM   2920  CA  ARG C  25      83.780 124.171 129.624  1.00122.94           C  
ATOM   2921  C   ARG C  25      83.897 122.659 129.885  1.00112.69           C  
ATOM   2922  O   ARG C  25      84.908 122.212 130.427  1.00 88.40           O  
ATOM   2923  CB  ARG C  25      82.869 124.818 130.682  1.00136.48           C  
ATOM   2924  CG  ARG C  25      83.608 124.950 131.993  1.00192.73           C  
ATOM   2925  CD  ARG C  25      82.802 124.989 133.290  1.00257.74           C  
ATOM   2926  NE  ARG C  25      83.687 124.584 134.409  1.00316.14           N  
ATOM   2927  CZ  ARG C  25      83.550 124.880 135.713  1.00302.93           C  
ATOM   2928  NH1 ARG C  25      82.543 125.632 136.160  1.00273.99           N  
ATOM   2929  NH2 ARG C  25      84.454 124.416 136.588  1.00265.21           N  
ATOM   2930  N   ALA C  26      82.865 121.911 129.463  1.00115.59           N  
ATOM   2931  CA  ALA C  26      82.723 120.448 129.613  1.00104.96           C  
ATOM   2932  C   ALA C  26      83.700 119.651 128.846  1.00104.46           C  
ATOM   2933  O   ALA C  26      84.279 118.735 129.419  1.00 98.35           O  
ATOM   2934  CB  ALA C  26      81.351 119.986 129.192  1.00113.50           C  
ATOM   2935  N   SER C  27      83.832 119.943 127.552  1.00104.46           N  
ATOM   2936  CA  SER C  27      84.924 119.375 126.770  1.00134.26           C  
ATOM   2937  C   SER C  27      86.285 119.570 127.460  1.00144.61           C  
ATOM   2938  O   SER C  27      87.071 118.610 127.555  1.00168.48           O  
ATOM   2939  CB  SER C  27      84.999 119.995 125.377  1.00171.31           C  
ATOM   2940  OG  SER C  27      86.101 119.465 124.619  1.00231.27           O  
ATOM   2941  N   TYR C  28      86.562 120.795 127.923  1.00120.26           N  
ATOM   2942  CA  TYR C  28      87.830 121.108 128.548  1.00 95.44           C  
ATOM   2943  C   TYR C  28      87.972 120.395 129.910  1.00 99.03           C  
ATOM   2944  O   TYR C  28      89.064 119.897 130.228  1.00 96.72           O  
ATOM   2945  CB  TYR C  28      87.945 122.594 128.623  1.00 97.35           C  
ATOM   2946  CG  TYR C  28      89.166 123.109 129.298  1.00130.98           C  
ATOM   2947  CD1 TYR C  28      90.451 122.761 128.864  1.00128.47           C  
ATOM   2948  CD2 TYR C  28      89.037 124.004 130.389  1.00180.18           C  
ATOM   2949  CE1 TYR C  28      91.577 123.282 129.532  1.00192.02           C  
ATOM   2950  CE2 TYR C  28      90.142 124.525 131.048  1.00204.31           C  
ATOM   2951  CZ  TYR C  28      91.404 124.182 130.642  1.00215.25           C  
ATOM   2952  OH  TYR C  28      92.425 124.775 131.379  1.00200.37           O  
ATOM   2953  N   THR C  29      86.872 120.312 130.675  1.00108.76           N  
ATOM   2954  CA  THR C  29      86.773 119.457 131.902  1.00106.00           C  
ATOM   2955  C   THR C  29      87.080 117.932 131.665  1.00 94.13           C  
ATOM   2956  O   THR C  29      87.863 117.311 132.412  1.00 70.50           O  
ATOM   2957  CB  THR C  29      85.426 119.704 132.640  1.00101.89           C  
ATOM   2958  OG1 THR C  29      85.325 121.089 133.031  1.00 87.21           O  
ATOM   2959  CG2 THR C  29      85.326 118.842 133.854  1.00111.13           C  
ATOM   2960  N   TYR C  30      86.478 117.371 130.612  1.00 97.41           N  
ATOM   2961  CA  TYR C  30      86.864 116.049 130.048  1.00 98.51           C  
ATOM   2962  C   TYR C  30      88.344 115.831 129.673  1.00 87.58           C  
ATOM   2963  O   TYR C  30      88.889 114.730 129.870  1.00 72.21           O  
ATOM   2964  CB  TYR C  30      85.936 115.660 128.876  1.00107.54           C  
ATOM   2965  CG  TYR C  30      84.577 115.347 129.413  1.00120.25           C  
ATOM   2966  CD1 TYR C  30      84.460 114.664 130.622  1.00133.93           C  
ATOM   2967  CD2 TYR C  30      83.422 115.737 128.756  1.00128.71           C  
ATOM   2968  CE1 TYR C  30      83.240 114.348 131.154  1.00161.89           C  
ATOM   2969  CE2 TYR C  30      82.176 115.434 129.295  1.00164.19           C  
ATOM   2970  CZ  TYR C  30      82.094 114.739 130.499  1.00179.11           C  
ATOM   2971  OH  TYR C  30      80.883 114.400 131.082  1.00231.64           O  
ATOM   2972  N   LEU C  31      88.969 116.864 129.112  1.00 88.58           N  
ATOM   2973  CA  LEU C  31      90.391 116.827 128.818  1.00100.60           C  
ATOM   2974  C   LEU C  31      91.138 116.651 130.092  1.00 99.23           C  
ATOM   2975  O   LEU C  31      91.999 115.780 130.160  1.00116.11           O  
ATOM   2976  CB  LEU C  31      90.920 118.107 128.160  1.00128.09           C  
ATOM   2977  CG  LEU C  31      92.473 118.137 128.057  1.00142.81           C  
ATOM   2978  CD1 LEU C  31      92.953 117.504 126.735  1.00139.45           C  
ATOM   2979  CD2 LEU C  31      93.102 119.513 128.355  1.00121.56           C  
ATOM   2980  N   SER C  32      90.844 117.497 131.078  1.00 97.99           N  
ATOM   2981  CA  SER C  32      91.563 117.454 132.325  1.00125.74           C  
ATOM   2982  C   SER C  32      91.407 116.043 132.929  1.00143.06           C  
ATOM   2983  O   SER C  32      92.422 115.438 133.337  1.00178.47           O  
ATOM   2984  CB  SER C  32      91.108 118.579 133.269  1.00141.48           C  
ATOM   2985  OG  SER C  32      91.249 118.245 134.654  1.00214.42           O  
ATOM   2986  N   LEU C  33      90.170 115.513 132.945  1.00121.24           N  
ATOM   2987  CA  LEU C  33      89.911 114.163 133.471  1.00 97.93           C  
ATOM   2988  C   LEU C  33      90.669 113.090 132.729  1.00 95.87           C  
ATOM   2989  O   LEU C  33      91.286 112.234 133.373  1.00 78.28           O  
ATOM   2990  CB  LEU C  33      88.434 113.840 133.460  1.00 88.94           C  
ATOM   2991  CG  LEU C  33      87.727 114.416 134.666  1.00 85.00           C  
ATOM   2992  CD1 LEU C  33      86.324 114.822 134.229  1.00 83.84           C  
ATOM   2993  CD2 LEU C  33      87.744 113.381 135.795  1.00 84.65           C  
ATOM   2994  N   GLY C  34      90.621 113.168 131.390  1.00107.76           N  
ATOM   2995  CA  GLY C  34      91.353 112.281 130.475  1.00125.07           C  
ATOM   2996  C   GLY C  34      92.809 112.132 130.878  1.00141.22           C  
ATOM   2997  O   GLY C  34      93.328 111.010 131.077  1.00172.64           O  
ATOM   2998  N   PHE C  35      93.467 113.268 131.041  1.00143.83           N  
ATOM   2999  CA  PHE C  35      94.875 113.216 131.300  1.00143.11           C  
ATOM   3000  C   PHE C  35      95.207 112.935 132.739  1.00126.73           C  
ATOM   3001  O   PHE C  35      96.212 112.304 132.954  1.00111.30           O  
ATOM   3002  CB  PHE C  35      95.652 114.320 130.572  1.00179.06           C  
ATOM   3003  CG  PHE C  35      95.680 114.100 129.064  1.00241.57           C  
ATOM   3004  CD1 PHE C  35      96.681 113.317 128.471  1.00250.43           C  
ATOM   3005  CD2 PHE C  35      94.660 114.606 128.235  1.00272.67           C  
ATOM   3006  CE1 PHE C  35      96.687 113.082 127.090  1.00244.17           C  
ATOM   3007  CE2 PHE C  35      94.666 114.367 126.862  1.00248.49           C  
ATOM   3008  CZ  PHE C  35      95.683 113.613 126.289  1.00240.31           C  
ATOM   3009  N   TYR C  36      94.320 113.286 133.683  1.00136.71           N  
ATOM   3010  CA  TYR C  36      94.360 112.754 135.083  1.00167.47           C  
ATOM   3011  C   TYR C  36      94.453 111.201 135.149  1.00169.45           C  
ATOM   3012  O   TYR C  36      95.261 110.659 135.897  1.00199.80           O  
ATOM   3013  CB  TYR C  36      93.188 113.273 135.980  1.00161.61           C  
ATOM   3014  CG  TYR C  36      93.063 112.563 137.332  1.00145.57           C  
ATOM   3015  CD1 TYR C  36      93.870 112.940 138.394  1.00146.84           C  
ATOM   3016  CD2 TYR C  36      92.164 111.489 137.530  1.00128.14           C  
ATOM   3017  CE1 TYR C  36      93.791 112.290 139.610  1.00167.93           C  
ATOM   3018  CE2 TYR C  36      92.076 110.839 138.752  1.00130.21           C  
ATOM   3019  CZ  TYR C  36      92.897 111.243 139.779  1.00169.71           C  
ATOM   3020  OH  TYR C  36      92.847 110.610 140.989  1.00273.66           O  
ATOM   3021  N   PHE C  37      93.646 110.473 134.387  1.00133.90           N  
ATOM   3022  CA  PHE C  37      93.760 109.012 134.442  1.00112.28           C  
ATOM   3023  C   PHE C  37      94.849 108.457 133.599  1.00129.05           C  
ATOM   3024  O   PHE C  37      95.013 107.231 133.512  1.00149.29           O  
ATOM   3025  CB  PHE C  37      92.502 108.358 134.021  1.00101.81           C  
ATOM   3026  CG  PHE C  37      91.507 108.420 135.035  1.00110.09           C  
ATOM   3027  CD1 PHE C  37      91.483 107.462 135.990  1.00123.38           C  
ATOM   3028  CD2 PHE C  37      90.611 109.479 135.066  1.00135.12           C  
ATOM   3029  CE1 PHE C  37      90.539 107.531 136.992  1.00206.84           C  
ATOM   3030  CE2 PHE C  37      89.647 109.557 136.040  1.00182.84           C  
ATOM   3031  CZ  PHE C  37      89.622 108.581 137.021  1.00220.12           C  
ATOM   3032  N   ASP C  38      95.566 109.351 132.935  1.00129.92           N  
ATOM   3033  CA  ASP C  38      96.773 108.934 132.304  1.00156.80           C  
ATOM   3034  C   ASP C  38      98.022 109.328 133.090  1.00156.89           C  
ATOM   3035  O   ASP C  38      99.134 109.008 132.661  1.00196.32           O  
ATOM   3036  CB  ASP C  38      96.824 109.344 130.843  1.00204.43           C  
ATOM   3037  CG  ASP C  38      97.609 108.354 130.018  1.00276.00           C  
ATOM   3038  OD1 ASP C  38      97.374 107.136 130.167  1.00270.35           O  
ATOM   3039  OD2 ASP C  38      98.475 108.784 129.234  1.00351.26           O  
ATOM   3040  N   ARG C  39      97.833 109.987 134.249  1.00151.92           N  
ATOM   3041  CA  ARG C  39      98.894 110.191 135.282  1.00164.69           C  
ATOM   3042  C   ARG C  39      99.396 108.811 135.636  1.00168.50           C  
ATOM   3043  O   ARG C  39      98.591 107.894 135.804  1.00171.56           O  
ATOM   3044  CB  ARG C  39      98.363 110.901 136.569  1.00182.93           C  
ATOM   3045  CG  ARG C  39      98.132 112.442 136.520  1.00193.78           C  
ATOM   3046  CD  ARG C  39      97.574 113.140 137.784  1.00163.60           C  
ATOM   3047  NE  ARG C  39      98.154 112.630 139.052  1.00241.82           N  
ATOM   3048  CZ  ARG C  39      97.891 113.090 140.284  1.00275.99           C  
ATOM   3049  NH1 ARG C  39      97.061 114.109 140.442  1.00358.60           N  
ATOM   3050  NH2 ARG C  39      98.466 112.551 141.371  1.00221.58           N  
ATOM   3051  N   ASP C  40     100.705 108.632 135.728  1.00182.04           N  
ATOM   3052  CA  ASP C  40     101.216 107.279 135.996  1.00207.50           C  
ATOM   3053  C   ASP C  40     100.657 106.608 137.293  1.00150.02           C  
ATOM   3054  O   ASP C  40     100.540 105.372 137.377  1.00 81.80           O  
ATOM   3055  CB  ASP C  40     102.742 107.286 135.990  1.00299.30           C  
ATOM   3056  CG  ASP C  40     103.324 107.954 137.219  1.00373.01           C  
ATOM   3057  OD1 ASP C  40     103.397 109.204 137.244  1.00398.14           O  
ATOM   3058  OD2 ASP C  40     103.700 107.222 138.161  1.00407.29           O  
ATOM   3059  N   ASP C  41     100.303 107.451 138.269  1.00154.43           N  
ATOM   3060  CA  ASP C  41      99.826 107.035 139.587  1.00184.24           C  
ATOM   3061  C   ASP C  41      98.292 106.869 139.570  1.00177.38           C  
ATOM   3062  O   ASP C  41      97.603 106.890 140.625  1.00177.42           O  
ATOM   3063  CB  ASP C  41     100.335 107.996 140.692  1.00245.89           C  
ATOM   3064  CG  ASP C  41      99.953 109.481 140.451  1.00333.01           C  
ATOM   3065  OD1 ASP C  41      99.151 109.808 139.538  1.00409.31           O  
ATOM   3066  OD2 ASP C  41     100.459 110.341 141.208  1.00367.61           O  
ATOM   3067  N   VAL C  42      97.783 106.731 138.339  1.00147.99           N  
ATOM   3068  CA  VAL C  42      96.427 106.265 138.039  1.00147.55           C  
ATOM   3069  C   VAL C  42      96.550 105.150 136.945  1.00130.75           C  
ATOM   3070  O   VAL C  42      96.347 103.933 137.194  1.00 94.11           O  
ATOM   3071  CB  VAL C  42      95.475 107.443 137.623  1.00141.69           C  
ATOM   3072  CG1 VAL C  42      94.067 106.936 137.517  1.00131.23           C  
ATOM   3073  CG2 VAL C  42      95.494 108.624 138.606  1.00142.37           C  
ATOM   3074  N   ALA C  43      96.912 105.593 135.739  1.00140.08           N  
ATOM   3075  CA  ALA C  43      97.312 104.731 134.617  1.00129.37           C  
ATOM   3076  C   ALA C  43      96.252 103.692 134.135  1.00118.21           C  
ATOM   3077  O   ALA C  43      96.419 102.487 134.181  1.00 98.74           O  
ATOM   3078  CB  ALA C  43      98.653 104.103 134.937  1.00135.10           C  
ATOM   3079  N   LEU C  44      95.133 104.179 133.658  1.00128.82           N  
ATOM   3080  CA  LEU C  44      94.052 103.288 133.334  1.00126.67           C  
ATOM   3081  C   LEU C  44      93.666 103.676 131.947  1.00127.42           C  
ATOM   3082  O   LEU C  44      92.846 104.593 131.769  1.00124.87           O  
ATOM   3083  CB  LEU C  44      92.885 103.483 134.334  1.00141.23           C  
ATOM   3084  CG  LEU C  44      93.068 102.983 135.789  1.00143.92           C  
ATOM   3085  CD1 LEU C  44      92.010 103.454 136.807  1.00119.90           C  
ATOM   3086  CD2 LEU C  44      93.100 101.466 135.784  1.00145.06           C  
ATOM   3087  N   GLU C  45      94.257 103.007 130.952  1.00122.96           N  
ATOM   3088  CA  GLU C  45      94.012 103.485 129.584  1.00143.57           C  
ATOM   3089  C   GLU C  45      92.564 103.643 129.195  1.00142.71           C  
ATOM   3090  O   GLU C  45      92.198 104.642 128.617  1.00122.73           O  
ATOM   3091  CB  GLU C  45      94.717 102.743 128.458  1.00155.40           C  
ATOM   3092  CG  GLU C  45      95.001 103.807 127.380  1.00181.58           C  
ATOM   3093  CD  GLU C  45      94.869 103.388 125.925  1.00195.98           C  
ATOM   3094  OE1 GLU C  45      93.932 102.635 125.565  1.00209.30           O  
ATOM   3095  OE2 GLU C  45      95.716 103.862 125.123  1.00200.56           O  
ATOM   3096  N   GLY C  46      91.766 102.633 129.501  1.00174.30           N  
ATOM   3097  CA  GLY C  46      90.346 102.612 129.179  1.00210.29           C  
ATOM   3098  C   GLY C  46      89.538 103.738 129.802  1.00196.50           C  
ATOM   3099  O   GLY C  46      88.592 104.244 129.177  1.00234.48           O  
ATOM   3100  N   VAL C  47      89.887 104.141 131.025  1.00147.72           N  
ATOM   3101  CA  VAL C  47      89.220 105.310 131.606  1.00133.85           C  
ATOM   3102  C   VAL C  47      89.606 106.520 130.767  1.00127.96           C  
ATOM   3103  O   VAL C  47      88.714 107.278 130.329  1.00103.65           O  
ATOM   3104  CB  VAL C  47      89.520 105.535 133.112  1.00139.34           C  
ATOM   3105  CG1 VAL C  47      88.672 106.697 133.683  1.00133.08           C  
ATOM   3106  CG2 VAL C  47      89.238 104.255 133.873  1.00140.53           C  
ATOM   3107  N   CYS C  48      90.921 106.665 130.527  1.00138.40           N  
ATOM   3108  CA  CYS C  48      91.467 107.731 129.667  1.00179.88           C  
ATOM   3109  C   CYS C  48      90.729 107.717 128.322  1.00182.19           C  
ATOM   3110  O   CYS C  48      90.275 108.758 127.852  1.00190.19           O  
ATOM   3111  CB  CYS C  48      93.017 107.623 129.526  1.00187.80           C  
ATOM   3112  SG  CYS C  48      93.874 108.665 128.302  1.00228.01           S  
ATOM   3113  N   HIS C  49      90.539 106.525 127.760  1.00159.79           N  
ATOM   3114  CA  HIS C  49      89.951 106.397 126.432  1.00128.07           C  
ATOM   3115  C   HIS C  49      88.499 106.754 126.341  1.00126.39           C  
ATOM   3116  O   HIS C  49      88.083 107.411 125.392  1.00155.92           O  
ATOM   3117  CB  HIS C  49      90.233 105.080 125.794  1.00122.01           C  
ATOM   3118  CG  HIS C  49      90.649 105.244 124.387  1.00137.48           C  
ATOM   3119  ND1 HIS C  49      91.753 105.989 124.015  1.00139.63           N  
ATOM   3120  CD2 HIS C  49      90.069 104.834 123.246  1.00163.66           C  
ATOM   3121  CE1 HIS C  49      91.856 105.995 122.699  1.00158.14           C  
ATOM   3122  NE2 HIS C  49      90.860 105.278 122.208  1.00188.04           N  
ATOM   3123  N   PHE C  50      87.752 106.390 127.380  1.00131.72           N  
ATOM   3124  CA  PHE C  50      86.398 106.918 127.630  1.00152.53           C  
ATOM   3125  C   PHE C  50      86.270 108.449 127.589  1.00130.84           C  
ATOM   3126  O   PHE C  50      85.403 109.021 126.866  1.00126.54           O  
ATOM   3127  CB  PHE C  50      85.878 106.440 128.994  1.00150.71           C  
ATOM   3128  CG  PHE C  50      84.426 106.766 129.227  1.00174.97           C  
ATOM   3129  CD1 PHE C  50      83.422 106.002 128.617  1.00207.80           C  
ATOM   3130  CD2 PHE C  50      84.048 107.831 130.031  1.00155.64           C  
ATOM   3131  CE1 PHE C  50      82.076 106.291 128.806  1.00183.40           C  
ATOM   3132  CE2 PHE C  50      82.703 108.115 130.227  1.00164.06           C  
ATOM   3133  CZ  PHE C  50      81.718 107.340 129.627  1.00163.28           C  
ATOM   3134  N   PHE C  51      87.106 109.090 128.406  1.00 96.61           N  
ATOM   3135  CA  PHE C  51      87.120 110.519 128.469  1.00 83.90           C  
ATOM   3136  C   PHE C  51      87.715 111.213 127.293  1.00 94.84           C  
ATOM   3137  O   PHE C  51      87.291 112.336 127.035  1.00115.18           O  
ATOM   3138  CB  PHE C  51      87.760 111.012 129.706  1.00 77.16           C  
ATOM   3139  CG  PHE C  51      86.905 110.835 130.883  1.00 95.25           C  
ATOM   3140  CD1 PHE C  51      85.542 111.189 130.854  1.00 97.59           C  
ATOM   3141  CD2 PHE C  51      87.453 110.309 132.046  1.00127.68           C  
ATOM   3142  CE1 PHE C  51      84.753 111.017 131.989  1.00125.52           C  
ATOM   3143  CE2 PHE C  51      86.678 110.129 133.189  1.00167.03           C  
ATOM   3144  CZ  PHE C  51      85.324 110.498 133.160  1.00168.84           C  
ATOM   3145  N   ARG C  52      88.657 110.579 126.577  1.00113.10           N  
ATOM   3146  CA  ARG C  52      89.136 111.122 125.257  1.00144.29           C  
ATOM   3147  C   ARG C  52      88.005 111.328 124.242  1.00154.74           C  
ATOM   3148  O   ARG C  52      87.891 112.405 123.597  1.00166.32           O  
ATOM   3149  CB  ARG C  52      90.300 110.330 124.622  1.00136.94           C  
ATOM   3150  CG  ARG C  52      91.567 110.401 125.451  1.00164.86           C  
ATOM   3151  CD  ARG C  52      92.775 110.717 124.614  1.00213.35           C  
ATOM   3152  NE  ARG C  52      92.794 112.127 124.242  1.00251.85           N  
ATOM   3153  CZ  ARG C  52      93.771 112.719 123.566  1.00305.29           C  
ATOM   3154  NH1 ARG C  52      94.859 112.061 123.185  1.00372.60           N  
ATOM   3155  NH2 ARG C  52      93.666 113.993 123.281  1.00282.58           N  
ATOM   3156  N   GLU C  53      87.137 110.315 124.173  1.00152.94           N  
ATOM   3157  CA  GLU C  53      86.036 110.305 123.220  1.00126.29           C  
ATOM   3158  C   GLU C  53      85.051 111.403 123.619  1.00 97.64           C  
ATOM   3159  O   GLU C  53      84.709 112.269 122.803  1.00 63.95           O  
ATOM   3160  CB  GLU C  53      85.508 108.872 122.928  1.00139.88           C  
ATOM   3161  CG  GLU C  53      86.650 107.922 122.421  1.00237.48           C  
ATOM   3162  CD  GLU C  53      87.592 108.420 121.249  1.00256.20           C  
ATOM   3163  OE1 GLU C  53      87.078 108.647 120.131  1.00258.39           O  
ATOM   3164  OE2 GLU C  53      88.866 108.523 121.405  1.00240.58           O  
ATOM   3165  N   LEU C  54      84.754 111.492 124.908  1.00115.30           N  
ATOM   3166  CA  LEU C  54      83.972 112.639 125.449  1.00130.41           C  
ATOM   3167  C   LEU C  54      84.447 114.068 125.175  1.00103.39           C  
ATOM   3168  O   LEU C  54      83.604 114.941 124.954  1.00 85.75           O  
ATOM   3169  CB  LEU C  54      83.682 112.483 126.948  1.00144.00           C  
ATOM   3170  CG  LEU C  54      82.460 111.625 127.265  1.00137.44           C  
ATOM   3171  CD1 LEU C  54      82.470 111.285 128.738  1.00113.54           C  
ATOM   3172  CD2 LEU C  54      81.142 112.279 126.826  1.00117.22           C  
ATOM   3173  N   ALA C  55      85.761 114.305 125.240  1.00105.45           N  
ATOM   3174  CA  ALA C  55      86.294 115.643 124.982  1.00116.84           C  
ATOM   3175  C   ALA C  55      86.024 115.942 123.550  1.00123.62           C  
ATOM   3176  O   ALA C  55      85.571 117.042 123.242  1.00196.12           O  
ATOM   3177  CB  ALA C  55      87.776 115.794 125.279  1.00122.83           C  
ATOM   3178  N   GLU C  56      86.199 114.955 122.680  1.00 99.63           N  
ATOM   3179  CA  GLU C  56      85.781 115.171 121.317  1.00113.17           C  
ATOM   3180  C   GLU C  56      84.244 115.395 121.134  1.00 91.07           C  
ATOM   3181  O   GLU C  56      83.816 116.380 120.445  1.00 79.95           O  
ATOM   3182  CB  GLU C  56      86.395 114.151 120.358  1.00186.53           C  
ATOM   3183  CG  GLU C  56      86.314 114.614 118.895  1.00287.65           C  
ATOM   3184  CD  GLU C  56      87.392 114.047 117.945  1.00305.99           C  
ATOM   3185  OE1 GLU C  56      88.589 113.996 118.322  1.00287.19           O  
ATOM   3186  OE2 GLU C  56      87.043 113.682 116.790  1.00309.20           O  
ATOM   3187  N   GLU C  57      83.439 114.529 121.761  1.00 74.19           N  
ATOM   3188  CA  GLU C  57      81.956 114.686 121.742  1.00103.84           C  
ATOM   3189  C   GLU C  57      81.364 116.094 122.089  1.00125.99           C  
ATOM   3190  O   GLU C  57      80.499 116.654 121.355  1.00120.79           O  
ATOM   3191  CB  GLU C  57      81.259 113.634 122.620  1.00109.64           C  
ATOM   3192  CG  GLU C  57      81.414 112.201 122.159  1.00135.71           C  
ATOM   3193  CD  GLU C  57      81.030 111.977 120.712  1.00149.61           C  
ATOM   3194  OE1 GLU C  57      79.830 111.798 120.436  1.00149.67           O  
ATOM   3195  OE2 GLU C  57      81.935 111.953 119.855  1.00171.03           O  
ATOM   3196  N   LYS C  58      81.812 116.658 123.212  1.00145.64           N  
ATOM   3197  CA  LYS C  58      81.209 117.911 123.708  1.00126.89           C  
ATOM   3198  C   LYS C  58      81.530 119.044 122.779  1.00118.93           C  
ATOM   3199  O   LYS C  58      80.665 119.863 122.526  1.00118.19           O  
ATOM   3200  CB  LYS C  58      81.589 118.225 125.167  1.00116.77           C  
ATOM   3201  CG  LYS C  58      81.042 117.173 126.114  1.00160.30           C  
ATOM   3202  CD  LYS C  58      79.549 116.928 125.818  1.00194.05           C  
ATOM   3203  CE  LYS C  58      78.951 115.664 126.428  1.00210.98           C  
ATOM   3204  NZ  LYS C  58      77.475 115.553 126.253  1.00192.31           N  
ATOM   3205  N   ARG C  59      82.761 119.052 122.242  1.00129.98           N  
ATOM   3206  CA  ARG C  59      83.214 120.141 121.369  1.00114.93           C  
ATOM   3207  C   ARG C  59      82.405 120.029 120.136  1.00104.15           C  
ATOM   3208  O   ARG C  59      81.890 121.065 119.708  1.00106.02           O  
ATOM   3209  CB  ARG C  59      84.748 120.190 121.078  1.00128.94           C  
ATOM   3210  CG  ARG C  59      85.239 121.481 120.371  1.00132.84           C  
ATOM   3211  CD  ARG C  59      86.608 121.457 119.646  1.00140.92           C  
ATOM   3212  NE  ARG C  59      87.097 120.105 119.299  1.00211.34           N  
ATOM   3213  CZ  ARG C  59      86.657 119.261 118.333  1.00218.73           C  
ATOM   3214  NH1 ARG C  59      85.659 119.523 117.501  1.00180.93           N  
ATOM   3215  NH2 ARG C  59      87.237 118.084 118.194  1.00263.89           N  
ATOM   3216  N   GLU C  60      82.236 118.803 119.619  1.00104.09           N  
ATOM   3217  CA  GLU C  60      81.381 118.582 118.450  1.00163.04           C  
ATOM   3218  C   GLU C  60      79.937 119.167 118.592  1.00180.88           C  
ATOM   3219  O   GLU C  60      79.449 119.903 117.707  1.00213.29           O  
ATOM   3220  CB  GLU C  60      81.370 117.113 118.056  1.00193.04           C  
ATOM   3221  CG  GLU C  60      82.673 116.619 117.444  1.00215.23           C  
ATOM   3222  CD  GLU C  60      82.722 115.097 117.286  1.00296.17           C  
ATOM   3223  OE1 GLU C  60      81.844 114.367 117.845  1.00347.48           O  
ATOM   3224  OE2 GLU C  60      83.668 114.621 116.610  1.00345.65           O  
ATOM   3225  N   GLY C  61      79.277 118.874 119.706  1.00159.48           N  
ATOM   3226  CA  GLY C  61      78.053 119.613 120.037  1.00179.70           C  
ATOM   3227  C   GLY C  61      78.092 121.174 120.003  1.00174.09           C  
ATOM   3228  O   GLY C  61      77.211 121.822 119.381  1.00115.74           O  
ATOM   3229  N   ALA C  62      79.076 121.796 120.676  1.00151.52           N  
ATOM   3230  CA  ALA C  62      79.137 123.258 120.774  1.00 96.65           C  
ATOM   3231  C   ALA C  62      79.261 123.802 119.352  1.00105.36           C  
ATOM   3232  O   ALA C  62      78.579 124.764 119.064  1.00 89.87           O  
ATOM   3233  CB  ALA C  62      80.261 123.707 121.691  1.00 68.07           C  
ATOM   3234  N   GLU C  63      80.033 123.131 118.456  1.00138.66           N  
ATOM   3235  CA  GLU C  63      80.184 123.502 116.992  1.00147.91           C  
ATOM   3236  C   GLU C  63      78.914 123.383 116.256  1.00134.04           C  
ATOM   3237  O   GLU C  63      78.645 124.200 115.370  1.00112.68           O  
ATOM   3238  CB  GLU C  63      81.173 122.641 116.204  1.00157.65           C  
ATOM   3239  CG  GLU C  63      82.598 123.018 116.485  1.00275.71           C  
ATOM   3240  CD  GLU C  63      83.569 121.870 116.288  1.00393.36           C  
ATOM   3241  OE1 GLU C  63      83.158 120.765 115.845  1.00411.39           O  
ATOM   3242  OE2 GLU C  63      84.767 122.091 116.579  1.00495.15           O  
ATOM   3243  N   ARG C  64      78.165 122.335 116.614  1.00134.94           N  
ATOM   3244  CA  ARG C  64      76.825 122.105 116.113  1.00142.42           C  
ATOM   3245  C   ARG C  64      75.971 123.310 116.468  1.00142.53           C  
ATOM   3246  O   ARG C  64      75.278 123.881 115.595  1.00185.00           O  
ATOM   3247  CB  ARG C  64      76.212 120.787 116.638  1.00111.77           C  
ATOM   3248  CG  ARG C  64      74.875 120.476 115.984  1.00122.57           C  
ATOM   3249  CD  ARG C  64      74.652 119.016 115.794  1.00140.05           C  
ATOM   3250  NE  ARG C  64      75.393 118.516 114.645  1.00181.71           N  
ATOM   3251  CZ  ARG C  64      76.554 117.861 114.724  1.00205.02           C  
ATOM   3252  NH1 ARG C  64      77.125 117.621 115.921  1.00196.31           N  
ATOM   3253  NH2 ARG C  64      77.139 117.437 113.597  1.00192.21           N  
ATOM   3254  N   LEU C  65      76.049 123.716 117.732  1.00113.15           N  
ATOM   3255  CA  LEU C  65      75.253 124.840 118.189  1.00121.09           C  
ATOM   3256  C   LEU C  65      75.570 126.114 117.409  1.00106.15           C  
ATOM   3257  O   LEU C  65      74.655 126.868 116.994  1.00 73.45           O  
ATOM   3258  CB  LEU C  65      75.486 125.054 119.678  1.00135.73           C  
ATOM   3259  CG  LEU C  65      74.569 124.358 120.668  1.00132.67           C  
ATOM   3260  CD1 LEU C  65      75.376 124.295 121.976  1.00115.48           C  
ATOM   3261  CD2 LEU C  65      73.179 125.069 120.751  1.00106.71           C  
ATOM   3262  N   LEU C  66      76.876 126.316 117.212  1.00101.29           N  
ATOM   3263  CA  LEU C  66      77.377 127.545 116.650  1.00102.75           C  
ATOM   3264  C   LEU C  66      77.007 127.610 115.209  1.00119.96           C  
ATOM   3265  O   LEU C  66      76.734 128.718 114.729  1.00115.06           O  
ATOM   3266  CB  LEU C  66      78.874 127.736 116.869  1.00 93.06           C  
ATOM   3267  CG  LEU C  66      79.250 128.157 118.293  1.00 92.31           C  
ATOM   3268  CD1 LEU C  66      80.744 127.958 118.520  1.00 85.55           C  
ATOM   3269  CD2 LEU C  66      78.816 129.584 118.647  1.00108.19           C  
ATOM   3270  N   LYS C  67      76.959 126.431 114.556  1.00133.86           N  
ATOM   3271  CA  LYS C  67      76.413 126.279 113.194  1.00143.82           C  
ATOM   3272  C   LYS C  67      74.990 126.802 113.141  1.00142.39           C  
ATOM   3273  O   LYS C  67      74.651 127.674 112.328  1.00150.71           O  
ATOM   3274  CB  LYS C  67      76.482 124.828 112.671  1.00119.99           C  
ATOM   3275  CG  LYS C  67      76.225 124.696 111.174  1.00121.98           C  
ATOM   3276  CD  LYS C  67      77.440 125.071 110.304  1.00127.97           C  
ATOM   3277  CE  LYS C  67      77.037 126.021 109.168  1.00140.85           C  
ATOM   3278  NZ  LYS C  67      78.128 126.281 108.190  1.00168.07           N  
ATOM   3279  N   MET C  68      74.183 126.299 114.054  1.00122.90           N  
ATOM   3280  CA  MET C  68      72.858 126.782 114.190  1.00144.38           C  
ATOM   3281  C   MET C  68      72.840 128.284 114.527  1.00160.75           C  
ATOM   3282  O   MET C  68      71.986 128.973 113.983  1.00194.37           O  
ATOM   3283  CB  MET C  68      72.143 125.943 115.228  1.00189.29           C  
ATOM   3284  CG  MET C  68      70.686 126.284 115.487  1.00285.81           C  
ATOM   3285  SD  MET C  68      70.422 127.630 116.669  1.00405.07           S  
ATOM   3286  CE  MET C  68      70.866 126.913 118.258  1.00325.79           C  
ATOM   3287  N   GLN C  69      73.746 128.788 115.395  1.00152.00           N  
ATOM   3288  CA  GLN C  69      73.794 130.246 115.788  1.00147.05           C  
ATOM   3289  C   GLN C  69      73.807 131.128 114.562  1.00130.67           C  
ATOM   3290  O   GLN C  69      72.982 132.053 114.434  1.00103.95           O  
ATOM   3291  CB  GLN C  69      74.977 130.611 116.726  1.00142.21           C  
ATOM   3292  CG  GLN C  69      74.977 132.021 117.347  1.00138.51           C  
ATOM   3293  CD  GLN C  69      73.920 132.198 118.438  1.00144.17           C  
ATOM   3294  OE1 GLN C  69      72.752 132.491 118.140  1.00125.71           O  
ATOM   3295  NE2 GLN C  69      74.326 132.032 119.716  1.00145.84           N  
ATOM   3296  N   ASN C  70      74.720 130.797 113.658  1.00126.56           N  
ATOM   3297  CA  ASN C  70      74.790 131.455 112.386  1.00148.97           C  
ATOM   3298  C   ASN C  70      73.602 131.264 111.493  1.00156.66           C  
ATOM   3299  O   ASN C  70      73.218 132.229 110.802  1.00158.68           O  
ATOM   3300  CB  ASN C  70      76.056 131.066 111.662  1.00165.23           C  
ATOM   3301  CG  ASN C  70      77.119 132.093 111.837  1.00181.81           C  
ATOM   3302  OD1 ASN C  70      76.808 133.297 111.804  1.00228.51           O  
ATOM   3303  ND2 ASN C  70      78.376 131.653 112.053  1.00154.27           N  
ATOM   3304  N   GLN C  71      73.037 130.044 111.512  1.00144.29           N  
ATOM   3305  CA  GLN C  71      71.851 129.714 110.717  1.00138.07           C  
ATOM   3306  C   GLN C  71      70.643 130.546 111.098  1.00132.87           C  
ATOM   3307  O   GLN C  71      69.792 130.889 110.256  1.00123.71           O  
ATOM   3308  CB  GLN C  71      71.559 128.234 110.761  1.00128.11           C  
ATOM   3309  CG  GLN C  71      72.533 127.526 109.859  1.00171.11           C  
ATOM   3310  CD  GLN C  71      72.376 126.040 109.888  1.00237.64           C  
ATOM   3311  OE1 GLN C  71      72.750 125.361 108.938  1.00310.45           O  
ATOM   3312  NE2 GLN C  71      71.833 125.514 110.983  1.00260.62           N  
ATOM   3313  N   ARG C  72      70.606 130.937 112.356  1.00137.82           N  
ATOM   3314  CA  ARG C  72      69.522 131.775 112.795  1.00160.88           C  
ATOM   3315  C   ARG C  72      69.883 133.249 112.693  1.00145.68           C  
ATOM   3316  O   ARG C  72      69.008 134.086 112.806  1.00151.90           O  
ATOM   3317  CB  ARG C  72      69.029 131.338 114.185  1.00212.00           C  
ATOM   3318  CG  ARG C  72      68.450 129.898 114.229  1.00224.21           C  
ATOM   3319  CD  ARG C  72      67.217 129.634 113.342  1.00225.53           C  
ATOM   3320  NE  ARG C  72      66.111 130.542 113.646  1.00207.43           N  
ATOM   3321  CZ  ARG C  72      65.324 130.428 114.709  1.00192.05           C  
ATOM   3322  NH1 ARG C  72      65.512 129.418 115.577  1.00149.67           N  
ATOM   3323  NH2 ARG C  72      64.372 131.346 114.907  1.00192.81           N  
ATOM   3324  N   GLY C  73      71.160 133.531 112.409  1.00132.30           N  
ATOM   3325  CA  GLY C  73      71.712 134.879 112.268  1.00127.74           C  
ATOM   3326  C   GLY C  73      72.043 135.471 113.618  1.00139.44           C  
ATOM   3327  O   GLY C  73      72.043 136.701 113.759  1.00169.96           O  
ATOM   3328  N   GLY C  74      72.277 134.607 114.616  1.00127.50           N  
ATOM   3329  CA  GLY C  74      72.744 135.036 115.953  1.00129.37           C  
ATOM   3330  C   GLY C  74      74.217 135.433 115.959  1.00135.79           C  
ATOM   3331  O   GLY C  74      74.931 135.208 114.970  1.00191.92           O  
ATOM   3332  N   ARG C  75      74.675 136.048 117.046  1.00113.18           N  
ATOM   3333  CA  ARG C  75      76.070 136.426 117.173  1.00113.07           C  
ATOM   3334  C   ARG C  75      76.725 135.537 118.188  1.00126.60           C  
ATOM   3335  O   ARG C  75      76.262 135.500 119.309  1.00158.10           O  
ATOM   3336  CB  ARG C  75      76.196 137.895 117.614  1.00103.51           C  
ATOM   3337  CG  ARG C  75      76.247 138.877 116.473  1.00107.50           C  
ATOM   3338  CD  ARG C  75      77.220 138.448 115.359  1.00111.24           C  
ATOM   3339  NE  ARG C  75      76.892 139.159 114.115  1.00147.23           N  
ATOM   3340  CZ  ARG C  75      76.189 138.679 113.072  1.00177.83           C  
ATOM   3341  NH1 ARG C  75      75.698 137.431 113.034  1.00203.94           N  
ATOM   3342  NH2 ARG C  75      75.959 139.477 112.031  1.00185.39           N  
ATOM   3343  N   ALA C  76      77.801 134.842 117.829  1.00142.33           N  
ATOM   3344  CA  ALA C  76      78.653 134.204 118.850  1.00163.65           C  
ATOM   3345  C   ALA C  76      79.139 135.275 119.860  1.00165.47           C  
ATOM   3346  O   ALA C  76      79.549 136.379 119.463  1.00230.54           O  
ATOM   3347  CB  ALA C  76      79.832 133.480 118.200  1.00193.26           C  
ATOM   3348  N   LEU C  77      79.050 134.986 121.154  1.00119.70           N  
ATOM   3349  CA  LEU C  77      79.606 135.910 122.133  1.00114.92           C  
ATOM   3350  C   LEU C  77      80.537 135.093 122.964  1.00117.98           C  
ATOM   3351  O   LEU C  77      80.063 134.136 123.550  1.00102.44           O  
ATOM   3352  CB  LEU C  77      78.510 136.506 123.031  1.00117.56           C  
ATOM   3353  CG  LEU C  77      77.524 137.602 122.599  1.00129.76           C  
ATOM   3354  CD1 LEU C  77      76.827 138.114 123.866  1.00125.56           C  
ATOM   3355  CD2 LEU C  77      78.130 138.764 121.801  1.00121.98           C  
ATOM   3356  N   PHE C  78      81.838 135.425 122.993  1.00146.44           N  
ATOM   3357  CA  PHE C  78      82.785 134.729 123.895  1.00183.76           C  
ATOM   3358  C   PHE C  78      83.240 135.378 125.215  1.00250.75           C  
ATOM   3359  O   PHE C  78      83.439 136.596 125.262  1.00298.64           O  
ATOM   3360  CB  PHE C  78      83.895 134.044 123.110  1.00144.71           C  
ATOM   3361  CG  PHE C  78      83.365 132.899 122.325  1.00158.01           C  
ATOM   3362  CD1 PHE C  78      82.677 131.826 122.975  1.00128.38           C  
ATOM   3363  CD2 PHE C  78      83.425 132.925 120.939  1.00178.72           C  
ATOM   3364  CE1 PHE C  78      82.137 130.781 122.240  1.00120.70           C  
ATOM   3365  CE2 PHE C  78      82.890 131.871 120.190  1.00178.39           C  
ATOM   3366  CZ  PHE C  78      82.252 130.803 120.840  1.00152.57           C  
ATOM   3367  N   GLN C  79      83.309 134.559 126.283  1.00268.34           N  
ATOM   3368  CA  GLN C  79      83.787 134.932 127.650  1.00202.56           C  
ATOM   3369  C   GLN C  79      84.837 133.882 128.015  1.00169.25           C  
ATOM   3370  O   GLN C  79      85.009 132.878 127.291  1.00134.54           O  
ATOM   3371  CB  GLN C  79      82.675 134.940 128.732  1.00190.62           C  
ATOM   3372  CG  GLN C  79      81.212 135.086 128.266  1.00203.89           C  
ATOM   3373  CD  GLN C  79      80.816 136.480 127.774  1.00192.91           C  
ATOM   3374  OE1 GLN C  79      81.442 137.486 128.126  1.00199.95           O  
ATOM   3375  NE2 GLN C  79      79.750 136.542 126.964  1.00154.53           N  
ATOM   3376  N   ASP C  80      85.561 134.086 129.110  1.00159.63           N  
ATOM   3377  CA  ASP C  80      86.548 133.063 129.488  1.00186.30           C  
ATOM   3378  C   ASP C  80      85.786 131.715 129.647  1.00153.32           C  
ATOM   3379  O   ASP C  80      84.600 131.717 130.055  1.00129.62           O  
ATOM   3380  CB  ASP C  80      87.398 133.453 130.760  1.00234.62           C  
ATOM   3381  CG  ASP C  80      88.784 134.221 130.437  1.00210.34           C  
ATOM   3382  OD1 ASP C  80      88.882 134.885 129.364  1.00189.44           O  
ATOM   3383  OD2 ASP C  80      89.765 134.182 131.283  1.00134.74           O  
ATOM   3384  N   LEU C  81      86.450 130.620 129.238  1.00130.13           N  
ATOM   3385  CA  LEU C  81      86.056 129.236 129.540  1.00137.44           C  
ATOM   3386  C   LEU C  81      86.677 128.611 130.808  1.00151.61           C  
ATOM   3387  O   LEU C  81      87.859 128.226 130.792  1.00141.69           O  
ATOM   3388  CB  LEU C  81      86.472 128.354 128.392  1.00144.63           C  
ATOM   3389  CG  LEU C  81      85.789 128.347 127.040  1.00196.76           C  
ATOM   3390  CD1 LEU C  81      86.251 127.098 126.298  1.00238.01           C  
ATOM   3391  CD2 LEU C  81      84.282 128.318 127.178  1.00247.18           C  
ATOM   3392  N   GLN C  82      85.878 128.460 131.872  1.00175.21           N  
ATOM   3393  CA  GLN C  82      86.385 128.019 133.198  1.00185.96           C  
ATOM   3394  C   GLN C  82      87.156 126.697 133.239  1.00159.82           C  
ATOM   3395  O   GLN C  82      86.753 125.687 132.653  1.00126.19           O  
ATOM   3396  CB  GLN C  82      85.299 128.030 134.314  1.00242.07           C  
ATOM   3397  CG  GLN C  82      85.506 129.051 135.452  1.00245.77           C  
ATOM   3398  CD  GLN C  82      85.375 128.462 136.869  1.00245.27           C  
ATOM   3399  OE1 GLN C  82      84.412 127.753 137.196  1.00241.78           O  
ATOM   3400  NE2 GLN C  82      86.346 128.781 137.724  1.00206.57           N  
ATOM   3401  N   LYS C  83      88.265 126.757 133.960  1.00160.67           N  
ATOM   3402  CA  LYS C  83      89.030 125.607 134.441  1.00190.96           C  
ATOM   3403  C   LYS C  83      88.176 124.552 135.183  1.00195.59           C  
ATOM   3404  O   LYS C  83      87.159 124.904 135.792  1.00193.46           O  
ATOM   3405  CB  LYS C  83      90.184 126.114 135.339  1.00223.47           C  
ATOM   3406  CG  LYS C  83      89.800 126.847 136.637  1.00202.71           C  
ATOM   3407  CD  LYS C  83      90.811 127.950 137.000  1.00169.47           C  
ATOM   3408  CE  LYS C  83      90.836 128.306 138.469  1.00163.21           C  
ATOM   3409  NZ  LYS C  83      91.669 127.309 139.200  1.00199.48           N  
ATOM   3410  N   PRO C  84      88.594 123.260 135.156  1.00193.55           N  
ATOM   3411  CA  PRO C  84      87.838 122.262 135.949  1.00190.00           C  
ATOM   3412  C   PRO C  84      87.948 122.541 137.457  1.00195.64           C  
ATOM   3413  O   PRO C  84      88.956 123.113 137.903  1.00246.72           O  
ATOM   3414  CB  PRO C  84      88.523 120.942 135.577  1.00165.70           C  
ATOM   3415  CG  PRO C  84      89.181 121.238 134.269  1.00166.14           C  
ATOM   3416  CD  PRO C  84      89.714 122.614 134.439  1.00164.13           C  
ATOM   3417  N   SER C  85      86.935 122.165 138.235  1.00176.49           N  
ATOM   3418  CA  SER C  85      86.925 122.541 139.656  1.00199.36           C  
ATOM   3419  C   SER C  85      87.955 121.827 140.591  1.00204.90           C  
ATOM   3420  O   SER C  85      88.199 122.285 141.716  1.00255.05           O  
ATOM   3421  CB  SER C  85      85.502 122.487 140.217  1.00187.50           C  
ATOM   3422  OG  SER C  85      85.135 121.154 140.442  1.00208.03           O  
ATOM   3423  N   GLN C  86      88.560 120.731 140.134  1.00160.83           N  
ATOM   3424  CA  GLN C  86      89.484 119.944 140.976  1.00137.92           C  
ATOM   3425  C   GLN C  86      90.697 119.568 140.170  1.00136.19           C  
ATOM   3426  O   GLN C  86      90.578 119.523 138.949  1.00107.92           O  
ATOM   3427  CB  GLN C  86      88.813 118.651 141.416  1.00156.16           C  
ATOM   3428  CG  GLN C  86      87.542 118.815 142.242  1.00187.76           C  
ATOM   3429  CD  GLN C  86      86.782 117.504 142.394  1.00217.11           C  
ATOM   3430  OE1 GLN C  86      85.552 117.456 142.222  1.00196.08           O  
ATOM   3431  NE2 GLN C  86      87.510 116.426 142.708  1.00261.25           N  
ATOM   3432  N   ASP C  87      91.831 119.292 140.838  1.00169.29           N  
ATOM   3433  CA  ASP C  87      93.077 118.754 140.207  1.00178.79           C  
ATOM   3434  C   ASP C  87      93.231 117.241 140.286  1.00149.35           C  
ATOM   3435  O   ASP C  87      93.826 116.614 139.399  1.00111.73           O  
ATOM   3436  CB  ASP C  87      94.367 119.428 140.753  1.00196.01           C  
ATOM   3437  CG  ASP C  87      94.941 120.484 139.794  1.00212.38           C  
ATOM   3438  OD1 ASP C  87      94.116 121.246 139.210  1.00264.15           O  
ATOM   3439  OD2 ASP C  87      96.195 120.520 139.629  1.00156.86           O  
ATOM   3440  N   GLU C  88      92.741 116.671 141.376  1.00163.11           N  
ATOM   3441  CA  GLU C  88      92.712 115.226 141.516  1.00183.71           C  
ATOM   3442  C   GLU C  88      91.284 114.883 141.573  1.00203.11           C  
ATOM   3443  O   GLU C  88      90.446 115.566 142.213  1.00241.45           O  
ATOM   3444  CB  GLU C  88      93.349 114.680 142.788  1.00171.77           C  
ATOM   3445  CG  GLU C  88      94.478 115.507 143.348  1.00200.83           C  
ATOM   3446  CD  GLU C  88      94.277 115.818 144.805  1.00231.40           C  
ATOM   3447  OE1 GLU C  88      93.730 114.939 145.509  1.00255.50           O  
ATOM   3448  OE2 GLU C  88      94.639 116.951 145.205  1.00230.70           O  
ATOM   3449  N   TRP C  89      91.014 113.801 140.881  1.00203.83           N  
ATOM   3450  CA  TRP C  89      89.682 113.321 140.796  1.00207.41           C  
ATOM   3451  C   TRP C  89      89.439 112.120 141.737  1.00203.09           C  
ATOM   3452  O   TRP C  89      88.354 111.587 141.736  1.00223.21           O  
ATOM   3453  CB  TRP C  89      89.305 113.133 139.307  1.00176.67           C  
ATOM   3454  CG  TRP C  89      89.421 114.457 138.558  1.00145.42           C  
ATOM   3455  CD1 TRP C  89      90.451 114.868 137.785  1.00124.53           C  
ATOM   3456  CD2 TRP C  89      88.476 115.537 138.573  1.00144.63           C  
ATOM   3457  NE1 TRP C  89      90.225 116.137 137.306  1.00138.29           N  
ATOM   3458  CE2 TRP C  89      89.016 116.576 137.768  1.00140.82           C  
ATOM   3459  CE3 TRP C  89      87.223 115.727 139.188  1.00137.25           C  
ATOM   3460  CZ2 TRP C  89      88.339 117.783 137.534  1.00140.73           C  
ATOM   3461  CZ3 TRP C  89      86.555 116.920 138.973  1.00147.22           C  
ATOM   3462  CH2 TRP C  89      87.120 117.942 138.153  1.00163.24           C  
ATOM   3463  N   GLY C  90      90.403 111.757 142.594  1.00186.16           N  
ATOM   3464  CA  GLY C  90      90.222 110.628 143.533  1.00183.19           C  
ATOM   3465  C   GLY C  90      90.257 109.260 142.833  1.00194.74           C  
ATOM   3466  O   GLY C  90      91.031 109.043 141.881  1.00212.74           O  
ATOM   3467  N   THR C  91      89.399 108.345 143.280  1.00193.02           N  
ATOM   3468  CA  THR C  91      89.262 106.981 142.703  1.00174.80           C  
ATOM   3469  C   THR C  91      88.421 107.000 141.411  1.00125.88           C  
ATOM   3470  O   THR C  91      87.858 108.054 141.073  1.00119.78           O  
ATOM   3471  CB  THR C  91      88.540 106.082 143.729  1.00249.53           C  
ATOM   3472  OG1 THR C  91      87.206 106.576 143.938  1.00303.41           O  
ATOM   3473  CG2 THR C  91      89.287 106.082 145.086  1.00262.21           C  
ATOM   3474  N   THR C  92      88.243 105.889 140.691  1.00 99.60           N  
ATOM   3475  CA  THR C  92      87.364 106.093 139.519  1.00125.69           C  
ATOM   3476  C   THR C  92      85.959 106.394 139.916  1.00136.89           C  
ATOM   3477  O   THR C  92      85.258 107.116 139.177  1.00154.26           O  
ATOM   3478  CB  THR C  92      87.275 105.034 138.425  1.00139.95           C  
ATOM   3479  OG1 THR C  92      88.571 104.474 138.193  1.00205.83           O  
ATOM   3480  CG2 THR C  92      86.642 105.750 137.079  1.00107.63           C  
ATOM   3481  N   LEU C  93      85.570 105.842 141.068  1.00132.51           N  
ATOM   3482  CA  LEU C  93      84.268 106.094 141.674  1.00143.40           C  
ATOM   3483  C   LEU C  93      83.952 107.599 141.784  1.00151.34           C  
ATOM   3484  O   LEU C  93      82.944 108.088 141.268  1.00149.03           O  
ATOM   3485  CB  LEU C  93      84.197 105.389 143.031  1.00158.39           C  
ATOM   3486  CG  LEU C  93      82.928 105.489 143.875  1.00205.17           C  
ATOM   3487  CD1 LEU C  93      81.668 105.330 143.026  1.00200.66           C  
ATOM   3488  CD2 LEU C  93      82.992 104.463 145.008  1.00223.55           C  
ATOM   3489  N   ASP C  94      84.850 108.330 142.418  1.00176.52           N  
ATOM   3490  CA  ASP C  94      84.732 109.773 142.536  1.00173.59           C  
ATOM   3491  C   ASP C  94      84.690 110.482 141.155  1.00154.18           C  
ATOM   3492  O   ASP C  94      83.927 111.434 141.011  1.00139.28           O  
ATOM   3493  CB  ASP C  94      85.895 110.310 143.395  1.00237.47           C  
ATOM   3494  CG  ASP C  94      85.965 109.683 144.803  1.00256.26           C  
ATOM   3495  OD1 ASP C  94      84.885 109.451 145.427  1.00194.61           O  
ATOM   3496  OD2 ASP C  94      87.124 109.460 145.269  1.00307.56           O  
ATOM   3497  N   ALA C  95      85.483 110.013 140.171  1.00150.11           N  
ATOM   3498  CA  ALA C  95      85.628 110.638 138.816  1.00161.17           C  
ATOM   3499  C   ALA C  95      84.388 110.545 137.962  1.00155.48           C  
ATOM   3500  O   ALA C  95      83.872 111.526 137.413  1.00176.27           O  
ATOM   3501  CB  ALA C  95      86.785 110.023 138.047  1.00165.58           C  
ATOM   3502  N   MET C  96      83.933 109.329 137.823  1.00131.80           N  
ATOM   3503  CA  MET C  96      82.652 109.116 137.246  1.00145.52           C  
ATOM   3504  C   MET C  96      81.467 109.923 137.951  1.00146.25           C  
ATOM   3505  O   MET C  96      80.607 110.469 137.241  1.00 98.27           O  
ATOM   3506  CB  MET C  96      82.458 107.617 137.239  1.00180.06           C  
ATOM   3507  CG  MET C  96      81.432 107.113 136.253  1.00193.14           C  
ATOM   3508  SD  MET C  96      82.086 107.043 134.598  1.00165.94           S  
ATOM   3509  CE  MET C  96      83.304 105.738 134.745  1.00133.28           C  
ATOM   3510  N   LYS C  97      81.453 110.028 139.302  1.00165.25           N  
ATOM   3511  CA  LYS C  97      80.505 110.889 140.080  1.00156.64           C  
ATOM   3512  C   LYS C  97      80.547 112.331 139.605  1.00169.13           C  
ATOM   3513  O   LYS C  97      79.496 112.914 139.376  1.00173.42           O  
ATOM   3514  CB  LYS C  97      80.746 110.877 141.615  1.00168.16           C  
ATOM   3515  CG  LYS C  97      80.262 109.647 142.373  1.00191.31           C  
ATOM   3516  CD  LYS C  97      80.380 109.756 143.904  1.00184.50           C  
ATOM   3517  CE  LYS C  97      80.018 108.407 144.551  1.00169.43           C  
ATOM   3518  NZ  LYS C  97      79.176 108.361 145.790  1.00124.69           N  
ATOM   3519  N   ALA C  98      81.747 112.911 139.474  1.00195.55           N  
ATOM   3520  CA  ALA C  98      81.886 114.303 138.976  1.00180.89           C  
ATOM   3521  C   ALA C  98      81.410 114.443 137.498  1.00170.98           C  
ATOM   3522  O   ALA C  98      80.802 115.486 137.125  1.00154.89           O  
ATOM   3523  CB  ALA C  98      83.298 114.869 139.214  1.00129.47           C  
ATOM   3524  N   ALA C  99      81.636 113.368 136.708  1.00145.94           N  
ATOM   3525  CA  ALA C  99      81.196 113.252 135.295  1.00120.47           C  
ATOM   3526  C   ALA C  99      79.662 113.298 135.211  1.00113.12           C  
ATOM   3527  O   ALA C  99      79.037 114.002 134.357  1.00 94.57           O  
ATOM   3528  CB  ALA C  99      81.773 111.984 134.626  1.00 88.20           C  
ATOM   3529  N   ILE C 100      79.069 112.567 136.137  1.00109.44           N  
ATOM   3530  CA  ILE C 100      77.647 112.496 136.201  1.00134.79           C  
ATOM   3531  C   ILE C 100      76.943 113.839 136.615  1.00158.00           C  
ATOM   3532  O   ILE C 100      75.941 114.226 135.983  1.00157.56           O  
ATOM   3533  CB  ILE C 100      77.235 111.181 136.907  1.00133.47           C  
ATOM   3534  CG1 ILE C 100      75.917 110.693 136.325  1.00171.03           C  
ATOM   3535  CG2 ILE C 100      77.239 111.285 138.428  1.00117.24           C  
ATOM   3536  CD1 ILE C 100      75.746 109.193 136.358  1.00196.82           C  
ATOM   3537  N   VAL C 101      77.497 114.565 137.607  1.00185.28           N  
ATOM   3538  CA  VAL C 101      77.047 115.949 137.981  1.00164.76           C  
ATOM   3539  C   VAL C 101      77.155 116.804 136.741  1.00154.34           C  
ATOM   3540  O   VAL C 101      76.216 117.551 136.448  1.00174.72           O  
ATOM   3541  CB  VAL C 101      77.854 116.573 139.182  1.00177.30           C  
ATOM   3542  CG1 VAL C 101      77.743 118.094 139.307  1.00141.43           C  
ATOM   3543  CG2 VAL C 101      77.417 115.948 140.495  1.00202.52           C  
ATOM   3544  N   LEU C 102      78.275 116.647 136.019  1.00132.09           N  
ATOM   3545  CA  LEU C 102      78.527 117.325 134.741  1.00129.94           C  
ATOM   3546  C   LEU C 102      77.465 117.192 133.621  1.00133.97           C  
ATOM   3547  O   LEU C 102      76.891 118.202 133.155  1.00142.18           O  
ATOM   3548  CB  LEU C 102      79.905 116.992 134.209  1.00121.48           C  
ATOM   3549  CG  LEU C 102      80.354 118.095 133.278  1.00143.71           C  
ATOM   3550  CD1 LEU C 102      80.509 119.337 134.149  1.00159.96           C  
ATOM   3551  CD2 LEU C 102      81.643 117.775 132.535  1.00156.70           C  
ATOM   3552  N   GLU C 103      77.197 115.950 133.217  1.00137.96           N  
ATOM   3553  CA  GLU C 103      76.080 115.647 132.271  1.00176.82           C  
ATOM   3554  C   GLU C 103      74.612 116.048 132.706  1.00169.33           C  
ATOM   3555  O   GLU C 103      73.755 116.492 131.875  1.00119.54           O  
ATOM   3556  CB  GLU C 103      76.128 114.173 131.858  1.00197.56           C  
ATOM   3557  CG  GLU C 103      77.388 113.762 131.107  1.00238.06           C  
ATOM   3558  CD  GLU C 103      77.610 114.465 129.758  1.00327.26           C  
ATOM   3559  OE1 GLU C 103      76.656 114.900 129.083  1.00392.70           O  
ATOM   3560  OE2 GLU C 103      78.786 114.588 129.365  1.00416.55           O  
ATOM   3561  N   LYS C 104      74.326 115.868 133.999  1.00163.49           N  
ATOM   3562  CA  LYS C 104      73.105 116.377 134.620  1.00135.16           C  
ATOM   3563  C   LYS C 104      72.908 117.850 134.278  1.00136.55           C  
ATOM   3564  O   LYS C 104      71.883 118.203 133.684  1.00118.55           O  
ATOM   3565  CB  LYS C 104      73.147 116.192 136.147  1.00127.13           C  
ATOM   3566  CG  LYS C 104      72.942 114.749 136.543  1.00147.58           C  
ATOM   3567  CD  LYS C 104      71.718 114.605 137.439  1.00187.42           C  
ATOM   3568  CE  LYS C 104      70.856 113.383 137.092  1.00169.03           C  
ATOM   3569  NZ  LYS C 104      69.488 113.434 137.718  1.00141.01           N  
ATOM   3570  N   SER C 105      73.905 118.688 134.624  1.00156.10           N  
ATOM   3571  CA  SER C 105      73.844 120.146 134.382  1.00134.75           C  
ATOM   3572  C   SER C 105      73.695 120.397 132.904  1.00132.22           C  
ATOM   3573  O   SER C 105      72.957 121.297 132.560  1.00124.64           O  
ATOM   3574  CB  SER C 105      75.036 120.969 134.949  1.00116.36           C  
ATOM   3575  OG  SER C 105      76.134 121.057 134.024  1.00 87.35           O  
ATOM   3576  N   LEU C 106      74.361 119.606 132.052  1.00130.99           N  
ATOM   3577  CA  LEU C 106      74.248 119.772 130.603  1.00143.67           C  
ATOM   3578  C   LEU C 106      72.861 119.491 130.058  1.00142.73           C  
ATOM   3579  O   LEU C 106      72.266 120.315 129.297  1.00156.94           O  
ATOM   3580  CB  LEU C 106      75.296 118.967 129.867  1.00142.46           C  
ATOM   3581  CG  LEU C 106      76.685 119.611 129.813  1.00150.83           C  
ATOM   3582  CD1 LEU C 106      77.421 118.693 128.828  1.00194.71           C  
ATOM   3583  CD2 LEU C 106      76.772 121.124 129.433  1.00124.06           C  
ATOM   3584  N   ASN C 107      72.304 118.363 130.468  1.00125.53           N  
ATOM   3585  CA  ASN C 107      70.920 118.202 130.120  1.00143.81           C  
ATOM   3586  C   ASN C 107      70.013 119.356 130.668  1.00132.81           C  
ATOM   3587  O   ASN C 107      69.125 119.847 129.927  1.00 97.94           O  
ATOM   3588  CB  ASN C 107      70.384 116.798 130.391  1.00171.98           C  
ATOM   3589  CG  ASN C 107      69.255 116.419 129.416  1.00206.56           C  
ATOM   3590  OD1 ASN C 107      69.297 116.748 128.218  1.00197.66           O  
ATOM   3591  ND2 ASN C 107      68.231 115.746 129.932  1.00209.17           N  
ATOM   3592  N   GLN C 108      70.299 119.830 131.907  1.00126.65           N  
ATOM   3593  CA  GLN C 108      69.543 120.929 132.586  1.00112.88           C  
ATOM   3594  C   GLN C 108      69.492 122.126 131.711  1.00108.69           C  
ATOM   3595  O   GLN C 108      68.443 122.780 131.606  1.00114.64           O  
ATOM   3596  CB  GLN C 108      70.102 121.370 133.976  1.00102.17           C  
ATOM   3597  CG  GLN C 108      69.095 122.132 134.834  1.00131.33           C  
ATOM   3598  CD  GLN C 108      67.708 121.433 134.909  1.00172.42           C  
ATOM   3599  OE1 GLN C 108      67.570 120.361 135.495  1.00210.14           O  
ATOM   3600  NE2 GLN C 108      66.688 122.036 134.307  1.00182.79           N  
ATOM   3601  N   ALA C 109      70.638 122.404 131.103  1.00114.28           N  
ATOM   3602  CA  ALA C 109      70.822 123.610 130.313  1.00138.04           C  
ATOM   3603  C   ALA C 109      69.993 123.571 129.056  1.00136.61           C  
ATOM   3604  O   ALA C 109      69.315 124.560 128.714  1.00116.15           O  
ATOM   3605  CB  ALA C 109      72.288 123.829 129.991  1.00152.98           C  
ATOM   3606  N   LEU C 110      70.019 122.417 128.396  1.00153.87           N  
ATOM   3607  CA  LEU C 110      69.182 122.213 127.215  1.00182.28           C  
ATOM   3608  C   LEU C 110      67.667 122.303 127.618  1.00155.40           C  
ATOM   3609  O   LEU C 110      66.849 123.001 126.958  1.00103.42           O  
ATOM   3610  CB  LEU C 110      69.577 120.912 126.446  1.00178.84           C  
ATOM   3611  CG  LEU C 110      70.785 120.699 125.463  1.00131.97           C  
ATOM   3612  CD1 LEU C 110      71.114 119.210 125.484  1.00148.73           C  
ATOM   3613  CD2 LEU C 110      70.634 121.179 124.009  1.00 74.61           C  
ATOM   3614  N   LEU C 111      67.318 121.662 128.738  1.00133.51           N  
ATOM   3615  CA  LEU C 111      65.946 121.651 129.193  1.00143.53           C  
ATOM   3616  C   LEU C 111      65.462 123.058 129.382  1.00161.76           C  
ATOM   3617  O   LEU C 111      64.408 123.420 128.861  1.00203.01           O  
ATOM   3618  CB  LEU C 111      65.797 120.887 130.502  1.00144.75           C  
ATOM   3619  CG  LEU C 111      66.000 119.383 130.528  1.00159.78           C  
ATOM   3620  CD1 LEU C 111      65.805 118.992 131.992  1.00177.89           C  
ATOM   3621  CD2 LEU C 111      65.098 118.593 129.561  1.00153.04           C  
ATOM   3622  N   ASP C 112      66.244 123.851 130.113  1.00188.54           N  
ATOM   3623  CA  ASP C 112      65.874 125.232 130.409  1.00215.59           C  
ATOM   3624  C   ASP C 112      65.848 126.081 129.127  1.00182.27           C  
ATOM   3625  O   ASP C 112      64.972 126.955 128.969  1.00184.24           O  
ATOM   3626  CB  ASP C 112      66.755 125.827 131.531  1.00229.65           C  
ATOM   3627  CG  ASP C 112      66.332 125.357 132.966  1.00208.49           C  
ATOM   3628  OD1 ASP C 112      65.470 124.456 133.130  1.00192.10           O  
ATOM   3629  OD2 ASP C 112      66.863 125.909 133.959  1.00168.40           O  
ATOM   3630  N   LEU C 113      66.754 125.769 128.203  1.00126.66           N  
ATOM   3631  CA  LEU C 113      66.736 126.433 126.930  1.00125.33           C  
ATOM   3632  C   LEU C 113      65.544 126.033 126.050  1.00130.01           C  
ATOM   3633  O   LEU C 113      64.899 126.926 125.475  1.00169.69           O  
ATOM   3634  CB  LEU C 113      68.074 126.322 126.217  1.00116.29           C  
ATOM   3635  CG  LEU C 113      68.314 127.146 124.922  1.00119.87           C  
ATOM   3636  CD1 LEU C 113      68.061 128.665 124.901  1.00106.20           C  
ATOM   3637  CD2 LEU C 113      69.745 126.879 124.510  1.00107.47           C  
ATOM   3638  N   HIS C 114      65.215 124.739 125.974  1.00 94.36           N  
ATOM   3639  CA  HIS C 114      63.936 124.339 125.353  1.00112.89           C  
ATOM   3640  C   HIS C 114      62.677 125.108 125.893  1.00147.63           C  
ATOM   3641  O   HIS C 114      61.838 125.606 125.092  1.00111.90           O  
ATOM   3642  CB  HIS C 114      63.713 122.843 125.493  1.00120.09           C  
ATOM   3643  CG  HIS C 114      62.596 122.336 124.636  1.00161.84           C  
ATOM   3644  ND1 HIS C 114      61.261 122.438 124.991  1.00160.86           N  
ATOM   3645  CD2 HIS C 114      62.621 121.744 123.418  1.00186.66           C  
ATOM   3646  CE1 HIS C 114      60.517 121.932 124.021  1.00185.34           C  
ATOM   3647  NE2 HIS C 114      61.318 121.503 123.057  1.00207.52           N  
ATOM   3648  N   ALA C 115      62.574 125.190 127.240  1.00202.13           N  
ATOM   3649  CA  ALA C 115      61.433 125.818 127.970  1.00178.42           C  
ATOM   3650  C   ALA C 115      61.387 127.291 127.707  1.00175.52           C  
ATOM   3651  O   ALA C 115      60.287 127.806 127.486  1.00177.38           O  
ATOM   3652  CB  ALA C 115      61.485 125.577 129.476  1.00155.84           C  
ATOM   3653  N   LEU C 116      62.566 127.949 127.736  1.00176.11           N  
ATOM   3654  CA  LEU C 116      62.719 129.347 127.290  1.00185.13           C  
ATOM   3655  C   LEU C 116      62.232 129.496 125.847  1.00187.94           C  
ATOM   3656  O   LEU C 116      61.380 130.352 125.593  1.00251.00           O  
ATOM   3657  CB  LEU C 116      64.137 129.940 127.480  1.00189.10           C  
ATOM   3658  CG  LEU C 116      64.246 131.462 127.137  1.00254.02           C  
ATOM   3659  CD1 LEU C 116      63.572 132.369 128.165  1.00262.75           C  
ATOM   3660  CD2 LEU C 116      65.659 131.999 126.850  1.00328.47           C  
ATOM   3661  N   GLY C 117      62.740 128.645 124.948  1.00157.81           N  
ATOM   3662  CA  GLY C 117      62.236 128.485 123.569  1.00167.31           C  
ATOM   3663  C   GLY C 117      60.714 128.463 123.382  1.00178.89           C  
ATOM   3664  O   GLY C 117      60.176 129.256 122.594  1.00211.53           O  
ATOM   3665  N   SER C 118      60.002 127.587 124.092  1.00158.24           N  
ATOM   3666  CA  SER C 118      58.534 127.661 124.001  1.00169.78           C  
ATOM   3667  C   SER C 118      57.819 128.853 124.700  1.00208.95           C  
ATOM   3668  O   SER C 118      56.803 129.326 124.182  1.00223.81           O  
ATOM   3669  CB  SER C 118      57.852 126.361 124.352  1.00159.11           C  
ATOM   3670  OG  SER C 118      56.477 126.421 123.966  1.00126.74           O  
ATOM   3671  N   ALA C 119      58.317 129.336 125.844  1.00231.05           N  
ATOM   3672  CA  ALA C 119      57.781 130.597 126.437  1.00208.20           C  
ATOM   3673  C   ALA C 119      58.030 131.830 125.531  1.00224.18           C  
ATOM   3674  O   ALA C 119      57.285 132.797 125.593  1.00234.02           O  
ATOM   3675  CB  ALA C 119      58.312 130.837 127.845  1.00173.88           C  
ATOM   3676  N   GLN C 120      59.072 131.767 124.692  1.00233.57           N  
ATOM   3677  CA  GLN C 120      59.367 132.755 123.625  1.00198.70           C  
ATOM   3678  C   GLN C 120      58.805 132.403 122.224  1.00208.70           C  
ATOM   3679  O   GLN C 120      59.175 133.048 121.228  1.00178.36           O  
ATOM   3680  CB  GLN C 120      60.885 132.936 123.489  1.00179.76           C  
ATOM   3681  CG  GLN C 120      61.603 133.467 124.711  1.00170.27           C  
ATOM   3682  CD  GLN C 120      61.338 134.919 124.942  1.00217.18           C  
ATOM   3683  OE1 GLN C 120      60.857 135.633 124.054  1.00247.26           O  
ATOM   3684  NE2 GLN C 120      61.673 135.385 126.134  1.00281.31           N  
ATOM   3685  N   ALA C 121      57.942 131.383 122.154  1.00233.62           N  
ATOM   3686  CA  ALA C 121      57.354 130.860 120.895  1.00267.48           C  
ATOM   3687  C   ALA C 121      58.356 130.676 119.676  1.00341.94           C  
ATOM   3688  O   ALA C 121      58.159 131.250 118.590  1.00452.02           O  
ATOM   3689  CB  ALA C 121      56.062 131.640 120.534  1.00161.12           C  
ATOM   3690  N   ASP C 122      59.428 129.893 119.888  1.00328.98           N  
ATOM   3691  CA  ASP C 122      60.481 129.646 118.860  1.00271.01           C  
ATOM   3692  C   ASP C 122      60.596 128.145 118.489  1.00236.87           C  
ATOM   3693  O   ASP C 122      61.462 127.408 119.005  1.00234.05           O  
ATOM   3694  CB  ASP C 122      61.831 130.243 119.290  1.00284.07           C  
ATOM   3695  CG  ASP C 122      62.922 130.199 118.180  1.00343.49           C  
ATOM   3696  OD1 ASP C 122      62.821 129.510 117.128  1.00358.93           O  
ATOM   3697  OD2 ASP C 122      63.939 130.882 118.390  1.00404.08           O  
ATOM   3698  N   PRO C 123      59.738 127.697 117.563  1.00195.37           N  
ATOM   3699  CA  PRO C 123      59.643 126.268 117.345  1.00180.52           C  
ATOM   3700  C   PRO C 123      60.894 125.610 116.639  1.00168.21           C  
ATOM   3701  O   PRO C 123      61.291 124.452 116.933  1.00130.63           O  
ATOM   3702  CB  PRO C 123      58.317 126.144 116.579  1.00170.39           C  
ATOM   3703  CG  PRO C 123      58.172 127.422 115.843  1.00147.38           C  
ATOM   3704  CD  PRO C 123      58.865 128.469 116.653  1.00177.29           C  
ATOM   3705  N   HIS C 124      61.560 126.336 115.754  1.00192.61           N  
ATOM   3706  CA  HIS C 124      62.742 125.728 115.116  1.00224.04           C  
ATOM   3707  C   HIS C 124      63.774 125.311 116.159  1.00206.97           C  
ATOM   3708  O   HIS C 124      64.298 124.191 116.063  1.00197.91           O  
ATOM   3709  CB  HIS C 124      63.411 126.639 114.073  1.00285.57           C  
ATOM   3710  CG  HIS C 124      64.683 126.069 113.517  1.00266.27           C  
ATOM   3711  ND1 HIS C 124      65.921 126.378 114.039  1.00235.54           N  
ATOM   3712  CD2 HIS C 124      64.903 125.166 112.530  1.00242.83           C  
ATOM   3713  CE1 HIS C 124      66.851 125.719 113.375  1.00222.31           C  
ATOM   3714  NE2 HIS C 124      66.260 124.971 112.460  1.00231.66           N  
ATOM   3715  N   LEU C 125      64.034 126.222 117.121  1.00187.69           N  
ATOM   3716  CA  LEU C 125      65.075 126.085 118.149  1.00165.84           C  
ATOM   3717  C   LEU C 125      64.800 124.853 118.953  1.00162.80           C  
ATOM   3718  O   LEU C 125      65.717 124.055 119.191  1.00150.49           O  
ATOM   3719  CB  LEU C 125      65.124 127.290 119.102  1.00189.73           C  
ATOM   3720  CG  LEU C 125      66.106 127.225 120.295  1.00210.82           C  
ATOM   3721  CD1 LEU C 125      67.478 127.667 119.821  1.00236.44           C  
ATOM   3722  CD2 LEU C 125      65.702 128.012 121.559  1.00226.00           C  
ATOM   3723  N   CYS C 126      63.529 124.712 119.346  1.00172.63           N  
ATOM   3724  CA  CYS C 126      63.042 123.559 120.103  1.00218.43           C  
ATOM   3725  C   CYS C 126      63.351 122.230 119.377  1.00215.28           C  
ATOM   3726  O   CYS C 126      63.911 121.304 119.992  1.00207.79           O  
ATOM   3727  CB  CYS C 126      61.544 123.713 120.451  1.00229.33           C  
ATOM   3728  SG  CYS C 126      61.132 124.913 121.761  1.00215.45           S  
ATOM   3729  N   ASP C 127      63.047 122.146 118.077  1.00194.39           N  
ATOM   3730  CA  ASP C 127      63.319 120.895 117.372  1.00184.78           C  
ATOM   3731  C   ASP C 127      64.800 120.611 117.171  1.00168.65           C  
ATOM   3732  O   ASP C 127      65.235 119.460 117.257  1.00163.82           O  
ATOM   3733  CB  ASP C 127      62.577 120.755 116.064  1.00208.12           C  
ATOM   3734  CG  ASP C 127      62.812 119.361 115.412  1.00249.79           C  
ATOM   3735  OD1 ASP C 127      62.560 118.260 116.017  1.00167.49           O  
ATOM   3736  OD2 ASP C 127      63.288 119.385 114.261  1.00331.76           O  
ATOM   3737  N   PHE C 128      65.572 121.658 116.910  1.00159.17           N  
ATOM   3738  CA  PHE C 128      67.033 121.533 116.804  1.00141.40           C  
ATOM   3739  C   PHE C 128      67.667 120.832 117.999  1.00134.20           C  
ATOM   3740  O   PHE C 128      68.530 119.937 117.815  1.00131.22           O  
ATOM   3741  CB  PHE C 128      67.692 122.890 116.597  1.00151.89           C  
ATOM   3742  CG  PHE C 128      69.184 122.843 116.643  1.00167.71           C  
ATOM   3743  CD1 PHE C 128      69.925 122.496 115.502  1.00205.80           C  
ATOM   3744  CD2 PHE C 128      69.857 123.133 117.836  1.00189.58           C  
ATOM   3745  CE1 PHE C 128      71.313 122.444 115.551  1.00286.42           C  
ATOM   3746  CE2 PHE C 128      71.248 123.074 117.895  1.00278.52           C  
ATOM   3747  CZ  PHE C 128      71.974 122.731 116.748  1.00329.27           C  
ATOM   3748  N   LEU C 129      67.247 121.245 119.203  1.00158.27           N  
ATOM   3749  CA  LEU C 129      67.746 120.674 120.476  1.00203.22           C  
ATOM   3750  C   LEU C 129      67.380 119.209 120.554  1.00203.64           C  
ATOM   3751  O   LEU C 129      68.176 118.355 120.965  1.00213.72           O  
ATOM   3752  CB  LEU C 129      67.181 121.394 121.724  1.00191.38           C  
ATOM   3753  CG  LEU C 129      67.260 122.900 121.986  1.00173.45           C  
ATOM   3754  CD1 LEU C 129      66.799 123.133 123.409  1.00147.34           C  
ATOM   3755  CD2 LEU C 129      68.657 123.474 121.770  1.00196.77           C  
ATOM   3756  N   GLU C 130      66.160 118.936 120.127  1.00191.65           N  
ATOM   3757  CA  GLU C 130      65.618 117.612 120.177  1.00212.34           C  
ATOM   3758  C   GLU C 130      66.472 116.651 119.258  1.00177.55           C  
ATOM   3759  O   GLU C 130      66.935 115.592 119.699  1.00145.98           O  
ATOM   3760  CB  GLU C 130      64.079 117.686 119.906  1.00262.51           C  
ATOM   3761  CG  GLU C 130      63.256 118.618 120.861  1.00244.56           C  
ATOM   3762  CD  GLU C 130      61.805 118.916 120.418  1.00265.56           C  
ATOM   3763  OE1 GLU C 130      61.245 118.171 119.583  1.00308.94           O  
ATOM   3764  OE2 GLU C 130      61.194 119.899 120.915  1.00215.79           O  
ATOM   3765  N   SER C 131      66.767 117.090 118.037  1.00175.53           N  
ATOM   3766  CA  SER C 131      67.371 116.238 116.984  1.00218.91           C  
ATOM   3767  C   SER C 131      68.799 115.731 117.240  1.00211.97           C  
ATOM   3768  O   SER C 131      69.117 114.568 116.978  1.00227.38           O  
ATOM   3769  CB  SER C 131      67.340 116.960 115.619  1.00272.98           C  
ATOM   3770  OG  SER C 131      66.052 116.892 115.017  1.00264.79           O  
ATOM   3771  N   HIS C 132      69.654 116.613 117.732  1.00185.18           N  
ATOM   3772  CA  HIS C 132      71.062 116.330 117.744  1.00160.41           C  
ATOM   3773  C   HIS C 132      71.594 116.286 119.137  1.00149.90           C  
ATOM   3774  O   HIS C 132      72.767 116.059 119.301  1.00153.16           O  
ATOM   3775  CB  HIS C 132      71.783 117.419 116.968  1.00176.47           C  
ATOM   3776  CG  HIS C 132      71.201 117.671 115.620  1.00230.55           C  
ATOM   3777  ND1 HIS C 132      71.025 116.665 114.695  1.00258.41           N  
ATOM   3778  CD2 HIS C 132      70.737 118.804 115.043  1.00246.49           C  
ATOM   3779  CE1 HIS C 132      70.483 117.171 113.601  1.00294.41           C  
ATOM   3780  NE2 HIS C 132      70.306 118.468 113.783  1.00282.12           N  
ATOM   3781  N   PHE C 133      70.753 116.503 120.145  1.00145.42           N  
ATOM   3782  CA  PHE C 133      71.270 116.796 121.485  1.00165.89           C  
ATOM   3783  C   PHE C 133      70.673 116.118 122.683  1.00184.05           C  
ATOM   3784  O   PHE C 133      71.386 115.434 123.418  1.00188.97           O  
ATOM   3785  CB  PHE C 133      71.176 118.280 121.769  1.00155.65           C  
ATOM   3786  CG  PHE C 133      72.229 119.048 121.146  1.00146.72           C  
ATOM   3787  CD1 PHE C 133      72.094 119.445 119.829  1.00164.49           C  
ATOM   3788  CD2 PHE C 133      73.365 119.368 121.864  1.00146.22           C  
ATOM   3789  CE1 PHE C 133      73.085 120.158 119.221  1.00202.28           C  
ATOM   3790  CE2 PHE C 133      74.374 120.081 121.264  1.00201.76           C  
ATOM   3791  CZ  PHE C 133      74.227 120.483 119.940  1.00222.92           C  
ATOM   3792  N   LEU C 134      69.391 116.375 122.928  1.00188.54           N  
ATOM   3793  CA  LEU C 134      68.735 115.862 124.120  1.00168.71           C  
ATOM   3794  C   LEU C 134      68.940 114.357 124.120  1.00150.99           C  
ATOM   3795  O   LEU C 134      69.260 113.788 125.155  1.00117.75           O  
ATOM   3796  CB  LEU C 134      67.238 116.208 124.130  1.00195.84           C  
ATOM   3797  CG  LEU C 134      66.684 117.630 123.923  1.00183.48           C  
ATOM   3798  CD1 LEU C 134      65.160 117.621 123.979  1.00169.23           C  
ATOM   3799  CD2 LEU C 134      67.255 118.629 124.912  1.00170.03           C  
ATOM   3800  N   ASP C 135      68.818 113.767 122.925  1.00147.18           N  
ATOM   3801  CA  ASP C 135      68.955 112.350 122.674  1.00154.30           C  
ATOM   3802  C   ASP C 135      70.360 111.789 122.960  1.00149.33           C  
ATOM   3803  O   ASP C 135      70.472 110.782 123.671  1.00166.43           O  
ATOM   3804  CB  ASP C 135      68.527 112.063 121.248  1.00171.14           C  
ATOM   3805  CG  ASP C 135      68.354 110.605 120.992  1.00223.88           C  
ATOM   3806  OD1 ASP C 135      67.626 109.977 121.781  1.00213.48           O  
ATOM   3807  OD2 ASP C 135      68.931 110.091 120.008  1.00314.40           O  
ATOM   3808  N   GLU C 136      71.414 112.438 122.447  1.00129.87           N  
ATOM   3809  CA  GLU C 136      72.807 112.058 122.762  1.00128.28           C  
ATOM   3810  C   GLU C 136      72.998 111.970 124.269  1.00122.96           C  
ATOM   3811  O   GLU C 136      73.634 111.046 124.766  1.00104.85           O  
ATOM   3812  CB  GLU C 136      73.792 113.129 122.320  1.00162.05           C  
ATOM   3813  CG  GLU C 136      74.047 113.342 120.847  1.00232.96           C  
ATOM   3814  CD  GLU C 136      75.161 114.373 120.612  1.00309.88           C  
ATOM   3815  OE1 GLU C 136      75.131 115.472 121.216  1.00325.29           O  
ATOM   3816  OE2 GLU C 136      76.085 114.098 119.815  1.00376.36           O  
ATOM   3817  N   GLU C 137      72.458 112.982 124.962  1.00132.12           N  
ATOM   3818  CA  GLU C 137      72.577 113.173 126.412  1.00149.32           C  
ATOM   3819  C   GLU C 137      71.984 111.991 127.148  1.00105.69           C  
ATOM   3820  O   GLU C 137      72.595 111.368 128.012  1.00 75.24           O  
ATOM   3821  CB  GLU C 137      71.837 114.462 126.887  1.00207.72           C  
ATOM   3822  CG  GLU C 137      72.596 115.788 126.888  1.00283.85           C  
ATOM   3823  CD  GLU C 137      73.923 115.723 127.632  1.00353.63           C  
ATOM   3824  OE1 GLU C 137      73.975 115.326 128.829  1.00420.14           O  
ATOM   3825  OE2 GLU C 137      74.932 116.066 126.994  1.00389.61           O  
ATOM   3826  N   VAL C 138      70.750 111.712 126.824  1.00 99.20           N  
ATOM   3827  CA  VAL C 138      70.068 110.735 127.591  1.00126.84           C  
ATOM   3828  C   VAL C 138      70.659 109.326 127.325  1.00143.23           C  
ATOM   3829  O   VAL C 138      70.840 108.584 128.290  1.00169.42           O  
ATOM   3830  CB  VAL C 138      68.536 110.905 127.470  1.00156.05           C  
ATOM   3831  CG1 VAL C 138      67.815 109.793 128.213  1.00210.78           C  
ATOM   3832  CG2 VAL C 138      68.078 112.277 127.995  1.00129.58           C  
ATOM   3833  N   LYS C 139      71.018 108.980 126.073  1.00149.34           N  
ATOM   3834  CA  LYS C 139      71.818 107.746 125.784  1.00174.81           C  
ATOM   3835  C   LYS C 139      73.114 107.626 126.651  1.00224.67           C  
ATOM   3836  O   LYS C 139      73.415 106.582 127.255  1.00238.24           O  
ATOM   3837  CB  LYS C 139      72.271 107.703 124.327  1.00149.00           C  
ATOM   3838  CG  LYS C 139      71.249 107.487 123.250  1.00127.43           C  
ATOM   3839  CD  LYS C 139      72.025 107.638 121.944  1.00148.67           C  
ATOM   3840  CE  LYS C 139      71.140 108.058 120.776  1.00157.66           C  
ATOM   3841  NZ  LYS C 139      71.827 108.830 119.695  1.00122.00           N  
ATOM   3842  N   LEU C 140      73.869 108.720 126.673  1.00230.40           N  
ATOM   3843  CA  LEU C 140      75.146 108.844 127.360  1.00183.84           C  
ATOM   3844  C   LEU C 140      75.038 108.797 128.892  1.00156.24           C  
ATOM   3845  O   LEU C 140      75.823 108.125 129.537  1.00123.30           O  
ATOM   3846  CB  LEU C 140      75.754 110.157 126.914  1.00189.10           C  
ATOM   3847  CG  LEU C 140      77.143 110.485 127.356  1.00209.67           C  
ATOM   3848  CD1 LEU C 140      78.115 109.555 126.647  1.00222.70           C  
ATOM   3849  CD2 LEU C 140      77.391 111.939 126.980  1.00205.03           C  
ATOM   3850  N   ILE C 141      74.058 109.515 129.447  1.00154.73           N  
ATOM   3851  CA  ILE C 141      73.644 109.439 130.879  1.00162.79           C  
ATOM   3852  C   ILE C 141      73.297 108.006 131.363  1.00148.35           C  
ATOM   3853  O   ILE C 141      73.703 107.558 132.457  1.00115.23           O  
ATOM   3854  CB  ILE C 141      72.486 110.466 131.178  1.00155.76           C  
ATOM   3855  CG1 ILE C 141      73.094 111.887 131.331  1.00147.48           C  
ATOM   3856  CG2 ILE C 141      71.563 110.013 132.339  1.00148.78           C  
ATOM   3857  CD1 ILE C 141      72.159 113.044 131.685  1.00126.21           C  
ATOM   3858  N   LYS C 142      72.544 107.294 130.532  1.00154.14           N  
ATOM   3859  CA  LYS C 142      72.187 105.924 130.829  1.00174.72           C  
ATOM   3860  C   LYS C 142      73.484 105.172 130.984  1.00185.40           C  
ATOM   3861  O   LYS C 142      73.674 104.481 131.985  1.00196.60           O  
ATOM   3862  CB  LYS C 142      71.310 105.293 129.717  1.00209.20           C  
ATOM   3863  CG  LYS C 142      70.951 103.799 129.870  1.00221.06           C  
ATOM   3864  CD  LYS C 142      70.357 103.461 131.242  1.00227.39           C  
ATOM   3865  CE  LYS C 142      69.759 102.064 131.308  1.00211.49           C  
ATOM   3866  NZ  LYS C 142      70.787 100.990 131.299  1.00182.29           N  
ATOM   3867  N   LYS C 143      74.372 105.339 130.002  1.00193.41           N  
ATOM   3868  CA  LYS C 143      75.628 104.613 129.946  1.00204.92           C  
ATOM   3869  C   LYS C 143      76.498 104.902 131.200  1.00189.96           C  
ATOM   3870  O   LYS C 143      76.991 103.961 131.875  1.00166.28           O  
ATOM   3871  CB  LYS C 143      76.291 104.890 128.578  1.00178.36           C  
ATOM   3872  CG  LYS C 143      77.656 104.306 128.348  1.00178.61           C  
ATOM   3873  CD  LYS C 143      77.693 103.889 126.906  1.00144.09           C  
ATOM   3874  CE  LYS C 143      77.768 102.390 126.931  1.00130.97           C  
ATOM   3875  NZ  LYS C 143      79.189 101.997 127.149  1.00104.08           N  
ATOM   3876  N   MET C 144      76.593 106.188 131.554  1.00157.13           N  
ATOM   3877  CA  MET C 144      77.359 106.625 132.716  1.00139.21           C  
ATOM   3878  C   MET C 144      76.837 105.961 133.959  1.00139.58           C  
ATOM   3879  O   MET C 144      77.602 105.518 134.821  1.00136.27           O  
ATOM   3880  CB  MET C 144      77.192 108.112 132.919  1.00147.59           C  
ATOM   3881  CG  MET C 144      77.985 108.979 131.998  1.00178.88           C  
ATOM   3882  SD  MET C 144      78.372 110.532 132.815  1.00228.79           S  
ATOM   3883  CE  MET C 144      79.698 111.047 131.721  1.00298.45           C  
ATOM   3884  N   GLY C 145      75.510 105.939 134.055  1.00155.41           N  
ATOM   3885  CA  GLY C 145      74.829 105.397 135.222  1.00197.95           C  
ATOM   3886  C   GLY C 145      75.184 103.943 135.396  1.00190.52           C  
ATOM   3887  O   GLY C 145      75.469 103.480 136.517  1.00156.55           O  
ATOM   3888  N   ASP C 146      75.191 103.249 134.257  1.00194.51           N  
ATOM   3889  CA  ASP C 146      75.496 101.838 134.190  1.00214.15           C  
ATOM   3890  C   ASP C 146      76.861 101.648 134.774  1.00173.38           C  
ATOM   3891  O   ASP C 146      77.051 100.939 135.782  1.00209.56           O  
ATOM   3892  CB  ASP C 146      75.429 101.327 132.744  1.00276.52           C  
ATOM   3893  CG  ASP C 146      73.998 101.244 132.207  1.00360.11           C  
ATOM   3894  OD1 ASP C 146      73.024 101.436 132.976  1.00373.79           O  
ATOM   3895  OD2 ASP C 146      73.852 100.980 130.995  1.00456.19           O  
ATOM   3896  N   HIS C 147      77.803 102.352 134.197  1.00127.39           N  
ATOM   3897  CA  HIS C 147      79.111 102.338 134.764  1.00146.66           C  
ATOM   3898  C   HIS C 147      79.159 102.539 136.331  1.00130.34           C  
ATOM   3899  O   HIS C 147      79.767 101.718 137.040  1.00117.33           O  
ATOM   3900  CB  HIS C 147      79.979 103.368 134.022  1.00199.10           C  
ATOM   3901  CG  HIS C 147      80.150 103.103 132.552  1.00202.21           C  
ATOM   3902  ND1 HIS C 147      79.836 101.895 131.959  1.00200.19           N  
ATOM   3903  CD2 HIS C 147      80.651 103.892 131.570  1.00182.01           C  
ATOM   3904  CE1 HIS C 147      80.114 101.964 130.669  1.00219.27           C  
ATOM   3905  NE2 HIS C 147      80.612 103.162 130.409  1.00201.95           N  
ATOM   3906  N   LEU C 148      78.510 103.596 136.848  1.00109.67           N  
ATOM   3907  CA  LEU C 148      78.651 104.008 138.254  1.00113.31           C  
ATOM   3908  C   LEU C 148      78.157 102.984 139.248  1.00136.40           C  
ATOM   3909  O   LEU C 148      78.791 102.726 140.300  1.00171.15           O  
ATOM   3910  CB  LEU C 148      77.875 105.291 138.518  1.00121.42           C  
ATOM   3911  CG  LEU C 148      78.553 106.632 138.893  1.00149.73           C  
ATOM   3912  CD1 LEU C 148      77.568 107.587 139.565  1.00160.74           C  
ATOM   3913  CD2 LEU C 148      79.809 106.555 139.772  1.00148.58           C  
ATOM   3914  N   THR C 149      76.993 102.434 138.935  1.00148.01           N  
ATOM   3915  CA  THR C 149      76.407 101.389 139.761  1.00171.65           C  
ATOM   3916  C   THR C 149      77.324 100.143 139.833  1.00190.88           C  
ATOM   3917  O   THR C 149      77.493  99.540 140.906  1.00185.19           O  
ATOM   3918  CB  THR C 149      75.035 101.004 139.222  1.00174.42           C  
ATOM   3919  OG1 THR C 149      74.225 102.176 139.125  1.00173.54           O  
ATOM   3920  CG2 THR C 149      74.388 100.041 140.173  1.00205.32           C  
ATOM   3921  N   ASN C 150      77.914  99.796 138.684  1.00183.50           N  
ATOM   3922  CA  ASN C 150      78.876  98.691 138.543  1.00136.42           C  
ATOM   3923  C   ASN C 150      80.205  98.869 139.210  1.00123.61           C  
ATOM   3924  O   ASN C 150      80.679  97.972 139.931  1.00 86.32           O  
ATOM   3925  CB  ASN C 150      79.000  98.304 137.101  1.00111.30           C  
ATOM   3926  CG  ASN C 150      77.846  97.454 136.729  1.00124.66           C  
ATOM   3927  OD1 ASN C 150      77.856  96.280 137.003  1.00140.03           O  
ATOM   3928  ND2 ASN C 150      76.776  98.059 136.268  1.00148.93           N  
ATOM   3929  N   ILE C 151      80.764 100.056 138.996  1.00125.48           N  
ATOM   3930  CA  ILE C 151      81.837 100.579 139.815  1.00128.45           C  
ATOM   3931  C   ILE C 151      81.582 100.373 141.322  1.00153.62           C  
ATOM   3932  O   ILE C 151      82.392  99.684 141.937  1.00152.92           O  
ATOM   3933  CB  ILE C 151      82.152 102.033 139.437  1.00108.74           C  
ATOM   3934  CG1 ILE C 151      82.987 102.023 138.183  1.00115.14           C  
ATOM   3935  CG2 ILE C 151      82.955 102.751 140.497  1.00110.18           C  
ATOM   3936  CD1 ILE C 151      82.992 103.373 137.530  1.00138.97           C  
ATOM   3937  N   GLN C 152      80.488 100.915 141.902  1.00177.00           N  
ATOM   3938  CA  GLN C 152      80.243 100.798 143.370  1.00167.97           C  
ATOM   3939  C   GLN C 152      80.129  99.387 143.810  1.00192.19           C  
ATOM   3940  O   GLN C 152      80.719  99.056 144.831  1.00222.44           O  
ATOM   3941  CB  GLN C 152      78.998 101.495 143.864  1.00146.85           C  
ATOM   3942  CG  GLN C 152      79.217 102.933 144.150  1.00175.51           C  
ATOM   3943  CD  GLN C 152      77.941 103.718 143.981  1.00248.08           C  
ATOM   3944  OE1 GLN C 152      77.166 103.510 143.026  1.00299.14           O  
ATOM   3945  NE2 GLN C 152      77.711 104.638 144.906  1.00252.67           N  
ATOM   3946  N   ARG C 153      79.386  98.564 143.049  1.00197.16           N  
ATOM   3947  CA  ARG C 153      79.223  97.142 143.387  1.00182.23           C  
ATOM   3948  C   ARG C 153      80.575  96.419 143.380  1.00153.15           C  
ATOM   3949  O   ARG C 153      80.746  95.438 144.099  1.00193.14           O  
ATOM   3950  CB  ARG C 153      78.127  96.407 142.570  1.00168.86           C  
ATOM   3951  CG  ARG C 153      78.493  96.128 141.137  1.00169.56           C  
ATOM   3952  CD  ARG C 153      77.996  94.799 140.569  1.00200.68           C  
ATOM   3953  NE  ARG C 153      76.550  94.503 140.550  1.00193.04           N  
ATOM   3954  CZ  ARG C 153      75.609  95.033 139.749  1.00167.18           C  
ATOM   3955  NH1 ARG C 153      75.853  96.023 138.884  1.00121.90           N  
ATOM   3956  NH2 ARG C 153      74.365  94.576 139.850  1.00160.98           N  
ATOM   3957  N   LEU C 154      81.542  96.933 142.631  1.00110.17           N  
ATOM   3958  CA  LEU C 154      82.869  96.315 142.626  1.00138.43           C  
ATOM   3959  C   LEU C 154      83.939  96.810 143.687  1.00129.37           C  
ATOM   3960  O   LEU C 154      84.929  96.101 144.015  1.00110.23           O  
ATOM   3961  CB  LEU C 154      83.411  96.284 141.171  1.00165.03           C  
ATOM   3962  CG  LEU C 154      82.737  95.518 139.990  1.00143.69           C  
ATOM   3963  CD1 LEU C 154      83.349  95.976 138.676  1.00142.54           C  
ATOM   3964  CD2 LEU C 154      82.867  94.000 140.086  1.00138.83           C  
ATOM   3965  N   VAL C 155      83.752  98.015 144.207  1.00132.91           N  
ATOM   3966  CA  VAL C 155      84.777  98.629 145.066  1.00185.36           C  
ATOM   3967  C   VAL C 155      84.716  98.092 146.489  1.00242.30           C  
ATOM   3968  O   VAL C 155      85.755  97.678 147.036  1.00328.63           O  
ATOM   3969  CB  VAL C 155      84.749 100.177 144.985  1.00187.09           C  
ATOM   3970  CG1 VAL C 155      85.495 100.856 146.140  1.00196.72           C  
ATOM   3971  CG2 VAL C 155      85.341 100.605 143.643  1.00157.51           C  
ATOM   3972  N   GLY C 156      83.497  98.097 147.039  1.00257.46           N  
ATOM   3973  CA  GLY C 156      83.112  97.534 148.343  1.00265.56           C  
ATOM   3974  C   GLY C 156      83.952  96.387 148.865  1.00322.32           C  
ATOM   3975  O   GLY C 156      84.430  96.457 149.991  1.00348.27           O  
ATOM   3976  N   SER C 157      84.142  95.350 148.039  1.00338.46           N  
ATOM   3977  CA  SER C 157      85.032  94.195 148.343  1.00334.31           C  
ATOM   3978  C   SER C 157      86.545  94.495 148.568  1.00381.19           C  
ATOM   3979  O   SER C 157      87.038  94.349 149.704  1.00398.52           O  
ATOM   3980  CB  SER C 157      84.840  93.021 147.345  1.00234.43           C  
ATOM   3981  OG  SER C 157      84.143  93.392 146.174  1.00122.34           O  
ATOM   3982  N   GLN C 158      87.260  94.906 147.509  1.00354.78           N  
ATOM   3983  CA  GLN C 158      88.738  95.117 147.525  1.00260.54           C  
ATOM   3984  C   GLN C 158      89.087  96.155 146.486  1.00197.76           C  
ATOM   3985  O   GLN C 158      88.957  95.868 145.294  1.00148.02           O  
ATOM   3986  CB  GLN C 158      89.455  93.811 147.179  1.00297.06           C  
ATOM   3987  CG  GLN C 158      88.723  93.001 146.111  1.00331.16           C  
ATOM   3988  CD  GLN C 158      88.464  91.576 146.527  1.00342.90           C  
ATOM   3989  OE1 GLN C 158      88.979  90.656 145.911  1.00329.23           O  
ATOM   3990  NE2 GLN C 158      87.667  91.381 147.575  1.00343.89           N  
ATOM   3991  N   ALA C 159      89.527  97.333 146.934  1.00197.47           N  
ATOM   3992  CA  ALA C 159      89.440  98.582 146.123  1.00274.71           C  
ATOM   3993  C   ALA C 159      90.070  98.585 144.686  1.00279.62           C  
ATOM   3994  O   ALA C 159      89.381  98.807 143.632  1.00298.61           O  
ATOM   3995  CB  ALA C 159      89.930  99.770 146.954  1.00264.59           C  
ATOM   3996  N   GLY C 160      91.372  98.320 144.654  1.00250.73           N
[truncated: 2,330,047 more chars]
