# Supplementary material for: Nanoparticle size distribution quantification: results of a small-angle X-ray scattering inter-laboratory comparison
Source: J Appl Crystallogr. 2017 Aug 18;50(Pt 5):1280–8. doi: 10.1107/S160057671701010X (PMC5627679; doi:10.1107/S160057671701010X)
Supplement: Supplementary file 1 [file j-50-01280-sup1.zip › QPrecision/data/Apoferritin/4v1w00.fit]

4v1w.pdb  Dro:0.000  Ra:1.400  RGT:53.09  Vol:619796.  Chi^2: 7.450
  0.000000E+00  0.000000E+00  0.000000E+00  0.108271E+04
  0.200000E-02  0.000000E+00  0.000000E+00  0.107866E+04
  0.400000E-02  0.000000E+00  0.000000E+00  0.106656E+04
  0.600000E-02  0.000000E+00  0.000000E+00  0.104667E+04
  0.688903E-02  0.113937E+04  0.207878E+02  0.103543E+04
  0.755310E-02  0.116161E+04  0.220694E+02  0.102609E+04
  0.821716E-02  0.103602E+04  0.191237E+02  0.101597E+04
  0.888122E-02  0.949143E+03  0.168833E+02  0.100509E+04
  0.954528E-02  0.914534E+03  0.161476E+02  0.993472E+03
  0.102093E-01  0.945886E+03  0.167807E+02  0.981137E+03
  0.108734E-01  0.900759E+03  0.162102E+02  0.968109E+03
  0.115375E-01  0.976869E+03  0.176714E+02  0.954415E+03
  0.122015E-01  0.104171E+04  0.180481E+02  0.940082E+03
  0.128656E-01  0.928889E+03  0.169470E+02  0.925140E+03
  0.135296E-01  0.794688E+03  0.143816E+02  0.909615E+03
  0.141937E-01  0.978710E+03  0.180059E+02  0.893537E+03
  0.148577E-01  0.893640E+03  0.157075E+02  0.876936E+03
  0.155218E-01  0.735182E+03  0.141674E+02  0.859844E+03
  0.161859E-01  0.909488E+03  0.164879E+02  0.842295E+03
  0.168499E-01  0.717741E+03  0.128582E+02  0.824320E+03
  0.175140E-01  0.844312E+03  0.163408E+02  0.805954E+03
  0.181780E-01  0.781449E+03  0.148887E+02  0.787228E+03
  0.188421E-01  0.783082E+03  0.152364E+02  0.768177E+03
  0.195061E-01  0.725217E+03  0.132857E+02  0.748836E+03
  0.201702E-01  0.670857E+03  0.136006E+02  0.729242E+03
  0.208342E-01  0.681522E+03  0.126705E+02  0.709429E+03
  0.214982E-01  0.630007E+03  0.117348E+02  0.689430E+03
  0.221623E-01  0.668681E+03  0.130754E+02  0.669279E+03
  0.228263E-01  0.621198E+03  0.122046E+02  0.649009E+03
  0.234904E-01  0.616196E+03  0.125789E+02  0.628655E+03
  0.241544E-01  0.596533E+03  0.127789E+02  0.608253E+03
  0.248184E-01  0.553883E+03  0.109728E+02  0.587835E+03
  0.254825E-01  0.517768E+03  0.111022E+02  0.567437E+03
  0.261465E-01  0.552220E+03  0.123204E+02  0.547090E+03
  0.268105E-01  0.549192E+03  0.119243E+02  0.526827E+03
  0.274746E-01  0.529672E+03  0.117119E+02  0.506682E+03
  0.281386E-01  0.464615E+03  0.109269E+02  0.486687E+03
  0.288026E-01  0.495390E+03  0.107161E+02  0.466872E+03
  0.294667E-01  0.481859E+03  0.110485E+02  0.447258E+03
  0.301307E-01  0.445352E+03  0.103075E+02  0.427866E+03
  0.307947E-01  0.414077E+03  0.980233E+01  0.408721E+03
  0.314587E-01  0.423433E+03  0.100904E+02  0.389845E+03
  0.321228E-01  0.425271E+03  0.103839E+02  0.371263E+03
  0.327868E-01  0.356812E+03  0.859569E+01  0.353003E+03
  0.334508E-01  0.367931E+03  0.924782E+01  0.335096E+03
  0.341148E-01  0.355881E+03  0.947646E+01  0.317574E+03
  0.347788E-01  0.342202E+03  0.926400E+01  0.300468E+03
  0.354428E-01  0.310186E+03  0.775365E+01  0.283803E+03
  0.361068E-01  0.327069E+03  0.943141E+01  0.267604E+03
  0.367708E-01  0.277274E+03  0.788996E+01  0.251878E+03
  0.374348E-01  0.255150E+03  0.764768E+01  0.236599E+03
  0.380988E-01  0.252037E+03  0.759414E+01  0.221745E+03
  0.387628E-01  0.245593E+03  0.728892E+01  0.207305E+03
  0.394268E-01  0.219334E+03  0.642448E+01  0.193273E+03
  0.400908E-01  0.221681E+03  0.709334E+01  0.179652E+03
  0.407548E-01  0.208204E+03  0.669848E+01  0.166477E+03
  0.414188E-01  0.194424E+03  0.658125E+01  0.153839E+03
  0.420828E-01  0.170021E+03  0.600866E+01  0.141817E+03
  0.427468E-01  0.144721E+03  0.480122E+01  0.130466E+03
  0.434108E-01  0.147208E+03  0.530132E+01  0.119823E+03
  0.440747E-01  0.138212E+03  0.476779E+01  0.109902E+03
  0.447387E-01  0.119356E+03  0.444927E+01  0.100645E+03
  0.454027E-01  0.109878E+03  0.434174E+01  0.918322E+02
  0.460667E-01  0.878327E+02  0.357139E+01  0.832891E+02
  0.467306E-01  0.811318E+02  0.346108E+01  0.749100E+02
  0.473946E-01  0.737850E+02  0.333970E+01  0.666528E+02
  0.480585E-01  0.657135E+02  0.307086E+01  0.585324E+02
  0.487225E-01  0.539164E+02  0.241128E+01  0.507095E+02
  0.493865E-01  0.524235E+02  0.255025E+01  0.435815E+02
  0.500504E-01  0.424472E+02  0.225380E+01  0.374053E+02
  0.507144E-01  0.368725E+02  0.181164E+01  0.322758E+02
  0.513783E-01  0.336867E+02  0.175852E+01  0.281851E+02
  0.520423E-01  0.258601E+02  0.145648E+01  0.250752E+02
  0.527062E-01  0.216857E+02  0.123815E+01  0.227050E+02
  0.533701E-01  0.188630E+02  0.116301E+01  0.203851E+02
  0.540341E-01  0.185975E+02  0.105890E+01  0.175896E+02
  0.546980E-01  0.172457E+02  0.105806E+01  0.141405E+02
  0.553619E-01  0.144513E+02  0.906899E+00  0.102715E+02
  0.560259E-01  0.131258E+02  0.870137E+00  0.654598E+01
  0.566898E-01  0.117133E+02  0.763352E+00  0.363765E+01
  0.573537E-01  0.103325E+02  0.654425E+00  0.189201E+01
  0.580176E-01  0.101065E+02  0.638631E+00  0.100846E+01
  0.586815E-01  0.102861E+02  0.694796E+00  0.599546E+00
  0.593454E-01  0.946559E+01  0.584798E+00  0.421251E+00
  0.600093E-01  0.838392E+01  0.608121E+00  0.357932E+00
  0.606732E-01  0.974153E+01  0.736919E+00  0.368663E+00
  0.613371E-01  0.784446E+01  0.610216E+00  0.448241E+00
  0.620010E-01  0.110256E+02  0.695705E+00  0.630452E+00
  0.626649E-01  0.112609E+02  0.703779E+00  0.991831E+00
  0.633288E-01  0.102202E+02  0.667287E+00  0.164376E+01
  0.639927E-01  0.936246E+01  0.613184E+00  0.265871E+01
  0.646566E-01  0.119689E+02  0.746409E+00  0.393154E+01
  0.653204E-01  0.924745E+01  0.634439E+00  0.530122E+01
  0.659843E-01  0.133677E+02  0.815818E+00  0.662896E+01
  0.666482E-01  0.145351E+02  0.879691E+00  0.783360E+01
  0.673120E-01  0.143950E+02  0.884649E+00  0.892221E+01
  0.679759E-01  0.155219E+02  0.880050E+00  0.999281E+01
  0.686398E-01  0.146750E+02  0.927635E+00  0.111919E+02
  0.693036E-01  0.154544E+02  0.983895E+00  0.125549E+02
  0.699675E-01  0.182709E+02  0.115938E+01  0.140685E+02
  0.706313E-01  0.172166E+02  0.107156E+01  0.157052E+02
  0.712951E-01  0.154957E+02  0.947046E+00  0.174191E+02
  0.719590E-01  0.173597E+02  0.109424E+01  0.191436E+02
  0.726228E-01  0.201766E+02  0.118875E+01  0.208024E+02
  0.732866E-01  0.224889E+02  0.134672E+01  0.223656E+02
  0.739505E-01  0.231955E+02  0.120465E+01  0.238270E+02
  0.746143E-01  0.216859E+02  0.128072E+01  0.251903E+02
  0.752781E-01  0.239388E+02  0.132404E+01  0.264680E+02
  0.759419E-01  0.249057E+02  0.140570E+01  0.276815E+02
  0.766057E-01  0.247504E+02  0.134123E+01  0.288537E+02
  0.772695E-01  0.269246E+02  0.145751E+01  0.299825E+02
  0.779333E-01  0.244536E+02  0.138905E+01  0.310567E+02
  0.785971E-01  0.259627E+02  0.155425E+01  0.320645E+02
  0.792609E-01  0.289437E+02  0.167637E+01  0.329943E+02
  0.799246E-01  0.297545E+02  0.169300E+01  0.338347E+02
  0.805884E-01  0.291070E+02  0.172774E+01  0.345758E+02
  0.812522E-01  0.306403E+02  0.181252E+01  0.352142E+02
  0.819159E-01  0.306294E+02  0.172635E+01  0.357496E+02
  0.825797E-01  0.292858E+02  0.157862E+01  0.361835E+02
  0.832435E-01  0.275170E+02  0.158449E+01  0.365182E+02
  0.839072E-01  0.339241E+02  0.213423E+01  0.367572E+02
  0.845710E-01  0.322041E+02  0.174172E+01  0.369044E+02
  0.852347E-01  0.361487E+02  0.211056E+01  0.369609E+02
  0.858984E-01  0.304183E+02  0.187018E+01  0.369271E+02
  0.865622E-01  0.313389E+02  0.202826E+01  0.368042E+02
  0.872259E-01  0.311497E+02  0.181488E+01  0.365939E+02
  0.878896E-01  0.317745E+02  0.184311E+01  0.362986E+02
  0.885533E-01  0.343848E+02  0.192337E+01  0.359212E+02
  0.892170E-01  0.310536E+02  0.187208E+01  0.354647E+02
  0.898807E-01  0.335142E+02  0.217672E+01  0.349326E+02
  0.905444E-01  0.319793E+02  0.209823E+01  0.343288E+02
  0.912081E-01  0.328011E+02  0.223220E+01  0.336577E+02
  0.918718E-01  0.282920E+02  0.194696E+01  0.329241E+02
  0.925355E-01  0.299219E+02  0.199826E+01  0.321328E+02
  0.931992E-01  0.307966E+02  0.211633E+01  0.312884E+02
  0.938629E-01  0.272516E+02  0.201770E+01  0.303959E+02
  0.945265E-01  0.275059E+02  0.213628E+01  0.294600E+02
  0.951902E-01  0.289552E+02  0.223878E+01  0.284860E+02
  0.958538E-01  0.271795E+02  0.223517E+01  0.274793E+02
  0.965175E-01  0.242060E+02  0.192142E+01  0.264449E+02
  0.971811E-01  0.237373E+02  0.187223E+01  0.253868E+02
  0.978448E-01  0.242291E+02  0.194107E+01  0.243086E+02
  0.985084E-01  0.229311E+02  0.185991E+01  0.232140E+02
  0.991720E-01  0.197776E+02  0.173599E+01  0.221072E+02
  0.998356E-01  0.227006E+02  0.203447E+01  0.209927E+02
  0.100499E+00  0.190224E+02  0.167891E+01  0.198753E+02
  0.101163E+00  0.158740E+02  0.154977E+01  0.187610E+02
  0.101826E+00  0.180223E+02  0.175675E+01  0.176564E+02
  0.102490E+00  0.177454E+02  0.159194E+01  0.165675E+02
  0.103154E+00  0.158944E+02  0.160970E+01  0.154999E+02
  0.103817E+00  0.126609E+02  0.138241E+01  0.144585E+02
  0.104481E+00  0.136503E+02  0.155681E+01  0.134470E+02
  0.105144E+00  0.120477E+02  0.141169E+01  0.124626E+02
  0.105808E+00  0.103726E+02  0.128277E+01  0.115005E+02
  0.106472E+00  0.110950E+02  0.124391E+01  0.105587E+02
  0.107135E+00  0.881568E+01  0.108472E+01  0.963714E+01
  0.107799E+00  0.802658E+01  0.105785E+01  0.873735E+01
  0.108462E+00  0.680382E+01  0.939524E+00  0.786389E+01
  0.109126E+00  0.690800E+01  0.936948E+00  0.703065E+01
  0.109789E+00  0.481273E+01  0.737701E+00  0.625264E+01
  0.110453E+00  0.583867E+01  0.829938E+00  0.553959E+01
  0.111116E+00  0.477920E+01  0.763561E+00  0.489611E+01
  0.111780E+00  0.397988E+01  0.654508E+00  0.432318E+01
  0.112443E+00  0.528202E+01  0.821860E+00  0.381701E+01
  0.113107E+00  0.418785E+01  0.758675E+00  0.335295E+01
  0.113770E+00  0.317106E+01  0.565847E+00  0.290489E+01
  0.114434E+00  0.302672E+01  0.575604E+00  0.246121E+01
  0.115097E+00  0.267083E+01  0.559215E+00  0.202316E+01
  0.115761E+00  0.270630E+01  0.557220E+00  0.160202E+01
  0.116424E+00  0.221898E+01  0.482331E+00  0.121718E+01
  0.117088E+00  0.220046E+01  0.515895E+00  0.902448E+00
  0.117751E+00  0.188827E+01  0.412913E+00  0.672471E+00
  0.118414E+00  0.179473E+01  0.416584E+00  0.517065E+00
  0.119078E+00  0.247279E+01  0.475028E+00  0.418644E+00
  0.119741E+00  0.205927E+01  0.483884E+00  0.361592E+00
  0.120405E+00  0.143949E+01  0.422447E+00  0.335651E+00
  0.121068E+00  0.139302E+01  0.396735E+00  0.332639E+00
  0.121732E+00  0.198622E+01  0.443582E+00  0.347676E+00
  0.122395E+00  0.183125E+01  0.411253E+00  0.380139E+00
  0.123058E+00  0.205802E+01  0.428406E+00  0.431710E+00
  0.123722E+00  0.202267E+01  0.431187E+00  0.504907E+00
  0.124385E+00  0.139936E+01  0.422372E+00  0.601515E+00
  0.125048E+00  0.176190E+01  0.454863E+00  0.723902E+00
  0.125712E+00  0.198552E+01  0.439470E+00  0.875525E+00
  0.126375E+00  0.270068E+01  0.535922E+00  0.105840E+01
  0.127038E+00  0.141421E+01  0.421303E+00  0.127150E+01
  0.127702E+00  0.196589E+01  0.456432E+00  0.150933E+01
  0.128365E+00  0.140640E+01  0.434456E+00  0.176055E+01
  0.129028E+00  0.238265E+01  0.471362E+00  0.201501E+01
  0.129692E+00  0.275729E+01  0.564027E+00  0.226783E+01
  0.130355E+00  0.246431E+01  0.495810E+00  0.251631E+01
  0.131018E+00  0.242858E+01  0.492898E+00  0.276014E+01
  0.131682E+00  0.302493E+01  0.548020E+00  0.300165E+01
  0.132345E+00  0.211098E+01  0.458218E+00  0.324566E+01
  0.133008E+00  0.377595E+01  0.672825E+00  0.349427E+01
  0.133671E+00  0.302571E+01  0.559599E+00  0.374516E+01
  0.134335E+00  0.286916E+01  0.567407E+00  0.399568E+01
  0.134998E+00  0.383486E+01  0.636109E+00  0.424274E+01
  0.135661E+00  0.388001E+01  0.643234E+00  0.448316E+01
  0.136324E+00  0.412105E+01  0.666518E+00  0.471352E+01
  0.136988E+00  0.376038E+01  0.655303E+00  0.493141E+01
  0.137651E+00  0.413618E+01  0.724672E+00  0.513572E+01
  0.138314E+00  0.360045E+01  0.660351E+00  0.532569E+01
  0.138977E+00  0.442705E+01  0.768597E+00  0.550099E+01
  0.139641E+00  0.325877E+01  0.591913E+00  0.566165E+01
  0.140304E+00  0.465389E+01  0.753999E+00  0.580801E+01
  0.140967E+00  0.631713E+01  0.978696E+00  0.593995E+01
  0.141630E+00  0.437035E+01  0.769555E+00  0.605675E+01
  0.142293E+00  0.483834E+01  0.883989E+00  0.615774E+01
  0.142956E+00  0.610875E+01  0.898886E+00  0.624240E+01
  0.143620E+00  0.412504E+01  0.708144E+00  0.631042E+01
  0.144283E+00  0.536808E+01  0.865899E+00  0.636159E+01
  0.144946E+00  0.604772E+01  0.945394E+00  0.639586E+01
  0.145609E+00  0.576072E+01  0.923107E+00  0.641332E+01
  0.146272E+00  0.483648E+01  0.831799E+00  0.641421E+01
  0.146935E+00  0.406154E+01  0.731835E+00  0.639887E+01
  0.147598E+00  0.572686E+01  0.922676E+00  0.636779E+01
  0.148261E+00  0.550628E+01  0.982989E+00  0.632156E+01
  0.148924E+00  0.476427E+01  0.862764E+00  0.626077E+01
  0.149587E+00  0.474424E+01  0.873205E+00  0.618591E+01
  0.150250E+00  0.482721E+01  0.814787E+00  0.609757E+01
  0.150913E+00  0.484627E+01  0.960703E+00  0.599645E+01
  0.151577E+00  0.438313E+01  0.867774E+00  0.588325E+01
  0.152240E+00  0.487460E+01  0.956981E+00  0.575885E+01
  0.152903E+00  0.378693E+01  0.817977E+00  0.562404E+01
  0.153566E+00  0.411620E+01  0.860755E+00  0.547963E+01
  0.154229E+00  0.432225E+01  0.952561E+00  0.532647E+01
  0.154892E+00  0.401333E+01  0.776484E+00  0.516545E+01
  0.155555E+00  0.454535E+01  0.929687E+00  0.499750E+01
  0.156218E+00  0.393305E+01  0.816119E+00  0.482359E+01
  0.156880E+00  0.369887E+01  0.752659E+00  0.464468E+01
  0.157543E+00  0.346916E+01  0.813738E+00  0.446158E+01
  0.158206E+00  0.406207E+01  0.890537E+00  0.427524E+01
  0.158869E+00  0.378935E+01  0.849584E+00  0.408652E+01
  0.159532E+00  0.264484E+01  0.667708E+00  0.389637E+01
  0.160195E+00  0.280155E+01  0.686273E+00  0.370566E+01
  0.160858E+00  0.327685E+01  0.763152E+00  0.351522E+01
  0.161521E+00  0.251327E+01  0.644729E+00  0.332580E+01
  0.162184E+00  0.180547E+01  0.577008E+00  0.313812E+01
  0.162847E+00  0.321215E+01  0.809869E+00  0.295291E+01
  0.163510E+00  0.201870E+01  0.592771E+00  0.277088E+01
  0.164172E+00  0.137944E+01  0.540282E+00  0.259272E+01
  0.164835E+00  0.342994E+01  0.882287E+00  0.241903E+01
  0.165498E+00  0.101818E+01  0.463654E+00  0.225052E+01
  0.166161E+00  0.142355E+01  0.512608E+00  0.208774E+01
  0.166824E+00  0.155266E+01  0.536565E+00  0.193118E+01
  0.167487E+00  0.135235E+01  0.516024E+00  0.178132E+01
  0.168149E+00  0.152897E+01  0.546629E+00  0.163849E+01
  0.168812E+00  0.702304E+00  0.402874E+00  0.150298E+01
  0.169475E+00  0.191797E+01  0.656245E+00  0.137507E+01
  0.170138E+00  0.162598E+01  0.626183E+00  0.125485E+01
  0.170801E+00  0.120362E+01  0.485500E+00  0.114242E+01
  0.171463E+00  0.906650E+00  0.484953E+00  0.103777E+01
  0.172126E+00  0.129637E+01  0.527868E+00  0.940800E+00
  0.172789E+00  0.163273E+01  0.597182E+00  0.851746E+00
  0.173451E+00  0.719602E+00  0.428468E+00  0.771352E+00
  0.174114E+00  0.135215E+01  0.526253E+00  0.699950E+00
  0.174777E+00  0.958160E+00  0.498358E+00  0.637453E+00
  0.175440E+00  0.106591E+01  0.488899E+00  0.583492E+00
  0.176102E+00  0.634368E-01  0.387695E+00  0.537532E+00
  0.176765E+00  0.106942E+01  0.509131E+00  0.499053E+00
  0.177428E+00  0.572699E+00  0.405328E+00  0.467687E+00
  0.178090E+00  0.103433E+01  0.523505E+00  0.443095E+00
  0.178753E+00  0.996988E+00  0.458853E+00  0.424986E+00
  0.179415E+00  0.466795E+00  0.425231E+00  0.413230E+00
  0.180078E+00  0.200172E+00  0.396603E+00  0.407919E+00
  0.180741E+00  0.117841E+01  0.525452E+00  0.409090E+00
  0.181403E+00  0.139601E+01  0.591485E+00  0.416050E+00
  0.182066E+00  0.718264E+00  0.415096E+00  0.428209E+00
  0.182728E+00  0.771717E+00  0.428563E+00  0.445126E+00
  0.183391E+00  0.468523E+00  0.393481E+00  0.466384E+00
  0.184054E+00  0.871641E+00  0.472254E+00  0.491490E+00
  0.184716E+00  0.445240E+00  0.373388E+00  0.519921E+00
  0.185379E+00  0.963004E+00  0.480109E+00  0.551518E+00
  0.186041E+00  0.800751E+00  0.465377E+00  0.586114E+00
  0.186704E+00  0.911757E+00  0.471390E+00  0.623412E+00
  0.187366E+00  0.442200E+00  0.363417E+00  0.662953E+00
  0.188029E+00  0.621424E+00  0.420725E+00  0.704087E+00
  0.188691E+00  0.535627E+00  0.380049E+00  0.746097E+00
  0.189354E+00  0.550432E+00  0.376802E+00  0.788635E+00
  0.190016E+00  0.107181E+01  0.517137E+00  0.831427E+00
  0.190678E+00  0.910423E+00  0.510019E+00  0.874197E+00
  0.191341E+00  0.712205E+00  0.437888E+00  0.916655E+00
  0.192003E+00  0.378858E+00  0.387170E+00  0.958486E+00
  0.192666E+00  0.356245E+00  0.387568E+00  0.999391E+00
  0.193328E+00  0.286411E+00  0.400603E+00  0.103909E+01
  0.193990E+00  0.723720E+00  0.440080E+00  0.107733E+01
  0.194653E+00  0.823816E+00  0.429706E+00  0.111384E+01
  0.195315E+00  0.825820E+00  0.458862E+00  0.114841E+01
  0.195977E+00  0.144295E+01  0.553184E+00  0.118080E+01
  0.196640E+00  0.975200E+00  0.456172E+00  0.121084E+01
  0.197302E+00  0.548375E+00  0.385978E+00  0.123836E+01
  0.197964E+00  0.710731E+00  0.420897E+00  0.126321E+01
  0.198627E+00  0.107968E+01  0.495319E+00  0.128528E+01
  0.199289E+00  0.686138E+00  0.430281E+00  0.130450E+01
  0.199951E+00  0.156468E+01  0.620744E+00  0.132080E+01
  0.200614E+00  0.911266E+00  0.495244E+00  0.133414E+01
  0.201276E+00  0.811123E+00  0.533894E+00  0.134451E+01
  0.201938E+00  0.103465E+01  0.519292E+00  0.135187E+01
  0.202600E+00  0.771231E+00  0.412214E+00  0.135623E+01
  0.203262E+00  0.984134E+00  0.560992E+00  0.135763E+01
  0.203925E+00  0.652453E+00  0.419931E+00  0.135611E+01
  0.204587E+00  0.649671E+00  0.457022E+00  0.135175E+01
  0.205249E+00  0.104100E+01  0.537393E+00  0.134461E+01
  0.205911E+00  0.129236E+01  0.556020E+00  0.133479E+01
  0.206573E+00  0.114841E+01  0.542961E+00  0.132239E+01
  0.207236E+00  0.147507E+01  0.559571E+00  0.130753E+01
  0.207898E+00  0.941589E+00  0.529487E+00  0.129033E+01
  0.208560E+00  0.466951E+00  0.421853E+00  0.127095E+01
  0.209222E+00  0.603692E+00  0.426648E+00  0.124953E+01
  0.209884E+00  0.346333E+00  0.395583E+00  0.122621E+01
  0.210546E+00  0.104203E+01  0.547631E+00  0.120115E+01
  0.211208E+00  0.104983E+01  0.540285E+00  0.117453E+01
  0.211870E+00  0.713483E+00  0.443060E+00  0.114650E+01
  0.212532E+00  0.215490E+00  0.389935E+00  0.111723E+01
  0.213194E+00  0.109303E+01  0.484261E+00  0.108691E+01
  0.213856E+00  0.634069E+00  0.436427E+00  0.105569E+01
  0.214518E+00  0.193449E+00  0.355077E+00  0.102375E+01
  0.215180E+00  0.461727E+00  0.398443E+00  0.991248E+00
  0.215842E+00  0.874595E+00  0.460894E+00  0.958351E+00
  0.216504E+00  0.919837E+00  0.551048E+00  0.925218E+00
  0.217166E+00  0.841625E+00  0.470133E+00  0.891999E+00
  0.217828E+00  0.779416E+00  0.471841E+00  0.858860E+00
  0.218490E+00  0.862446E+00  0.527812E+00  0.825935E+00
  0.219152E+00  0.729781E+00  0.480244E+00  0.793368E+00
  0.219814E+00  0.899517E+00  0.499818E+00  0.761273E+00
  0.220476E+00  0.864497E-01  0.375774E+00  0.729760E+00
  0.221138E+00  0.658368E-01  0.382272E+00  0.698958E+00
  0.221799E+00  0.682206E+00  0.511196E+00  0.668975E+00
  0.222461E+00  0.731394E+00  0.498502E+00  0.639914E+00
  0.223123E+00  0.643196E+00  0.434543E+00  0.611860E+00
  0.223785E+00  0.910920E-01  0.377067E+00  0.584870E+00
  0.224447E+00  0.986242E+00  0.531179E+00  0.558994E+00
  0.225109E+00  0.471594E+00  0.422697E+00  0.534300E+00
  0.225770E+00  0.499329E+00  0.419028E+00  0.510858E+00
  0.226432E+00  0.261740E+00  0.387604E+00  0.488713E+00
  0.227094E+00  0.506727E+00  0.437352E+00  0.467891E+00
  0.227756E+00  0.807116E+00  0.497268E+00  0.448394E+00
  0.228417E+00  0.430654E+00  0.399367E+00  0.430221E+00
  0.229079E+00  0.447471E-01  0.398410E+00  0.413374E+00
  0.229741E+00  0.848131E+00  0.490692E+00  0.397863E+00
  0.230402E+00  0.333219E-01  0.399935E+00  0.383680E+00
  0.231064E+00  0.154249E+00  0.382207E+00  0.370810E+00
  0.231726E+00  0.105510E+01  0.590422E+00  0.359230E+00
  0.232387E+00  0.487158E+00  0.427482E+00  0.348909E+00
  0.233049E+00  0.220689E+00  0.373835E+00  0.339798E+00
  0.233711E+00  0.938490E-01  0.420964E+00  0.331827E+00
  0.234372E+00  0.141295E+00  0.402586E+00  0.324942E+00
  0.235034E+00  0.132476E+00  0.402173E+00  0.319096E+00
  0.235695E+00  0.685037E+00  0.489943E+00  0.314252E+00
  0.236357E+00  0.796138E-01  0.371002E+00  0.310381E+00
  0.237019E+00  0.205399E+00  0.364592E+00  0.307421E+00
  0.237680E+00  0.594609E+00  0.456769E+00  0.305280E+00
  0.238342E+00  0.564459E+00  0.460818E+00  0.303880E+00
  0.239003E+00  0.391781E+00  0.410153E+00  0.303154E+00
  0.239665E+00  0.306497E+00  0.388561E+00  0.303044E+00
  0.240326E+00  0.337824E+00  0.398651E+00  0.303496E+00
  0.240988E+00  0.208623E+00  0.388629E+00  0.304455E+00
  0.241649E+00  0.118951E+00  0.380878E+00  0.305857E+00
  0.242310E+00  0.123469E+00  0.399183E+00  0.307642E+00
  0.242972E+00 -0.683144E-01  0.388570E+00  0.309748E+00
  0.243633E+00  0.716852E+00  0.462382E+00  0.312112E+00
  0.244295E+00  0.339081E+00  0.384301E+00  0.314669E+00
  0.244956E+00  0.304570E+00  0.371829E+00  0.317368E+00
  0.245617E+00  0.525347E+00  0.415926E+00  0.320171E+00
  0.246279E+00  0.979302E-01  0.386850E+00  0.323042E+00
  0.246940E+00  0.401554E+00  0.442932E+00  0.325941E+00
  0.247601E+00  0.473658E+00  0.430940E+00  0.328827E+00
  0.248263E+00  0.540484E-01  0.411001E+00  0.331656E+00
  0.248924E+00 -0.768519E-01  0.426495E+00  0.334394E+00
  0.249585E+00  0.686843E+00  0.526469E+00  0.337027E+00
  0.250247E+00 -0.197318E+00  0.364016E+00  0.339539E+00
  0.250908E+00  0.386746E+00  0.430335E+00  0.341915E+00
  0.251569E+00  0.184614E+00  0.395649E+00  0.344140E+00
  0.252230E+00  0.357838E+00  0.394028E+00  0.346197E+00
  0.252891E+00  0.419731E+00  0.418266E+00  0.348080E+00
  0.253553E+00 -0.174656E-01  0.441774E+00  0.349792E+00
  0.254214E+00 -0.187599E-02  0.397481E+00  0.351339E+00
  0.254875E+00  0.113906E+00  0.396338E+00  0.352727E+00
  0.255536E+00  0.486025E+00  0.404822E+00  0.353964E+00
  0.256197E+00  0.955127E-01  0.392783E+00  0.355056E+00
  0.256858E+00  0.103449E+01  0.522675E+00  0.356016E+00
  0.257519E+00  0.552628E+00  0.451065E+00  0.356864E+00
  0.258180E+00 -0.184823E+00  0.415916E+00  0.357619E+00
  0.258842E+00  0.164909E+00  0.396800E+00  0.358302E+00
  0.259503E+00  0.534121E-01  0.382696E+00  0.358936E+00
  0.260164E+00  0.471562E+00  0.397104E+00  0.359541E+00
  0.260825E+00  0.479124E+00  0.442194E+00  0.360140E+00
  0.261486E+00  0.981753E+00  0.506536E+00  0.360758E+00
  0.262147E+00 -0.191724E+00  0.386411E+00  0.361419E+00
  0.262808E+00  0.483039E+00  0.455800E+00  0.362150E+00
  0.263469E+00  0.298357E+00  0.398261E+00  0.362975E+00
  0.264129E+00  0.915615E-01  0.416009E+00  0.363920E+00
  0.264790E+00  0.610563E+00  0.506580E+00  0.365011E+00
  0.265451E+00  0.299214E+00  0.396895E+00  0.366265E+00
  0.266112E+00  0.255874E+00  0.370142E+00  0.367700E+00
  0.266773E+00  0.115999E+00  0.393251E+00  0.369337E+00
  0.267434E+00  0.410502E+00  0.418716E+00  0.371196E+00
  0.268095E+00  0.206759E+00  0.383735E+00  0.373297E+00
  0.268756E+00  0.151044E+00  0.381931E+00  0.375658E+00
  0.269416E+00  0.517268E+00  0.407894E+00  0.378286E+00
  0.270077E+00  0.503989E+00  0.440863E+00  0.381186E+00
  0.270738E+00  0.800867E-01  0.409545E+00  0.384364E+00
  0.271399E+00  0.423398E+00  0.421572E+00  0.387825E+00
  0.272060E+00  0.153719E+00  0.378831E+00  0.391579E+00
  0.272720E+00  0.418967E+00  0.433362E+00  0.395629E+00
  0.273381E+00  0.340525E+00  0.412569E+00  0.399969E+00
  0.274042E+00  0.125908E+00  0.383654E+00  0.404590E+00
  0.274702E+00  0.970672E-02  0.383939E+00  0.409483E+00
  0.275363E+00  0.649983E+00  0.464626E+00  0.414638E+00
  0.276024E+00  0.562119E+00  0.442508E+00  0.420045E+00
  0.276684E+00  0.389653E-01  0.368132E+00  0.425690E+00
  0.277345E+00  0.629945E+00  0.439749E+00  0.431557E+00
  0.278006E+00  0.428217E+00  0.423363E+00  0.437626E+00
  0.278666E+00  0.398626E+00  0.403531E+00  0.443875E+00
  0.279327E+00 -0.423196E-01  0.382231E+00  0.450282E+00
  0.279987E+00  0.376537E+00  0.375528E+00  0.456819E+00
  0.280648E+00  0.965669E+00  0.521380E+00  0.463463E+00
  0.281308E+00  0.552620E+00  0.430222E+00  0.470184E+00
  0.281969E+00  0.404002E-01  0.370920E+00  0.476959E+00
  0.282629E+00  0.531083E+00  0.429127E+00  0.483758E+00
  0.283290E+00 -0.151339E-01  0.399243E+00  0.490550E+00
  0.283950E+00  0.271349E+00  0.385804E+00  0.497306E+00
  0.284611E+00  0.618626E+00  0.441877E+00  0.503988E+00
  0.285271E+00  0.498777E+00  0.430501E+00  0.510572E+00
  0.285932E+00 -0.623585E-01  0.379475E+00  0.517027E+00
  0.286592E+00 -0.116922E+00  0.375025E+00  0.523326E+00
  0.287252E+00  0.116106E-01  0.405219E+00  0.529441E+00
  0.287913E+00  0.285705E+00  0.388924E+00  0.535340E+00
  0.288573E+00  0.443841E-01  0.353795E+00  0.540992E+00
  0.289233E+00  0.612093E+00  0.467902E+00  0.546375E+00
  0.289894E+00  0.409316E+00  0.400089E+00  0.551466E+00
  0.290554E+00  0.498852E+00  0.442932E+00  0.556243E+00
  0.291214E+00  0.606345E+00  0.435873E+00  0.560686E+00
  0.291874E+00  0.302733E-01  0.392821E+00  0.564772E+00
  0.292535E+00  0.621262E+00  0.454914E+00  0.568482E+00
  0.293195E+00  0.717836E-01  0.388563E+00  0.571803E+00
  0.293855E+00  0.139343E+00  0.375287E+00  0.574723E+00
  0.294515E+00  0.356038E+00  0.433462E+00  0.577233E+00
  0.295175E+00  0.239441E+00  0.403257E+00  0.579324E+00
  0.295835E+00  0.138850E+00  0.394959E+00  0.580990E+00
  0.296496E+00  0.141310E+00  0.410396E+00  0.582225E+00
  0.297156E+00  0.530526E+00  0.407604E+00  0.583028E+00
  0.297816E+00  0.448636E+00  0.450022E+00  0.583404E+00
  0.298476E+00  0.114274E+01  0.578755E+00  0.583358E+00
  0.299136E+00 -0.310661E-01  0.383242E+00  0.582895E+00
  0.299796E+00 -0.559036E-01  0.384140E+00  0.582025E+00
  0.300456E+00  0.412874E+00  0.418599E+00  0.580755E+00
  0.301116E+00 -0.118570E+00  0.380606E+00  0.579100E+00
  0.301776E+00 -0.258562E+00  0.407885E+00  0.577079E+00
  0.302436E+00  0.551032E+00  0.447186E+00  0.574709E+00
  0.303096E+00  0.814199E+00  0.495401E+00  0.572011E+00
  0.303756E+00  0.164451E+00  0.381344E+00  0.569004E+00
  0.304416E+00  0.210623E+00  0.408784E+00  0.565709E+00
  0.305076E+00  0.243849E+00  0.423121E+00  0.562151E+00
  0.305736E+00  0.279931E+00  0.362167E+00  0.558358E+00
  0.306395E+00  0.178143E+00  0.418450E+00  0.554359E+00
  0.307055E+00  0.173722E+00  0.417063E+00  0.550182E+00
  0.307715E+00  0.403233E+00  0.397292E+00  0.545854E+00
  0.308375E+00  0.101450E+01  0.523748E+00  0.541402E+00
  0.309035E+00  0.106887E+01  0.556747E+00  0.536855E+00
  0.309694E+00  0.196219E+00  0.377433E+00  0.532246E+00
  0.310354E+00  0.617865E+00  0.452724E+00  0.527607E+00
  0.311014E+00 -0.143260E+00  0.380367E+00  0.522966E+00
  0.311674E+00  0.145835E+00  0.408159E+00  0.518354E+00
  0.312333E+00  0.474374E+00  0.406595E+00  0.513798E+00
  0.312993E+00  0.614709E+00  0.490509E+00  0.509324E+00
  0.313653E+00  0.820771E+00  0.478235E+00  0.504963E+00
  0.314312E+00  0.443149E-02  0.383522E+00  0.500739E+00
  0.314972E+00  0.470991E+00  0.416974E+00  0.496678E+00
  0.315632E+00  0.935651E+00  0.560867E+00  0.492806E+00
  0.316291E+00  0.616390E+00  0.453945E+00  0.489145E+00
  0.316951E+00  0.526650E+00  0.473025E+00  0.485716E+00
  0.317610E+00  0.133117E+00  0.410709E+00  0.482532E+00
  0.318270E+00  0.397078E+00  0.401377E+00  0.479612E+00
  0.318929E+00  0.529860E+00  0.450657E+00  0.476970E+00
  0.319589E+00  0.239420E-01  0.411566E+00  0.474621E+00
  0.320248E+00  0.320479E+00  0.405010E+00  0.472580E+00
  0.320908E+00  0.544495E-01  0.385984E+00  0.470856E+00
  0.321567E+00  0.268992E+00  0.387275E+00  0.469451E+00
  0.322227E+00  0.298007E+00  0.385471E+00  0.468364E+00
  0.322886E+00  0.192348E+00  0.396139E+00  0.467597E+00
  0.323545E+00  0.185999E+00  0.389823E+00  0.467153E+00
  0.324205E+00  0.490407E-01  0.417243E+00  0.467035E+00
  0.324864E+00  0.818410E+00  0.542877E+00  0.467240E+00
  0.325523E+00  0.417378E+00  0.487946E+00  0.467755E+00
  0.326183E+00  0.929200E-03  0.409388E+00  0.468568E+00
  0.326842E+00  0.693762E-01  0.395123E+00  0.469666E+00
  0.327501E+00  0.421715E+00  0.408463E+00  0.471039E+00
  0.328160E+00  0.414532E+00  0.427177E+00  0.472674E+00
  0.328820E+00  0.689019E+00  0.487942E+00  0.474558E+00
  0.329479E+00 -0.222628E-01  0.399297E+00  0.476669E+00
  0.330138E+00  0.304547E+00  0.361784E+00  0.478986E+00
  0.330797E+00  0.599199E+00  0.482952E+00  0.481486E+00
  0.331456E+00  0.405577E+00  0.443426E+00  0.484148E+00
  0.332115E+00 -0.155781E+00  0.397076E+00  0.486947E+00
  0.332775E+00  0.272664E+00  0.374698E+00  0.489860E+00
  0.333434E+00  0.561640E+00  0.439145E+00  0.492863E+00
  0.334093E+00  0.427405E+00  0.421729E+00  0.495929E+00
  0.334752E+00 -0.708827E-01  0.388336E+00  0.499032E+00
  0.335411E+00 -0.268646E-01  0.361499E+00  0.502144E+00
  0.336070E+00  0.412130E+00  0.452313E+00  0.505238E+00
  0.336729E+00  0.453615E+00  0.453350E+00  0.508285E+00
  0.337388E+00  0.198097E+00  0.387123E+00  0.511260E+00
  0.338047E+00  0.559139E+00  0.423549E+00  0.514139E+00
  0.338706E+00  0.575587E-02  0.408493E+00  0.516897E+00
  0.339365E+00  0.439511E+00  0.458923E+00  0.519507E+00
  0.340023E+00  0.174434E+00  0.372116E+00  0.521943E+00
  0.340682E+00  0.411744E+00  0.417932E+00  0.524181E+00
  0.341341E+00 -0.581011E-02  0.413676E+00  0.526199E+00
  0.342000E+00  0.279202E+00  0.397985E+00  0.527980E+00
  0.342659E+00  0.981112E-01  0.382406E+00  0.529503E+00
  0.343318E+00  0.453563E+00  0.419895E+00  0.530752E+00
  0.343976E+00 -0.163212E-01  0.410515E+00  0.531707E+00
  0.344635E+00  0.400432E+00  0.436097E+00  0.532351E+00
  0.345294E+00 -0.133719E+00  0.394682E+00  0.532674E+00
  0.345952E+00  0.744860E+00  0.533671E+00  0.532666E+00
  0.346611E+00  0.632201E+00  0.492226E+00  0.532319E+00
  0.347270E+00  0.310000E+00  0.440638E+00  0.531624E+00
  0.347928E+00  0.101827E+00  0.394902E+00  0.530575E+00
  0.348587E+00  0.282603E+00  0.404946E+00  0.529167E+00
  0.349246E+00  0.456008E+00  0.435838E+00  0.527401E+00
  0.349904E+00  0.253505E+00  0.386771E+00  0.525278E+00
  0.350563E+00  0.905947E+00  0.556346E+00  0.522802E+00
  0.351221E+00  0.101155E+01  0.585501E+00  0.519978E+00
  0.351880E+00 -0.310359E-01  0.368038E+00  0.516810E+00
  0.352538E+00 -0.108596E+00  0.373716E+00  0.513308E+00
  0.353197E+00  0.235460E+00  0.384676E+00  0.509481E+00
  0.353855E+00  0.241601E+00  0.420298E+00  0.505345E+00
  0.354514E+00  0.485792E+00  0.443634E+00  0.500914E+00
  0.355172E+00  0.394555E+00  0.432112E+00  0.496203E+00
  0.355831E+00 -0.647141E-01  0.408121E+00  0.491228E+00
  0.356489E+00  0.333508E+00  0.406789E+00  0.486006E+00
  0.357147E+00  0.706918E+00  0.484474E+00  0.480557E+00
  0.357806E+00  0.841741E+00  0.525043E+00  0.474907E+00
  0.358464E+00  0.148619E+00  0.386823E+00  0.469079E+00
  0.359122E+00  0.479621E+00  0.462040E+00  0.463093E+00
  0.359781E+00  0.220403E+00  0.427778E+00  0.456975E+00
  0.360439E+00  0.202847E+00  0.370284E+00  0.450745E+00
  0.361097E+00  0.222524E+00  0.370374E+00  0.444430E+00
  0.361755E+00  0.323989E+00  0.413788E+00  0.438059E+00
  0.362413E+00  0.209916E-01  0.390818E+00  0.431660E+00
  0.363072E+00  0.191681E+00  0.397658E+00  0.425258E+00
  0.363730E+00  0.206233E-01  0.413274E+00  0.418878E+00
  0.364388E+00  0.735221E+00  0.478986E+00  0.412540E+00
  0.365046E+00  0.101943E+00  0.397410E+00  0.406275E+00
  0.365704E+00  0.103320E+01  0.570134E+00  0.400109E+00
  0.366362E+00 -0.208875E+00  0.385707E+00  0.394067E+00
  0.367020E+00  0.325454E+00  0.393448E+00  0.388176E+00
  0.367678E+00  0.152327E+00  0.393302E+00  0.382455E+00
  0.368336E+00  0.100506E+00  0.362505E+00  0.376925E+00
  0.368994E+00 -0.492236E-01  0.383296E+00  0.371607E+00
  0.369652E+00  0.112729E+00  0.418150E+00  0.366522E+00
  0.370310E+00  0.642268E-01  0.383546E+00  0.361689E+00
  0.370968E+00  0.688949E+00  0.481239E+00  0.357127E+00
  0.371626E+00  0.513191E-01  0.382331E+00  0.352851E+00
  0.372284E+00  0.502130E+00  0.421489E+00  0.348877E+00
  0.372941E+00  0.125859E+00  0.394720E+00  0.345216E+00
  0.373599E+00  0.101808E+01  0.581852E+00  0.341877E+00
  0.374257E+00  0.306512E+00  0.400397E+00  0.338867E+00
  0.374915E+00  0.213507E+00  0.380209E+00  0.336196E+00
  0.375573E+00  0.577088E+00  0.452338E+00  0.333871E+00
  0.376230E+00  0.531140E+00  0.428903E+00  0.331902E+00
  0.376888E+00  0.698145E+00  0.475504E+00  0.330292E+00
  0.377546E+00  0.500514E+00  0.409056E+00  0.329035E+00
  0.378203E+00  0.600618E+00  0.422828E+00  0.328126E+00
  0.378861E+00  0.354247E+00  0.392403E+00  0.327561E+00
  0.379519E+00  0.337788E+00  0.415909E+00  0.327339E+00
  0.380176E+00  0.103226E+00  0.409105E+00  0.327458E+00
  0.380834E+00  0.463775E+00  0.421977E+00  0.327915E+00
  0.381491E+00  0.827615E+00  0.522869E+00  0.328695E+00
  0.382149E+00 -0.347688E+00  0.435901E+00  0.329783E+00
  0.382806E+00  0.361028E+00  0.417865E+00  0.331165E+00
  0.383464E+00  0.837676E-01  0.413913E+00  0.332829E+00
  0.384121E+00  0.777251E+00  0.501686E+00  0.334762E+00
  0.384779E+00 -0.139080E+00  0.418424E+00  0.336952E+00
  0.385436E+00  0.344080E+00  0.428223E+00  0.339379E+00
  0.386093E+00  0.247905E+00  0.398757E+00  0.342023E+00
  0.386751E+00  0.722109E-01  0.382200E+00  0.344866E+00
  0.387408E+00  0.325956E+00  0.375598E+00  0.347885E+00
  0.388066E+00  0.538671E+00  0.434992E+00  0.351059E+00
  0.388723E+00  0.529586E+00  0.460406E+00  0.354366E+00
  0.389380E+00  0.114014E+00  0.391428E+00  0.357787E+00
  0.390037E+00  0.161066E+00  0.377559E+00  0.361302E+00
  0.390695E+00  0.197843E+00  0.414071E+00  0.364892E+00
  0.391352E+00  0.493945E+00  0.414616E+00  0.368534E+00
  0.392009E+00  0.419953E+00  0.406038E+00  0.372205E+00
  0.392666E+00  0.715476E+00  0.453970E+00  0.375881E+00
  0.393323E+00  0.260709E+00  0.390957E+00  0.379539E+00
  0.393980E+00  0.515840E-01  0.382071E+00  0.383156E+00
  0.394638E+00  0.615073E+00  0.457017E+00  0.386707E+00
  0.395295E+00  0.678592E+00  0.492965E+00  0.390165E+00
  0.395952E+00  0.244462E+00  0.408623E+00  0.393505E+00
  0.396609E+00  0.786605E+00  0.540825E+00  0.396702E+00
  0.397266E+00 -0.195653E+00  0.386726E+00  0.399751E+00
  0.397923E+00  0.555200E+00  0.439791E+00  0.402655E+00
  0.398580E+00  0.487800E+00  0.428720E+00  0.405415E+00
  0.399237E+00  0.359597E+00  0.392489E+00  0.408036E+00
  0.399893E+00  0.331483E+00  0.390895E+00  0.410520E+00
