# Supplementary material for: Nanoparticle size distribution quantification: results of a small-angle X-ray scattering inter-laboratory comparison
Source: J Appl Crystallogr. 2017 Aug 18;50(Pt 5):1280–8. doi: 10.1107/S160057671701010X (PMC5627679; doi:10.1107/S160057671701010X)
Supplement: Supplementary file 1 [file j-50-01280-sup1.zip › QPrecision/data/Apoferritin/4v1w00.flm]

 Envelope function from  4v1w.pdb       17-Jun-2016   14:35:37               
   41   15  136      61.191268
    0    0       3.538300       0.000000    1    0
    1    0       0.000446       0.000000    1    0
    1    1       0.000411      -0.000456    1    1
    2    0       0.002594       0.000000    1    0
    2    1      -0.000235       0.002018    1    1
    2    2       0.000064       0.000175    1    1
    3    0      -0.000279       0.000000    1    0
    3    1      -0.000199       0.000023    1    1
    3    2      -0.000159       0.000988    1    1
    3    3      -0.001481       0.000120    1    1
    4    0      -0.050279       0.000000    1    0
    4    1       0.000025       0.000436    1    1
    4    2      -0.001890       0.000015    1    1
    4    3       0.000192       0.002724    1    1
    4    4      -0.033084      -0.000210    1    1
    5    0       0.000269       0.000000    1    0
    5    1       0.000152       0.000093    1    1
    5    2       0.000019      -0.000846    1    1
    5    3      -0.001285       0.000041    1    1
    5    4       0.000082       0.000541    1    1
    5    5       0.001144       0.000013    1    1
    6    0       0.007458       0.000000    1    0
    6    1      -0.000112       0.000621    1    1
    6    2       0.001018      -0.000065    1    1
    6    3       0.000017       0.002099    1    1
    6    4      -0.004015      -0.000272    1    1
    6    5      -0.000393       0.000337    1    1
    6    6       0.001517      -0.000050    1    1
    7    0      -0.000104       0.000000    1    0
    7    1       0.000156       0.000140    1    1
    7    2      -0.000016       0.000478    1    1
    7    3       0.000721      -0.000015    1    1
    7    4      -0.000092       0.000703    1    1
    7    5       0.001463       0.000193    1    1
    7    6       0.000172       0.000159    1    1
    7    7       0.001467       0.000148    1    1
    8    0       0.038049       0.000000    1    0
    8    1      -0.000002      -0.000598    1    1
    8    2       0.001827      -0.000056    1    1
    8    3      -0.000034      -0.002659    1    1
    8    4       0.011762       0.000307    1    1
    8    5       0.000140      -0.000411    1    1
    8    6      -0.000422       0.000087    1    1
    8    7      -0.000045      -0.000134    1    1
    8    8       0.018587      -0.000080    1    1
    9    0      -0.000078       0.000000    1    0
    9    1       0.000512       0.000120    1    1
    9    2       0.000044      -0.000020    1    1
    9    3      -0.001951       0.000113    1    1
    9    4       0.000159       0.026599    1    1
    9    5       0.000399      -0.000143    1    1
    9    6       0.000031       0.001131    1    1
    9    7       0.000487      -0.000135    1    1
    9    8      -0.000085      -0.016862    1    1
    9    9       0.000270       0.000226    1    1
   10    0      -0.001912       0.000000    1    0
   10    1       0.000020       0.000300    1    1
   10    2       0.000414      -0.000041    1    1
   10    3       0.000110       0.001299    1    1
   10    4       0.007310      -0.000344    1    1
   10    5       0.000049       0.000476    1    1
   10    6       0.000267      -0.000212    1    1
   10    7      -0.000145       0.000164    1    1
   10    8       0.007394       0.000088    1    1
   10    9       0.000070      -0.000609    1    1
   10   10      -0.000941      -0.000262    1    1
   11    0       0.000097       0.000000    1    0
   11    1       0.000642       0.000073    1    1
   11    2      -0.000082       0.000533    1    1
   11    3       0.000532      -0.000047    1    1
   11    4      -0.000013       0.001312    1    1
   11    5      -0.000864       0.000069    1    1
   11    6       0.000034      -0.001224    1    1
   11    7       0.000181       0.000118    1    1
   11    8       0.000102       0.000915    1    1
   11    9       0.000522       0.000154    1    1
   11   10       0.000159       0.000073    1    1
   11   11       0.000016      -0.000019    1    1
   12    0       0.026317       0.000000    1    0
   12    1      -0.000148      -0.000047    1    1
   12    2       0.001310      -0.000071    1    1
   12    3       0.000029      -0.002439    1    1
   12    4       0.010381       0.000158    1    1
   12    5      -0.000284       0.001517    1    1
   12    6       0.000196       0.000200    1    1
   12    7      -0.000165       0.000478    1    1
   12    8      -0.000023       0.000284    1    1
   12    9       0.000065       0.000552    1    1
   12   10       0.000957       0.000007    1    1
   12   11      -0.000040       0.001118    1    1
   12   12       0.012328       0.000224    1    1
   13    0      -0.000288       0.000000    1    0
   13    1       0.000085      -0.000066    1    1
   13    2       0.000040       0.001100    1    1
   13    3       0.001806       0.000116    1    1
   13    4      -0.000089      -0.033402    1    1
   13    5       0.000089      -0.000124    1    1
   13    6       0.000183      -0.000246    1    1
   13    7      -0.003375      -0.000088    1    1
   13    8       0.000172      -0.009807    1    1
   13    9      -0.000574      -0.000394    1    1
   13   10      -0.000161      -0.001481    1    1
   13   11      -0.000733       0.000011    1    1
   13   12      -0.000128       0.024508    1    1
   13   13       0.000881      -0.000024    1    1
   14    0       0.002074       0.000000    1    0
   14    1       0.000126       0.000028    1    1
   14    2       0.000505      -0.000091    1    1
   14    3       0.000222       0.001234    1    1
   14    4       0.005471      -0.000007    1    1
   14    5       0.000197       0.000274    1    1
   14    6       0.000564       0.000058    1    1
   14    7       0.000107       0.000521    1    1
   14    8       0.006947       0.000036    1    1
   14    9       0.000115      -0.000216    1    1
   14   10       0.001220      -0.000015    1    1
   14   11       0.000109       0.000203    1    1
   14   12       0.008214      -0.000248    1    1
   14   13       0.000272      -0.001472    1    1
   14   14      -0.000825      -0.000210    1    1
   15    0       0.000045       0.000000    1    0
   15    1      -0.000255       0.000182    1    1
   15    2       0.000034      -0.000081    1    1
   15    3       0.000633       0.000028    1    1
   15    4      -0.000153       0.000291    1    1
   15    5       0.001350      -0.000039    1    1
   15    6      -0.000113       0.000461    1    1
   15    7      -0.000686       0.000110    1    1
   15    8      -0.000167      -0.001940    1    1
   15    9      -0.000946      -0.000047    1    1
   15   10      -0.000387       0.000573    1    1
   15   11       0.000343       0.000233    1    1
   15   12       0.000060       0.001920    1    1
   15   13       0.000877       0.000212    1    1
   15   14      -0.000005       0.000841    1    1
   15   15      -0.000040      -0.000074    1    1
