# Supplementary material for: Nanoparticle size distribution quantification: results of a small-angle X-ray scattering inter-laboratory comparison
Source: J Appl Crystallogr. 2017 Aug 18;50(Pt 5):1280–8. doi: 10.1107/S160057671701010X (PMC5627679; doi:10.1107/S160057671701010X)
Supplement: Supplementary file 1 [file j-50-01280-sup1.zip › QPrecision/data/Apoferritin/4v1w00.int]

 Dif/Atom/Shape/Bord 4v1w.pdb     Dro:  0.000 Ra: 1.4000 Rg: 53.09 Vtot: 619796.          
  0.000000E+00  0.168685E+10  0.615453E+11  0.428540E+11  0.000000E+00
  0.400000E-02  0.166168E+10  0.606329E+11  0.422194E+11  0.000000E+00
  0.800000E-02  0.158815E+10  0.579658E+11  0.403646E+11  0.000000E+00
  0.120000E-01  0.147150E+10  0.537333E+11  0.374207E+11  0.000000E+00
  0.160000E-01  0.131997E+10  0.482320E+11  0.335940E+11  0.000000E+00
  0.200000E-01  0.114395E+10  0.418362E+11  0.291442E+11  0.000000E+00
  0.240000E-01  0.954966E+09  0.349621E+11  0.243607E+11  0.000000E+00
  0.280000E-01  0.764632E+09  0.280299E+11  0.195355E+11  0.000000E+00
  0.320000E-01  0.583617E+09  0.214269E+11  0.149380E+11  0.000000E+00
  0.360000E-01  0.420792E+09  0.154766E+11  0.107935E+11  0.000000E+00
  0.400000E-01  0.282603E+09  0.104157E+11  0.726698E+10  0.000000E+00
  0.440000E-01  0.172740E+09  0.638210E+10  0.445490E+10  0.000000E+00
  0.480000E-01  0.921187E+08  0.341328E+10  0.238393E+10  0.000000E+00
  0.520000E-01  0.391468E+08  0.145549E+10  0.101726E+10  0.000000E+00
  0.560000E-01  0.102196E+08  0.381076E+09  0.266522E+09  0.000000E+00
  0.600000E-01  0.368676E+06  0.115188E+08  0.780681E+07  0.000000E+00
  0.640000E-01  0.397335E+07  0.142919E+09  0.993071E+08  0.000000E+00
  0.680000E-01  0.154442E+08  0.570807E+09  0.398580E+09  0.000000E+00
  0.720000E-01  0.298031E+08  0.111144E+10  0.777400E+09  0.000000E+00
  0.760000E-01  0.431050E+08  0.161758E+10  0.113278E+10  0.000000E+00
  0.800000E-01  0.526698E+08  0.198757E+10  0.139340E+10  0.000000E+00
  0.840000E-01  0.571248E+08  0.216754E+10  0.152124E+10  0.000000E+00
  0.880000E-01  0.562807E+08  0.214754E+10  0.150892E+10  0.000000E+00
  0.920000E-01  0.508803E+08  0.195287E+10  0.137380E+10  0.000000E+00
  0.960000E-01  0.422762E+08  0.163255E+10  0.114997E+10  0.000000E+00
  0.100000E+00  0.320895E+08  0.124692E+10  0.879587E+09  0.000000E+00
  0.104000E+00  0.219003E+08  0.856049E+09  0.604820E+09  0.000000E+00
  0.108000E+00  0.130067E+08  0.510512E+09  0.361328E+09  0.000000E+00
  0.112000E+00  0.627420E+07  0.245318E+09  0.173965E+09  0.000000E+00
  0.116000E+00  0.208156E+07  0.773399E+08  0.549147E+08  0.000000E+00
  0.120000E+00  0.352990E+06  0.598487E+07  0.407372E+07  0.000000E+00
  0.124000E+00  0.655815E+06  0.164318E+08  0.112681E+08  0.000000E+00
  0.128000E+00  0.233691E+07  0.844955E+08  0.596173E+08  0.000000E+00
  0.132000E+00  0.466903E+07  0.182082E+09  0.129349E+09  0.000000E+00
  0.136000E+00  0.698160E+07  0.282287E+09  0.201390E+09  0.000000E+00
  0.140000E+00  0.875859E+07  0.363402E+09  0.260221E+09  0.000000E+00
  0.144000E+00  0.969211E+07  0.411380E+09  0.295659E+09  0.000000E+00
  0.148000E+00  0.969163E+07  0.420637E+09  0.303486E+09  0.000000E+00
  0.152000E+00  0.885566E+07  0.393360E+09  0.285015E+09  0.000000E+00
  0.156000E+00  0.741624E+07  0.337666E+09  0.245838E+09  0.000000E+00
  0.160000E+00  0.567195E+07  0.265141E+09  0.194113E+09  0.000000E+00
  0.164000E+00  0.392191E+07  0.188247E+09  0.138735E+09  0.000000E+00
  0.168000E+00  0.241267E+07  0.118071E+09  0.877193E+08  0.000000E+00
  0.172000E+00  0.130418E+07  0.626933E+08  0.470238E+08  0.000000E+00
  0.176000E+00  0.658280E+06  0.263866E+08  0.199228E+08  0.000000E+00
  0.180000E+00  0.446490E+06  0.958423E+07  0.694506E+07  0.000000E+00
  0.184000E+00  0.572911E+06  0.952037E+07  0.628578E+07  0.000000E+00
  0.188000E+00  0.904740E+06  0.212934E+08  0.145368E+08  0.000000E+00
  0.192000E+00  0.130362E+07  0.391009E+08  0.275559E+08  0.000000E+00
  0.196000E+00  0.165199E+07  0.573992E+08  0.413001E+08  0.000000E+00
  0.200000E+00  0.187016E+07  0.718005E+08  0.524891E+08  0.000000E+00
  0.204000E+00  0.192294E+07  0.795983E+08  0.590124E+08  0.000000E+00
  0.208000E+00  0.181655E+07  0.798980E+08  0.600581E+08  0.000000E+00
  0.212000E+00  0.158808E+07  0.734025E+08  0.559929E+08  0.000000E+00
  0.216000E+00  0.129143E+07  0.619554E+08  0.480566E+08  0.000000E+00
  0.220000E+00  0.982725E+06  0.479719E+08  0.379656E+08  0.000000E+00
  0.224000E+00  0.708473E+06  0.338778E+08  0.275078E+08  0.000000E+00
  0.228000E+00  0.498421E+06  0.216613E+08  0.182052E+08  0.000000E+00
  0.232000E+00  0.363286E+06  0.125944E+08  0.110920E+08  0.000000E+00
  0.236000E+00  0.297141E+06  0.714474E+07  0.662467E+07  0.000000E+00
  0.240000E+00  0.282891E+06  0.505551E+07  0.471645E+07  0.000000E+00
  0.244000E+00  0.298948E+06  0.554550E+07  0.486382E+07  0.000000E+00
  0.248000E+00  0.325485E+06  0.756711E+07  0.632442E+07  0.000000E+00
  0.252000E+00  0.348794E+06  0.100612E+08  0.830275E+07  0.000000E+00
  0.256000E+00  0.363198E+06  0.121606E+08  0.101072E+08  0.000000E+00
  0.260000E+00  0.370440E+06  0.133122E+08  0.112546E+08  0.000000E+00
  0.264000E+00  0.377189E+06  0.133118E+08  0.115132E+08  0.000000E+00
  0.268000E+00  0.391611E+06  0.122606E+08  0.108887E+08  0.000000E+00
  0.272000E+00  0.420047E+06  0.104717E+08  0.956774E+07  0.000000E+00
  0.276000E+00  0.464638E+06  0.835277E+07  0.783856E+07  0.000000E+00
  0.280000E+00  0.522446E+06  0.629678E+07  0.601029E+07  0.000000E+00
  0.284000E+00  0.586121E+06  0.460067E+07  0.434620E+07  0.000000E+00
  0.288000E+00  0.645784E+06  0.342361E+07  0.302200E+07  0.000000E+00
  0.292000E+00  0.691602E+06  0.278520E+07  0.211171E+07  0.000000E+00
  0.296000E+00  0.716269E+06  0.259523E+07  0.159803E+07  0.000000E+00
  0.300000E+00  0.716793E+06  0.270158E+07  0.139937E+07  0.000000E+00
  0.304000E+00  0.695201E+06  0.294134E+07  0.140398E+07  0.000000E+00
  0.308000E+00  0.658003E+06  0.318214E+07  0.150186E+07  0.000000E+00
  0.312000E+00  0.614603E+06  0.334618E+07  0.160802E+07  0.000000E+00
  0.316000E+00  0.575091E+06  0.341449E+07  0.167366E+07  0.000000E+00
  0.320000E+00  0.547943E+06  0.341412E+07  0.168543E+07  0.000000E+00
  0.324000E+00  0.538168E+06  0.339552E+07  0.165607E+07  0.000000E+00
  0.328000E+00  0.546295E+06  0.340737E+07  0.161037E+07  0.000000E+00
  0.332000E+00  0.568413E+06  0.347658E+07  0.157155E+07  0.000000E+00
  0.336000E+00  0.597185E+06  0.359832E+07  0.155163E+07  0.000000E+00
  0.340000E+00  0.623591E+06  0.373764E+07  0.154775E+07  0.000000E+00
  0.344000E+00  0.638979E+06  0.384081E+07  0.154438E+07  0.000000E+00
  0.348000E+00  0.636960E+06  0.385267E+07  0.152014E+07  0.000000E+00
  0.352000E+00  0.614766E+06  0.373442E+07  0.145633E+07  0.000000E+00
  0.356000E+00  0.573803E+06  0.347693E+07  0.134457E+07  0.000000E+00
  0.360000E+00  0.519270E+06  0.310616E+07  0.119122E+07  0.000000E+00
  0.364000E+00  0.459061E+06  0.267946E+07  0.101745E+07  0.000000E+00
  0.368000E+00  0.402120E+06  0.227354E+07  0.854901E+06  0.000000E+00
  0.372000E+00  0.356664E+06  0.196768E+07  0.738333E+06  0.000000E+00
  0.376000E+00  0.328615E+06  0.182582E+07  0.697062E+06  0.000000E+00
  0.380000E+00  0.320579E+06  0.188203E+07  0.747446E+06  0.000000E+00
  0.384000E+00  0.331476E+06  0.213237E+07  0.888241E+06  0.000000E+00
  0.388000E+00  0.356952E+06  0.253520E+07  0.109992E+07  0.000000E+00
  0.392000E+00  0.390326E+06  0.301916E+07  0.134812E+07  0.000000E+00
  0.396000E+00  0.423968E+06  0.349744E+07  0.159034E+07  0.000000E+00
  0.400000E+00  0.450714E+06  0.388478E+07  0.178443E+07  0.000000E+00
