# Supplementary material for: Nanoparticle size distribution quantification: results of a small-angle X-ray scattering inter-laboratory comparison
Source: J Appl Crystallogr. 2017 Aug 18;50(Pt 5):1280–8. doi: 10.1107/S160057671701010X (PMC5627679; doi:10.1107/S160057671701010X)
Supplement: Supplementary file 1 [file j-50-01280-sup1.zip › QPrecision/data/Apoferritin/4v1w00.log]

  C R Y S O L    Version 2.8.3  -- 04/10/12
 
 
 -- Program  started  at   17-Jun-2016   14:35:37--
 
 --------  Real space resolution and grid  -------- 
 
  Maximum order of harmonics ............................ : 15
  Order of Fibonacci grid ............................... : 17
  Total number of directions ............................ : 2585
 
 ------------  Reciprocal space grid  -------------
 
   in s = 4*pi*sin(theta)/lambda [1/angstrom] 
  Maximum scattering angle .............................. : 0.4000
  Number of angular points .............................. : 101
 
 --- Structural parameters (sizes in angstroms) --- 
 
 PDB file name .......................................... : 4v1w.pdb
  Number of atoms read .................................. : 32736
 Geometric Center:   88.763   88.763   88.762
  Number of carbons read ................................ : 20640
  Number of nitrogens read .............................. : 5736
  Number of oxygens read ................................ : 6240
  Number of sulfur atoms read ........................... : 120
 Center of the excess electron density:  0.000 -0.000  0.000
 Electron   Rg   :  52.83       Envelope   Rg      :  47.62    
 Shape      Rg   :  52.81       Envelope  volume   : 0.9597E+06
 Shell    volume : 0.1479E+06   Envelope  surface  : 0.4697E+05
 Shell      Rg   :  62.89       Envelope  radius   :  68.47    
 Shell    width  :  3.000       Envelope  diameter :  135.7    
 Molecular Weight: 0.4645E+06   Dry volume         : 0.5630E+06
 Displaced volume: 0.5792E+06   Average atomic rad.:  1.617    
 Number of residuals :    4080
 
 ------  Experimental Curve and fitting ----------- 
 
 Constant subtraction ................................... : Y
 Data file name ......................................... : S6016Apo.dat
  Maximum angle in the data file ........................ : 3.999
  Number of experimental points ......................... : 595
  Angular units multiplied by ........................... : 0.1000
  Number of points after regriding ...................... : 201
 Electron density of the solvent, e/A**3 ................ : 0.3340
 Average intensity in the outer part .................... : 0.3375
 
 -------  Search limits ---------------   ---  Fitting parameters -------
  DroMin/Max   Ra(Mn/Mx)  ExVol(Min/max) Semax| Dro   Ra     Vol    Chi^2 Hydra
 0.000 0.075   1.40 1.80 535805. 622693. 0.400|0.000 1.400 619796.  7.450 0.191
  -- RelBCK limits:-0.500 0.500; BCK0 (rel/abs) :  0.360 /  0.122E+00
  
 --------  Radii of gyration  [angstroms] ----------
  
 Rg ( Atoms - Excluded volume + Shell ) ................. : 52.94
 Rg from the slope of net intensity ..................... : 53.09
 Average electron density ............................... : 0.4003
  
 ----------------  Output files  ------------------
  
 Coefficients   saved to file 4v1w00.flm
 CRYSOL data    saved to file 4v1w00.sav
 Data fit       saved to file 4v1w00.fit
 Intensities    saved to file 4v1w00.int
 Net amplitudes saved to file 4v1w00.alm
 
  C R Y S O L    Version 2.8.3  -- 04/10/12 ----  terminated at   17-Jun-2016   14:35:54--
