# Supplementary material for: Nanoparticle size distribution quantification: results of a small-angle X-ray scattering inter-laboratory comparison
Source: J Appl Crystallogr. 2017 Aug 18;50(Pt 5):1280–8. doi: 10.1107/S160057671701010X (PMC5627679; doi:10.1107/S160057671701010X)
Supplement: Supplementary file 1 [file j-50-01280-sup1.zip › QPrecision/data/Apoferritin/crysol_summary.txt]

 Created by CRYSOL v. 28 on   17-Jun-2016   14:35:37

 Batch: crysol 4v1w.pdb -lm 15 -fb 17 -sm 0.4 -ns 101 -dns 0.334 -dro 0 -un 2 S6016Apo.dat -err -cst -kp
 Data file name ......................................... : S6016Apo.dat
 Model: 4v1w.pdb              Rg:  53.09  Run: 00  Chi^2:    7.45
