# Supplementary material for: Nanoparticle size distribution quantification: results of a small-angle X-ray scattering inter-laboratory comparison
Source: J Appl Crystallogr. 2017 Aug 18;50(Pt 5):1280–8. doi: 10.1107/S160057671701010X (PMC5627679; doi:10.1107/S160057671701010X)
Supplement: Supplementary file 1 [file j-50-01280-sup1.zip › QPrecision/data/Apoferritin/S6016Apo.dat]

0.06889033	1139.371	20.7878
0.07553095	1161.605	22.06942
0.08217157	1036.015	19.12368
0.08881218	949.1425	16.88332
0.09545279	914.5337	16.14763
0.1020934	945.8865	16.78065
0.108734	900.7589	16.21025
0.1153746	976.8694	17.67143
0.1220152	1041.708	18.04812
0.1286558	928.8894	16.94701
0.1352963	794.6875	14.38157
0.1419369	978.7097	18.0059
0.1485774	893.6404	15.70755
0.155218	735.1824	14.16742
0.1618585	909.4878	16.48789
0.168499	717.7406	12.85823
0.1751395	844.3123	16.34077
0.18178	781.4494	14.88866
0.1884205	783.0824	15.23636
0.195061	725.2175	13.28574
0.2017015	670.8572	13.60059
0.2083419	681.5223	12.67053
0.2149824	630.007	11.73477
0.2216228	668.6811	13.07544
0.2282632	621.1978	12.20464
0.2349036	616.196	12.57891
0.241544	596.5328	12.7789
0.2481844	553.883	10.9728
0.2548248	517.7678	11.10222
0.2614651	552.2197	12.32036
0.2681054	549.1918	11.92428
0.2747457	529.6724	11.71194
0.281386	464.6147	10.92688
0.2880263	495.3899	10.7161
0.2946666	481.8587	11.04845
0.3013068	445.3517	10.30751
0.3079471	414.077	9.802328
0.3145873	423.4331	10.09043
0.3212275	425.2712	10.38389
0.3278676	356.8123	8.595692
0.3345078	367.9314	9.24782
0.3411479	355.8807	9.476465
0.347788	342.2025	9.263999
0.3544281	310.1859	7.75365
0.3610682	327.0689	9.43141
0.3677082	277.2737	7.889961
0.3743483	255.15	7.647678
0.3809883	252.0367	7.594138
0.3876283	245.5933	7.288925
0.3942682	219.3339	6.424479
0.4009082	221.6812	7.093342
0.4075481	208.2038	6.698477
0.414188	194.4241	6.581252
0.4208278	170.0211	6.008656
0.4274677	144.7211	4.801224
0.4341075	147.2083	5.301317
0.4407473	138.2123	4.767791
0.447387	119.3557	4.449267
0.4540268	109.8781	4.34174
0.4606665	87.83268	3.571391
0.4673061	81.13176	3.461084
0.4739458	73.78502	3.339703
0.4805854	65.71348	3.07086
0.487225	53.91641	2.411283
0.4938646	52.42349	2.550249
0.5005041	42.44719	2.253802
0.5071436	36.87251	1.811642
0.5137831	33.6867	1.758516
0.5204225	25.86014	1.45648
0.5270619	21.6857	1.23815
0.5337013	18.86301	1.163011
0.5403407	18.59753	1.058903
0.54698	17.24566	1.058056
0.5536193	14.45133	0.9068985
0.5602585	13.12581	0.8701367
0.5668978	11.71328	0.7633525
0.5735369	10.33248	0.6544251
0.5801761	10.10645	0.6386314
0.5868152	10.28614	0.6947961
0.5934543	9.46559	0.584798
0.6000933	8.383918	0.6081209
0.6067324	9.741534	0.7369193
0.6133713	7.844459	0.6102158
0.6200103	11.02559	0.6957055
0.6266492	11.26087	0.7037786
0.633288	10.22016	0.6672871
0.6399269	9.362459	0.6131837
0.6465656	11.96886	0.7464087
0.6532044	9.24745	0.6344388
0.6598431	13.36774	0.8158179
0.6664818	14.53513	0.8796905
0.6731204	14.39503	0.884649
0.679759	15.52192	0.8800497
0.6863976	14.67496	0.9276354
0.6930361	15.45437	0.9838953
0.6996745	18.27088	1.159377
0.706313	17.21659	1.071557
0.7129513	15.49568	0.9470457
0.7195897	17.35972	1.094244
0.726228	20.17658	1.188751
0.7328662	22.4889	1.346716
0.7395045	23.19553	1.204647
0.7461426	21.68592	1.280717
0.7527807	23.93885	1.324042
0.7594188	24.90573	1.405697
0.7660569	24.75035	1.341228
0.7726948	26.92461	1.45751
0.7793328	24.45365	1.389048
0.7859707	25.96274	1.554251
0.7926085	28.94372	1.676374
0.7992463	29.75455	1.693
0.8058841	29.10703	1.72774
0.8125218	30.64027	1.812525
0.8191594	30.62938	1.726353
0.8257971	29.28576	1.578618
0.8324346	27.51698	1.584494
0.8390721	33.92411	2.13423
0.8457096	32.20412	1.741718
0.852347	36.14873	2.110558
0.8589843	30.41833	1.870178
0.8656217	31.33893	2.028264
0.8722589	31.14974	1.814883
0.8788961	31.77452	1.84311
0.8855333	34.3848	1.923373
0.8921704	31.05358	1.872081
0.8988074	33.51424	2.176721
0.9054444	31.97934	2.098231
0.9120813	32.80114	2.232196
0.9187182	28.29198	1.946961
0.925355	29.92188	1.998264
0.9319918	30.79661	2.116327
0.9386285	27.25164	2.017704
0.9452652	27.50591	2.136276
0.9519018	28.95522	2.23878
0.9585383	27.17949	2.235173
0.9651748	24.20596	1.921424
0.9718113	23.73731	1.872234
0.9784476	24.2291	1.94107
0.985084	22.93106	1.859914
0.9917202	19.77762	1.735988
0.9983564	22.70056	2.034469
1.004992	19.02245	1.67891
1.011628	15.87398	1.54977
1.018264	18.02235	1.756753
1.0249	17.74536	1.591936
1.031536	15.8944	1.609703
1.038172	12.66089	1.382408
1.044808	13.65032	1.556806
1.051443	12.0477	1.411688
1.058079	10.3726	1.282768
1.064715	11.09495	1.243905
1.07135	8.815675	1.084717
1.077986	8.026583	1.05785
1.084621	6.803821	0.9395237
1.091256	6.908003	0.9369475
1.097892	4.812728	0.7377011
1.104527	5.838672	0.8299379
1.111162	4.779197	0.7635607
1.117797	3.979877	0.6545077
1.124432	5.282016	0.8218597
1.131067	4.187852	0.7586752
1.137702	3.171062	0.5658469
1.144337	3.026723	0.5756035
1.150971	2.670834	0.5592146
1.157606	2.706299	0.5572203
1.164241	2.21898	0.4823306
1.170875	2.200458	0.5158949
1.177509	1.888268	0.4129127
1.184144	1.794731	0.416584
1.190778	2.472785	0.475028
1.197412	2.059268	0.4838838
1.204047	1.439487	0.4224466
1.210681	1.393016	0.3967346
1.217315	1.986217	0.4435817
1.223949	1.831251	0.4112531
1.230583	2.058022	0.4284057
1.237216	2.022673	0.431187
1.24385	1.399364	0.4223719
1.250484	1.7619	0.4548629
1.257117	1.985517	0.4394697
1.263751	2.700681	0.5359225
1.270384	1.414209	0.421303
1.277018	1.96589	0.4564318
1.283651	1.406398	0.434456
1.290284	2.382653	0.4713623
1.296917	2.757293	0.5640268
1.30355	2.464309	0.4958096
1.310183	2.428585	0.4928979
1.316816	3.024927	0.5480201
1.323449	2.110976	0.4582182
1.330082	3.775954	0.6728249
1.336714	3.025708	0.559599
1.343347	2.869155	0.5674074
1.349979	3.834861	0.6361086
1.356612	3.880006	0.6432335
1.363244	4.121052	0.6665181
1.369876	3.760381	0.6553029
1.376509	4.136184	0.7246715
1.383141	3.600453	0.6603509
1.389773	4.427048	0.7685973
1.396405	3.258775	0.5919126
1.403037	4.653887	0.7539985
1.409668	6.317127	0.9786957
1.4163	4.370351	0.7695555
1.422932	4.83834	0.8839892
1.429563	6.108748	0.8988855
1.436195	4.125039	0.7081443
1.442826	5.368077	0.8658985
1.449457	6.04772	0.945394
1.456088	5.760717	0.9231066
1.462719	4.836485	0.8317987
1.46935	4.06154	0.7318347
1.475981	5.726861	0.9226756
1.482612	5.506282	0.9829892
1.489243	4.764267	0.8627643
1.495873	4.744241	0.8732047
1.502504	4.827209	0.8147866
1.509134	4.846274	0.9607025
1.515765	4.383128	0.867774
1.522395	4.874601	0.9569814
1.529025	3.786926	0.8179774
1.535655	4.116195	0.8607554
1.542285	4.322248	0.9525611
1.548915	4.013326	0.7764843
1.555545	4.545346	0.9296873
1.562175	3.933047	0.8161188
1.568804	3.698868	0.7526588
1.575434	3.469158	0.813738
1.582063	4.062073	0.8905367
1.588693	3.78935	0.8495845
1.595322	2.644838	0.6677083
1.601951	2.801549	0.6862732
1.60858	3.276851	0.7631516
1.615209	2.51327	0.6447285
1.621838	1.805469	0.5770078
1.628467	3.212149	0.8098693
1.635096	2.018695	0.5927706
1.641724	1.379444	0.540282
1.648353	3.429944	0.8822866
1.654981	1.018183	0.463654
1.661609	1.423551	0.5126078
1.668238	1.552657	0.5365654
1.674866	1.352355	0.5160245
1.681494	1.528971	0.5466291
1.688122	0.7023039	0.4028739
1.694749	1.917971	0.6562448
1.701377	1.625976	0.6261833
1.708005	1.203618	0.4854996
1.714632	0.9066501	0.4849532
1.72126	1.296371	0.527868
1.727887	1.63273	0.5971825
1.734514	0.7196022	0.4284677
1.741141	1.352151	0.5262525
1.747768	0.95816	0.4983575
1.754395	1.065906	0.4888989
1.761022	0.06343681	0.3876947
1.767648	1.069419	0.5091307
1.774275	0.5726986	0.4053281
1.780901	1.034327	0.5235051
1.787528	0.996988	0.4588531
1.794154	0.4667954	0.4252311
1.80078	0.200172	0.3966027
1.807406	1.178406	0.5254524
1.814032	1.396014	0.5914846
1.820658	0.7182642	0.4150962
1.827284	0.7717167	0.4285634
1.833909	0.4685232	0.393481
1.840535	0.8716414	0.4722542
1.84716	0.4452395	0.3733878
1.853785	0.9630042	0.480109
1.86041	0.800751	0.4653771
1.867035	0.911757	0.4713899
1.87366	0.4422001	0.3634169
1.880285	0.6214241	0.4207249
1.88691	0.5356273	0.3800495
1.893535	0.5504322	0.3768016
1.900159	1.071809	0.5171374
1.906783	0.9104226	0.5100186
1.913408	0.7122051	0.4378881
1.920032	0.3788581	0.3871705
1.926656	0.3562446	0.3875676
1.93328	0.2864115	0.4006029
1.939904	0.7237203	0.4400796
1.946527	0.8238162	0.4297055
1.953151	0.8258198	0.4588619
1.959774	1.442949	0.5531843
1.966398	0.9752004	0.4561724
1.973021	0.5483752	0.3859778
1.979644	0.7107313	0.4208966
1.986267	1.07968	0.4953194
1.99289	0.6861384	0.4302808
1.999512	1.564681	0.6207436
2.006135	0.9112658	0.4952441
2.012758	0.8111235	0.5338939
2.01938	1.034647	0.519292
2.026002	0.7712307	0.4122145
2.032624	0.9841337	0.560992
2.039246	0.6524526	0.4199311
2.045868	0.6496709	0.4570219
2.05249	1.041005	0.5373928
2.059112	1.292361	0.5560201
2.065733	1.148414	0.5429606
2.072355	1.475071	0.5595707
2.078976	0.9415889	0.5294869
2.085597	0.4669509	0.4218526
2.092218	0.6036918	0.4266482
2.098839	0.3463334	0.3955831
2.10546	1.042026	0.5476307
2.112081	1.04983	0.5402854
2.118701	0.7134826	0.4430601
2.125322	0.2154896	0.3899351
2.131942	1.093029	0.4842612
2.138562	0.6340695	0.4364267
2.145182	0.1934495	0.3550767
2.151802	0.4617267	0.3984434
2.158422	0.8745954	0.460894
2.165041	0.9198371	0.5510478
2.171661	0.8416247	0.4701332
2.17828	0.7794159	0.4718407
2.1849	0.8624456	0.5278117
2.191519	0.7297807	0.4802439
2.198138	0.8995171	0.4998175
2.204757	0.08644971	0.3757741
2.211375	0.06583676	0.3822719
2.217994	0.6822059	0.5111958
2.224613	0.7313943	0.4985021
2.231231	0.6431959	0.4345429
2.237849	0.09109199	0.3770673
2.244467	0.986242	0.5311789
2.251085	0.4715939	0.4226971
2.257703	0.4993292	0.4190283
2.264321	0.2617402	0.387604
2.270938	0.5067267	0.4373517
2.277556	0.8071164	0.4972677
2.284173	0.4306536	0.3993666
2.29079	0.04474711	0.3984099
2.297407	0.8481312	0.4906924
2.304024	0.03332188	0.3999354
2.310641	0.1542485	0.3822071
2.317257	1.055104	0.5904225
2.323874	0.4871578	0.4274824
2.33049	0.2206888	0.3738354
2.337106	0.09384897	0.4209642
2.343722	0.141295	0.4025862
2.350338	0.1324765	0.4021726
2.356954	0.6850373	0.4899435
2.36357	0.07961377	0.3710023
2.370185	0.2053986	0.3645919
2.3768	0.5946087	0.456769
2.383416	0.5644586	0.4608181
2.390031	0.3917806	0.4101534
2.396646	0.306497	0.3885614
2.40326	0.337824	0.3986513
2.409875	0.2086227	0.3886293
2.41649	0.1189506	0.380878
2.423104	0.1234691	0.3991827
2.429718	-0.06831443	0.3885702
2.436332	0.7168524	0.4623817
2.442946	0.3390806	0.3843006
2.44956	0.3045704	0.3718293
2.456174	0.525347	0.4159257
2.462787	0.09793017	0.3868501
2.4694	0.4015536	0.4429316
2.476014	0.4736583	0.4309396
2.482627	0.05404836	0.4110011
2.489239	-0.0768519	0.4264946
2.495852	0.6868428	0.5264687
2.502465	-0.1973176	0.3640163
2.509077	0.3867461	0.4303349
2.51569	0.1846141	0.3956489
2.522302	0.3578379	0.3940276
2.528914	0.4197313	0.4182657
2.535526	-0.01746562	0.441774
2.542137	-0.00187599	0.397481
2.548749	0.1139059	0.396338
2.55536	0.486025	0.4048216
2.561971	0.09551269	0.3927831
2.568583	1.03449	0.5226753
2.575194	0.5526276	0.4510654
2.581804	-0.1848228	0.4159157
2.588415	0.164909	0.3967999
2.595025	0.0534121	0.3826958
2.601636	0.4715618	0.3971041
2.608246	0.479124	0.4421945
2.614856	0.9817533	0.506536
2.621466	-0.1917237	0.3864113
2.628076	0.4830392	0.4558005
2.634685	0.298357	0.3982605
2.641294	0.09156146	0.4160089
2.647904	0.6105634	0.5065805
2.654513	0.2992144	0.3968953
2.661122	0.2558739	0.3701417
2.667731	0.1159985	0.3932512
2.674339	0.4105015	0.4187156
2.680948	0.2067592	0.3837353
2.687556	0.1510442	0.3819306
2.694164	0.5172678	0.4078938
2.700772	0.5039887	0.4408634
2.70738	0.08008674	0.4095453
2.713987	0.4233976	0.4215721
2.720595	0.1537185	0.3788309
2.727202	0.4189672	0.4333621
2.733809	0.3405245	0.412569
2.740416	0.1259078	0.3836538
2.747023	0.009706722	0.3839389
2.75363	0.6499829	0.4646264
2.760237	0.5621187	0.4425082
2.766843	0.03896527	0.3681325
2.773449	0.6299452	0.4397489
2.780055	0.4282173	0.4233627
2.786661	0.398626	0.4035312
2.793267	-0.04231961	0.3822313
2.799872	0.3765366	0.375528
2.806478	0.965669	0.5213798
2.813083	0.55262	0.4302218
2.819688	0.04040021	0.3709196
2.826293	0.531083	0.4291275
2.832897	-0.01513386	0.3992427
2.839502	0.2713492	0.3858041
2.846106	0.618626	0.4418769
2.852711	0.4987769	0.4305007
2.859315	-0.06235852	0.3794751
2.865918	-0.1169221	0.3750247
2.872522	0.01161061	0.405219
2.879126	0.2857049	0.3889238
2.885729	0.04438407	0.3537955
2.892332	0.6120927	0.4679017
2.898935	0.4093164	0.4000889
2.905538	0.4988518	0.4429323
2.912141	0.6063447	0.4358727
2.918743	0.03027334	0.3928205
2.925345	0.6212621	0.4549138
2.931948	0.07178361	0.3885634
2.93855	0.139343	0.3752872
2.945151	0.3560375	0.4334625
2.951753	0.2394411	0.4032573
2.958354	0.1388504	0.3949586
2.964956	0.1413096	0.4103961
2.971557	0.5305259	0.4076035
2.978158	0.4486364	0.4500225
2.984758	1.142741	0.5787546
2.991359	-0.03106609	0.3832417
2.997959	-0.05590358	0.3841396
3.00456	0.4128742	0.4185986
3.01116	-0.1185704	0.3806056
3.01776	-0.2585616	0.4078854
3.024359	0.5510316	0.4471863
3.030959	0.8141985	0.4954013
3.037558	0.1644514	0.3813443
3.044157	0.2106227	0.4087835
3.050756	0.2438491	0.4231212
3.057355	0.2799315	0.3621665
3.063954	0.1781429	0.41845
3.070552	0.1737221	0.4170628
3.07715	0.4032334	0.3972921
3.083748	1.014505	0.5237476
3.090346	1.068868	0.5567469
3.096944	0.1962188	0.3774333
3.103541	0.6178648	0.4527235
3.110139	-0.1432603	0.3803673
3.116736	0.1458351	0.4081594
3.123333	0.4743742	0.406595
3.12993	0.6147086	0.4905088
3.136526	0.8207708	0.4782348
3.143122	0.004431487	0.3835224
3.149719	0.4709908	0.4169739
3.156315	0.9356514	0.5608673
3.162911	0.6163902	0.453945
3.169506	0.5266503	0.4730254
3.176102	0.133117	0.4107093
3.182697	0.3970779	0.4013774
3.189292	0.5298595	0.4506569
3.195887	0.02394197	0.4115664
3.202482	0.3204789	0.4050098
3.209076	0.05444954	0.3859841
3.215671	0.2689917	0.3872747
3.222265	0.2980068	0.385471
3.228859	0.1923483	0.3961391
3.235452	0.1859985	0.3898233
3.242046	0.04904073	0.417243
3.248639	0.8184101	0.5428767
3.255233	0.4173777	0.4879458
3.261826	9.292004E-4	0.409388
3.268418	0.06937624	0.3951234
3.275011	0.4217151	0.4084631
3.281603	0.4145322	0.4271765
3.288196	0.6890189	0.4879422
3.294788	-0.0222628	0.3992968
3.30138	0.3045468	0.3617843
3.307971	0.5991987	0.4829517
3.314563	0.4055766	0.4434258
3.321154	-0.1557806	0.397076
3.327745	0.2726642	0.3746985
3.334336	0.5616405	0.4391454
3.340926	0.4274054	0.4217288
3.347517	-0.07088265	0.3883365
3.354107	-0.02686461	0.361499
3.360697	0.4121298	0.4523127
3.367287	0.4536154	0.4533499
3.373877	0.1980972	0.3871231
3.380466	0.559139	0.4235493
3.387056	0.005755869	0.4084929
3.393645	0.4395112	0.4589234
3.400233	0.1744344	0.3721158
3.406822	0.4117437	0.4179318
3.413411	-0.005810106	0.413676
3.419999	0.2792023	0.3979851
3.426587	0.09811121	0.3824057
3.433175	0.4535627	0.419895
3.439762	-0.01632119	0.410515
3.44635	0.4004321	0.4360966
3.452937	-0.1337192	0.3946817
3.459524	0.7448603	0.5336707
3.466111	0.6322008	0.4922258
3.472698	0.3100003	0.440638
3.479284	0.1018268	0.3949024
3.48587	0.2826034	0.4049457
3.492456	0.4560077	0.4358381
3.499042	0.2535047	0.3867709
3.505628	0.9059466	0.5563461
3.512213	1.011555	0.5855012
3.518799	-0.03103588	0.3680377
3.525384	-0.1085961	0.3737161
3.531968	0.23546	0.3846757
3.538553	0.2416013	0.4202976
3.545137	0.4857923	0.4436341
3.551721	0.3945547	0.4321119
3.558305	-0.06471409	0.4081212
3.564889	0.333508	0.4067887
3.571473	0.7069181	0.4844738
3.578056	0.841741	0.5250427
3.584639	0.1486195	0.3868234
3.591222	0.4796208	0.4620403
3.597805	0.2204027	0.4277783
3.604387	0.2028472	0.3702836
3.610969	0.2225241	0.3703735
3.617551	0.3239895	0.4137884
3.624133	0.02099164	0.3908182
3.630715	0.1916805	0.397658
3.637296	0.02062331	0.4132736
3.643878	0.7352215	0.478986
3.650459	0.1019426	0.3974102
3.657039	1.033201	0.5701339
3.66362	-0.2088752	0.3857074
3.6702	0.3254544	0.3934478
3.67678	0.1523274	0.3933019
3.68336	0.1005058	0.362505
3.68994	-0.04922364	0.3832964
3.696519	0.1127286	0.4181504
3.703099	0.06422676	0.3835458
3.709678	0.6889491	0.4812388
3.716256	0.05131912	0.3823306
3.722835	0.5021301	0.4214888
3.729413	0.1258585	0.3947195
3.735992	1.018081	0.5818518
3.74257	0.3065122	0.400397
3.749147	0.2135067	0.3802091
3.755725	0.5770877	0.4523381
3.762302	0.5311398	0.4289032
3.768879	0.6981451	0.4755042
3.775456	0.5005139	0.4090557
3.782033	0.6006183	0.4228277
3.788609	0.3542467	0.3924033
3.795185	0.3377882	0.4159088
3.801761	0.1032264	0.4091046
3.808337	0.4637746	0.4219772
3.814912	0.8276151	0.522869
3.821488	-0.3476878	0.4359006
3.828063	0.3610281	0.4178652
3.834637	0.08376761	0.4139135
3.841212	0.777251	0.5016861
3.847786	-0.1390805	0.4184243
3.854361	0.3440799	0.4282229
3.860934	0.2479047	0.3987572
3.867508	0.0722109	0.3821999
3.874082	0.3259558	0.3755984
3.880655	0.5386714	0.4349916
3.887228	0.5295859	0.4604059
3.893801	0.1140137	0.3914277
3.900373	0.1610659	0.3775594
3.906945	0.1978426	0.414071
3.913518	0.4939449	0.4146165
3.920089	0.4199535	0.4060376
3.926661	0.7154763	0.4539702
3.933232	0.2607086	0.3909566
3.939804	0.05158401	0.3820713
3.946375	0.615073	0.4570169
3.952945	0.6785921	0.4929649
3.959516	0.2444622	0.4086228
3.966086	0.7866055	0.5408247
3.972656	-0.1956532	0.3867259
3.979226	0.5551998	0.4397912
3.985795	0.4877999	0.42872
3.992365	0.3595969	0.3924893
3.998934	0.331483	0.3908948
