# Supplementary material for: Nanoparticle size distribution quantification: results of a small-angle X-ray scattering inter-laboratory comparison
Source: J Appl Crystallogr. 2017 Aug 18;50(Pt 5):1280–8. doi: 10.1107/S160057671701010X (PMC5627679; doi:10.1107/S160057671701010X)
Supplement: Supplementary file 1 [file j-50-01280-sup1.zip › QPrecision/data/exDminus0p012 2016-11-10_15-01-35/exDminus0p012 2016-11-10_15-01-35_fit.dat]

fitX0 fitMeasValMean fitMeasValStd
  1.048195E+08   1.640514E+03   5.958668E+00
  1.114601E+08   1.633387E+03   5.681051E+00
  1.181007E+08   1.625862E+03   5.395860E+00
  1.247412E+08   1.617945E+03   5.104724E+00
  1.313818E+08   1.609643E+03   4.809359E+00
  1.380223E+08   1.600964E+03   4.511615E+00
  1.446629E+08   1.591916E+03   4.213463E+00
  1.513034E+08   1.582506E+03   3.917062E+00
  1.579439E+08   1.572742E+03   3.624778E+00
  1.645844E+08   1.562633E+03   3.339264E+00
  1.712249E+08   1.552187E+03   3.063545E+00
  1.778654E+08   1.541414E+03   2.801117E+00
  1.845059E+08   1.530322E+03   2.556071E+00
  1.944666E+08   1.513106E+03   2.231738E+00
  2.077474E+08   1.489122E+03   1.909667E+00
  2.177080E+08   1.470406E+03   1.774437E+00
  2.243484E+08   1.457599E+03   1.740175E+00
  2.309888E+08   1.444541E+03   1.748587E+00
  2.409494E+08   1.424503E+03   1.828297E+00
  2.542300E+08   1.397001E+03   2.018273E+00
  2.675107E+08   1.368676E+03   2.250646E+00
  2.774711E+08   1.346940E+03   2.427585E+00
  2.874314E+08   1.324821E+03   2.594316E+00
  2.973918E+08   1.302354E+03   2.743795E+00
  3.073521E+08   1.279572E+03   2.871563E+00
  3.206324E+08   1.248764E+03   3.003723E+00
  3.305926E+08   1.225378E+03   3.072599E+00
  3.405528E+08   1.201788E+03   3.115249E+00
  3.538328E+08   1.170072E+03   3.132183E+00
  3.671129E+08   1.138124E+03   3.105818E+00
  3.803928E+08   1.106017E+03   3.039846E+00
  3.936726E+08   1.073818E+03   2.938885E+00
  4.069524E+08   1.041597E+03   2.808261E+00
  4.202320E+08   1.009415E+03   2.653821E+00
  4.335116E+08   9.773347E+02   2.481798E+00
  4.501109E+08   9.374651E+02   2.251973E+00
  4.667100E+08   8.979512E+02   2.017953E+00
  4.833089E+08   8.588920E+02   1.793044E+00
  4.999076E+08   8.203788E+02   1.590344E+00
  5.165062E+08   7.824954E+02   1.421787E+00
  5.364242E+08   7.379731E+02   1.276659E+00
  5.563419E+08   6.945841E+02   1.196984E+00
  5.762593E+08   6.524304E+02   1.171273E+00
  5.961764E+08   6.116000E+02   1.177793E+00
  6.160931E+08   5.721665E+02   1.194329E+00
  6.360095E+08   5.341903E+02   1.204458E+00
  6.592449E+08   4.917903E+02   1.195862E+00
  6.824798E+08   4.514950E+02   1.160357E+00
  7.057141E+08   4.133404E+02   1.099496E+00
  7.322671E+08   3.723775E+02   1.006585E+00
  7.555003E+08   3.388465E+02   9.142841E-01
  7.787330E+08   3.074554E+02   8.213893E-01
  8.086027E+08   2.701890E+02   7.147517E-01
  8.384714E+08   2.363139E+02   6.339274E-01
  8.650205E+08   2.089515E+02   5.859879E-01
  8.948872E+08   1.811295E+02   5.521055E-01
  9.280712E+08   1.537015E+02   5.249462E-01
  9.612538E+08   1.297056E+02   4.954609E-01
  9.944349E+08   1.088821E+02   4.571973E-01
  1.027615E+09   9.096156E+01   4.101290E-01
  1.060793E+09   7.567131E+01   3.577715E-01
  1.097286E+09   6.156639E+01   2.995574E-01
  1.137096E+09   4.902132E+01   2.414122E-01
  1.176903E+09   3.901871E+01   1.931041E-01
  1.216707E+09   3.115177E+01   1.558948E-01
  1.259825E+09   2.460923E+01   1.265757E-01
  1.302941E+09   1.971657E+01   1.057392E-01
  1.346052E+09   1.610897E+01   9.099380E-02
  1.392477E+09   1.330819E+01   8.048735E-02
  1.442212E+09   1.120834E+01   7.384713E-02
  1.491944E+09   9.746666E+00   6.936159E-02
  1.541669E+09   8.699215E+00   6.435633E-02
  1.594704E+09   7.860820E+00   5.717986E-02
  1.651048E+09   7.147619E+00   4.879665E-02
  1.710697E+09   6.493628E+00   4.288266E-02
  1.770338E+09   5.889062E+00   4.250688E-02
  1.829971E+09   5.311126E+00   4.548692E-02
  1.892907E+09   4.725589E+00   4.838008E-02
  1.959144E+09   4.142853E+00   4.881761E-02
  2.025370E+09   3.605048E+00   4.595403E-02
  2.094894E+09   3.098393E+00   4.011305E-02
  2.167713E+09   2.636423E+00   3.372185E-02
  2.240517E+09   2.243057E+00   3.148519E-02
  2.316613E+09   1.896942E+00   3.471486E-02
  2.395998E+09   1.593924E+00   3.925894E-02
  2.478668E+09   1.326669E+00   4.037549E-02
  2.564621E+09   1.087520E+00   3.614521E-02
  2.653852E+09   8.712782E-01   2.914896E-02
  2.746358E+09   6.767734E-01   2.715419E-02
  2.838832E+09   5.116234E-01   3.202025E-02
  2.940294E+09   3.640875E-01   3.719778E-02
