# Supplementary material for: Nanoparticle size distribution quantification: results of a small-angle X-ray scattering inter-laboratory comparison
Source: J Appl Crystallogr. 2017 Aug 18;50(Pt 5):1280–8. doi: 10.1107/S160057671701010X (PMC5627679; doi:10.1107/S160057671701010X)
Supplement: Supplementary file 1 [file j-50-01280-sup1.zip › QPrecision/data/exDminus0p012 2016-11-10_15-01-35/exDminus0p012 2016-11-10_15-01-35_hist-radius-True-1.10665(nm)-34.3199(nm)-50-log-vol.dat]

xMean xWidth yMean yStd Obs cdfMean cdfStd
  1.145992E-09   7.868471E-11   4.741248E-06   5.897742E-06   3.197714E-05   1.833333E-03   2.279132E-03
  1.227474E-09   8.427933E-11   2.153101E-06   3.923535E-06   2.914324E-05   2.666667E-03   2.494438E-03
  1.314750E-09   9.027174E-11   1.808740E-06   3.714672E-06   2.699048E-05   3.366667E-03   2.768674E-03
  1.408231E-09   9.669021E-11   1.721304E-06   3.651724E-06   2.561979E-05   4.033333E-03   2.720090E-03
  1.508359E-09   1.035651E-10   2.152782E-06   4.285026E-06   2.484779E-05   4.866667E-03   2.959730E-03
  1.615605E-09   1.109287E-10   2.152192E-06   3.922562E-06   2.310295E-05   5.700000E-03   3.029301E-03
  1.730478E-09   1.188159E-10   3.960722E-06   5.891587E-06   2.190910E-05   7.233333E-03   3.301683E-03
  1.853518E-09   1.272639E-10   9.983822E-06   8.227497E-06   2.150524E-05   1.110000E-02   3.401144E-03
  1.985306E-09   1.363126E-10   2.091720E-05   1.175371E-05   2.258951E-05   1.920000E-02   3.745219E-03
  2.126465E-09   1.460047E-10   4.304128E-05   1.664215E-05   2.442433E-05   3.586667E-02   5.737208E-03
  2.277660E-09   1.563859E-10   8.919487E-05   2.481519E-05   2.684547E-05   7.040000E-02   8.045427E-03
  2.439605E-09   1.675052E-10   1.621027E-04   3.210914E-05   3.092002E-05   1.331667E-01   9.959641E-03
  2.613065E-09   1.794151E-10   2.360481E-04   3.713670E-05   3.692517E-05   2.245667E-01   9.412226E-03
  2.798859E-09   1.921718E-10   2.712619E-04   3.945241E-05   3.699695E-05   3.296000E-01   1.024456E-02
  2.997863E-09   2.058355E-10   3.124127E-04   3.736994E-05   3.747164E-05   4.505667E-01   9.787237E-03
  3.211016E-09   2.204708E-10   3.513313E-04   4.373485E-05   3.616787E-05   5.866000E-01   1.206446E-02
  3.439324E-09   2.361467E-10   3.449492E-04   4.666775E-05   3.200522E-05   7.201667E-01   9.937303E-03
  3.683866E-09   2.529371E-10   2.810814E-04   3.669776E-05   2.819535E-05   8.290000E-01   8.582929E-03
  3.945796E-09   2.709213E-10   1.863695E-04   2.940469E-05   2.534985E-05   9.011667E-01   6.853628E-03
  4.226348E-09   2.901843E-10   1.125260E-04   2.490453E-05   2.259181E-05   9.447333E-01   5.891236E-03
  4.526849E-09   3.108169E-10   6.474139E-05   1.733848E-05   1.924172E-05   9.698000E-01   4.290040E-03
  4.848716E-09   3.329165E-10   3.133316E-05   1.329992E-05   1.618077E-05   9.819333E-01   3.805843E-03
  5.193468E-09   3.565875E-10   1.480403E-05   1.011023E-05   1.378272E-05   9.876667E-01   3.109126E-03
  5.562732E-09   3.819415E-10   1.067419E-05   8.085934E-06   1.152225E-05   9.918000E-01   2.765662E-03
  5.958252E-09   4.090981E-10   1.007192E-05   8.864891E-06   9.725026E-06   9.957000E-01   2.070695E-03
  6.381894E-09   4.381857E-10   5.941385E-06   5.802638E-06   8.214373E-06   9.980000E-01   1.825742E-03
  6.835658E-09   4.693415E-10   2.581575E-06   4.301670E-06   6.990653E-06   9.990000E-01   1.598611E-03
  7.321685E-09   5.027125E-10   1.118884E-06   2.894499E-06   5.989744E-06   9.994333E-01   1.252109E-03
  7.842269E-09   5.384562E-10   9.476012E-07   2.695410E-06   5.042981E-06   9.998000E-01   7.916228E-04
  8.399868E-09   5.767413E-10   4.309510E-07   1.878473E-06   4.457456E-06   9.999667E-01   3.316625E-04
  8.997113E-09   6.177486E-10   0.000000E+00   0.000000E+00   0.000000E+00   9.999667E-01   3.316625E-04
  9.636823E-09   6.616716E-10   8.592663E-08   8.549592E-07   2.965592E-06   1.000000E+00   0.000000E+00
  1.032202E-08   7.087176E-10   0.000000E+00   0.000000E+00   0.000000E+00   1.000000E+00   0.000000E+00
  1.105593E-08   7.591087E-10   0.000000E+00   0.000000E+00   0.000000E+00   1.000000E+00   0.000000E+00
  1.184203E-08   8.130826E-10   0.000000E+00   0.000000E+00   0.000000E+00   1.000000E+00   0.000000E+00
  1.268401E-08   8.708941E-10   0.000000E+00   0.000000E+00   0.000000E+00   1.000000E+00   0.000000E+00
  1.358587E-08   9.328162E-10   0.000000E+00   0.000000E+00   0.000000E+00   1.000000E+00   0.000000E+00
  1.455185E-08   9.991410E-10   0.000000E+00   0.000000E+00   0.000000E+00   1.000000E+00   0.000000E+00
  1.558651E-08   1.070182E-09   0.000000E+00   0.000000E+00   0.000000E+00   1.000000E+00   0.000000E+00
  1.669474E-08   1.146273E-09   0.000000E+00   0.000000E+00   0.000000E+00   1.000000E+00   0.000000E+00
  1.788176E-08   1.227775E-09   0.000000E+00   0.000000E+00   0.000000E+00   1.000000E+00   0.000000E+00
  1.915319E-08   1.315072E-09   0.000000E+00   0.000000E+00   0.000000E+00   1.000000E+00   0.000000E+00
  2.051501E-08   1.408576E-09   0.000000E+00   0.000000E+00   0.000000E+00   1.000000E+00   0.000000E+00
  2.197366E-08   1.508728E-09   0.000000E+00   0.000000E+00   0.000000E+00   1.000000E+00   0.000000E+00
  2.353603E-08   1.616002E-09   0.000000E+00   0.000000E+00   0.000000E+00   1.000000E+00   0.000000E+00
  2.520948E-08   1.730902E-09   0.000000E+00   0.000000E+00   0.000000E+00   1.000000E+00   0.000000E+00
  2.700192E-08   1.853972E-09   0.000000E+00   0.000000E+00   0.000000E+00   1.000000E+00   0.000000E+00
  2.892180E-08   1.985793E-09   0.000000E+00   0.000000E+00   0.000000E+00   1.000000E+00   0.000000E+00
  3.097819E-08   2.126986E-09   0.000000E+00   0.000000E+00   0.000000E+00   1.000000E+00   0.000000E+00
  3.318079E-08   2.278218E-09   0.000000E+00   0.000000E+00   0.000000E+00   1.000000E+00   0.000000E+00
