# Supplementary material for: Nanoparticle size distribution quantification: results of a small-angle X-ray scattering inter-laboratory comparison
Source: J Appl Crystallogr. 2017 Aug 18;50(Pt 5):1280–8. doi: 10.1107/S160057671701010X (PMC5627679; doi:10.1107/S160057671701010X)
Supplement: Supplementary file 1 [file j-50-01280-sup1.zip › QPrecision/data/exDminus0p012 2016-11-10_15-01-35/exDminus0p012 2016-11-10_15-01-35_settings.cfg]

[I/O Settings]
filename = /Volumes/OrpheusB/brian/Documents/BAM/Papers/Accuracy/jupyterNotebooks/exDminus0p012.csv
outputbasename = exDminus0p012 2016-11-10_15-01-35

[MCSAS Settings]
startfromminimum = False
maxiterations = 1000000.0
seriesstats = False
showincomplete = False
convergencecriterion = 1.0
findbackground = True
numcontribs = 300
autoclose = False
maxretries = 5
compensationexponent = 0.5
numreps = 100
model = Sphere
x0 limits = [  1.04819500e+08   2.94029433e+09]

[Model Settings]
radius_min = 0.0
radius_max = 1e+200
sld = 2e+15
