# Supplementary material for: Nanoparticle size distribution quantification: results of a small-angle X-ray scattering inter-laboratory comparison
Source: J Appl Crystallogr. 2017 Aug 18;50(Pt 5):1280–8. doi: 10.1107/S160057671701010X (PMC5627679; doi:10.1107/S160057671701010X)
Supplement: Supplementary file 1 [file j-50-01280-sup1.zip › QPrecision/data/exDminus0p012 2016-11-10_15-01-35/exDminus0p012 2016-11-10_15-01-35_stats_radius.dat]

lower upper weighting totalValue totalValueStd mean meanStd variance varianceStd skew skewStd kurtosis kurtosisStd
  1.106650E-09   3.431990E-08 vol   2.582641E-03   4.344352E-06   3.237768E-09   4.008849E-12   5.039116E-19   1.399766E-20   1.036789E+00   2.389987E-01   6.522852E+00   2.237965E+00
