# Supplementary material for: Nanoparticle size distribution quantification: results of a small-angle X-ray scattering inter-laboratory comparison
Source: J Appl Crystallogr. 2017 Aug 18;50(Pt 5):1280–8. doi: 10.1107/S160057671701010X (PMC5627679; doi:10.1107/S160057671701010X)
Supplement: Supplementary file 1 [file j-50-01280-sup1.zip › QPrecision/data/exDminus0p012.csv]

0.0915384	1581.483	36.44853
0.0981789	1531.629	34.63383
0.10481950000000001	1650.165	37.33294
0.11146010000000003	1626.902	36.1175
0.11810070000000002	1562.243	35.27408
0.12474120000000001	1735.97	38.14942
0.1313818	1553.536	36.68265
0.1380223	1692.0020000000004	38.93124
0.14466289999999998	1623.793	37.20769
0.15130339999999998	1682.5079999999996	38.77904
0.15794389999999997	1536.204	34.55865
0.1645844	1573.6329999999996	36.06424000000001
0.17122489999999999	1533.7420000000004	35.01358
0.17786539999999998	1497.51	34.732859999999995
0.1845059	1589.902	36.37393
0.19446655	1472.8345000000004	24.052579199848818
0.20442719999999998	1469.402	34.51071
0.2110676	1439.332	34.19789
0.21770799999999998	1403.645	32.96845
0.22434839999999998	1501.5510000000004	34.883140000000004
0.2309888	1469.9260000000004	33.05832
0.24094935	1462.3540000000007	36.293000000000006
0.2509099	1471.753	33.41339
0.2575502	1387.054	31.06094
0.26751065	1367.2089999999998	76.577
0.27747109999999997	1369.93	31.47813
0.2874314499999999	1306.3565	37.10350000000005
0.29739179999999993	1280.81	30.19949
0.30735209999999996	1257.9289999999999	20.863779325819664
0.3206324	1268.6105	64.92650000000003
0.3305926	1173.017	27.74226
0.34055275	1181.212	19.422762034628338
0.35383285	1149.9875	49.23749999999996
0.3671129	1167.3265	19.406020630506013
0.3803928	1108.4975	37.57449999999994
0.39367265	1075.118	17.899902461350173
0.40695240000000005	1054.692	22.966000000000008
0.42023204999999997	988.51085	56.56215000000003
0.4335116	960.9942	15.971170200656088
0.45011086666666666	946.2780666666665	13.078273460253332
0.46671	870.0074999999998	15.170736144696471
0.4833089	857.7535333333334	27.224787824844075
0.4999076499999999	833.20515	46.13995
0.5165061999999999	790.8758333333334	20.047145532995746
0.5364241999999999	745.1292	10.753660882229834
0.5563419	700.9175333333334	20.10320752784934
0.5762592999999999	654.5744	9.620067657908304
0.5961763666666667	615.6713333333333	12.171633109315172
0.6160931	586.9938	8.860770920798409
0.6360095333333333	557.6149666666666	17.708110047219716
0.6592448999999999	492.17009999999993	15.192544588931328
0.6824797666666668	442.2494333333333	8.08406691798408
0.705714125	414.71225	8.932247649341493
0.732267075	366.418725	6.554220062724856
0.7555003	335.7369333333333	5.8177800550292185
0.7787329749999999	308.955775	14.597985688065274
0.8086026600000001	272.84642	7.253989838936912
0.8384713749999999	242.907275	8.041582201426019
0.8650204749999999	211.6368	3.7220485052220815
0.89488722	182.43424	5.941200792146316
0.92807118	154.27118000000004	5.0621704219040256
0.96125376	128.32258000000002	3.7509658264772296
0.9944349199999998	109.16298	3.354301561040689
1.0276146000000002	90.51465999999999	3.0421480435458763
1.0607926	73.48070200000001	3.6517022483485686
1.0972864999999998	61.89504166666666	3.2115876612743186
1.1370959999999999	51.28036333333333	2.126415689328981
1.1769028333333333	39.590081666666656	2.190208625224876
1.216707166666667	31.14739166666667	1.2239516345275978
1.2598254285714285	24.040070000000004	0.7599281335843406
1.3029408333333332	20.143441666666664	0.7578533862985051
1.3460524285714284	15.213381428571427	0.5718944330816267
1.3924767142857142	13.787437142857142	0.5432546392317101
1.442212375	11.554065	0.8027172011367076
1.4919435714285714	9.980825428571428	0.4722636529244344
1.541669375	9.01272825	0.4863479042972351
1.5947045	8.02185025	0.4160098009474836
1.6510475555555555	6.619298555555557	0.3616590348209384
1.7106973333333335	6.342115555555555	0.35280072026831066
1.7703383333333333	5.474142555555557	0.34015146808385816
1.8299712222222224	5.4605526666666675	0.3508837092936713
1.8929071	4.9529555	0.3356124334198774
1.9591442	3.8794382000000005	0.2976596551401817
2.0253698	3.6078417	0.32375980015163786
2.0948937272727277	3.1771810909090914	0.2970978193976738
2.167713363636364	2.443482	0.2753517235296709
2.240517181818181	2.1258186363636358	0.2722527394856411
2.3166129166666662	1.6382414166666666	0.23980540950484555
2.3959977500000003	1.5017799333333333	0.2347622111303299
2.4786680769230767	1.4625442384615386	0.2480951343437698
2.5646210000000003	1.5072772923076925	0.277171010553083
2.6538522142857137	1.0209904857142855	0.2647710135733972
2.7463582142857144	0.5807836985714285	0.22320752774201186
2.838831785714285	0.911637565714286	0.306444347492185
2.940294333333333	0.5439910206666667	0.2599327534442896
