# Supplementary material for: Nanoparticle size distribution quantification: results of a small-angle X-ray scattering inter-laboratory comparison
Source: J Appl Crystallogr. 2017 Aug 18;50(Pt 5):1280–8. doi: 10.1107/S160057671701010X (PMC5627679; doi:10.1107/S160057671701010X)
Supplement: Supplementary file 1 [file j-50-01280-sup1.zip › QPrecision/data/exDminus0p035 2016-11-15_09-59-45/exDminus0p035 2016-11-15_09-59-45_fit.dat]

fitX0 fitMeasValMean fitMeasValStd
  1.083818E+08   1.598851E+03   8.580168E+00
  1.150223E+08   1.591148E+03   8.212899E+00
  1.216629E+08   1.583036E+03   7.834603E+00
  1.283034E+08   1.574522E+03   7.446998E+00
  1.349439E+08   1.565613E+03   7.051850E+00
  1.415844E+08   1.556319E+03   6.650995E+00
  1.482249E+08   1.546649E+03   6.246343E+00
  1.548654E+08   1.536611E+03   5.839885E+00
  1.615059E+08   1.526215E+03   5.433717E+00
  1.714666E+08   1.509971E+03   4.829923E+00
  1.814272E+08   1.492977E+03   4.240122E+00
  1.880676E+08   1.481247E+03   3.859425E+00
  1.947080E+08   1.469210E+03   3.492657E+00
  2.013484E+08   1.456876E+03   3.143894E+00
  2.079888E+08   1.444255E+03   2.818114E+00
  2.179494E+08   1.424811E+03   2.386403E+00
  2.312300E+08   1.397985E+03   1.960129E+00
  2.445107E+08   1.370213E+03   1.766405E+00
  2.544711E+08   1.348816E+03   1.785776E+00
  2.644314E+08   1.326975E+03   1.915969E+00
  2.743918E+08   1.304728E+03   2.113259E+00
  2.843521E+08   1.282112E+03   2.340147E+00
  2.976324E+08   1.251448E+03   2.646015E+00
  3.075926E+08   1.228117E+03   2.858807E+00
  3.175528E+08   1.204540E+03   3.047933E+00
  3.308328E+08   1.172783E+03   3.255497E+00
  3.441129E+08   1.140735E+03   3.407403E+00
  3.573928E+08   1.108477E+03   3.502340E+00
  3.706727E+08   1.076084E+03   3.541679E+00
  3.839524E+08   1.043633E+03   3.528628E+00
  3.972320E+08   1.011193E+03   3.467701E+00
  4.105116E+08   9.788327E+02   3.364352E+00
  4.271109E+08   9.385918E+02   3.184856E+00
  4.437100E+08   8.986926E+02   2.961471E+00
  4.603089E+08   8.592443E+02   2.707533E+00
  4.769076E+08   8.203462E+02   2.436463E+00
  4.935062E+08   7.820895E+02   2.161463E+00
  5.134242E+08   7.371431E+02   1.844212E+00
  5.333419E+08   6.933639E+02   1.560453E+00
  5.532593E+08   6.508603E+02   1.328543E+00
  5.731764E+08   6.097246E+02   1.161484E+00
  5.930931E+08   5.700333E+02   1.061876E+00
  6.130095E+08   5.318484E+02   1.018701E+00
  6.362449E+08   4.892665E+02   1.012450E+00
  6.594798E+08   4.488542E+02   1.023793E+00
  6.827141E+08   4.106438E+02   1.032331E+00
  7.092671E+08   3.696863E+02   1.027560E+00
  7.325003E+08   3.362138E+02   1.009410E+00
  7.557330E+08   3.049245E+02   9.808824E-01
  7.856027E+08   2.678415E+02   9.347811E-01
  8.287459E+08   2.203084E+02   8.610360E-01
  8.718872E+08   1.795101E+02   7.859133E-01
  9.050712E+08   1.523876E+02   7.268744E-01
  9.382538E+08   1.286863E+02   6.653419E-01
  9.714349E+08   1.081338E+02   6.010087E-01
  1.004615E+09   9.045235E+01   5.348477E-01
  1.037793E+09   7.536364E+01   4.686685E-01
  1.074286E+09   6.143453E+01   3.982769E-01
  1.114096E+09   4.902753E+01   3.271530E-01
  1.153903E+09   3.911193E+01   2.645712E-01
  1.193707E+09   3.128895E+01   2.128730E-01
  1.236825E+09   2.475650E+01   1.710124E-01
  1.279941E+09   1.984727E+01   1.434160E-01
  1.323052E+09   1.620854E+01   1.262020E-01
  1.369477E+09   1.337000E+01   1.133939E-01
  1.419212E+09   1.123607E+01   1.021337E-01
  1.468944E+09   9.754739E+00   9.301150E-02
  1.518669E+09   8.705259E+00   8.696244E-02
  1.571704E+09   7.882735E+00   8.338943E-02
  1.628048E+09   7.200787E+00   8.004618E-02
  1.687697E+09   6.586310E+00   7.366867E-02
  1.747338E+09   6.017733E+00   6.354982E-02
  1.806971E+09   5.464489E+00   5.302727E-02
  1.869907E+09   4.888009E+00   4.825180E-02
  1.936144E+09   4.294618E+00   5.174949E-02
  2.002370E+09   3.727533E+00   5.610456E-02
  2.071894E+09   3.175273E+00   5.631992E-02
  2.144713E+09   2.657189E+00   5.416427E-02
  2.217517E+09   2.208321E+00   5.404041E-02
  2.293613E+09   1.813784E+00   5.489321E-02
  2.372998E+09   1.477699E+00   5.173712E-02
  2.455668E+09   1.198351E+00   4.291903E-02
  2.541621E+09   9.693137E-01   3.342174E-02
  2.630852E+09   7.812993E-01   3.201640E-02
  2.723358E+09   6.245596E-01   3.866569E-02
  2.815832E+09   4.953604E-01   4.548949E-02
  2.917294E+09   3.767589E-01   4.949601E-02
