# Supplementary material for: Nanoparticle size distribution quantification: results of a small-angle X-ray scattering inter-laboratory comparison
Source: J Appl Crystallogr. 2017 Aug 18;50(Pt 5):1280–8. doi: 10.1107/S160057671701010X (PMC5627679; doi:10.1107/S160057671701010X)
Supplement: Supplementary file 1 [file j-50-01280-sup1.zip › QPrecision/data/exDminus0p035 2016-11-15_09-59-45/exDminus0p035 2016-11-15_09-59-45_hist-radius-True-1.11569(nm)-30(nm)-50-log-vol.dat]

xMean xWidth yMean yStd Obs cdfMean cdfStd
  1.153651E-09   7.592262E-11   7.693512E-06   7.048979E-06   3.105955E-05   3.233333E-03   2.961043E-03
  1.232157E-09   8.108915E-11   7.294734E-06   7.240661E-06   2.827169E-05   6.300000E-03   3.855588E-03
  1.316005E-09   8.660726E-11   7.372758E-06   7.115141E-06   2.619774E-05   9.400000E-03   4.506292E-03
  1.405559E-09   9.250088E-11   5.864665E-06   6.968108E-06   2.480244E-05   1.186667E-02   4.379751E-03
  1.501208E-09   9.879556E-11   5.073697E-06   6.195366E-06   2.401143E-05   1.400000E-02   4.594683E-03
  1.603365E-09   1.055186E-10   5.385744E-06   5.698523E-06   2.244175E-05   1.626667E-02   4.454211E-03
  1.712474E-09   1.126991E-10   7.526377E-06   7.630696E-06   2.116747E-05   1.943333E-02   4.321908E-03
  1.829007E-09   1.203683E-10   1.339034E-05   9.806953E-06   2.043108E-05   2.506667E-02   4.409082E-03
  1.953471E-09   1.285593E-10   2.028011E-05   1.267773E-05   2.080807E-05   3.360000E-02   4.611098E-03
  2.086405E-09   1.373078E-10   3.081959E-05   1.455394E-05   2.229798E-05   4.656667E-02   4.999000E-03
  2.228384E-09   1.466516E-10   5.143869E-05   1.839296E-05   2.382322E-05   6.820000E-02   6.623527E-03
  2.380026E-09   1.566312E-10   8.709078E-05   1.819698E-05   2.656343E-05   1.048333E-01   8.074308E-03
  2.541986E-09   1.672899E-10   1.439278E-04   2.933666E-05   3.142129E-05   1.653667E-01   1.044451E-02
  2.714968E-09   1.786740E-10   2.011093E-04   3.357451E-05   3.890171E-05   2.499667E-01   9.949819E-03
  2.899722E-09   1.908328E-10   2.714910E-04   3.426206E-05   3.795702E-05   3.641667E-01   1.113927E-02
  3.097048E-09   2.038189E-10   3.074450E-04   3.905677E-05   3.568541E-05   4.935000E-01   1.126820E-02
  3.307801E-09   2.176888E-10   3.038366E-04   4.190270E-05   3.265854E-05   6.213000E-01   1.134210E-02
  3.532897E-09   2.325025E-10   2.710190E-04   3.623302E-05   2.877803E-05   7.353000E-01   1.102618E-02
  3.773310E-09   2.483243E-10   2.168843E-04   3.430944E-05   2.548760E-05   8.265333E-01   8.716778E-03
  4.030084E-09   2.652227E-10   1.574586E-04   2.979299E-05   2.281708E-05   8.927667E-01   8.340730E-03
  4.304331E-09   2.832711E-10   9.857351E-05   2.465701E-05   2.034939E-05   9.342333E-01   6.161800E-03
  4.597240E-09   3.025477E-10   6.482049E-05   1.776214E-05   1.810203E-05   9.615000E-01   5.664215E-03
  4.910082E-09   3.231360E-10   3.479087E-05   1.516405E-05   1.506104E-05   9.761333E-01   4.892625E-03
  5.244213E-09   3.451254E-10   2.036543E-05   1.350765E-05   1.278224E-05   9.847000E-01   3.530659E-03
  5.601081E-09   3.686112E-10   1.362655E-05   8.609675E-06   1.060880E-05   9.904333E-01   3.005735E-03
  5.982234E-09   3.936951E-10   9.113628E-06   7.297782E-06   8.994627E-06   9.942667E-01   2.313247E-03
  6.389325E-09   4.204861E-10   6.422209E-06   6.215855E-06   7.612896E-06   9.969667E-01   2.113186E-03
  6.824118E-09   4.491001E-10   3.644615E-06   4.676668E-06   6.467300E-06   9.985000E-01   1.964971E-03
  7.288499E-09   4.796613E-10   1.584305E-06   3.360517E-06   5.509290E-06   9.991667E-01   1.518406E-03
  7.784481E-09   5.123023E-10   9.508879E-07   2.807974E-06   4.722628E-06   9.995667E-01   1.121011E-03
  8.314214E-09   5.471644E-10   5.551602E-07   2.023541E-06   4.069032E-06   9.998000E-01   7.916228E-04
  8.879996E-09   5.843989E-10   3.167190E-07   1.551601E-06   3.536698E-06   9.999333E-01   4.666667E-04
  9.484279E-09   6.241672E-10   1.582822E-07   1.107977E-06   3.027594E-06   1.000000E+00   0.000000E+00
  1.012968E-08   6.666417E-10   0.000000E+00   0.000000E+00   0.000000E+00   1.000000E+00   0.000000E+00
  1.081901E-08   7.120066E-10   0.000000E+00   0.000000E+00   0.000000E+00   1.000000E+00   0.000000E+00
  1.155524E-08   7.604586E-10   0.000000E+00   0.000000E+00   0.000000E+00   1.000000E+00   0.000000E+00
  1.234157E-08   8.122078E-10   0.000000E+00   0.000000E+00   0.000000E+00   1.000000E+00   0.000000E+00
  1.318142E-08   8.674785E-10   0.000000E+00   0.000000E+00   0.000000E+00   1.000000E+00   0.000000E+00
  1.407841E-08   9.265103E-10   0.000000E+00   0.000000E+00   0.000000E+00   1.000000E+00   0.000000E+00
  1.503645E-08   9.895593E-10   0.000000E+00   0.000000E+00   0.000000E+00   1.000000E+00   0.000000E+00
  1.605967E-08   1.056899E-09   0.000000E+00   0.000000E+00   0.000000E+00   1.000000E+00   0.000000E+00
  1.715253E-08   1.128821E-09   0.000000E+00   0.000000E+00   0.000000E+00   1.000000E+00   0.000000E+00
  1.831976E-08   1.205637E-09   0.000000E+00   0.000000E+00   0.000000E+00   1.000000E+00   0.000000E+00
  1.956642E-08   1.287680E-09   0.000000E+00   0.000000E+00   0.000000E+00   1.000000E+00   0.000000E+00
  2.089791E-08   1.375307E-09   0.000000E+00   0.000000E+00   0.000000E+00   1.000000E+00   0.000000E+00
  2.232002E-08   1.468896E-09   0.000000E+00   0.000000E+00   0.000000E+00   1.000000E+00   0.000000E+00
  2.383889E-08   1.568855E-09   0.000000E+00   0.000000E+00   0.000000E+00   1.000000E+00   0.000000E+00
  2.546113E-08   1.675615E-09   0.000000E+00   0.000000E+00   0.000000E+00   1.000000E+00   0.000000E+00
  2.719375E-08   1.789641E-09   0.000000E+00   0.000000E+00   0.000000E+00   1.000000E+00   0.000000E+00
  2.904429E-08   1.911425E-09   0.000000E+00   0.000000E+00   0.000000E+00   1.000000E+00   0.000000E+00
