# Supplementary material for: Nanoparticle size distribution quantification: results of a small-angle X-ray scattering inter-laboratory comparison
Source: J Appl Crystallogr. 2017 Aug 18;50(Pt 5):1280–8. doi: 10.1107/S160057671701010X (PMC5627679; doi:10.1107/S160057671701010X)
Supplement: Supplementary file 1 [file j-50-01280-sup1.zip › QPrecision/data/exDminus0p035 2016-11-15_09-59-45/exDminus0p035 2016-11-15_09-59-45_stats_radius.dat]

lower upper weighting totalValue totalValueStd mean meanStd variance varianceStd skew skewStd kurtosis kurtosisStd
  1.115690E-09   3.000000E-08 vol   2.377325E-03   5.586106E-06   3.280843E-09   5.406449E-12   6.084631E-19   2.096756E-20   8.709159E-01   2.380517E-01   6.194477E+00   1.795657E+00
