# Supplementary material for: Nanoparticle size distribution quantification: results of a small-angle X-ray scattering inter-laboratory comparison
Source: J Appl Crystallogr. 2017 Aug 18;50(Pt 5):1280–8. doi: 10.1107/S160057671701010X (PMC5627679; doi:10.1107/S160057671701010X)
Supplement: Supplementary file 1 [file j-50-01280-sup1.zip › QPrecision/data/exDminus0p035.csv]

0.0685384	1581.483	36.44853
0.07517889999999999	1531.629	34.63383
0.0818195	1650.165	37.33294
0.08846010000000003	1626.902	36.1175
0.09510070000000001	1562.243	35.27408
0.1017412	1735.97	38.14942
0.1083818	1553.536	36.68265
0.1150223	1692.0020000000004	38.93124
0.12166289999999999	1623.793	37.20769
0.12830339999999998	1682.5079999999996	38.77904
0.13494389999999998	1536.204	34.55865
0.1415844	1573.6329999999996	36.06424000000001
0.1482249	1533.7420000000004	35.01358
0.1548654	1497.51	34.732859999999995
0.1615059	1589.902	36.37393
0.17146655	1472.8345000000004	24.052579199848818
0.18142719999999998	1469.402	34.51071
0.1880676	1439.332	34.19789
0.194708	1403.645	32.96845
0.20134839999999998	1501.5510000000004	34.883140000000004
0.2079888	1469.9260000000004	33.05832
0.21794935000000001	1462.3540000000007	36.293000000000006
0.22790990000000003	1471.753	33.41339
0.23455020000000001	1387.054	31.06094
0.24451065000000002	1367.2089999999998	76.577
0.25447109999999995	1369.93	31.47813
0.2644314499999999	1306.3565	37.10350000000005
0.27439179999999996	1280.81	30.19949
0.2843521	1257.9289999999999	20.863779325819664
0.2976324	1268.6105	64.92650000000003
0.3075926	1173.017	27.74226
0.31755275000000005	1181.212	19.422762034628338
0.33083284999999996	1149.9875	49.23749999999996
0.34411290000000005	1167.3265	19.406020630506013
0.35739279999999995	1108.4975	37.57449999999994
0.37067265000000005	1075.118	17.899902461350173
0.3839524000000001	1054.692	22.966000000000008
0.39723204999999995	988.51085	56.56215000000003
0.4105116	960.9942	15.971170200656088
0.42711086666666664	946.2780666666665	13.078273460253332
0.44371000000000005	870.0074999999998	15.170736144696471
0.4603089	857.7535333333334	27.224787824844075
0.4769076499999999	833.20515	46.13995
0.4935061999999999	790.8758333333334	20.047145532995746
0.5134241999999999	745.1292	10.753660882229834
0.5333418999999999	700.9175333333334	20.10320752784934
0.5532592999999999	654.5744	9.620067657908304
0.5731763666666667	615.6713333333333	12.171633109315172
0.5930930999999999	586.9938	8.860770920798409
0.6130095333333333	557.6149666666666	17.708110047219716
0.6362448999999999	492.17009999999993	15.192544588931328
0.6594797666666667	442.2494333333333	8.08406691798408
0.682714125	414.71225	8.932247649341493
0.709267075	366.418725	6.554220062724856
0.7325003	335.7369333333333	5.8177800550292185
0.7557329749999999	308.955775	14.597985688065274
0.7856026600000001	272.84642	7.253989838936912
0.8154713749999999	242.907275	8.041582201426019
0.8420204749999999	211.6368	3.7220485052220815
0.87188722	182.43424	5.941200792146316
0.90507118	154.27118000000004	5.0621704219040256
0.9382537599999999	128.32258000000002	3.7509658264772296
0.9714349199999998	109.16298	3.354301561040689
1.0046146000000002	90.51465999999999	3.0421480435458763
1.0377926000000002	73.48070200000001	3.6517022483485686
1.0742865	61.89504166666666	3.2115876612743186
1.114096	51.28036333333333	2.126415689328981
1.1539028333333334	39.590081666666656	2.190208625224876
1.193707166666667	31.14739166666667	1.2239516345275978
1.2368254285714286	24.040070000000004	0.7599281335843406
1.2799408333333333	20.143441666666664	0.7578533862985051
1.3230524285714285	15.213381428571427	0.5718944330816267
1.3694767142857143	13.787437142857142	0.5432546392317101
1.419212375	11.554065	0.8027172011367076
1.4689435714285715	9.980825428571428	0.4722636529244344
1.518669375	9.01272825	0.4863479042972351
1.5717045	8.02185025	0.4160098009474836
1.6280475555555556	6.619298555555557	0.3616590348209384
1.6876973333333336	6.342115555555555	0.35280072026831066
1.7473383333333334	5.474142555555557	0.34015146808385816
1.8069712222222225	5.4605526666666675	0.3508837092936713
1.8699071	4.9529555	0.3356124334198774
1.9361442	3.8794382000000005	0.2976596551401817
2.0023698	3.6078417	0.32375980015163786
2.0718937272727276	3.1771810909090914	0.2970978193976738
2.144713363636364	2.443482	0.2753517235296709
2.217517181818181	2.1258186363636358	0.2722527394856411
2.293612916666666	1.6382414166666666	0.23980540950484555
2.37299775	1.5017799333333333	0.2347622111303299
2.4556680769230765	1.4625442384615386	0.2480951343437698
2.541621	1.5072772923076925	0.277171010553083
2.6308522142857136	1.0209904857142855	0.2647710135733972
2.7233582142857142	0.5807836985714285	0.22320752774201186
2.815831785714285	0.911637565714286	0.306444347492185
2.917294333333333	0.5439910206666667	0.2599327534442896
