# Supplementary material for: Nanoparticle size distribution quantification: results of a small-angle X-ray scattering inter-laboratory comparison
Source: J Appl Crystallogr. 2017 Aug 18;50(Pt 5):1280–8. doi: 10.1107/S160057671701010X (PMC5627679; doi:10.1107/S160057671701010X)
Supplement: Supplementary file 1 [file j-50-01280-sup1.zip › QPrecision/data/exDminus0p0925 2016-11-14_15-17-38/exDminus0p0925 2016-11-14_15-17-38_fit.dat]

fitX0 fitMeasValMean fitMeasValStd
  1.140053E+08   1.488548E+03   1.482861E+01
  1.239659E+08   1.474562E+03   1.344096E+01
  1.306064E+08   1.464698E+03   1.253001E+01
  1.372468E+08   1.454418E+03   1.163994E+01
  1.438872E+08   1.443735E+03   1.077907E+01
  1.505276E+08   1.432662E+03   9.955794E+00
  1.604882E+08   1.415353E+03   8.809861E+00
  1.704488E+08   1.397248E+03   7.795769E+00
  1.770891E+08   1.384758E+03   7.206145E+00
  1.870496E+08   1.365433E+03   6.467907E+00
  1.970101E+08   1.345441E+03   5.916930E+00
  2.069705E+08   1.324834E+03   5.552113E+00
  2.169309E+08   1.303659E+03   5.353490E+00
  2.268912E+08   1.281968E+03   5.285266E+00
  2.401716E+08   1.252325E+03   5.323486E+00
  2.501318E+08   1.229616E+03   5.398466E+00
  2.600920E+08   1.206548E+03   5.480089E+00
  2.733722E+08   1.175314E+03   5.566682E+00
  2.866523E+08   1.143632E+03   5.606235E+00
  2.999323E+08   1.111602E+03   5.591105E+00
  3.132122E+08   1.079323E+03   5.524317E+00
  3.264920E+08   1.046886E+03   5.414608E+00
  3.397718E+08   1.014379E+03   5.272990E+00
  3.530514E+08   9.818855E+02   5.110442E+00
  3.696508E+08   9.414053E+02   4.892120E+00
  3.862500E+08   9.012082E+02   4.669493E+00
  4.028490E+08   8.614235E+02   4.450603E+00
  4.194479E+08   8.221683E+02   4.238849E+00
  4.360466E+08   7.835481E+02   4.034679E+00
  4.559647E+08   7.381737E+02   3.798474E+00
  4.758826E+08   6.939903E+02   3.570426E+00
  4.958001E+08   6.511181E+02   3.350078E+00
  5.157174E+08   6.096567E+02   3.138108E+00
  5.356343E+08   5.696868E+02   2.935759E+00
  5.555509E+08   5.312712E+02   2.744259E+00
  5.787864E+08   4.884798E+02   2.535757E+00
  6.020215E+08   4.479176E+02   2.344245E+00
  6.252561E+08   4.096111E+02   2.170680E+00
  6.518093E+08   3.686007E+02   1.996027E+00
  6.750428E+08   3.351240E+02   1.865717E+00
  6.982757E+08   3.038633E+02   1.757359E+00
  7.281458E+08   2.668560E+02   1.648384E+00
  7.580148E+08   2.333189E+02   1.565484E+00
  7.845642E+08   2.063034E+02   1.502860E+00
  8.144314E+08   1.789032E+02   1.432217E+00
  8.476157E+08   1.519578E+02   1.341834E+00
  8.807988E+08   1.284339E+02   1.233587E+00
  9.139804E+08   1.080494E+02   1.109369E+00
  9.471605E+08   9.051777E+01   9.756415E-01
  9.803390E+08   7.555471E+01   8.402226E-01
  1.016833E+09   6.173181E+01   6.975230E-01
  1.056644E+09   4.940176E+01   5.570421E-01
  1.096451E+09   3.952613E+01   4.387492E-01
  1.136256E+09   3.171312E+01   3.482165E-01
  1.179375E+09   2.516740E+01   2.857725E-01
  1.222491E+09   2.022998E+01   2.575429E-01
  1.265604E+09   1.655640E+01   2.505896E-01
  1.312029E+09   1.367911E+01   2.492652E-01
  1.361766E+09   1.150609E+01   2.412680E-01
  1.411498E+09   9.989642E+00   2.212571E-01
  1.461225E+09   8.908907E+00   1.915260E-01
  1.514261E+09   8.056150E+00   1.577787E-01
  1.570605E+09   7.343264E+00   1.323313E-01
  1.630256E+09   6.694128E+00   1.243741E-01
  1.689899E+09   6.086429E+00   1.276476E-01
  1.749533E+09   5.489242E+00   1.296327E-01
  1.812471E+09   4.863480E+00   1.246210E-01
  1.878710E+09   4.220096E+00   1.132289E-01
  1.944937E+09   3.611372E+00   1.003901E-01
  2.014463E+09   3.030236E+00   8.841886E-02
  2.087285E+09   2.501158E+00   7.758580E-02
  2.160091E+09   2.060105E+00   6.866129E-02
  2.236189E+09   1.689866E+00   6.269117E-02
  2.315577E+09   1.390173E+00   6.041947E-02
  2.398250E+09   1.152666E+00   5.998727E-02
  2.484206E+09   9.641103E-01   5.928175E-02
  2.573440E+09   8.097712E-01   5.887234E-02
  2.665950E+09   6.760059E-01   6.012529E-02
  2.758427E+09   5.568422E-01   6.310330E-02
  2.859893E+09   4.360212E-01   6.695607E-02
