# Supplementary material for: Nanoparticle size distribution quantification: results of a small-angle X-ray scattering inter-laboratory comparison
Source: J Appl Crystallogr. 2017 Aug 18;50(Pt 5):1280–8. doi: 10.1107/S160057671701010X (PMC5627679; doi:10.1107/S160057671701010X)
Supplement: Supplementary file 1 [file j-50-01280-sup1.zip › QPrecision/data/exDminus0p0925 2016-11-14_15-17-38/exDminus0p0925 2016-11-14_15-17-38_hist-radius-True-1(nm)-30(nm)-50-log-vol.dat]

xMean xWidth yMean yStd Obs cdfMean cdfStd
  1.035195E-09   7.039094E-11   1.196917E-05   7.658248E-06   3.570116E-05   6.166667E-03   3.926406E-03
  1.108064E-09   7.534583E-11   1.033950E-05   7.766443E-06   3.168264E-05   1.150000E-02   4.997221E-03
  1.186062E-09   8.064949E-11   1.008648E-05   7.514632E-06   2.806317E-05   1.670000E-02   6.082671E-03
  1.269549E-09   8.632648E-11   9.962977E-06   8.114022E-06   2.562204E-05   2.183333E-02   7.518496E-03
  1.358914E-09   9.240309E-11   8.529366E-06   7.129082E-06   2.359568E-05   2.623333E-02   7.967364E-03
  1.454570E-09   9.890743E-11   7.945856E-06   5.981823E-06   2.227042E-05   3.033333E-02   8.346656E-03
  1.556958E-09   1.058696E-10   9.944106E-06   7.491715E-06   2.156239E-05   3.546667E-02   8.253215E-03
  1.666554E-09   1.133219E-10   1.058373E-05   7.764638E-06   1.974700E-05   4.093333E-02   7.761443E-03
  1.783864E-09   1.212987E-10   1.194111E-05   7.192038E-06   1.859375E-05   4.710000E-02   7.610738E-03
  1.909432E-09   1.298370E-10   1.690395E-05   1.041034E-05   1.789896E-05   5.583333E-02   7.061240E-03
  2.043839E-09   1.389764E-10   2.344370E-05   1.180106E-05   1.824016E-05   6.793333E-02   6.908610E-03
  2.187706E-09   1.487591E-10   3.790426E-05   1.453305E-05   1.953140E-05   8.750000E-02   7.991315E-03
  2.341701E-09   1.592304E-10   5.281502E-05   1.766202E-05   2.067968E-05   1.147667E-01   7.806763E-03
  2.506536E-09   1.704387E-10   7.769187E-05   2.101676E-05   2.314798E-05   1.548667E-01   1.023523E-02
  2.682973E-09   1.824361E-10   1.156561E-04   2.352830E-05   2.740802E-05   2.145667E-01   1.166814E-02
  2.871830E-09   1.952779E-10   1.603980E-04   2.612777E-05   2.842219E-05   2.973667E-01   1.251040E-02
  3.073981E-09   2.090237E-10   2.234833E-04   3.079715E-05   2.760421E-05   4.127333E-01   1.259083E-02
  3.290361E-09   2.237371E-10   2.656129E-04   3.646957E-05   2.755184E-05   5.498333E-01   1.443279E-02
  3.521973E-09   2.394862E-10   2.470494E-04   3.570261E-05   2.530508E-05   6.773667E-01   1.302387E-02
  3.769888E-09   2.563438E-10   1.872840E-04   2.742619E-05   2.250416E-05   7.740333E-01   1.287802E-02
  4.035254E-09   2.743881E-10   1.429677E-04   2.813743E-05   1.958057E-05   8.478333E-01   1.083590E-02
  4.319299E-09   2.937025E-10   1.063072E-04   2.309803E-05   1.693510E-05   9.027000E-01   8.468176E-03
  4.623339E-09   3.143765E-10   6.508883E-05   1.705324E-05   1.503940E-05   9.363000E-01   8.204267E-03
  4.948780E-09   3.365058E-10   4.511448E-05   1.616652E-05   1.335068E-05   9.596000E-01   6.381919E-03
  5.297129E-09   3.601928E-10   2.803272E-05   1.251938E-05   1.115489E-05   9.740667E-01   5.219195E-03
  5.669999E-09   3.855471E-10   1.755904E-05   8.204004E-06   9.325522E-06   9.831333E-01   4.686150E-03
  6.069116E-09   4.126861E-10   1.142813E-05   7.187374E-06   7.731148E-06   9.890333E-01   3.924142E-03
  6.496326E-09   4.417354E-10   8.266229E-06   7.081991E-06   6.431487E-06   9.933000E-01   3.036628E-03
  6.953609E-09   4.728296E-10   5.356611E-06   5.553869E-06   5.322252E-06   9.960667E-01   2.723560E-03
  7.443080E-09   5.061125E-10   2.969297E-06   4.601840E-06   4.402087E-06   9.976000E-01   2.164358E-03
  7.967005E-09   5.417383E-10   1.550289E-06   3.043834E-06   3.650277E-06   9.984000E-01   1.913693E-03
  8.527810E-09   5.798718E-10   1.745038E-06   3.279940E-06   3.066941E-06   9.993000E-01   1.357694E-03
  9.128091E-09   6.206895E-10   9.043500E-07   2.241447E-06   2.513067E-06   9.997667E-01   8.504901E-04
  9.770626E-09   6.643804E-10   1.948877E-07   1.108216E-06   2.154210E-06   9.998667E-01   6.531973E-04
  1.045839E-08   7.111467E-10   6.476912E-08   6.444446E-07   1.605147E-06   9.999000E-01   5.686241E-04
  1.119457E-08   7.612050E-10   6.470845E-08   6.438409E-07   1.331851E-06   9.999333E-01   4.666667E-04
  1.198256E-08   8.147870E-10   6.444673E-08   6.412369E-07   1.218203E-06   9.999667E-01   3.316625E-04
  1.282603E-08   8.721406E-10   0.000000E+00   0.000000E+00   0.000000E+00   9.999667E-01   3.316625E-04
  1.372886E-08   9.335314E-10   6.405016E-08   6.372911E-07   9.743430E-07   1.000000E+00   0.000000E+00
  1.469525E-08   9.992435E-10   0.000000E+00   0.000000E+00   0.000000E+00   1.000000E+00   0.000000E+00
  1.572966E-08   1.069581E-09   0.000000E+00   0.000000E+00   0.000000E+00   1.000000E+00   0.000000E+00
  1.683689E-08   1.144870E-09   0.000000E+00   0.000000E+00   0.000000E+00   1.000000E+00   0.000000E+00
  1.802205E-08   1.225459E-09   0.000000E+00   0.000000E+00   0.000000E+00   1.000000E+00   0.000000E+00
  1.929064E-08   1.311720E-09   0.000000E+00   0.000000E+00   0.000000E+00   1.000000E+00   0.000000E+00
  2.064853E-08   1.404053E-09   0.000000E+00   0.000000E+00   0.000000E+00   1.000000E+00   0.000000E+00
  2.210200E-08   1.502886E-09   0.000000E+00   0.000000E+00   0.000000E+00   1.000000E+00   0.000000E+00
  2.365778E-08   1.608675E-09   0.000000E+00   0.000000E+00   0.000000E+00   1.000000E+00   0.000000E+00
  2.532307E-08   1.721911E-09   0.000000E+00   0.000000E+00   0.000000E+00   1.000000E+00   0.000000E+00
  2.710558E-08   1.843118E-09   0.000000E+00   0.000000E+00   0.000000E+00   1.000000E+00   0.000000E+00
  2.901357E-08   1.972857E-09   0.000000E+00   0.000000E+00   0.000000E+00   1.000000E+00   0.000000E+00
