# Supplementary material for: Nanoparticle size distribution quantification: results of a small-angle X-ray scattering inter-laboratory comparison
Source: J Appl Crystallogr. 2017 Aug 18;50(Pt 5):1280–8. doi: 10.1107/S160057671701010X (PMC5627679; doi:10.1107/S160057671701010X)
Supplement: Supplementary file 1 [file j-50-01280-sup1.zip › QPrecision/data/exDminus0p0925 2016-11-14_15-17-38/exDminus0p0925 2016-11-14_15-17-38_stats_radius.dat]

lower upper weighting totalValue totalValueStd mean meanStd variance varianceStd skew skewStd kurtosis kurtosisStd
  1.000000E-09   3.000000E-08 vol   1.937288E-03   1.053967E-05   3.376710E-09   1.334004E-11   8.987652E-19   4.425889E-20   8.388816E-01   3.831580E-01   6.820075E+00   3.522157E+00
