# Supplementary material for: Nanoparticle size distribution quantification: results of a small-angle X-ray scattering inter-laboratory comparison
Source: J Appl Crystallogr. 2017 Aug 18;50(Pt 5):1280–8. doi: 10.1107/S160057671701010X (PMC5627679; doi:10.1107/S160057671701010X)
Supplement: Supplementary file 1 [file j-50-01280-sup1.zip › QPrecision/data/exDminus0p0925.csv]

0.011076884610563303	1581.483	36.44853
0.017717394487692675	1531.629	34.63383
0.024358004978778686	1650.165	37.33294
0.030998616083677447	1626.902	36.1175
0.037639227802389125	1562.243	35.27408
0.04427974013472362	1735.97	38.14942
0.05092035308105265	1553.536	36.68265
0.05756086664098657	1692.0020000000004	38.93124
0.06420148081493399	1623.793	37.20769
0.07084199560246832	1682.5079999999996	38.77904
0.0774825110037987	1536.204	34.55865
0.08412302701892546	1573.6329999999996	36.06424000000001
0.09076354364784887	1533.7420000000004	35.01358
0.09740406089056926	1497.51	34.732859999999995
0.104044578747087	1589.902	36.37393
0.11400525668244703	1472.8345000000004	24.052579199848818
0.12396593599882537	1469.402	34.51071
0.13060635631020717	1439.332	34.19789
0.13724677723536977	1403.645	32.96845
0.14388719877431344	1501.5510000000004	34.883140000000004
0.1505276209270388	1469.9260000000004	33.05832
0.16048820530679223	1462.3540000000007	36.293000000000006
0.17044879106754296	1471.753	33.41339
0.17708911567501473	1387.054	31.06094
0.18704960373703283	1367.2089999999998	76.577
0.19701009318002485	1369.93	31.47813
0.2069704840035758	1306.3565	37.10350000000005
0.2169308762080766	1280.81	30.19949
0.2268912197933069	1257.9289999999999	20.863779325819664
0.24017158005461314	1268.6105	64.92650000000003
0.2501318268615487	1173.017	27.74226
0.26009202504915574	1181.212	19.422762034628338
0.27337219144686425	1149.9875	49.23749999999996
0.28665231029921984	1167.3265	19.406020630506013
0.2999322816056539	1108.4975	37.57449999999994
0.3132122053666538	1075.118	17.899902461350173
0.3264920315819059	1054.692	22.966000000000008
0.3397717602513608	988.51085	56.56215000000003
0.3530513913749696	960.9942	15.971170200656088
0.36965076289703186	946.2780666666665	13.078273460253332
0.38625000492034295	870.0074999999998	15.170736144696471
0.4028490174441344	857.7535333333334	27.224787824844075
0.41944788380218573	833.20515	46.13995
0.43604655399403963	790.8758333333334	20.047145532995746
0.45596470328474	745.1292	10.753660882229834
0.4758825580956323	700.9175333333334	20.10320752784934
0.49580011842649485	654.5744	9.620067657908304
0.5157173509434915	615.6713333333333	12.171633109315172
0.535634255646374	586.9938	8.860770920798409
0.5555508658685306	557.6149666666666	17.708110047219716
0.5787864458800799	492.17009999999993	15.192544588931328
0.6020215334023873	442.2494333333333	8.08406691798408
0.6252561201016043	414.71225	8.932247649341493
0.6518093402870487	366.418725	6.554220062724856
0.6750428097443759	335.7369333333333	5.8177800550292185
0.6982757367100902	308.955775	14.597985688065274
0.7281457566969649	272.84642	7.253989838936912
0.7580148190930891	242.907275	8.041582201426019
0.7845642383057551	211.6368	3.7220485052220815
0.8144313541368967	182.43424	5.941200792146316
0.8476157407194832	154.27118000000004	5.0621704219040256
0.8807987626141098	128.32258000000002	3.7509658264772296
0.9139803798185232	109.16298	3.354301561040689
0.9471605323301152	90.51465999999999	3.0421480435458763
0.980339020144082	73.48070200000001	3.6517022483485686
1.0168334744118237	61.89504166666666	3.2115876612743186
1.0566436001833972	51.28036333333333	2.126415689328981
1.096451081310132	39.590081666666656	2.190208625224876
1.1362560844575753	31.14739166666667	1.2239516345275978
1.1793750968348602	24.040070000000004	0.7599281335843406
1.22249127790514	20.143441666666664	0.7578533862985051
1.2656036752649629	15.213381428571427	0.5718944330816267
1.3120288536769222	13.787437142857142	0.5432546392317101
1.3617655040637968	11.554065	0.8027172011367076
1.4114977245194171	9.980825428571428	0.4722636529244344
1.4612245864441396	9.01272825	0.4863479042972351
1.5142608781829203	8.02185025	0.4160098009474836
1.5706052161651534	6.619298555555557	0.3616590348209384
1.6302563998179151	6.342115555555555	0.35280072026831066
1.6898988550347844	5.474142555555557	0.34015146808385816
1.7495332484799895	5.4605526666666675	0.3508837092936713
1.8124707678775964	4.9529555	0.3356124334198774
1.878709655202831	3.8794382000000005	0.2976596551401817
1.944937103324707	3.6078417	0.32375980015163786
2.0144630365100777	3.1771810909090914	0.2970978193976738
2.0872848460870297	2.443482	0.2753517235296709
2.1600909108755784	2.1258186363636358	0.2722527394856411
2.236189072862112	1.6382414166666666	0.23980540950484555
2.315576524249549	1.5017799333333333	0.2347622111303299
2.398249670942308	1.4625442384615386	0.2480951343437698
2.484205626766707	1.5072772923076925	0.277171010553083
2.5734400984271417	1.0209904857142855	0.2647710135733972
2.665949592540534	0.5807836985714285	0.22320752774201186
2.7584267761130077	0.911637565714286	0.306444347492185
2.8598934241975154	0.5439910206666667	0.2599327534442896
