# Supplementary material for: Nanoparticle size distribution quantification: results of a small-angle X-ray scattering inter-laboratory comparison
Source: J Appl Crystallogr. 2017 Aug 18;50(Pt 5):1280–8. doi: 10.1107/S160057671701010X (PMC5627679; doi:10.1107/S160057671701010X)
Supplement: Supplementary file 1 [file j-50-01280-sup1.zip › QPrecision/data/exDplus0p012 2016-11-10_19-21-33/exDplus0p012 2016-11-10_19-21-33_fit.dat]

fitX0 fitMeasValMean fitMeasValStd
  1.288195E+08   1.647083E+03   2.793960E+00
  1.354601E+08   1.639150E+03   2.687085E+00
  1.421007E+08   1.630861E+03   2.578219E+00
  1.487412E+08   1.622224E+03   2.467841E+00
  1.553818E+08   1.613245E+03   2.356443E+00
  1.620223E+08   1.603930E+03   2.244552E+00
  1.686629E+08   1.594285E+03   2.132713E+00
  1.753034E+08   1.584319E+03   2.021510E+00
  1.819439E+08   1.574039E+03   1.911556E+00
  1.885844E+08   1.563451E+03   1.803508E+00
  1.952249E+08   1.552563E+03   1.698070E+00
  2.018654E+08   1.541384E+03   1.596000E+00
  2.085059E+08   1.529920E+03   1.498115E+00
  2.184666E+08   1.512209E+03   1.361083E+00
  2.284272E+08   1.493905E+03   1.238699E+00
  2.350676E+08   1.481387E+03   1.166938E+00
  2.417080E+08   1.468625E+03   1.104212E+00
  2.483484E+08   1.455630E+03   1.051425E+00
  2.549888E+08   1.442409E+03   1.009285E+00
  2.649494E+08   1.422173E+03   9.668122E-01
  2.749099E+08   1.401480E+03   9.487253E-01
  2.815502E+08   1.387445E+03   9.490252E-01
  2.915107E+08   1.366056E+03   9.650055E-01
  3.014711E+08   1.344288E+03   9.952566E-01
  3.114314E+08   1.322174E+03   1.034821E+00
  3.213918E+08   1.299742E+03   1.079284E+00
  3.313521E+08   1.277023E+03   1.125044E+00
  3.446324E+08   1.246337E+03   1.183399E+00
  3.545926E+08   1.223065E+03   1.222661E+00
  3.645528E+08   1.199604E+03   1.256601E+00
  3.778328E+08   1.168081E+03   1.292181E+00
  3.911129E+08   1.136341E+03   1.315790E+00
  4.043928E+08   1.104452E+03   1.327170E+00
  4.176727E+08   1.072477E+03   1.326658E+00
  4.309524E+08   1.040478E+03   1.315041E+00
  4.442320E+08   1.008515E+03   1.293443E+00
  4.575116E+08   9.766466E+02   1.263236E+00
  4.741109E+08   9.370265E+02   1.215739E+00
  4.907100E+08   8.977418E+02   1.160447E+00
  5.073089E+08   8.588887E+02   1.100657E+00
  5.239076E+08   8.205567E+02   1.039528E+00
  5.405062E+08   7.828287E+02   9.798885E-01
  5.604242E+08   7.384590E+02   9.134712E-01
  5.803419E+08   6.951868E+02   8.550707E-01
  6.002593E+08   6.531168E+02   8.055888E-01
  6.201764E+08   6.123396E+02   7.642965E-01
  6.400931E+08   5.729326E+02   7.292603E-01
  6.600095E+08   5.349600E+02   6.979982E-01
  6.832449E+08   4.925401E+02   6.631645E-01
  7.064798E+08   4.522047E+02   6.275612E-01
  7.297141E+08   4.139949E+02   5.900219E-01
  7.562671E+08   3.729571E+02   5.452358E-01
  7.795003E+08   3.393544E+02   5.061169E-01
  8.027330E+08   3.078897E+02   4.692578E-01
  8.326027E+08   2.705303E+02   4.283121E-01
  8.624714E+08   2.365679E+02   3.966297E-01
  8.890205E+08   2.091354E+02   3.756659E-01
  9.188872E+08   1.812448E+02   3.571819E-01
  9.520712E+08   1.537546E+02   3.380938E-01
  9.852538E+08   1.297117E+02   3.162367E-01
  1.018435E+09   1.088558E+02   2.896970E-01
  1.051615E+09   9.091645E+01   2.589917E-01
  1.084793E+09   7.561903E+01   2.261858E-01
  1.121286E+09   6.151701E+01   1.907636E-01
  1.161096E+09   4.898420E+01   1.562050E-01
  1.200903E+09   3.899901E+01   1.277287E-01
  1.240707E+09   3.115055E+01   1.051571E-01
  1.283825E+09   2.462528E+01   8.597135E-02
  1.326941E+09   1.974424E+01   7.129629E-02
  1.370052E+09   1.614137E+01   6.127946E-02
  1.416477E+09   1.333841E+01   5.573736E-02
  1.466212E+09   1.123013E+01   5.359610E-02
  1.515944E+09   9.757151E+00   5.168005E-02
  1.565669E+09   8.698926E+00   4.768377E-02
  1.618704E+09   7.852271E+00   4.106004E-02
  1.675048E+09   7.135084E+00   3.325185E-02
  1.734697E+09   6.481355E+00   2.700132E-02
  1.794338E+09   5.879203E+00   2.442691E-02
  1.853971E+09   5.303010E+00   2.458021E-02
  1.916907E+09   4.716269E+00   2.579733E-02
  1.983144E+09   4.128003E+00   2.696371E-02
  2.049370E+09   3.581601E+00   2.728644E-02
  2.118894E+09   3.066275E+00   2.620413E-02
  2.191713E+09   2.600847E+00   2.337441E-02
  2.264517E+09   2.214016E+00   1.991356E-02
  2.340613E+09   1.886087E+00   1.893045E-02
  2.419998E+09   1.609732E+00   2.242860E-02
  2.502668E+09   1.369129E+00   2.655524E-02
  2.588621E+09   1.145641E+00   2.705089E-02
  2.677852E+09   9.251173E-01   2.292095E-02
  2.770358E+09   7.035903E-01   1.729883E-02
  2.862832E+09   4.957149E-01   1.703334E-02
  2.964294E+09   2.974866E-01   2.242214E-02
