# Supplementary material for: Nanoparticle size distribution quantification: results of a small-angle X-ray scattering inter-laboratory comparison
Source: J Appl Crystallogr. 2017 Aug 18;50(Pt 5):1280–8. doi: 10.1107/S160057671701010X (PMC5627679; doi:10.1107/S160057671701010X)
Supplement: Supplementary file 1 [file j-50-01280-sup1.zip › QPrecision/data/exDplus0p012 2016-11-10_19-21-33/exDplus0p012 2016-11-10_19-21-33_hist-radius-True-1.09737(nm)-27.1909(nm)-50-log-vol.dat]

xMean xWidth yMean yStd Obs cdfMean cdfStd
  1.133751E-09   7.276102E-11   2.819135E-07   1.603028E-06   3.181226E-05   1.000000E-04   5.686241E-04
  1.208924E-09   7.758543E-11   4.696720E-07   2.047253E-06   3.039765E-05   2.666667E-04   9.043107E-04
  1.289081E-09   8.272973E-11   9.386100E-08   9.339052E-07   2.829105E-05   3.000000E-04   9.539392E-04
  1.374554E-09   8.821512E-11   2.817992E-07   1.602378E-06   2.668012E-05   4.000000E-04   1.083205E-03
  1.465693E-09   9.406421E-11   0.000000E+00   0.000000E+00   0.000000E+00   4.000000E-04   1.083205E-03
  1.562876E-09   1.003011E-10   9.392813E-08   9.345731E-07   2.404524E-05   4.333333E-04   1.121011E-03
  1.666502E-09   1.069516E-10   8.446909E-07   2.685946E-06   2.315769E-05   7.333333E-04   1.380821E-03
  1.777000E-09   1.140430E-10   2.252318E-06   4.221974E-06   2.263606E-05   1.533333E-03   1.726911E-03
  1.894824E-09   1.216046E-10   7.412875E-06   6.933160E-06   2.317507E-05   4.166667E-03   2.920236E-03
  2.020460E-09   1.296676E-10   2.270631E-05   1.321377E-05   2.484930E-05   1.223333E-02   4.029199E-03
  2.154426E-09   1.382652E-10   5.282668E-05   1.841612E-05   2.693886E-05   3.100000E-02   5.567764E-03
  2.297275E-09   1.474329E-10   1.267677E-04   3.096155E-05   2.968858E-05   7.603333E-02   8.890632E-03
  2.449596E-09   1.572084E-10   2.326120E-04   3.769963E-05   3.474030E-05   1.586667E-01   8.013877E-03
  2.612016E-09   1.676321E-10   2.570947E-04   3.621963E-05   4.023134E-05   2.500000E-01   9.854497E-03
  2.785205E-09   1.787469E-10   2.605689E-04   4.016677E-05   4.009389E-05   3.425667E-01   9.355391E-03
  2.969878E-09   1.905987E-10   2.854380E-04   4.043725E-05   4.094944E-05   4.439667E-01   9.518345E-03
  3.166796E-09   2.032363E-10   3.627575E-04   4.658620E-05   3.908608E-05   5.728333E-01   1.173196E-02
  3.376770E-09   2.167119E-10   4.165130E-04   4.910629E-05   3.512969E-05   7.208000E-01   9.358537E-03
  3.600666E-09   2.310810E-10   2.988578E-04   4.150994E-05   3.138533E-05   8.269667E-01   8.616457E-03
  3.839408E-09   2.464028E-10   1.838129E-04   3.257166E-05   2.834295E-05   8.922667E-01   5.885576E-03
  4.093980E-09   2.627405E-10   1.291131E-04   2.303266E-05   2.536954E-05   9.381333E-01   5.234925E-03
  4.365431E-09   2.801615E-10   8.895284E-05   2.190781E-05   2.177803E-05   9.697333E-01   4.488999E-03
  4.654880E-09   2.987375E-10   4.372456E-05   1.631451E-05   1.905691E-05   9.852667E-01   2.988125E-03
  4.963522E-09   3.185453E-10   1.548118E-05   8.836816E-06   1.616833E-05   9.907667E-01   2.442904E-03
  5.292628E-09   3.396664E-10   6.005041E-06   6.434146E-06   1.373873E-05   9.929000E-01   2.036064E-03
  5.643555E-09   3.621880E-10   6.567869E-06   6.701342E-06   1.174135E-05   9.952333E-01   2.068548E-03
  6.017750E-09   3.862028E-10   8.352134E-06   7.135423E-06   1.003080E-05   9.982000E-01   1.790096E-03
  6.416757E-09   4.118100E-10   3.847437E-06   4.982992E-06   8.746227E-06   9.995667E-01   1.121011E-03
  6.842219E-09   4.391150E-10   7.503050E-07   2.544408E-06   7.607290E-06   9.998333E-01   7.264832E-04
  7.295892E-09   4.682305E-10   2.814183E-07   1.600213E-06   6.600382E-06   9.999333E-01   4.666667E-04
  7.779645E-09   4.992765E-10   1.877835E-07   1.314485E-06   5.684580E-06   1.000000E+00   0.000000E+00
  8.295474E-09   5.323809E-10   0.000000E+00   0.000000E+00   0.000000E+00   1.000000E+00   0.000000E+00
  8.845505E-09   5.676804E-10   0.000000E+00   0.000000E+00   0.000000E+00   1.000000E+00   0.000000E+00
  9.432005E-09   6.053204E-10   0.000000E+00   0.000000E+00   0.000000E+00   1.000000E+00   0.000000E+00
  1.005739E-08   6.454561E-10   0.000000E+00   0.000000E+00   0.000000E+00   1.000000E+00   0.000000E+00
  1.072425E-08   6.882530E-10   0.000000E+00   0.000000E+00   0.000000E+00   1.000000E+00   0.000000E+00
  1.143532E-08   7.338876E-10   0.000000E+00   0.000000E+00   0.000000E+00   1.000000E+00   0.000000E+00
  1.219354E-08   7.825480E-10   0.000000E+00   0.000000E+00   0.000000E+00   1.000000E+00   0.000000E+00
  1.300203E-08   8.344347E-10   0.000000E+00   0.000000E+00   0.000000E+00   1.000000E+00   0.000000E+00
  1.386413E-08   8.897618E-10   0.000000E+00   0.000000E+00   0.000000E+00   1.000000E+00   0.000000E+00
  1.478339E-08   9.487574E-10   0.000000E+00   0.000000E+00   0.000000E+00   1.000000E+00   0.000000E+00
  1.576360E-08   1.011665E-09   0.000000E+00   0.000000E+00   0.000000E+00   1.000000E+00   0.000000E+00
  1.680880E-08   1.078743E-09   0.000000E+00   0.000000E+00   0.000000E+00   1.000000E+00   0.000000E+00
  1.792331E-08   1.150269E-09   0.000000E+00   0.000000E+00   0.000000E+00   1.000000E+00   0.000000E+00
  1.911171E-08   1.226537E-09   0.000000E+00   0.000000E+00   0.000000E+00   1.000000E+00   0.000000E+00
  2.037891E-08   1.307863E-09   0.000000E+00   0.000000E+00   0.000000E+00   1.000000E+00   0.000000E+00
  2.173013E-08   1.394581E-09   0.000000E+00   0.000000E+00   0.000000E+00   1.000000E+00   0.000000E+00
  2.317095E-08   1.487048E-09   0.000000E+00   0.000000E+00   0.000000E+00   1.000000E+00   0.000000E+00
  2.470729E-08   1.585647E-09   0.000000E+00   0.000000E+00   0.000000E+00   1.000000E+00   0.000000E+00
  2.634551E-08   1.690783E-09   0.000000E+00   0.000000E+00   0.000000E+00   1.000000E+00   0.000000E+00
