# Supplementary material for: Nanoparticle size distribution quantification: results of a small-angle X-ray scattering inter-laboratory comparison
Source: J Appl Crystallogr. 2017 Aug 18;50(Pt 5):1280–8. doi: 10.1107/S160057671701010X (PMC5627679; doi:10.1107/S160057671701010X)
Supplement: Supplementary file 1 [file j-50-01280-sup1.zip › QPrecision/data/exDplus0p012 2016-11-10_19-21-33/exDplus0p012 2016-11-10_19-21-33_stats_radius.dat]

lower upper weighting totalValue totalValueStd mean meanStd variance varianceStd skew skewStd kurtosis kurtosisStd
  1.097370E-09   2.719090E-08 vol   2.814950E-03   2.232328E-06   3.185852E-09   1.860607E-12   4.169566E-19   7.130167E-21   9.177535E-01   1.127121E-01   5.201472E+00   9.465177E-01
