# Supplementary material for: Nanoparticle size distribution quantification: results of a small-angle X-ray scattering inter-laboratory comparison
Source: J Appl Crystallogr. 2017 Aug 18;50(Pt 5):1280–8. doi: 10.1107/S160057671701010X (PMC5627679; doi:10.1107/S160057671701010X)
Supplement: Supplementary file 1 [file j-50-01280-sup1.zip › QPrecision/data/exDplus0p012.csv]

0.1155384	1581.483	36.44853
0.1221789	1531.629	34.63383
0.1288195	1650.165	37.33294
0.13546010000000003	1626.902	36.1175
0.14210070000000002	1562.243	35.27408
0.14874120000000002	1735.97	38.14942
0.15538180000000001	1553.536	36.68265
0.1620223	1692.0020000000004	38.93124
0.1686629	1623.793	37.20769
0.1753034	1682.5079999999996	38.77904
0.1819439	1536.204	34.55865
0.1885844	1573.6329999999996	36.06424000000001
0.1952249	1533.7420000000004	35.01358
0.2018654	1497.51	34.732859999999995
0.20850590000000002	1589.902	36.37393
0.21846655	1472.8345000000004	24.052579199848818
0.2284272	1469.402	34.51071
0.23506760000000002	1439.332	34.19789
0.241708	1403.645	32.96845
0.2483484	1501.5510000000004	34.883140000000004
0.2549888	1469.9260000000004	33.05832
0.26494935000000003	1462.3540000000007	36.293000000000006
0.27490990000000004	1471.753	33.41339
0.28155020000000003	1387.054	31.06094
0.29151065000000004	1367.2089999999998	76.577
0.3014711	1369.93	31.47813
0.31143144999999994	1306.3565	37.10350000000005
0.32139179999999995	1280.81	30.19949
0.3313521	1257.9289999999999	20.863779325819664
0.3446324	1268.6105	64.92650000000003
0.35459260000000004	1173.017	27.74226
0.36455275000000004	1181.212	19.422762034628338
0.37783285	1149.9875	49.23749999999996
0.39111290000000004	1167.3265	19.406020630506013
0.4043928	1108.4975	37.57449999999994
0.41767265000000003	1075.118	17.899902461350173
0.43095240000000007	1054.692	22.966000000000008
0.44423205	988.51085	56.56215000000003
0.4575116	960.9942	15.971170200656088
0.4741108666666667	946.2780666666665	13.078273460253332
0.49071000000000004	870.0074999999998	15.170736144696471
0.5073089	857.7535333333334	27.224787824844075
0.52390765	833.20515	46.13995
0.5405061999999999	790.8758333333334	20.047145532995746
0.5604241999999999	745.1292	10.753660882229834
0.5803419	700.9175333333334	20.10320752784934
0.6002592999999999	654.5744	9.620067657908304
0.6201763666666668	615.6713333333333	12.171633109315172
0.6400931	586.9938	8.860770920798409
0.6600095333333333	557.6149666666666	17.708110047219716
0.6832448999999999	492.17009999999993	15.192544588931328
0.7064797666666668	442.2494333333333	8.08406691798408
0.729714125	414.71225	8.932247649341493
0.756267075	366.418725	6.554220062724856
0.7795003	335.7369333333333	5.8177800550292185
0.802732975	308.955775	14.597985688065274
0.8326026600000002	272.84642	7.253989838936912
0.8624713749999999	242.907275	8.041582201426019
0.8890204749999999	211.6368	3.7220485052220815
0.91888722	182.43424	5.941200792146316
0.95207118	154.27118000000004	5.0621704219040256
0.98525376	128.32258000000002	3.7509658264772296
1.0184349199999998	109.16298	3.354301561040689
1.0516146000000002	90.51465999999999	3.0421480435458763
1.0847926	73.48070200000001	3.6517022483485686
1.1212864999999999	61.89504166666666	3.2115876612743186
1.161096	51.28036333333333	2.126415689328981
1.2009028333333334	39.590081666666656	2.190208625224876
1.240707166666667	31.14739166666667	1.2239516345275978
1.2838254285714286	24.040070000000004	0.7599281335843406
1.3269408333333332	20.143441666666664	0.7578533862985051
1.3700524285714284	15.213381428571427	0.5718944330816267
1.4164767142857142	13.787437142857142	0.5432546392317101
1.466212375	11.554065	0.8027172011367076
1.5159435714285714	9.980825428571428	0.4722636529244344
1.565669375	9.01272825	0.4863479042972351
1.6187045	8.02185025	0.4160098009474836
1.6750475555555555	6.619298555555557	0.3616590348209384
1.7346973333333335	6.342115555555555	0.35280072026831066
1.7943383333333334	5.474142555555557	0.34015146808385816
1.8539712222222224	5.4605526666666675	0.3508837092936713
1.9169071	4.9529555	0.3356124334198774
1.9831442	3.8794382000000005	0.2976596551401817
2.0493698	3.6078417	0.32375980015163786
2.1188937272727277	3.1771810909090914	0.2970978193976738
2.191713363636364	2.443482	0.2753517235296709
2.264517181818181	2.1258186363636358	0.2722527394856411
2.3406129166666663	1.6382414166666666	0.23980540950484555
2.4199977500000003	1.5017799333333333	0.2347622111303299
2.5026680769230767	1.4625442384615386	0.2480951343437698
2.5886210000000003	1.5072772923076925	0.277171010553083
2.6778522142857137	1.0209904857142855	0.2647710135733972
2.7703582142857144	0.5807836985714285	0.22320752774201186
2.862831785714285	0.911637565714286	0.306444347492185
2.964294333333333	0.5439910206666667	0.2599327534442896
