# Supplementary material for: Nanoparticle size distribution quantification: results of a small-angle X-ray scattering inter-laboratory comparison
Source: J Appl Crystallogr. 2017 Aug 18;50(Pt 5):1280–8. doi: 10.1107/S160057671701010X (PMC5627679; doi:10.1107/S160057671701010X)
Supplement: Supplementary file 1 [file j-50-01280-sup1.zip › QPrecision/data/exDplus0p035 2016-11-15_11-24-16/exDplus0p035 2016-11-15_11-24-16_fit.dat]

fitX0 fitMeasValMean fitMeasValStd
  1.518195E+08   1.655904E+03   2.416513E+00
  1.584601E+08   1.647238E+03   2.337243E+00
  1.651007E+08   1.638250E+03   2.256694E+00
  1.717412E+08   1.628945E+03   2.175116E+00
  1.783818E+08   1.619330E+03   2.092765E+00
  1.850223E+08   1.609411E+03   2.009911E+00
  1.916629E+08   1.599194E+03   1.926829E+00
  1.983034E+08   1.588686E+03   1.843810E+00
  2.049439E+08   1.577893E+03   1.761152E+00
  2.115844E+08   1.566822E+03   1.679171E+00
  2.182249E+08   1.555480E+03   1.598194E+00
  2.248654E+08   1.543874E+03   1.518567E+00
  2.315059E+08   1.532012E+03   1.440657E+00
  2.414666E+08   1.513753E+03   1.327865E+00
  2.514272E+08   1.494959E+03   1.221223E+00
  2.613878E+08   1.475654E+03   1.122271E+00
  2.713484E+08   1.455865E+03   1.032669E+00
  2.779888E+08   1.442416E+03   9.789817E-01
  2.879494E+08   1.421879E+03   9.087767E-01
  2.979099E+08   1.400928E+03   8.522891E-01
  3.045502E+08   1.386744E+03   8.227988E-01
  3.145106E+08   1.365165E+03   7.911425E-01
  3.244711E+08   1.343244E+03   7.742056E-01
  3.344314E+08   1.321011E+03   7.706650E-01
  3.443918E+08   1.298491E+03   7.783963E-01
  3.543521E+08   1.275713E+03   7.948264E-01
  3.676324E+08   1.244986E+03   8.257162E-01
  3.775926E+08   1.221709E+03   8.525281E-01
  3.875528E+08   1.198263E+03   8.802487E-01
  4.008328E+08   1.166785E+03   9.159571E-01
  4.141129E+08   1.135116E+03   9.477580E-01
  4.273928E+08   1.103316E+03   9.737895E-01
  4.406726E+08   1.071445E+03   9.928891E-01
  4.539524E+08   1.039560E+03   1.004426E+00
  4.672320E+08   1.007717E+03   1.008173E+00
  4.805116E+08   9.759703E+02   1.004221E+00
  4.971109E+08   9.365021E+02   9.889780E-01
  5.137100E+08   8.973632E+02   9.633066E-01
  5.303089E+08   8.586460E+02   9.286339E-01
  5.469076E+08   8.204367E+02   8.866574E-01
  5.635062E+08   7.828159E+02   8.392733E-01
  5.834242E+08   7.385525E+02   7.781423E-01
  6.033419E+08   6.953614E+02   7.157999E-01
  6.232593E+08   6.533472E+02   6.558742E-01
  6.431764E+08   6.126023E+02   6.017361E-01
  6.630931E+08   5.732059E+02   5.561554E-01
  6.830095E+08   5.352251E+02   5.208696E-01
  7.062449E+08   4.927763E+02   4.930633E-01
  7.294798E+08   4.523961E+02   4.776250E-01
  7.527141E+08   4.141313E+02   4.705848E-01
  7.792671E+08   3.730243E+02   4.670517E-01
  8.025003E+08   3.393608E+02   4.636421E-01
  8.257330E+08   3.078389E+02   4.572558E-01
  8.556027E+08   2.704158E+02   4.426944E-01
  8.854714E+08   2.364050E+02   4.206856E-01
  9.120205E+08   2.089436E+02   3.958779E-01
  9.418872E+08   1.810368E+02   3.640137E-01
  9.750712E+08   1.535470E+02   3.264732E-01
  1.008254E+09   1.295206E+02   2.894325E-01
  1.041435E+09   1.086926E+02   2.548271E-01
  1.074615E+09   9.078784E+01   2.235039E-01
  1.107793E+09   7.552717E+01   1.954238E-01
  1.144286E+09   6.146356E+01   1.677068E-01
  1.184096E+09   4.896613E+01   1.406108E-01
  1.223903E+09   3.900700E+01   1.166976E-01
  1.263707E+09   3.117473E+01   9.651748E-02
  1.306825E+09   2.465715E+01   7.969644E-02
  1.349941E+09   1.977627E+01   6.833384E-02
  1.393052E+09   1.616934E+01   6.146164E-02
  1.439477E+09   1.336088E+01   5.710230E-02
  1.489212E+09   1.124861E+01   5.376868E-02
  1.538944E+09   9.775430E+00   5.029241E-02
  1.588669E+09   8.720941E+00   4.579490E-02
  1.641704E+09   7.881354E+00   3.962467E-02
  1.698048E+09   7.172846E+00   3.242144E-02
  1.757697E+09   6.526949E+00   2.657527E-02
  1.817338E+09   5.929333E+00   2.471438E-02
  1.876971E+09   5.353717E+00   2.532563E-02
  1.939907E+09   4.763695E+00   2.539351E-02
  2.006144E+09   4.168772E+00   2.379911E-02
  2.072370E+09   3.613664E+00   2.179710E-02
  2.141894E+09   3.088156E+00   2.052011E-02
  2.214713E+09   2.612139E+00   1.966868E-02
  2.287517E+09   2.216199E+00   1.908944E-02
  2.363613E+09   1.881805E+00   2.005376E-02
  2.442998E+09   1.602737E+00   2.259123E-02
  2.525668E+09   1.362327E+00   2.406214E-02
  2.611621E+09   1.138136E+00   2.235896E-02
  2.700852E+09   9.099606E-01   1.800642E-02
  2.793358E+09   6.683895E-01   1.423446E-02
  2.885832E+09   4.283005E-01   1.485299E-02
  2.987294E+09   1.876015E-01   1.874245E-02
