# Supplementary material for: Nanoparticle size distribution quantification: results of a small-angle X-ray scattering inter-laboratory comparison
Source: J Appl Crystallogr. 2017 Aug 18;50(Pt 5):1280–8. doi: 10.1107/S160057671701010X (PMC5627679; doi:10.1107/S160057671701010X)
Supplement: Supplementary file 1 [file j-50-01280-sup1.zip › QPrecision/data/exDplus0p035 2016-11-15_11-24-16/exDplus0p035 2016-11-15_11-24-16_hist-radius-True-1.08863(nm)-22.6767(nm)-50-log-vol.dat]

xMean xWidth yMean yStd Obs cdfMean cdfStd
  1.122710E-09   6.815937E-11   0.000000E+00   0.000000E+00   0.000000E+00   0.000000E+00   0.000000E+00
  1.193003E-09   7.242684E-11   0.000000E+00   0.000000E+00   0.000000E+00   0.000000E+00   0.000000E+00
  1.267697E-09   7.696151E-11   0.000000E+00   0.000000E+00   0.000000E+00   0.000000E+00   0.000000E+00
  1.347068E-09   8.178008E-11   0.000000E+00   0.000000E+00   0.000000E+00   0.000000E+00   0.000000E+00
  1.431408E-09   8.690035E-11   0.000000E+00   0.000000E+00   0.000000E+00   0.000000E+00   0.000000E+00
  1.521029E-09   9.234120E-11   0.000000E+00   0.000000E+00   0.000000E+00   0.000000E+00   0.000000E+00
  1.616261E-09   9.812271E-11   2.040973E-07   1.428681E-06   2.464268E-05   6.666667E-05   4.666667E-04
  1.717455E-09   1.042662E-10   5.100469E-07   2.223243E-06   2.390561E-05   2.333333E-04   8.504901E-04
  1.824985E-09   1.107943E-10   1.020039E-06   3.060118E-06   2.395152E-05   5.666667E-04   1.252109E-03
  1.939248E-09   1.177312E-10   6.324103E-06   7.180835E-06   2.525252E-05   2.633333E-03   2.323551E-03
  2.060665E-09   1.251024E-10   2.305233E-05   1.381202E-05   2.757358E-05   1.016667E-02   4.065437E-03
  2.189684E-09   1.329350E-10   6.996738E-05   2.312074E-05   2.975167E-05   3.303333E-02   6.273312E-03
  2.326780E-09   1.412581E-10   1.947069E-04   3.473616E-05   3.339250E-05   9.666667E-02   9.580072E-03
  2.472460E-09   1.501023E-10   3.032360E-04   4.898208E-05   4.014501E-05   1.957667E-01   1.054993E-02
  2.627262E-09   1.595003E-10   2.732454E-04   4.923294E-05   4.345117E-05   2.850667E-01   1.129877E-02
  2.791755E-09   1.694866E-10   2.390703E-04   4.324417E-05   4.357048E-05   3.632000E-01   8.163877E-03
  2.966548E-09   1.800982E-10   2.772266E-04   3.844578E-05   4.458913E-05   4.538000E-01   9.910937E-03
  3.152284E-09   1.913742E-10   4.150198E-04   4.681606E-05   4.179452E-05   5.894333E-01   9.922533E-03
  3.349649E-09   2.033562E-10   4.628507E-04   4.939890E-05   3.760106E-05   7.407000E-01   9.710189E-03
  3.559371E-09   2.160884E-10   2.986416E-04   4.543638E-05   3.414706E-05   8.383000E-01   8.048395E-03
  3.782224E-09   2.296177E-10   1.684979E-04   3.370044E-05   3.105310E-05   8.933667E-01   5.840377E-03
  4.019030E-09   2.439941E-10   1.335124E-04   2.414373E-05   2.760615E-05   9.370000E-01   5.627314E-03
  4.270663E-09   2.592707E-10   1.122943E-04   2.482912E-05   2.391736E-05   9.737000E-01   4.919237E-03
  4.538050E-09   2.755037E-10   4.620306E-05   1.826768E-05   2.116952E-05   9.888000E-01   2.848781E-03
  4.822178E-09   2.927530E-10   1.642112E-05   1.058839E-05   1.820142E-05   9.941667E-01   2.020726E-03
  5.124096E-09   3.110823E-10   4.997572E-06   6.032356E-06   1.567447E-05   9.958000E-01   1.739732E-03
  5.444917E-09   3.305593E-10   3.978048E-06   5.929719E-06   1.359889E-05   9.971000E-01   1.538759E-03
  5.785824E-09   3.512557E-10   5.406161E-06   5.671149E-06   1.185339E-05   9.988667E-01   1.579029E-03
  6.148076E-09   3.732479E-10   2.753721E-06   4.527930E-06   1.036539E-05   9.997667E-01   8.504901E-04
  6.533008E-09   3.966170E-10   6.118263E-07   2.421679E-06   9.017548E-06   9.999667E-01   3.316625E-04
  6.942041E-09   4.214493E-10   1.020414E-07   1.015299E-06   8.103569E-06   1.000000E+00   0.000000E+00
  7.376684E-09   4.478363E-10   0.000000E+00   0.000000E+00   0.000000E+00   1.000000E+00   0.000000E+00
  7.838540E-09   4.758754E-10   0.000000E+00   0.000000E+00   0.000000E+00   1.000000E+00   0.000000E+00
  8.329313E-09   5.056701E-10   0.000000E+00   0.000000E+00   0.000000E+00   1.000000E+00   0.000000E+00
  8.850813E-09   5.373302E-10   0.000000E+00   0.000000E+00   0.000000E+00   1.000000E+00   0.000000E+00
  9.404964E-09   5.709726E-10   0.000000E+00   0.000000E+00   0.000000E+00   1.000000E+00   0.000000E+00
  9.993811E-09   6.067213E-10   0.000000E+00   0.000000E+00   0.000000E+00   1.000000E+00   0.000000E+00
  1.061953E-08   6.447083E-10   0.000000E+00   0.000000E+00   0.000000E+00   1.000000E+00   0.000000E+00
  1.128442E-08   6.850736E-10   0.000000E+00   0.000000E+00   0.000000E+00   1.000000E+00   0.000000E+00
  1.199094E-08   7.279662E-10   0.000000E+00   0.000000E+00   0.000000E+00   1.000000E+00   0.000000E+00
  1.274169E-08   7.735443E-10   0.000000E+00   0.000000E+00   0.000000E+00   1.000000E+00   0.000000E+00
  1.353945E-08   8.219761E-10   0.000000E+00   0.000000E+00   0.000000E+00   1.000000E+00   0.000000E+00
  1.438716E-08   8.734402E-10   0.000000E+00   0.000000E+00   0.000000E+00   1.000000E+00   0.000000E+00
  1.528794E-08   9.281265E-10   0.000000E+00   0.000000E+00   0.000000E+00   1.000000E+00   0.000000E+00
  1.624513E-08   9.862367E-10   0.000000E+00   0.000000E+00   0.000000E+00   1.000000E+00   0.000000E+00
  1.726224E-08   1.047985E-09   0.000000E+00   0.000000E+00   0.000000E+00   1.000000E+00   0.000000E+00
  1.834303E-08   1.113600E-09   0.000000E+00   0.000000E+00   0.000000E+00   1.000000E+00   0.000000E+00
  1.949149E-08   1.183323E-09   0.000000E+00   0.000000E+00   0.000000E+00   1.000000E+00   0.000000E+00
  2.071186E-08   1.257411E-09   0.000000E+00   0.000000E+00   0.000000E+00   1.000000E+00   0.000000E+00
  2.200863E-08   1.336137E-09   0.000000E+00   0.000000E+00   0.000000E+00   1.000000E+00   0.000000E+00
