# Supplementary material for: Nanoparticle size distribution quantification: results of a small-angle X-ray scattering inter-laboratory comparison
Source: J Appl Crystallogr. 2017 Aug 18;50(Pt 5):1280–8. doi: 10.1107/S160057671701010X (PMC5627679; doi:10.1107/S160057671701010X)
Supplement: Supplementary file 1 [file j-50-01280-sup1.zip › QPrecision/data/exDplus0p035 2016-11-15_11-24-16/exDplus0p035 2016-11-15_11-24-16_stats_radius.dat]

lower upper weighting totalValue totalValueStd mean meanStd variance varianceStd skew skewStd kurtosis kurtosisStd
  1.088630E-09   2.267670E-08 vol   3.059854E-03   2.006937E-06   3.132332E-09   1.463117E-12   3.594837E-19   4.970865E-21   7.194194E-01   8.819940E-02   4.088048E+00   5.953230E-01
