# Supplementary material for: Nanoparticle size distribution quantification: results of a small-angle X-ray scattering inter-laboratory comparison
Source: J Appl Crystallogr. 2017 Aug 18;50(Pt 5):1280–8. doi: 10.1107/S160057671701010X (PMC5627679; doi:10.1107/S160057671701010X)
Supplement: Supplementary file 1 [file j-50-01280-sup1.zip › QPrecision/data/exDplus0p035.csv]

0.1385384	1581.483	36.44853
0.1451789	1531.629	34.63383
0.1518195	1650.165	37.33294
0.15846010000000005	1626.902	36.1175
0.16510070000000002	1562.243	35.27408
0.1717412	1735.97	38.14942
0.1783818	1553.536	36.68265
0.1850223	1692.0020000000004	38.93124
0.1916629	1623.793	37.20769
0.1983034	1682.5079999999996	38.77904
0.20494389999999998	1536.204	34.55865
0.2115844	1573.6329999999996	36.06424000000001
0.2182249	1533.7420000000004	35.01358
0.2248654	1497.51	34.732859999999995
0.23150590000000001	1589.902	36.37393
0.24146655	1472.8345000000004	24.052579199848818
0.25142719999999996	1469.402	34.51071
0.2580676	1439.332	34.19789
0.264708	1403.645	32.96845
0.2713484	1501.5510000000004	34.883140000000004
0.27798880000000004	1469.9260000000004	33.05832
0.28794935	1462.3540000000007	36.293000000000006
0.29790990000000006	1471.753	33.41339
0.3045502	1387.054	31.06094
0.31451065	1367.2089999999998	76.577
0.3244711	1369.93	31.47813
0.33443144999999996	1306.3565	37.10350000000005
0.3443917999999999	1280.81	30.19949
0.35435209999999995	1257.9289999999999	20.863779325819664
0.36763239999999997	1268.6105	64.92650000000003
0.37759260000000006	1173.017	27.74226
0.38755275	1181.212	19.422762034628338
0.40083285	1149.9875	49.23749999999996
0.4141129	1167.3265	19.406020630506013
0.4273928	1108.4975	37.57449999999994
0.44067265	1075.118	17.899902461350173
0.45395240000000003	1054.692	22.966000000000008
0.46723205	988.51085	56.56215000000003
0.48051160000000004	960.9942	15.971170200656088
0.4971108666666667	946.2780666666665	13.078273460253332
0.51371	870.0074999999998	15.170736144696471
0.5303089	857.7535333333334	27.224787824844075
0.54690765	833.20515	46.13995
0.5635062	790.8758333333334	20.047145532995746
0.5834242	745.1292	10.753660882229834
0.6033419	700.9175333333334	20.10320752784934
0.6232593	654.5744	9.620067657908304
0.6431763666666668	615.6713333333333	12.171633109315172
0.6630931	586.9938	8.860770920798409
0.6830095333333334	557.6149666666666	17.708110047219716
0.7062449	492.17009999999993	15.192544588931328
0.7294797666666668	442.2494333333333	8.08406691798408
0.752714125	414.71225	8.932247649341493
0.779267075	366.418725	6.554220062724856
0.8025003	335.7369333333333	5.8177800550292185
0.825732975	308.955775	14.597985688065274
0.8556026600000002	272.84642	7.253989838936912
0.885471375	242.907275	8.041582201426019
0.9120204749999999	211.6368	3.7220485052220815
0.94188722	182.43424	5.941200792146316
0.97507118	154.27118000000004	5.0621704219040256
1.0082537599999999	128.32258000000002	3.7509658264772296
1.0414349199999997	109.16298	3.354301561040689
1.0746146	90.51465999999999	3.0421480435458763
1.1077926	73.48070200000001	3.6517022483485686
1.1442864999999998	61.89504166666666	3.2115876612743186
1.1840959999999998	51.28036333333333	2.126415689328981
1.2239028333333333	39.590081666666656	2.190208625224876
1.2637071666666668	31.14739166666667	1.2239516345275978
1.3068254285714285	24.040070000000004	0.7599281335843406
1.3499408333333331	20.143441666666664	0.7578533862985051
1.3930524285714283	15.213381428571427	0.5718944330816267
1.439476714285714	13.787437142857142	0.5432546392317101
1.489212375	11.554065	0.8027172011367076
1.5389435714285713	9.980825428571428	0.4722636529244344
1.5886693749999998	9.01272825	0.4863479042972351
1.6417045	8.02185025	0.4160098009474836
1.6980475555555554	6.619298555555557	0.3616590348209384
1.7576973333333334	6.342115555555555	0.35280072026831066
1.8173383333333333	5.474142555555557	0.34015146808385816
1.8769712222222223	5.4605526666666675	0.3508837092936713
1.9399070999999999	4.9529555	0.3356124334198774
2.0061442	3.8794382000000005	0.2976596551401817
2.0723698	3.6078417	0.32375980015163786
2.141893727272728	3.1771810909090914	0.2970978193976738
2.2147133636363643	2.443482	0.2753517235296709
2.287517181818181	2.1258186363636358	0.2722527394856411
2.3636129166666664	1.6382414166666666	0.23980540950484555
2.4429977500000004	1.5017799333333333	0.2347622111303299
2.525668076923077	1.4625442384615386	0.2480951343437698
2.6116210000000004	1.5072772923076925	0.277171010553083
2.700852214285714	1.0209904857142855	0.2647710135733972
2.7933582142857145	0.5807836985714285	0.22320752774201186
2.8858317857142852	0.911637565714286	0.306444347492185
2.9872943333333333	0.5439910206666667	0.2599327534442896
