# Supplementary material for: Nanoparticle size distribution quantification: results of a small-angle X-ray scattering inter-laboratory comparison
Source: J Appl Crystallogr. 2017 Aug 18;50(Pt 5):1280–8. doi: 10.1107/S160057671701010X (PMC5627679; doi:10.1107/S160057671701010X)
Supplement: Supplementary file 1 [file j-50-01280-sup1.zip › QPrecision/data/exDplus0p0925 2016-11-14_15-27-41/exDplus0p0925 2016-11-14_15-27-41_fit.dat]

fitX0 fitMeasValMean fitMeasValStd
  2.292027E+08   1.689367E+03   1.750633E+00
  2.358432E+08   1.664768E+03   1.577931E+00
  2.424837E+08   1.642607E+03   1.396641E+00
  2.491243E+08   1.622610E+03   1.219391E+00
  2.557648E+08   1.604502E+03   1.059549E+00
  2.624053E+08   1.588008E+03   9.306217E-01
  2.690458E+08   1.572859E+03   8.438563E-01
  2.756863E+08   1.558797E+03   8.035218E-01
  2.856470E+08   1.539210E+03   8.139402E-01
  2.989278E+08   1.514770E+03   8.826938E-01
  3.088885E+08   1.496890E+03   9.228070E-01
  3.155288E+08   1.484905E+03   9.326048E-01
  3.254894E+08   1.466546E+03   9.176461E-01
  3.354500E+08   1.447484E+03   8.693235E-01
  3.454105E+08   1.427546E+03   7.951465E-01
  3.553710E+08   1.406658E+03   7.058556E-01
  3.620113E+08   1.392205E+03   6.439545E-01
  3.719717E+08   1.369783E+03   5.565970E-01
  3.819321E+08   1.346567E+03   4.850320E-01
  3.918924E+08   1.322699E+03   4.350639E-01
  4.018527E+08   1.298340E+03   4.051684E-01
  4.118130E+08   1.273653E+03   3.875412E-01
  4.250932E+08   1.240492E+03   3.673854E-01
  4.350534E+08   1.215609E+03   3.471862E-01
  4.450135E+08   1.190831E+03   3.210904E-01
  4.582935E+08   1.158080E+03   2.815896E-01
  4.715735E+08   1.125737E+03   2.472831E-01
  4.848533E+08   1.093819E+03   2.288707E-01
  4.981331E+08   1.062282E+03   2.272098E-01
  5.114128E+08   1.031048E+03   2.325144E-01
  5.246923E+08   1.000027E+03   2.340360E-01
  5.379718E+08   9.691392E+02   2.267891E-01
  5.545710E+08   9.306382E+02   2.080773E-01
  5.711700E+08   8.922343E+02   1.907221E-01
  5.877688E+08   8.539871E+02   1.879163E-01
  6.043674E+08   8.160276E+02   1.999877E-01
  6.209658E+08   7.785299E+02   2.158882E-01
  6.408837E+08   7.343980E+02   2.275746E-01
  6.608012E+08   6.914628E+02   2.293473E-01
  6.807185E+08   6.499031E+02   2.276322E-01
  7.006354E+08   6.097958E+02   2.279464E-01
  7.205519E+08   5.711366E+02   2.297365E-01
  7.404682E+08   5.338801E+02   2.297722E-01
  7.637034E+08   4.921294E+02   2.267039E-01
  7.869380E+08   4.522134E+02   2.230069E-01
  8.101721E+08   4.141921E+02   2.193753E-01
  8.367248E+08   3.732005E+02   2.113942E-01
  8.599578E+08   3.396075E+02   1.995206E-01
  8.831902E+08   3.081976E+02   1.861374E-01
  9.130596E+08   2.709895E+02   1.718747E-01
  9.429279E+08   2.371921E+02   1.601138E-01
  9.694767E+08   2.098316E+02   1.496096E-01
  9.993431E+08   1.818972E+02   1.388911E-01
  1.032527E+09   1.542544E+02   1.287116E-01
  1.065709E+09   1.300648E+02   1.189739E-01
  1.098889E+09   1.091461E+02   1.114674E-01
  1.132069E+09   9.121266E+01   1.053877E-01
  1.165246E+09   7.591922E+01   9.706038E-02
  1.201740E+09   6.176232E+01   8.646771E-02
  1.241548E+09   4.912515E+01   7.634789E-02
  1.281355E+09   3.907221E+01   6.776439E-02
  1.321158E+09   3.122456E+01   6.093759E-02
  1.364276E+09   2.472152E+01   5.279158E-02
  1.407390E+09   1.982554E+01   4.569885E-02
  1.450501E+09   1.618999E+01   4.164627E-02
  1.496925E+09   1.339266E+01   3.832582E-02
  1.546659E+09   1.133519E+01   3.523028E-02
  1.596389E+09   9.896068E+00   3.150419E-02
  1.646114E+09   8.843894E+00   2.760342E-02
  1.699148E+09   8.019072E+00   2.210447E-02
  1.755490E+09   7.339003E+00   1.730789E-02
  1.815138E+09   6.686586E+00   1.341243E-02
  1.874778E+09   6.063400E+00   1.173330E-02
  1.934409E+09   5.478998E+00   1.306369E-02
  1.997343E+09   4.870158E+00   1.418523E-02
  2.063579E+09   4.241483E+00   1.623053E-02
  2.129802E+09   3.672437E+00   1.841595E-02
  2.199324E+09   3.132335E+00   1.858323E-02
  2.272142E+09   2.634384E+00   1.699795E-02
  2.344943E+09   2.231932E+00   1.430479E-02
  2.421037E+09   1.884746E+00   1.272461E-02
  2.500419E+09   1.594808E+00   1.433295E-02
  2.583086E+09   1.349413E+00   1.735994E-02
  2.669036E+09   1.107833E+00   1.831084E-02
  2.758264E+09   8.549758E-01   1.491562E-02
  2.850767E+09   5.552310E-01   8.923540E-03
  2.943237E+09   2.307502E-01   7.519426E-03
  3.044695E+09  -1.334787E-01   1.318083E-02
