# Supplementary material for: Nanoparticle size distribution quantification: results of a small-angle X-ray scattering inter-laboratory comparison
Source: J Appl Crystallogr. 2017 Aug 18;50(Pt 5):1280–8. doi: 10.1107/S160057671701010X (PMC5627679; doi:10.1107/S160057671701010X)
Supplement: Supplementary file 1 [file j-50-01280-sup1.zip › QPrecision/data/exDplus0p0925 2016-11-14_15-27-41/exDplus0p0925 2016-11-14_15-27-41_hist-radius-True-1(nm)-16(nm)-50-log-vol.dat]

xMean xWidth yMean yStd Obs cdfMean cdfStd
  1.028509E-09   5.701804E-11   0.000000E+00   0.000000E+00   0.000000E+00   0.000000E+00   0.000000E+00
  1.087153E-09   6.026910E-11   0.000000E+00   0.000000E+00   0.000000E+00   0.000000E+00   0.000000E+00
  1.149140E-09   6.370552E-11   0.000000E+00   0.000000E+00   0.000000E+00   0.000000E+00   0.000000E+00
  1.214662E-09   6.733789E-11   0.000000E+00   0.000000E+00   0.000000E+00   0.000000E+00   0.000000E+00
  1.283919E-09   7.117736E-11   0.000000E+00   0.000000E+00   0.000000E+00   0.000000E+00   0.000000E+00
  1.357126E-09   7.523576E-11   0.000000E+00   0.000000E+00   0.000000E+00   0.000000E+00   0.000000E+00
  1.434506E-09   7.952555E-11   0.000000E+00   0.000000E+00   0.000000E+00   0.000000E+00   0.000000E+00
  1.516299E-09   8.405994E-11   0.000000E+00   0.000000E+00   0.000000E+00   0.000000E+00   0.000000E+00
  1.602756E-09   8.885288E-11   0.000000E+00   0.000000E+00   0.000000E+00   0.000000E+00   0.000000E+00
  1.694142E-09   9.391909E-11   0.000000E+00   0.000000E+00   0.000000E+00   0.000000E+00   0.000000E+00
  1.790738E-09   9.927417E-11   0.000000E+00   0.000000E+00   0.000000E+00   0.000000E+00   0.000000E+00
  1.892843E-09   1.049346E-10   0.000000E+00   0.000000E+00   0.000000E+00   0.000000E+00   0.000000E+00
  2.000769E-09   1.109178E-10   1.257156E-07   1.250854E-06   3.154466E-05   3.333333E-05   3.316625E-04
  2.114849E-09   1.172421E-10   1.282538E-05   9.736324E-06   3.472191E-05   3.433333E-03   2.558428E-03
  2.235433E-09   1.239270E-10   1.207078E-04   2.457571E-05   3.896646E-05   3.543333E-02   6.048967E-03
  2.362893E-09   1.309931E-10   5.219347E-04   4.713141E-05   4.525554E-05   1.738000E-01   9.451866E-03
  2.497621E-09   1.384620E-10   5.098642E-04   5.127436E-05   5.171010E-05   3.089667E-01   7.611322E-03
  2.640030E-09   1.463569E-10   2.160166E-04   4.052535E-05   5.239116E-05   3.662333E-01   6.560064E-03
  2.790560E-09   1.547018E-10   1.114030E-04   3.069770E-05   5.466809E-05   3.957667E-01   5.654005E-03
  2.949672E-09   1.635226E-10   2.500902E-04   4.587859E-05   5.301402E-05   4.620667E-01   9.258990E-03
  3.117856E-09   1.728464E-10   6.925634E-04   6.183283E-05   4.828210E-05   6.456667E-01   1.166667E-02
  3.295630E-09   1.827017E-10   6.547113E-04   6.143118E-05   4.477957E-05   8.192333E-01   7.956200E-03
  3.483541E-09   1.931190E-10   2.021841E-04   3.615889E-05   4.188496E-05   8.728333E-01   5.257270E-03
  3.682165E-09   2.041303E-10   8.851999E-05   2.783385E-05   3.806556E-05   8.963000E-01   4.735094E-03
  3.892115E-09   2.157694E-10   1.833247E-04   3.777191E-05   3.284800E-05   9.449000E-01   6.838697E-03
  4.114036E-09   2.280722E-10   1.666016E-04   2.993403E-05   2.913060E-05   9.890667E-01   2.751969E-03
  4.348610E-09   2.410764E-10   1.546506E-05   1.093986E-05   2.634252E-05   9.931667E-01   7.264832E-04
  4.596560E-09   2.548221E-10   6.288241E-07   2.740981E-06   2.311591E-05   9.933333E-01   1.627339E-15
  4.858646E-09   2.693515E-10   0.000000E+00   0.000000E+00   0.000000E+00   9.933333E-01   1.627339E-15
  5.135677E-09   2.847094E-10   0.000000E+00   0.000000E+00   0.000000E+00   9.933333E-01   1.627339E-15
  5.428503E-09   3.009430E-10   0.000000E+00   0.000000E+00   0.000000E+00   9.933333E-01   1.627339E-15
  5.738026E-09   3.181022E-10   0.000000E+00   0.000000E+00   0.000000E+00   9.933333E-01   1.627339E-15
  6.065197E-09   3.362398E-10   0.000000E+00   0.000000E+00   0.000000E+00   9.933333E-01   1.627339E-15
  6.411022E-09   3.554115E-10   0.000000E+00   0.000000E+00   0.000000E+00   9.933333E-01   1.627339E-15
  6.776566E-09   3.756764E-10   0.000000E+00   0.000000E+00   0.000000E+00   9.933333E-01   1.627339E-15
  7.162953E-09   3.970967E-10   0.000000E+00   0.000000E+00   0.000000E+00   9.933333E-01   1.627339E-15
  7.571370E-09   4.197384E-10   0.000000E+00   0.000000E+00   0.000000E+00   9.933333E-01   1.627339E-15
  8.003075E-09   4.436710E-10   0.000000E+00   0.000000E+00   0.000000E+00   9.933333E-01   1.627339E-15
  8.459395E-09   4.689683E-10   0.000000E+00   0.000000E+00   0.000000E+00   9.933333E-01   1.627339E-15
  8.941733E-09   4.957079E-10   0.000000E+00   0.000000E+00   0.000000E+00   9.933333E-01   1.627339E-15
  9.451573E-09   5.239722E-10   0.000000E+00   0.000000E+00   0.000000E+00   9.933333E-01   1.627339E-15
  9.990483E-09   5.538481E-10   0.000000E+00   0.000000E+00   0.000000E+00   9.933333E-01   1.627339E-15
  1.056012E-08   5.854274E-10   0.000000E+00   0.000000E+00   0.000000E+00   9.933333E-01   1.627339E-15
  1.116224E-08   6.188074E-10   0.000000E+00   0.000000E+00   0.000000E+00   9.933333E-01   1.627339E-15
  1.179869E-08   6.540905E-10   0.000000E+00   0.000000E+00   0.000000E+00   9.933333E-01   1.627339E-15
  1.247143E-08   6.913855E-10   0.000000E+00   0.000000E+00   0.000000E+00   9.933333E-01   1.627339E-15
  1.318252E-08   7.308070E-10   0.000000E+00   0.000000E+00   0.000000E+00   9.933333E-01   1.627339E-15
  1.393416E-08   7.724761E-10   0.000000E+00   0.000000E+00   0.000000E+00   9.933333E-01   1.627339E-15
  1.472866E-08   8.165212E-10   0.000000E+00   0.000000E+00   0.000000E+00   9.933333E-01   1.627339E-15
  1.556846E-08   8.630777E-10   2.514743E-05   7.620575E-09   2.098002E-05   1.000000E+00   0.000000E+00
