# Supplementary material for: Nanoparticle size distribution quantification: results of a small-angle X-ray scattering inter-laboratory comparison
Source: J Appl Crystallogr. 2017 Aug 18;50(Pt 5):1280–8. doi: 10.1107/S160057671701010X (PMC5627679; doi:10.1107/S160057671701010X)
Supplement: Supplementary file 1 [file j-50-01280-sup1.zip › QPrecision/data/exDplus0p0925 2016-11-14_15-27-41/exDplus0p0925 2016-11-14_15-27-41_stats_radius.dat]

lower upper weighting totalValue totalValueStd mean meanStd variance varianceStd skew skewStd kurtosis kurtosisStd
  1.000000E-09   1.600000E-08 vol   3.772114E-03   1.148845E-06   3.083286E-09   9.802000E-13   1.356350E-18   1.324466E-20   8.803711E+00   2.795165E-02   9.684027E+01   4.010841E-01
