# Supplementary material for: Nanoparticle size distribution quantification: results of a small-angle X-ray scattering inter-laboratory comparison
Source: J Appl Crystallogr. 2017 Aug 18;50(Pt 5):1280–8. doi: 10.1107/S160057671701010X (PMC5627679; doi:10.1107/S160057671701010X)
Supplement: Supplementary file 1 [file j-50-01280-sup1.zip › QPrecision/data/exDplus0p0925 2016-11-15_12-04-52/exDplus0p0925 2016-11-15_12-04-52_fit.dat]

fitX0 fitMeasValMean fitMeasValStd
  2.292027E+08   1.684294E+03   1.155235E+00
  2.358432E+08   1.665109E+03   1.120241E+00
  2.424837E+08   1.646758E+03   1.066175E+00
  2.491243E+08   1.629183E+03   9.980662E-01
  2.557648E+08   1.612323E+03   9.216490E-01
  2.624053E+08   1.596109E+03   8.432468E-01
  2.690458E+08   1.580469E+03   7.696382E-01
  2.756863E+08   1.565333E+03   7.076612E-01
  2.856470E+08   1.543409E+03   6.489238E-01
  2.989278E+08   1.515261E+03   6.432139E-01
  3.088885E+08   1.494663E+03   6.775745E-01
  3.155288E+08   1.481060E+03   7.073031E-01
  3.254894E+08   1.460710E+03   7.489075E-01
  3.354500E+08   1.440283E+03   7.766791E-01
  3.454105E+08   1.419648E+03   7.845893E-01
  3.553710E+08   1.398705E+03   7.710085E-01
  3.620113E+08   1.384536E+03   7.505997E-01
  3.719717E+08   1.362938E+03   7.052505E-01
  3.819321E+08   1.340908E+03   6.460816E-01
  3.918924E+08   1.318448E+03   5.781571E-01
  4.018527E+08   1.295580E+03   5.068395E-01
  4.118130E+08   1.272341E+03   4.373300E-01
  4.250932E+08   1.240866E+03   3.552172E-01
  4.350534E+08   1.216968E+03   3.056303E-01
  4.450135E+08   1.192890E+03   2.675782E-01
  4.582935E+08   1.160609E+03   2.324622E-01
  4.715735E+08   1.128250E+03   2.090093E-01
  4.848533E+08   1.095930E+03   1.912568E-01
  4.981331E+08   1.063743E+03   1.773313E-01
  5.114128E+08   1.031758E+03   1.689472E-01
  5.246923E+08   1.000022E+03   1.681338E-01
  5.379718E+08   9.685621E+02   1.740303E-01
  5.545710E+08   9.296464E+02   1.849756E-01
  5.711700E+08   8.911935E+02   1.926750E-01
  5.877688E+08   8.532102E+02   1.936395E-01
  6.043674E+08   8.157112E+02   1.895998E-01
  6.209658E+08   7.787289E+02   1.857279E-01
  6.408837E+08   7.351056E+02   1.880743E-01
  6.608012E+08   6.924213E+02   1.985981E-01
  6.807185E+08   6.508159E+02   2.107637E-01
  7.006354E+08   6.104301E+02   2.180693E-01
  7.205519E+08   5.713865E+02   2.184471E-01
  7.404682E+08   5.337784E+02   2.137425E-01
  7.637034E+08   4.917933E+02   2.059928E-01
  7.869380E+08   4.518817E+02   1.986362E-01
  8.101721E+08   4.140453E+02   1.919510E-01
  8.367248E+08   3.733252E+02   1.847972E-01
  8.599578E+08   3.398856E+02   1.792716E-01
  8.831902E+08   3.084848E+02   1.739440E-01
  9.130596E+08   2.711082E+02   1.646013E-01
  9.429279E+08   2.370868E+02   1.505856E-01
  9.694767E+08   2.096126E+02   1.364886E-01
  9.993431E+08   1.817039E+02   1.231073E-01
  1.032527E+09   1.542096E+02   1.127274E-01
  1.065709E+09   1.301430E+02   1.049667E-01
  1.098889E+09   1.092250E+02   9.855933E-02
  1.132069E+09   9.119938E+01   9.240761E-02
  1.165246E+09   7.582372E+01   8.539643E-02
  1.201740E+09   6.167234E+01   7.761203E-02
  1.241548E+09   4.912581E+01   6.964121E-02
  1.281355E+09   3.913504E+01   6.034871E-02
  1.321158E+09   3.126327E+01   5.067402E-02
  1.364276E+09   2.470085E+01   4.205610E-02
  1.407390E+09   1.980007E+01   3.517724E-02
  1.450501E+09   1.620728E+01   3.051421E-02
  1.496925E+09   1.342898E+01   2.720909E-02
  1.546659E+09   1.133658E+01   2.597521E-02
  1.596389E+09   9.872695E+00   2.558295E-02
  1.646114E+09   8.835937E+00   2.375674E-02
  1.699148E+09   8.021716E+00   2.158073E-02
  1.755490E+09   7.322875E+00   1.903295E-02
  1.815138E+09   6.665569E+00   1.622886E-02
  1.874778E+09   6.057040E+00   1.396156E-02
  1.934409E+09   5.472367E+00   1.342051E-02
  1.997343E+09   4.861185E+00   1.348153E-02
  2.063579E+09   4.241379E+00   1.423901E-02
  2.129802E+09   3.671530E+00   1.547068E-02
  2.199324E+09   3.129115E+00   1.621425E-02
  2.272142E+09   2.631948E+00   1.586620E-02
  2.344943E+09   2.223243E+00   1.456602E-02
  2.421037E+09   1.877109E+00   1.306121E-02
  2.500419E+09   1.587480E+00   1.298153E-02
  2.583086E+09   1.345370E+00   1.410040E-02
  2.669036E+09   1.114289E+00   1.391445E-02
  2.758264E+09   8.659107E-01   1.172125E-02
  2.850767E+09   5.754987E-01   7.768643E-03
  2.943237E+09   2.472708E-01   7.725691E-03
  3.044695E+09  -1.212776E-01   1.177166E-02
