# Supplementary material for: Nanoparticle size distribution quantification: results of a small-angle X-ray scattering inter-laboratory comparison
Source: J Appl Crystallogr. 2017 Aug 18;50(Pt 5):1280–8. doi: 10.1107/S160057671701010X (PMC5627679; doi:10.1107/S160057671701010X)
Supplement: Supplementary file 1 [file j-50-01280-sup1.zip › QPrecision/data/exDplus0p0925 2016-11-15_12-04-52/exDplus0p0925 2016-11-15_12-04-52_hist-radius-True-1.03182(nm)-14.5497(nm)-50-log-vol.dat]

xMean xWidth yMean yStd Obs cdfMean cdfStd
  1.059860E-09   5.607992E-11   0.000000E+00   0.000000E+00   0.000000E+00   0.000000E+00   0.000000E+00
  1.117464E-09   5.912789E-11   0.000000E+00   0.000000E+00   0.000000E+00   0.000000E+00   0.000000E+00
  1.178199E-09   6.234152E-11   0.000000E+00   0.000000E+00   0.000000E+00   0.000000E+00   0.000000E+00
  1.242234E-09   6.572981E-11   0.000000E+00   0.000000E+00   0.000000E+00   0.000000E+00   0.000000E+00
  1.309750E-09   6.930226E-11   0.000000E+00   0.000000E+00   0.000000E+00   0.000000E+00   0.000000E+00
  1.380936E-09   7.306887E-11   0.000000E+00   0.000000E+00   0.000000E+00   0.000000E+00   0.000000E+00
  1.455990E-09   7.704019E-11   0.000000E+00   0.000000E+00   0.000000E+00   0.000000E+00   0.000000E+00
  1.535124E-09   8.122737E-11   0.000000E+00   0.000000E+00   0.000000E+00   0.000000E+00   0.000000E+00
  1.618559E-09   8.564211E-11   0.000000E+00   0.000000E+00   0.000000E+00   0.000000E+00   0.000000E+00
  1.706528E-09   9.029680E-11   0.000000E+00   0.000000E+00   0.000000E+00   0.000000E+00   0.000000E+00
  1.799279E-09   9.520448E-11   0.000000E+00   0.000000E+00   0.000000E+00   0.000000E+00   0.000000E+00
  1.897071E-09   1.003789E-10   0.000000E+00   0.000000E+00   0.000000E+00   0.000000E+00   0.000000E+00
  2.000177E-09   1.058345E-10   0.000000E+00   0.000000E+00   0.000000E+00   0.000000E+00   0.000000E+00
  2.108888E-09   1.115867E-10   7.397711E-06   8.144662E-06   3.453933E-05   1.966667E-03   2.165128E-03
  2.223507E-09   1.176515E-10   8.338232E-05   2.632574E-05   3.842496E-05   2.413333E-02   6.002222E-03
  2.344356E-09   1.240459E-10   4.537750E-04   5.263546E-05   4.426432E-05   1.447667E-01   1.064847E-02
  2.471773E-09   1.307878E-10   5.717618E-04   5.698620E-05   5.108908E-05   2.967667E-01   8.582346E-03
  2.606115E-09   1.378962E-10   2.398635E-04   4.466737E-05   5.210250E-05   3.605333E-01   6.611774E-03
  2.747758E-09   1.453910E-10   8.889804E-05   2.908503E-05   5.372688E-05   3.841667E-01   5.382585E-03
  2.897100E-09   1.532930E-10   1.503390E-04   3.601776E-05   5.434447E-05   4.241333E-01   7.057226E-03
  3.054559E-09   1.616246E-10   4.992899E-04   5.767103E-05   5.007040E-05   5.568667E-01   1.192402E-02
  3.220576E-09   1.704090E-10   8.067358E-04   7.216146E-05   4.615083E-05   7.713333E-01   1.044563E-02
  3.395616E-09   1.796708E-10   3.369125E-04   5.455227E-05   4.292217E-05   8.609000E-01   6.070969E-03
  3.580169E-09   1.894360E-10   8.864934E-05   2.822189E-05   4.013205E-05   8.844667E-01   4.742714E-03
  3.774753E-09   1.997319E-10   9.755121E-05   3.099982E-05   3.541979E-05   9.104000E-01   6.096994E-03
  3.979913E-09   2.105874E-10   2.426210E-04   3.488598E-05   3.105434E-05   9.749000E-01   5.506663E-03
  4.196223E-09   2.220329E-10   7.911984E-05   2.282876E-05   2.840667E-05   9.959333E-01   1.533333E-03
  4.424290E-09   2.341005E-10   2.758254E-06   5.767087E-06   2.520907E-05   9.966667E-01   1.919113E-15
  4.664752E-09   2.468240E-10   0.000000E+00   0.000000E+00   0.000000E+00   9.966667E-01   1.919113E-15
  4.918283E-09   2.602390E-10   0.000000E+00   0.000000E+00   0.000000E+00   9.966667E-01   1.919113E-15
  5.185594E-09   2.743831E-10   0.000000E+00   0.000000E+00   0.000000E+00   9.966667E-01   1.919113E-15
  5.467434E-09   2.892960E-10   0.000000E+00   0.000000E+00   0.000000E+00   9.966667E-01   1.919113E-15
  5.764592E-09   3.050194E-10   0.000000E+00   0.000000E+00   0.000000E+00   9.966667E-01   1.919113E-15
  6.077900E-09   3.215973E-10   0.000000E+00   0.000000E+00   0.000000E+00   9.966667E-01   1.919113E-15
  6.408237E-09   3.390763E-10   0.000000E+00   0.000000E+00   0.000000E+00   9.966667E-01   1.919113E-15
  6.756528E-09   3.575053E-10   0.000000E+00   0.000000E+00   0.000000E+00   9.966667E-01   1.919113E-15
  7.123748E-09   3.769358E-10   0.000000E+00   0.000000E+00   0.000000E+00   9.966667E-01   1.919113E-15
  7.510927E-09   3.974225E-10   0.000000E+00   0.000000E+00   0.000000E+00   9.966667E-01   1.919113E-15
  7.919150E-09   4.190226E-10   0.000000E+00   0.000000E+00   0.000000E+00   9.966667E-01   1.919113E-15
  8.349559E-09   4.417967E-10   0.000000E+00   0.000000E+00   0.000000E+00   9.966667E-01   1.919113E-15
  8.803362E-09   4.658085E-10   0.000000E+00   0.000000E+00   0.000000E+00   9.966667E-01   1.919113E-15
  9.281829E-09   4.911255E-10   0.000000E+00   0.000000E+00   0.000000E+00   9.966667E-01   1.919113E-15
  9.786301E-09   5.178184E-10   0.000000E+00   0.000000E+00   0.000000E+00   9.966667E-01   1.919113E-15
  1.031819E-08   5.459620E-10   0.000000E+00   0.000000E+00   0.000000E+00   9.966667E-01   1.919113E-15
  1.087899E-08   5.756353E-10   0.000000E+00   0.000000E+00   0.000000E+00   9.966667E-01   1.919113E-15
  1.147027E-08   6.069214E-10   0.000000E+00   0.000000E+00   0.000000E+00   9.966667E-01   1.919113E-15
  1.209368E-08   6.399079E-10   0.000000E+00   0.000000E+00   0.000000E+00   9.966667E-01   1.919113E-15
  1.275098E-08   6.746872E-10   0.000000E+00   0.000000E+00   0.000000E+00   9.966667E-01   1.919113E-15
  1.344400E-08   7.113567E-10   0.000000E+00   0.000000E+00   0.000000E+00   9.966667E-01   1.919113E-15
  1.417469E-08   7.500193E-10   1.253865E-05   3.156304E-09   1.189525E-05   1.000000E+00   0.000000E+00
