# Supplementary material for: Nanoparticle size distribution quantification: results of a small-angle X-ray scattering inter-laboratory comparison
Source: J Appl Crystallogr. 2017 Aug 18;50(Pt 5):1280–8. doi: 10.1107/S160057671701010X (PMC5627679; doi:10.1107/S160057671701010X)
Supplement: Supplementary file 1 [file j-50-01280-sup1.zip › QPrecision/data/exDplus0p0925 2016-11-15_12-04-52/exDplus0p0925 2016-11-15_12-04-52_stats_radius.dat]

lower upper weighting totalValue totalValueStd mean meanStd variance varianceStd skew skewStd kurtosis kurtosisStd
  1.031820E-09   1.454970E-08 vol   3.761594E-03   9.516615E-07   3.036251E-09   9.185990E-13   6.947057E-19   9.223989E-21   8.541544E+00   9.131396E-02   1.165554E+02   1.666216E+00
