# Supplementary material for: Nanoparticle size distribution quantification: results of a small-angle X-ray scattering inter-laboratory comparison
Source: J Appl Crystallogr. 2017 Aug 18;50(Pt 5):1280–8. doi: 10.1107/S160057671701010X (PMC5627679; doi:10.1107/S160057671701010X)
Supplement: Supplementary file 1 [file j-50-01280-sup1.zip › QPrecision/data/exDplus0p0925.csv]

0.1959999153894367	1581.483	36.44853
0.20264040551230733	1531.629	34.63383
0.20928099502122133	1650.165	37.33294
0.2159215839163226	1626.902	36.1175
0.2225621721976109	1562.243	35.27408
0.22920265986527638	1735.97	38.14942
0.23584324691894737	1553.536	36.68265
0.2424837333590134	1692.0020000000004	38.93124
0.249124319185066	1623.793	37.20769
0.2557648043975317	1682.5079999999996	38.77904
0.26240528899620125	1536.204	34.55865
0.26904577298107457	1573.6329999999996	36.06424000000001
0.2756862563521511	1533.7420000000004	35.01358
0.28232673910943074	1497.51	34.732859999999995
0.288967221252913	1589.902	36.37393
0.29892784331755295	1472.8345000000004	24.052579199848818
0.3088884640011746	1469.402	34.51071
0.31552884368979284	1439.332	34.19789
0.3221692227646302	1403.645	32.96845
0.32880960122568653	1501.5510000000004	34.883140000000004
0.3354499790729612	1469.9260000000004	33.05832
0.34541049469320784	1462.3540000000007	36.293000000000006
0.3553710089324571	1471.753	33.41339
0.3620112843249853	1387.054	31.06094
0.3719716962629672	1367.2089999999998	76.577
0.38193210681997514	1369.93	31.47813
0.3918924159964241	1306.3565	37.10350000000005
0.40185272379192327	1280.81	30.19949
0.41181298020669305	1257.9289999999999	20.863779325819664
0.42509321994538685	1268.6105	64.92650000000003
0.4350533731384513	1173.017	27.74226
0.4450134749508443	1181.212	19.422762034628338
0.4582935085531357	1149.9875	49.23749999999996
0.4715734897007802	1167.3265	19.406020630506013
0.4848533183943461	1108.4975	37.57449999999994
0.49813309463334626	1075.118	17.899902461350173
0.5114127684180942	1054.692	22.966000000000008
0.5246923397486392	988.51085	56.56215000000003
0.5379718086250304	960.9942	15.971170200656088
0.5545709704363015	946.2780666666665	13.078273460253332
0.571169995079657	870.0074999999998	15.170736144696471
0.5877687825558655	857.7535333333334	27.224787824844075
0.6043674161978141	833.20515	46.13995
0.6209658460059603	790.8758333333334	20.047145532995746
0.6408836967152599	745.1292	10.753660882229834
0.6608012419043676	700.9175333333334	20.10320752784934
0.680718481573505	654.5744	9.620067657908304
0.700635382389842	615.6713333333333	12.171633109315172
0.7205519443536259	586.9938	8.860770920798409
0.740468200798136	557.6149666666666	17.708110047219716
0.76370335411992	492.17009999999993	15.192544588931328
0.7869379999309463	442.2494333333333	8.08406691798408
0.8101721298983957	414.71225	8.932247649341493
0.8367248097129513	366.418725	6.554220062724856
0.8599577902556241	335.7369333333333	5.8177800550292185
0.8831902132899097	308.955775	14.597985688065274
0.9130595633030354	272.84642	7.253989838936912
0.9429279309069107	242.907275	8.041582201426019
0.9694767116942448	211.6368	3.7220485052220815
0.9993430858631033	182.43424	5.941200792146316
1.0325266192805167	154.27118000000004	5.0621704219040256
1.06570875738589	128.32258000000002	3.7509658264772296
1.0988894601814765	109.16298	3.354301561040689
1.1320686676698852	90.51465999999999	3.0421480435458763
1.1652461798559182	73.48070200000001	3.6517022483485686
1.201739525588176	61.89504166666666	3.2115876612743186
1.2415483998166026	51.28036333333333	2.126415689328981
1.2813545853565347	39.590081666666656	2.190208625224876
1.3211582488757585	31.14739166666667	1.2239516345275978
1.364275760307997	24.040070000000004	0.7599281335843406
1.4073903887615264	20.143441666666664	0.7578533862985051
1.450501181877894	15.213381428571427	0.5718944330816267
1.4969245748945061	13.787437142857142	0.5432546392317101
1.5466592459362032	11.554065	0.8027172011367076
1.5963894183377256	9.980825428571428	0.4722636529244344
1.6461141635558603	9.01272825	0.4863479042972351
1.6991481218170796	8.02185025	0.4160098009474836
1.7554898949459576	6.619298555555557	0.3616590348209384
1.815138266848752	6.342115555555555	0.35280072026831066
1.8747778116318823	5.474142555555557	0.34015146808385816
1.9344091959644554	5.4605526666666675	0.3508837092936713
1.9973434321224035	4.9529555	0.3356124334198774
2.0635787447971685	3.8794382000000005	0.2976596551401817
2.129802496675293	3.6078417	0.32375980015163786
2.1993244180353777	3.1771810909090914	0.2970978193976738
2.2721418811856986	2.443482	0.2753517235296709
2.3449434527607838	2.1258186363636358	0.2722527394856411
2.4210367604712206	1.6382414166666666	0.23980540950484555
2.5004189757504514	1.5017799333333333	0.2347622111303299
2.5830864829038456	1.4625442384615386	0.2480951343437698
2.6690363732332933	1.5072772923076925	0.277171010553083
2.7582643301442857	1.0209904857142855	0.2647710135733972
2.850766836030895	0.5807836985714285	0.22320752774201186
2.9432367953155625	0.911637565714286	0.306444347492185
3.044695242469151	0.5439910206666667	0.2599327534442896
