# Supplementary material for: Nanoparticle size distribution quantification: results of a small-angle X-ray scattering inter-laboratory comparison
Source: J Appl Crystallogr. 2017 Aug 18;50(Pt 5):1280–8. doi: 10.1107/S160057671701010X (PMC5627679; doi:10.1107/S160057671701010X)
Supplement: Supplementary file 1 [file j-50-01280-sup1.zip › QPrecision/data/exDtimes0p985 2016-11-10_11-56-40/exDtimes0p985 2016-11-10_11-56-40_fit.dat]

fitX0 fitMeasValMean fitMeasValStd
  1.212995E+08   1.636926E+03   5.401644E+00
  1.278239E+08   1.629011E+03   5.155586E+00
  1.343482E+08   1.620726E+03   4.904959E+00
  1.408726E+08   1.612079E+03   4.650932E+00
  1.473969E+08   1.603076E+03   4.394746E+00
  1.539213E+08   1.593726E+03   4.137683E+00
  1.604456E+08   1.584034E+03   3.881113E+00
  1.669699E+08   1.574009E+03   3.626480E+00
  1.734942E+08   1.563659E+03   3.375341E+00
  1.800185E+08   1.552991E+03   3.129393E+00
  1.865428E+08   1.542014E+03   2.890511E+00
  1.930670E+08   1.530736E+03   2.660800E+00
  2.028534E+08   1.513274E+03   2.338765E+00
  2.126397E+08   1.495183E+03   2.052454E+00
  2.224260E+08   1.476494E+03   1.813436E+00
  2.322123E+08   1.457237E+03   1.634338E+00
  2.387365E+08   1.444099E+03   1.553665E+00
  2.485227E+08   1.423965E+03   1.494352E+00
  2.615710E+08   1.396371E+03   1.521240E+00
  2.746192E+08   1.367993E+03   1.635839E+00
  2.844054E+08   1.346240E+03   1.753454E+00
  2.941914E+08   1.324121E+03   1.881529E+00
  3.039774E+08   1.301666E+03   2.009427E+00
  3.137634E+08   1.278909E+03   2.129900E+00
  3.268113E+08   1.248150E+03   2.271020E+00
  3.365972E+08   1.224810E+03   2.358614E+00
  3.463831E+08   1.201271E+03   2.428862E+00
  3.594308E+08   1.169630E+03   2.494498E+00
  3.724784E+08   1.137760E+03   2.528200E+00
  3.855259E+08   1.105733E+03   2.531261E+00
  3.985734E+08   1.073612E+03   2.505887E+00
  4.116207E+08   1.041465E+03   2.454933E+00
  4.246680E+08   1.009352E+03   2.381707E+00
  4.377151E+08   9.773342E+02   2.289810E+00
  4.540239E+08   9.375315E+02   2.154442E+00
  4.703326E+08   8.980711E+02   2.003296E+00
  4.866410E+08   8.590517E+02   1.843768E+00
  5.029493E+08   8.205648E+02   1.682932E+00
  5.192573E+08   7.826946E+02   1.527349E+00
  5.388268E+08   7.381726E+02   1.355719E+00
  5.583959E+08   6.947692E+02   1.208105E+00
  5.779648E+08   6.525892E+02   1.089682E+00
  5.975333E+08   6.117235E+02   1.001797E+00
  6.171015E+08   5.722485E+02   9.416367E-01
  6.366694E+08   5.342277E+02   9.030594E-01
  6.594981E+08   4.917748E+02   8.751758E-01
  6.823264E+08   4.514291E+02   8.551617E-01
  7.051541E+08   4.132291E+02   8.349512E-01
  7.312424E+08   3.722231E+02   8.058513E-01
  7.540690E+08   3.386631E+02   7.733113E-01
  7.768951E+08   3.072518E+02   7.345017E-01
  8.062421E+08   2.699718E+02   6.778705E-01
  8.355881E+08   2.360960E+02   6.178434E-01
  8.616726E+08   2.087418E+02   5.654568E-01
  8.910167E+08   1.809369E+02   5.112871E-01
  9.236199E+08   1.535345E+02   4.599891E-01
  9.562218E+08   1.295681E+02   4.187126E-01
  9.888223E+08   1.087749E+02   3.853648E-01
  1.021421E+09   9.088347E+01   3.561931E-01
  1.054019E+09   7.561958E+01   3.274269E-01
  1.089874E+09   6.153931E+01   2.932428E-01
  1.128987E+09   4.901528E+01   2.518289E-01
  1.168097E+09   3.902748E+01   2.077847E-01
  1.207205E+09   3.116955E+01   1.649532E-01
  1.249568E+09   2.463115E+01   1.254778E-01
  1.291929E+09   1.973813E+01   9.827292E-02
  1.334287E+09   1.612734E+01   8.440735E-02
  1.379898E+09   1.332196E+01   7.895298E-02
  1.428764E+09   1.121800E+01   7.598868E-02
  1.477625E+09   9.754670E+00   7.214760E-02
  1.526480E+09   8.708585E+00   6.715836E-02
  1.578587E+09   7.874409E+00   6.120154E-02
  1.633944E+09   7.167187E+00   5.474443E-02
  1.692550E+09   6.519085E+00   4.889167E-02
  1.751147E+09   5.918436E+00   4.555709E-02
  1.809737E+09   5.342011E+00   4.472197E-02
  1.871571E+09   4.755847E+00   4.467802E-02
  1.936649E+09   4.170661E+00   4.413627E-02
  2.001716E+09   3.629072E+00   4.309759E-02
  2.070023E+09   3.117446E+00   4.141860E-02
  2.141568E+09   2.649882E+00   3.853590E-02
  2.213098E+09   2.251414E+00   3.544277E-02
  2.287862E+09   1.900993E+00   3.454125E-02
  2.365858E+09   1.594155E+00   3.629320E-02
  2.447081E+09   1.322352E+00   3.728084E-02
  2.531530E+09   1.076489E+00   3.450114E-02
  2.619200E+09   8.505291E-01   2.890609E-02
  2.710087E+09   6.436101E-01   2.642761E-02
  2.800942E+09   4.654598E-01   3.160118E-02
  2.900629E+09   3.057409E-01   4.065533E-02
