# Supplementary material for: Nanoparticle size distribution quantification: results of a small-angle X-ray scattering inter-laboratory comparison
Source: J Appl Crystallogr. 2017 Aug 18;50(Pt 5):1280–8. doi: 10.1107/S160057671701010X (PMC5627679; doi:10.1107/S160057671701010X)
Supplement: Supplementary file 1 [file j-50-01280-sup1.zip › QPrecision/data/exDtimes0p985 2016-11-10_11-56-40/exDtimes0p985 2016-11-10_11-56-40_hist-radius-True-1.12162(nm)-29.0214(nm)-50-log-vol.dat]

xMean xWidth yMean yStd Obs cdfMean cdfStd
  1.159322E-09   7.540493E-11   3.245999E-06   4.800502E-06   3.096951E-05   1.266667E-03   1.872610E-03
  1.237262E-09   8.047430E-11   2.562340E-06   4.600254E-06   2.834830E-05   2.266667E-03   2.489087E-03
  1.320441E-09   8.588448E-11   1.707428E-06   3.818451E-06   2.628609E-05   2.933333E-03   2.636496E-03
  1.409213E-09   9.165837E-11   1.195584E-06   3.421034E-06   2.471593E-05   3.400000E-03   2.827641E-03
  1.503952E-09   9.782043E-11   9.385380E-07   2.929498E-06   2.419328E-05   3.766667E-03   2.814842E-03
  1.605061E-09   1.043968E-10   1.622573E-06   3.350198E-06   2.283606E-05   4.400000E-03   3.122677E-03
  1.712967E-09   1.114152E-10   3.156933E-06   5.484377E-06   2.159689E-05   5.633333E-03   3.186604E-03
  1.828127E-09   1.189055E-10   6.653580E-06   6.990955E-06   2.090988E-05   8.233333E-03   3.478665E-03
  1.951030E-09   1.268993E-10   1.091742E-05   9.500197E-06   2.146343E-05   1.250000E-02   3.693087E-03
  2.082195E-09   1.354306E-10   2.712754E-05   1.413455E-05   2.310431E-05   2.310000E-02   4.696453E-03
  2.222178E-09   1.445354E-10   5.520368E-05   1.762643E-05   2.491973E-05   4.466667E-02   6.146363E-03
  2.371572E-09   1.542523E-10   1.093088E-04   2.418247E-05   2.788891E-05   8.736667E-02   7.920368E-03
  2.531009E-09   1.646225E-10   1.937806E-04   2.998537E-05   3.307754E-05   1.630667E-01   8.228406E-03
  2.701165E-09   1.756898E-10   2.402786E-04   3.731077E-05   3.683633E-05   2.569333E-01   1.179152E-02
  2.882761E-09   1.875012E-10   2.647526E-04   3.617429E-05   3.652345E-05   3.603667E-01   9.659710E-03
  3.076565E-09   2.001067E-10   2.918852E-04   3.672406E-05   3.714095E-05   4.744000E-01   9.224123E-03
  3.283398E-09   2.135596E-10   3.312277E-04   3.837951E-05   3.509695E-05   6.038000E-01   9.955680E-03
  3.504136E-09   2.279169E-10   3.361139E-04   3.964729E-05   3.152750E-05   7.351000E-01   1.019210E-02
  3.739714E-09   2.432394E-10   2.583581E-04   3.742430E-05   2.774655E-05   8.360333E-01   8.119866E-03
  3.991130E-09   2.595920E-10   1.701392E-04   2.814873E-05   2.503266E-05   9.025000E-01   6.521333E-03
  4.259448E-09   2.770440E-10   1.081869E-04   2.205994E-05   2.255153E-05   9.447667E-01   6.186994E-03
  4.545804E-09   2.956693E-10   6.476440E-05   1.973213E-05   1.965690E-05   9.700667E-01   4.921156E-03
  4.851412E-09   3.155468E-10   3.259442E-05   1.388810E-05   1.661923E-05   9.828000E-01   3.357248E-03
  5.177566E-09   3.367605E-10   1.510116E-05   9.176095E-06   1.405495E-05   9.887000E-01   2.863370E-03
  5.525647E-09   3.594005E-10   1.066410E-05   8.303786E-06   1.192084E-05   9.928667E-01   2.582849E-03
  5.897128E-09   3.835624E-10   7.848727E-06   6.999522E-06   1.007625E-05   9.959333E-01   2.384207E-03
  6.293584E-09   4.093488E-10   6.143266E-06   6.280118E-06   8.615531E-06   9.983333E-01   1.972027E-03
  6.716692E-09   4.368687E-10   2.133815E-06   4.413825E-06   7.465350E-06   9.991667E-01   1.443376E-03
  7.168246E-09   4.662388E-10   1.365174E-06   3.128011E-06   6.467038E-06   9.997000E-01   9.539392E-04
  7.650157E-09   4.975834E-10   3.418149E-07   1.674546E-06   5.624441E-06   9.998333E-01   7.264832E-04
  8.164467E-09   5.310352E-10   2.561018E-07   1.456258E-06   4.959721E-06   9.999333E-01   4.666667E-04
  8.713352E-09   5.667360E-10   8.547964E-08   8.505117E-07   4.241749E-06   9.999667E-01   3.316625E-04
  9.299139E-09   6.048368E-10   8.524118E-08   8.481390E-07   3.462067E-06   1.000000E+00   0.000000E+00
  9.924307E-09   6.454992E-10   0.000000E+00   0.000000E+00   0.000000E+00   1.000000E+00   0.000000E+00
  1.059150E-08   6.888952E-10   0.000000E+00   0.000000E+00   0.000000E+00   1.000000E+00   0.000000E+00
  1.130356E-08   7.352086E-10   0.000000E+00   0.000000E+00   0.000000E+00   1.000000E+00   0.000000E+00
  1.206348E-08   7.846357E-10   0.000000E+00   0.000000E+00   0.000000E+00   1.000000E+00   0.000000E+00
  1.287449E-08   8.373856E-10   0.000000E+00   0.000000E+00   0.000000E+00   1.000000E+00   0.000000E+00
  1.374002E-08   8.936819E-10   0.000000E+00   0.000000E+00   0.000000E+00   1.000000E+00   0.000000E+00
  1.466374E-08   9.537629E-10   0.000000E+00   0.000000E+00   0.000000E+00   1.000000E+00   0.000000E+00
  1.564957E-08   1.017883E-09   0.000000E+00   0.000000E+00   0.000000E+00   1.000000E+00   0.000000E+00
  1.670167E-08   1.086314E-09   0.000000E+00   0.000000E+00   0.000000E+00   1.000000E+00   0.000000E+00
  1.782450E-08   1.159345E-09   0.000000E+00   0.000000E+00   0.000000E+00   1.000000E+00   0.000000E+00
  1.902281E-08   1.237286E-09   0.000000E+00   0.000000E+00   0.000000E+00   1.000000E+00   0.000000E+00
  2.030169E-08   1.320467E-09   0.000000E+00   0.000000E+00   0.000000E+00   1.000000E+00   0.000000E+00
  2.166654E-08   1.409241E-09   0.000000E+00   0.000000E+00   0.000000E+00   1.000000E+00   0.000000E+00
  2.312315E-08   1.503982E-09   0.000000E+00   0.000000E+00   0.000000E+00   1.000000E+00   0.000000E+00
  2.467769E-08   1.605092E-09   0.000000E+00   0.000000E+00   0.000000E+00   1.000000E+00   0.000000E+00
  2.633674E-08   1.713000E-09   0.000000E+00   0.000000E+00   0.000000E+00   1.000000E+00   0.000000E+00
  2.810732E-08   1.828163E-09   0.000000E+00   0.000000E+00   0.000000E+00   1.000000E+00   0.000000E+00
