# Supplementary material for: Nanoparticle size distribution quantification: results of a small-angle X-ray scattering inter-laboratory comparison
Source: J Appl Crystallogr. 2017 Aug 18;50(Pt 5):1280–8. doi: 10.1107/S160057671701010X (PMC5627679; doi:10.1107/S160057671701010X)
Supplement: Supplementary file 1 [file j-50-01280-sup1.zip › QPrecision/data/exDtimes0p985 2016-11-10_11-56-40/exDtimes0p985 2016-11-10_11-56-40_stats_radius.dat]

lower upper weighting totalValue totalValueStd mean meanStd variance varianceStd skew skewStd kurtosis kurtosisStd
  1.121620E-09   2.902140E-08 vol   2.559747E-03   4.083155E-06   3.266971E-09   3.813201E-12   4.818139E-19   1.420846E-20   9.050586E-01   2.111922E-01   5.699482E+00   1.840975E+00
