# Supplementary material for: Nanoparticle size distribution quantification: results of a small-angle X-ray scattering inter-laboratory comparison
Source: J Appl Crystallogr. 2017 Aug 18;50(Pt 5):1280–8. doi: 10.1107/S160057671701010X (PMC5627679; doi:10.1107/S160057671701010X)
Supplement: Supplementary file 1 [file j-50-01280-sup1.zip › QPrecision/data/exDtimes0p985.csv]

0.10172647800000001	1581.483	36.44853
0.10825076925	1531.629	34.63383
0.11477515875000001	1650.165	37.33294
0.12129954825000004	1626.902	36.1175
0.12782393775	1562.243	35.27408
0.134348229	1735.97	38.14942
0.14087261850000002	1553.536	36.68265
0.14739690975	1692.0020000000004	38.93124
0.15392129925	1623.793	37.20769
0.16044559049999998	1682.5079999999996	38.77904
0.16696988175	1536.204	34.55865
0.173494173	1573.6329999999996	36.06424000000001
0.18001846425	1533.7420000000004	35.01358
0.1865427555	1497.51	34.732859999999995
0.19306704675000003	1589.902	36.37393
0.202853385375	1472.8345000000004	24.052579199848818
0.212639724	1469.402	34.51071
0.219163917	1439.332	34.19789
0.22568811	1403.645	32.96845
0.232212303	1501.5510000000004	34.883140000000004
0.23873649600000002	1469.9260000000004	33.05832
0.24852273637500003	1462.3540000000007	36.293000000000006
0.25830897675000003	1471.753	33.41339
0.2648330715	1387.054	31.06094
0.274619213625	1367.2089999999998	76.577
0.28440535575	1369.93	31.47813
0.29419139962499996	1306.3565	37.10350000000005
0.30397744349999994	1280.81	30.19949
0.31376343824999997	1257.9289999999999	20.863779325819664
0.326811333	1268.6105	64.92650000000003
0.33659722950000004	1173.017	27.74226
0.34638307687500003	1181.212	19.422762034628338
0.359430775125	1149.9875	49.23749999999996
0.37247842425000005	1167.3265	19.406020630506013
0.385525926	1108.4975	37.57449999999994
0.39857337862500003	1075.118	17.899902461350173
0.41162073300000007	1054.692	22.966000000000008
0.424667989125	988.51085	56.56215000000003
0.437715147	960.9942	15.971170200656088
0.4540239265	946.2780666666665	13.078273460253332
0.47033257500000003	870.0074999999998	15.170736144696471
0.48664099425	857.7535333333334	27.224787824844075
0.5029492661249999	833.20515	46.13995
0.5192573414999999	790.8758333333334	20.047145532995746
0.5388267765	745.1292	10.753660882229834
0.55839591675	700.9175333333334	20.10320752784934
0.5779647622499999	654.5744	9.620067657908304
0.5975332802500001	615.6713333333333	12.171633109315172
0.61710147075	586.9938	8.860770920798409
0.6366693665000001	557.6149666666666	17.708110047219716
0.6594981142499999	492.17009999999993	15.192544588931328
0.6823263707500001	442.2494333333333	8.08406691798408
0.7051541278125	414.71225	8.932247649341493
0.7312424011875001	366.418725	6.554220062724856
0.75406904475	335.7369333333333	5.8177800550292185
0.7768951479375	308.955775	14.597985688065274
0.8062421134500002	272.84642	7.253989838936912
0.8355881259375	242.907275	8.041582201426019
0.8616726166875	211.6368	3.7220485052220815
0.89101669365	182.43424	5.941200792146316
0.92361993435	154.27118000000004	5.0621704219040256
0.9562218192	128.32258000000002	3.7509658264772296
0.9888223088999998	109.16298	3.354301561040689
1.0214213445000002	90.51465999999999	3.0421480435458763
1.0540187295	73.48070200000001	3.6517022483485686
1.08987398625	61.89504166666666	3.2115876612743186
1.12898682	51.28036333333333	2.126415689328981
1.16809703375	39.590081666666656	2.190208625224876
1.2072047912500004	31.14739166666667	1.2239516345275978
1.2495684835714287	24.040070000000004	0.7599281335843406
1.29192936875	20.143441666666664	0.7578533862985051
1.3342865110714284	15.213381428571427	0.5718944330816267
1.3798983717857143	13.787437142857142	0.5432546392317101
1.4287636584375	11.554065	0.8027172011367076
1.4776245589285715	9.980825428571428	0.4722636529244344
1.5264801609375	9.01272825	0.4863479042972351
1.5785871712500001	8.02185025	0.4160098009474836
1.6339442233333334	6.619298555555557	0.3616590348209384
1.6925501300000003	6.342115555555555	0.35280072026831066
1.7511474125000002	5.474142555555557	0.34015146808385816
1.8097367258333337	5.4605526666666675	0.3508837092936713
1.8715712257500001	4.9529555	0.3356124334198774
1.9366491765	3.8794382000000005	0.2976596551401817
2.0017158285	3.6078417	0.32375980015163786
2.0700230870454552	3.1771810909090914	0.2970978193976738
2.141568379772728	2.443482	0.2753517235296709
2.213098131136363	2.1258186363636358	0.2722527394856411
2.287862190625	1.6382414166666666	0.23980540950484555
2.3658577893750006	1.5017799333333333	0.2347622111303299
2.447081385576923	1.4625442384615386	0.2480951343437698
2.5315301325000004	1.5072772923076925	0.277171010553083
2.6191998005357138	1.0209904857142855	0.2647710135733972
2.7100869455357146	0.5807836985714285	0.22320752774201186
2.8009422294642854	0.911637565714286	0.306444347492185
2.9006291825	0.5439910206666667	0.2599327534442896
