# Supplementary material for: Nanoparticle size distribution quantification: results of a small-angle X-ray scattering inter-laboratory comparison
Source: J Appl Crystallogr. 2017 Aug 18;50(Pt 5):1280–8. doi: 10.1107/S160057671701010X (PMC5627679; doi:10.1107/S160057671701010X)
Supplement: Supplementary file 1 [file j-50-01280-sup1.zip › QPrecision/data/exDtimes1p015 2016-11-10_11-42-34/exDtimes1p015 2016-11-10_11-42-34_fit.dat]

fitX0 fitMeasValMean fitMeasValStd
  1.288195E+08   1.647409E+03   2.782952E+00
  1.354601E+08   1.639474E+03   2.683076E+00
  1.421007E+08   1.631185E+03   2.580911E+00
  1.487412E+08   1.622546E+03   2.476835E+00
  1.553818E+08   1.613565E+03   2.371234E+00
  1.620223E+08   1.604248E+03   2.264519E+00
  1.686629E+08   1.594602E+03   2.157111E+00
  1.753034E+08   1.584634E+03   2.049456E+00
  1.819439E+08   1.574351E+03   1.942017E+00
  1.885844E+08   1.563760E+03   1.835285E+00
  1.952249E+08   1.552869E+03   1.729783E+00
  2.018654E+08   1.541685E+03   1.626068E+00
  2.085059E+08   1.530218E+03   1.524743E+00
  2.184666E+08   1.512500E+03   1.378692E+00
  2.284272E+08   1.494188E+03   1.242002E+00
  2.350676E+08   1.481664E+03   1.157481E+00
  2.417080E+08   1.468897E+03   1.079349E+00
  2.483484E+08   1.455895E+03   1.008630E+00
  2.549888E+08   1.442667E+03   9.463828E-01
  2.649494E+08   1.422421E+03   8.711115E-01
  2.749099E+08   1.401716E+03   8.199215E-01
  2.815502E+08   1.387672E+03   7.997712E-01
  2.915107E+08   1.366269E+03   7.897542E-01
  3.014711E+08   1.344488E+03   8.010703E-01
  3.114314E+08   1.322358E+03   8.289256E-01
  3.213918E+08   1.299911E+03   8.680267E-01
  3.313521E+08   1.277175E+03   9.135370E-01
  3.446324E+08   1.246466E+03   9.775132E-01
  3.545926E+08   1.223176E+03   1.024266E+00
  3.645528E+08   1.199697E+03   1.067734E+00
  3.778328E+08   1.168148E+03   1.118307E+00
  3.911129E+08   1.136384E+03   1.158677E+00
  4.043928E+08   1.104469E+03   1.187838E+00
  4.176727E+08   1.072469E+03   1.205499E+00
  4.309524E+08   1.040445E+03   1.211883E+00
  4.442320E+08   1.008458E+03   1.207598E+00
  4.575116E+08   9.765650E+02   1.193537E+00
  4.741109E+08   9.369170E+02   1.163913E+00
  4.907100E+08   8.976064E+02   1.123233E+00
  5.073089E+08   8.587299E+02   1.074197E+00
  5.239076E+08   8.203774E+02   1.019581E+00
  5.405062E+08   7.826320E+02   9.621110E-01
  5.604242E+08   7.382459E+02   8.929285E-01
  5.803419E+08   6.949624E+02   8.270202E-01
  6.002593E+08   6.528862E+02   7.671561E-01
  6.201764E+08   6.121079E+02   7.148851E-01
  6.400931E+08   5.727046E+02   6.704554E-01
  6.600095E+08   5.347402E+02   6.329721E-01
  6.832449E+08   4.923351E+02   5.957952E-01
  7.064798E+08   4.520190E+02   5.628062E-01
  7.297141E+08   4.138321E+02   5.314715E-01
  7.562671E+08   3.728234E+02   4.958281E-01
  7.795003E+08   3.392475E+02   4.645292E-01
  8.027330E+08   3.078097E+02   4.339442E-01
  8.326027E+08   2.704834E+02   3.978931E-01
  8.624714E+08   2.365510E+02   3.681833E-01
  8.890205E+08   2.091411E+02   3.482681E-01
  9.188872E+08   1.812711E+02   3.323537E-01
  9.520712E+08   1.537969E+02   3.193126E-01
  9.852538E+08   1.297631E+02   3.064464E-01
  1.018435E+09   1.089100E+02   2.899406E-01
  1.051615E+09   9.096835E+01   2.680189E-01
  1.084793E+09   7.566490E+01   2.408717E-01
  1.121286E+09   6.155368E+01   2.069186E-01
  1.161096E+09   4.900980E+01   1.686620E-01
  1.200903E+09   3.901430E+01   1.334677E-01
  1.240707E+09   3.115757E+01   1.050715E-01
  1.283825E+09   2.462640E+01   8.422459E-02
  1.326941E+09   1.974263E+01   7.271680E-02
  1.370052E+09   1.613965E+01   6.691252E-02
  1.416477E+09   1.333848E+01   6.320256E-02
  1.466212E+09   1.123297E+01   6.001634E-02
  1.515944E+09   9.762404E+00   5.685206E-02
  1.565669E+09   8.705425E+00   5.303095E-02
  1.618704E+09   7.858546E+00   4.756332E-02
  1.675048E+09   7.139681E+00   4.039882E-02
  1.734697E+09   6.483417E+00   3.323267E-02
  1.794338E+09   5.878966E+00   2.919402E-02
  1.853971E+09   5.301453E+00   2.873378E-02
  1.916907E+09   4.714613E+00   2.963378E-02
  1.983144E+09   4.127268E+00   2.998807E-02
  2.049370E+09   3.581971E+00   2.949188E-02
  2.118894E+09   3.067076E+00   2.819408E-02
  2.191713E+09   2.600832E+00   2.559741E-02
  2.264517E+09   2.212215E+00   2.221204E-02
  2.340613E+09   1.882394E+00   2.082278E-02
  2.419998E+09   1.605189E+00   2.375902E-02
  2.502668E+09   1.365505E+00   2.759125E-02
  2.588621E+09   1.144457E+00   2.806254E-02
  2.677852E+09   9.267012E-01   2.428372E-02
  2.770358E+09   7.067589E-01   1.954430E-02
  2.862832E+09   4.983613E-01   2.049311E-02
  2.964294E+09   2.975115E-01   2.743039E-02
