# Supplementary material for: Nanoparticle size distribution quantification: results of a small-angle X-ray scattering inter-laboratory comparison
Source: J Appl Crystallogr. 2017 Aug 18;50(Pt 5):1280–8. doi: 10.1107/S160057671701010X (PMC5627679; doi:10.1107/S160057671701010X)
Supplement: Supplementary file 1 [file j-50-01280-sup1.zip › QPrecision/data/exDtimes1p015 2016-11-10_11-42-34/exDtimes1p015 2016-11-10_11-42-34_hist-radius-True-1.09737(nm)-27.1909(nm)-50-log-vol.dat]

xMean xWidth yMean yStd Obs cdfMean cdfStd
  1.133751E-09   7.276102E-11   8.457221E-07   2.689226E-06   3.288950E-05   3.000000E-04   9.539392E-04
  1.208924E-09   7.758543E-11   3.760044E-07   1.842038E-06   3.015476E-05   4.333333E-04   1.121011E-03
  1.289081E-09   8.272973E-11   0.000000E+00   0.000000E+00   0.000000E+00   4.333333E-04   1.121011E-03
  1.374554E-09   8.821512E-11   3.755039E-07   1.839586E-06   2.636826E-05   5.666667E-04   1.252109E-03
  1.465693E-09   9.406421E-11   0.000000E+00   0.000000E+00   0.000000E+00   5.666667E-04   1.252109E-03
  1.562876E-09   1.003011E-10   2.814847E-07   1.600591E-06   2.452982E-05   6.666667E-04   1.333333E-03
  1.666502E-09   1.069516E-10   8.447650E-07   2.686182E-06   2.332368E-05   9.666667E-04   1.512540E-03
  1.777000E-09   1.140430E-10   1.971146E-06   4.259377E-06   2.264590E-05   1.666667E-03   2.027588E-03
  1.894824E-09   1.216046E-10   6.850377E-06   6.748135E-06   2.318238E-05   4.100000E-03   2.861818E-03
  2.020460E-09   1.296676E-10   2.195714E-05   1.386832E-05   2.488454E-05   1.190000E-02   4.223085E-03
  2.154426E-09   1.382652E-10   5.207935E-05   1.716168E-05   2.691998E-05   3.040000E-02   5.930711E-03
  2.297275E-09   1.474329E-10   1.306286E-04   2.920449E-05   2.966235E-05   7.680000E-02   8.510386E-03
  2.449596E-09   1.572084E-10   2.265370E-04   3.743289E-05   3.472984E-05   1.572667E-01   1.050270E-02
  2.612016E-09   1.676321E-10   2.659387E-04   4.403926E-05   4.028622E-05   2.517333E-01   9.916092E-03
  2.785205E-09   1.787469E-10   2.577822E-04   3.907913E-05   4.009098E-05   3.433000E-01   9.339224E-03
  2.969878E-09   1.905987E-10   2.775725E-04   4.139884E-05   4.096124E-05   4.419000E-01   9.478103E-03
  3.166796E-09   2.032363E-10   3.743314E-04   4.144519E-05   3.913135E-05   5.748667E-01   1.025692E-02
  3.376770E-09   2.167119E-10   4.084964E-04   4.264034E-05   3.522421E-05   7.199667E-01   9.927459E-03
  3.600666E-09   2.310810E-10   3.065738E-04   4.099334E-05   3.133671E-05   8.288667E-01   8.984184E-03
  3.839408E-09   2.464028E-10   1.784845E-04   3.458306E-05   2.826141E-05   8.922667E-01   6.461510E-03
  4.093980E-09   2.627405E-10   1.249002E-04   2.704879E-05   2.554614E-05   9.366333E-01   6.454886E-03
  4.365431E-09   2.801615E-10   9.468752E-05   2.341885E-05   2.170160E-05   9.702667E-01   4.312256E-03
  4.654880E-09   2.987375E-10   4.185108E-05   1.515209E-05   1.900790E-05   9.851333E-01   2.921948E-03
  4.963522E-09   3.185453E-10   1.313769E-05   9.194486E-06   1.616620E-05   9.898000E-01   2.530700E-03
  5.292628E-09   3.396664E-10   7.693904E-06   6.942779E-06   1.374093E-05   9.925333E-01   2.061283E-03
  5.643555E-09   3.621880E-10   7.695661E-06   7.783310E-06   1.176374E-05   9.952667E-01   1.836664E-03
  6.017750E-09   3.862028E-10   8.728583E-06   6.930288E-06   1.009991E-05   9.983667E-01   1.731730E-03
  6.416757E-09   4.118100E-10   3.565602E-06   4.743681E-06   8.732117E-06   9.996333E-01   1.042966E-03
  6.842219E-09   4.391150E-10   7.502737E-07   2.544302E-06   7.550060E-06   9.999000E-01   5.686241E-04
  7.295892E-09   4.682305E-10   1.875676E-07   1.312973E-06   6.418580E-06   9.999667E-01   3.316625E-04
  7.779645E-09   4.992765E-10   9.375562E-08   9.328566E-07   5.748768E-06   1.000000E+00   0.000000E+00
  8.295474E-09   5.323809E-10   0.000000E+00   0.000000E+00   0.000000E+00   1.000000E+00   0.000000E+00
  8.845505E-09   5.676804E-10   0.000000E+00   0.000000E+00   0.000000E+00   1.000000E+00   0.000000E+00
  9.432005E-09   6.053204E-10   0.000000E+00   0.000000E+00   0.000000E+00   1.000000E+00   0.000000E+00
  1.005739E-08   6.454561E-10   0.000000E+00   0.000000E+00   0.000000E+00   1.000000E+00   0.000000E+00
  1.072425E-08   6.882530E-10   0.000000E+00   0.000000E+00   0.000000E+00   1.000000E+00   0.000000E+00
  1.143532E-08   7.338876E-10   0.000000E+00   0.000000E+00   0.000000E+00   1.000000E+00   0.000000E+00
  1.219354E-08   7.825480E-10   0.000000E+00   0.000000E+00   0.000000E+00   1.000000E+00   0.000000E+00
  1.300203E-08   8.344347E-10   0.000000E+00   0.000000E+00   0.000000E+00   1.000000E+00   0.000000E+00
  1.386413E-08   8.897618E-10   0.000000E+00   0.000000E+00   0.000000E+00   1.000000E+00   0.000000E+00
  1.478339E-08   9.487574E-10   0.000000E+00   0.000000E+00   0.000000E+00   1.000000E+00   0.000000E+00
  1.576360E-08   1.011665E-09   0.000000E+00   0.000000E+00   0.000000E+00   1.000000E+00   0.000000E+00
  1.680880E-08   1.078743E-09   0.000000E+00   0.000000E+00   0.000000E+00   1.000000E+00   0.000000E+00
  1.792331E-08   1.150269E-09   0.000000E+00   0.000000E+00   0.000000E+00   1.000000E+00   0.000000E+00
  1.911171E-08   1.226537E-09   0.000000E+00   0.000000E+00   0.000000E+00   1.000000E+00   0.000000E+00
  2.037891E-08   1.307863E-09   0.000000E+00   0.000000E+00   0.000000E+00   1.000000E+00   0.000000E+00
  2.173013E-08   1.394581E-09   0.000000E+00   0.000000E+00   0.000000E+00   1.000000E+00   0.000000E+00
  2.317095E-08   1.487048E-09   0.000000E+00   0.000000E+00   0.000000E+00   1.000000E+00   0.000000E+00
  2.470729E-08   1.585647E-09   0.000000E+00   0.000000E+00   0.000000E+00   1.000000E+00   0.000000E+00
  2.634551E-08   1.690783E-09   0.000000E+00   0.000000E+00   0.000000E+00   1.000000E+00   0.000000E+00
