# Supplementary material for: Nanoparticle size distribution quantification: results of a small-angle X-ray scattering inter-laboratory comparison
Source: J Appl Crystallogr. 2017 Aug 18;50(Pt 5):1280–8. doi: 10.1107/S160057671701010X (PMC5627679; doi:10.1107/S160057671701010X)
Supplement: Supplementary file 1 [file j-50-01280-sup1.zip › QPrecision/data/exDtimes1p015 2016-11-10_11-42-34/exDtimes1p015 2016-11-10_11-42-34_stats_radius.dat]

lower upper weighting totalValue totalValueStd mean meanStd variance varianceStd skew skewStd kurtosis kurtosisStd
  1.097370E-09   2.719090E-08 vol   2.815218E-03   2.470851E-06   3.185566E-09   1.990282E-12   4.184290E-19   6.446276E-21   9.078248E-01   1.098196E-01   5.119107E+00   7.863193E-01
