# Supplementary material for: Nanoparticle size distribution quantification: results of a small-angle X-ray scattering inter-laboratory comparison
Source: J Appl Crystallogr. 2017 Aug 18;50(Pt 5):1280–8. doi: 10.1107/S160057671701010X (PMC5627679; doi:10.1107/S160057671701010X)
Supplement: Supplementary file 1 [file j-50-01280-sup1.zip › QPrecision/data/GlassyCarbonN1.csv]

6.391000E-02 4.052436E+01 1.653930E+00
6.705000E-02 4.014209E+01 1.442980E+00
7.034000E-02 3.989442E+01 1.270360E+00
7.379000E-02 3.939215E+01 1.129820E+00
7.741000E-02 3.904017E+01 1.015010E+00
8.121000E-02 3.876199E+01 9.345300E-01
8.519000E-02 3.841167E+01 8.886600E-01
8.937000E-02 3.795034E+01 8.490600E-01
9.374000E-02 3.801980E+01 7.917800E-01
9.833000E-02 3.784768E+01 7.303600E-01
1.031500E-01 3.763934E+01 6.908300E-01
1.081900E-01 3.735263E+01 6.825200E-01
1.134900E-01 3.701200E+01 7.078400E-01
1.190400E-01 3.669822E+01 7.570400E-01
1.248600E-01 3.680303E+01 7.879200E-01
1.309600E-01 3.612517E+01 7.606200E-01
1.373600E-01 3.607102E+01 6.948400E-01
1.440700E-01 3.606058E+01 6.483500E-01
1.511100E-01 3.599310E+01 6.429800E-01
1.585000E-01 3.581012E+01 6.532300E-01
1.662300E-01 3.549957E+01 6.575200E-01
1.743500E-01 3.548759E+01 6.609600E-01
1.828600E-01 3.531662E+01 6.719400E-01
1.917900E-01 3.484276E+01 6.839400E-01
2.011500E-01 3.478193E+01 6.837400E-01
2.109600E-01 3.439087E+01 6.683400E-01
2.212500E-01 3.427805E+01 6.530700E-01
2.320500E-01 3.401878E+01 6.591000E-01
2.433700E-01 3.364497E+01 6.850700E-01
2.552300E-01 3.356874E+01 7.032200E-01
2.676800E-01 3.312365E+01 6.942400E-01
2.807300E-01 3.297650E+01 6.679000E-01
2.944200E-01 3.301894E+01 6.429800E-01
3.087700E-01 3.275596E+01 6.274400E-01
3.238200E-01 3.240427E+01 6.199500E-01
3.396000E-01 3.226047E+01 6.170200E-01
3.561500E-01 3.197930E+01 6.196800E-01
3.735000E-01 3.167866E+01 6.324200E-01
3.917000E-01 3.156043E+01 6.499100E-01
4.107800E-01 3.116998E+01 6.556200E-01
4.308000E-01 3.116256E+01 6.438800E-01
4.517800E-01 3.103316E+01 6.293500E-01
4.737900E-01 3.078496E+01 6.273700E-01
4.968600E-01 3.067578E+01 6.375900E-01
5.210600E-01 3.052373E+01 6.482100E-01
5.279600E-01 3.025607E+01 8.523100E-01
5.464400E-01 3.048072E+01 6.521000E-01
5.466500E-01 3.008428E+01 8.474600E-01
5.660100E-01 2.999229E+01 8.446900E-01
5.730500E-01 3.039817E+01 6.548900E-01
5.860600E-01 3.012279E+01 8.488700E-01
6.009500E-01 3.018639E+01 6.590600E-01
6.068200E-01 3.002175E+01 8.461100E-01
6.283100E-01 2.996565E+01 8.447800E-01
6.302100E-01 3.028522E+01 6.560800E-01
6.505600E-01 2.984993E+01 8.407600E-01
6.609000E-01 3.012646E+01 6.477100E-01
6.736000E-01 2.981577E+01 8.399800E-01
6.930800E-01 3.023833E+01 6.507100E-01
6.974500E-01 2.981319E+01 8.398900E-01
7.221500E-01 2.979219E+01 8.389900E-01
7.268200E-01 3.017455E+01 6.735300E-01
7.477300E-01 2.967580E+01 8.358000E-01
7.622100E-01 2.984233E+01 7.091700E-01
7.742100E-01 2.958012E+01 8.329200E-01
7.993100E-01 2.957606E+01 7.466000E-01
8.016300E-01 2.936941E+01 8.273300E-01
8.300200E-01 2.917431E+01 8.217300E-01
8.382200E-01 2.939050E+01 7.733500E-01
8.594100E-01 2.901872E+01 8.175700E-01
8.790300E-01 2.888367E+01 7.769600E-01
8.898500E-01 2.874988E+01 8.098900E-01
9.213600E-01 2.840888E+01 8.003600E-01
9.218200E-01 2.855673E+01 7.537700E-01
9.539900E-01 2.799582E+01 7.887900E-01
9.666800E-01 2.797832E+01 7.146800E-01
9.877800E-01 2.753126E+01 7.755800E-01
1.013740E+00 2.722030E+01 6.828600E-01
1.022760E+00 2.711526E+01 7.639400E-01
1.058980E+00 2.654493E+01 7.479100E-01
1.063080E+00 2.639645E+01 6.740800E-01
1.096490E+00 2.585770E+01 7.284300E-01
1.114820E+00 2.553832E+01 6.748300E-01
1.135320E+00 2.519793E+01 7.099400E-01
1.169070E+00 2.444094E+01 6.618900E-01
1.175530E+00 2.440106E+01 6.876400E-01
1.217160E+00 2.350189E+01 6.623300E-01
1.225970E+00 2.325669E+01 6.354300E-01
1.260260E+00 2.259203E+01 6.366800E-01
1.285630E+00 2.193894E+01 6.106600E-01
1.304900E+00 2.160021E+01 6.085600E-01
1.348200E+00 2.059000E+01 5.931500E-01
1.351110E+00 2.065142E+01 5.820600E-01
1.398960E+00 1.960743E+01 5.526900E-01
1.413810E+00 1.911852E+01 5.762100E-01
1.448500E+00 1.849386E+01 5.211100E-01
1.482610E+00 1.767796E+01 5.533000E-01
1.499800E+00 1.741276E+01 4.906200E-01
1.552920E+00 1.629622E+01 4.591700E-01
1.554750E+00 1.613616E+01 5.237500E-01
1.607920E+00 1.520878E+01 4.286000E-01
1.630410E+00 1.465275E+01 4.880800E-01
1.664860E+00 1.412777E+01 3.981300E-01
1.709740E+00 1.320863E+01 4.476100E-01
1.723820E+00 1.308493E+01 3.687900E-01
1.784870E+00 1.205605E+01 3.397400E-01
1.792930E+00 1.181215E+01 4.071900E-01
1.848080E+00 1.104509E+01 3.112500E-01
1.880170E+00 1.044578E+01 3.707500E-01
1.913530E+00 1.013167E+01 2.856400E-01
1.971650E+00 9.197790E+00 3.380800E-01
1.981300E+00 9.137690E+00 2.575600E-01
2.051470E+00 8.276990E+00 2.333500E-01
2.067590E+00 8.013830E+00 3.070000E-01
2.124120E+00 7.437240E+00 2.096400E-01
2.168180E+00 6.963880E+00 2.764200E-01
2.199350E+00 6.671740E+00 1.880800E-01
2.273670E+00 6.003680E+00 2.458500E-01
2.277240E+00 6.007220E+00 1.693400E-01
2.357890E+00 5.373390E+00 1.515400E-01
2.384290E+00 5.155730E+00 2.032800E-01
2.441390E+00 4.780540E+00 1.348200E-01
2.500290E+00 4.395190E+00 1.226100E-01
2.527860E+00 4.246720E+00 1.197400E-01
2.617380E+00 3.760440E+00 1.060300E-01
2.710080E+00 3.334760E+00 9.404000E-02
2.806050E+00 2.961380E+00 8.349000E-02
2.905430E+00 2.626500E+00 7.404000E-02
3.008330E+00 2.332850E+00 6.578000E-02
3.114870E+00 2.069150E+00 5.832000E-02
3.225180E+00 1.840420E+00 5.186000E-02
3.339400E+00 1.637060E+00 4.615000E-02
3.457670E+00 1.454440E+00 4.100000E-02
3.580120E+00 1.299790E+00 3.665000E-02
3.706910E+00 1.151280E+00 3.246000E-02
3.838190E+00 1.028030E+00 2.897000E-02
3.974120E+00 9.160800E-01 2.581000E-02
4.114870E+00 8.195900E-01 2.309000E-02
4.260590E+00 7.319600E-01 2.063000E-02
4.411480E+00 6.532800E-01 1.841000E-02
4.567720E+00 5.831300E-01 1.643000E-02
4.729480E+00 5.217500E-01 1.470000E-02
4.896980E+00 4.675000E-01 1.317000E-02
5.070410E+00 4.180500E-01 1.178000E-02
5.249980E+00 3.764000E-01 1.060000E-02
5.435910E+00 3.379200E-01 9.510000E-03
5.628420E+00 3.033400E-01 8.540000E-03
5.827750E+00 2.733000E-01 7.700000E-03
6.034140E+00 2.466600E-01 6.940000E-03
6.247840E+00 2.230900E-01 6.280000E-03
6.469110E+00 2.021100E-01 5.690000E-03
6.698210E+00 1.833400E-01 5.160000E-03
