# Supplementary material for: Nanoparticle size distribution quantification: results of a small-angle X-ray scattering inter-laboratory comparison
Source: J Appl Crystallogr. 2017 Aug 18;50(Pt 5):1280–8. doi: 10.1107/S160057671701010X (PMC5627679; doi:10.1107/S160057671701010X)
Supplement: Supplementary file 1 [file j-50-01280-sup1.zip › QPrecision/data/QShiftResultTable.txt]

shift	mean	meanUnc	var	varUnc	sigma	sigmaUnc
0.0	3.214E-09	2.558E-12	4.527E-19	8.440E-21	6.728E-10	9.187E-11
-0.012	3.237768E-09	4.008849E-12	5.039116E-19	1.399766E-20	7.099E-10	1.183E-10
0.012	3.185852E-09	1.860607E-12	4.169566E-19	7.130167E-21	6.457E-10	8.444E-11
-0.035	3.280843E-09	5.406449E-12	6.084631E-19	2.096756E-20	7.800E-10	1.448E-10
0.035	3.132332E-09	1.463117E-12	3.594837E-19	4.970865E-21	5.996E-10	7.050E-11
-0.0925	3.376710E-09	1.334004E-11	8.987652E-19	4.425889E-20	9.480E-10	2.104E-10
0.0925	3.036251E-09	9.185990E-13	6.947057E-19	9.223989E-21	8.335E-10	9.604E-11
