# Supplementary material for: Nanoparticle size distribution quantification: results of a small-angle X-ray scattering inter-laboratory comparison
Source: J Appl Crystallogr. 2017 Aug 18;50(Pt 5):1280–8. doi: 10.1107/S160057671701010X (PMC5627679; doi:10.1107/S160057671701010X)
Supplement: Supplementary file 1 [file j-50-01280-sup1.zip › QPrecision/data/RR02KratkyExample.csv]

0.1035384	1581.483	36.44853
0.1101789	1531.629	34.633829999999996
0.11681949999999999	1650.165	37.33294
0.12346010000000002	1626.902	36.1175
0.1301007	1562.243	35.27408
0.1367412	1735.97	38.14942
0.1433818	1553.536	36.68265
0.1500223	1692.0020000000002	38.93124
0.1566629	1623.793	37.20769
0.1633034	1682.5079999999998	38.77904
0.16994389999999998	1536.204	34.55865
0.1765844	1573.6329999999998	36.064240000000005
0.1832249	1533.7420000000002	35.01358
0.1898654	1497.51	34.732859999999995
0.19650589999999998	1589.902	36.37393
0.20646655	1472.8345000000002	24.052579199848818
0.2164272	1469.402	34.510709999999996
0.2230676	1439.332	34.19789
0.229708	1403.645	32.96845
0.2363484	1501.5510000000002	34.883140000000004
0.2429888	1469.9260000000002	33.05832
0.25294935	1462.3540000000003	36.293000000000006
0.26290990000000003	1471.753	33.41339
0.2695502	1387.0539999999999	31.060940000000002
0.27951064999999997	1367.209	76.577
0.2894711	1369.93	31.47813
0.29943144999999993	1306.3564999999999	37.103500000000054
0.30939179999999994	1280.81	30.19949
0.3193521	1257.929	20.863779325819664
0.3326324	1268.6105	64.92650000000003
0.34259259999999997	1173.017	27.742259999999998
0.35255274999999997	1181.212	19.422762034628338
0.36583285	1149.9875	49.237499999999955
0.3791129	1167.3265	19.406020630506013
0.3923928	1108.4975	37.57449999999994
0.40567264999999997	1075.118	17.899902461350173
0.4189524	1054.692	22.966000000000008
0.43223205000000003	988.5108500000001	56.56215000000003
0.4455116	960.9942000000001	15.971170200656088
0.4621108666666667	946.2780666666666	13.078273460253333
0.47870999999999997	870.0074999999999	15.170736144696473
0.4953089	857.7535333333334	27.224787824844075
0.5119076499999999	833.20515	46.13995
0.5285061999999999	790.8758333333334	20.047145532995742
0.5484242	745.1292	10.753660882229834
0.5683419	700.9175333333334	20.10320752784934
0.5882592999999999	654.5744	9.620067657908303
0.6081763666666667	615.6713333333333	12.171633109315172
0.6280931	586.9938	8.860770920798407
0.6480095333333333	557.6149666666666	17.708110047219716
0.6712448999999999	492.17009999999993	15.192544588931327
0.6944797666666668	442.24943333333334	8.08406691798408
0.717714125	414.71225	8.932247649341491
0.744267075	366.418725	6.5542200627248555
0.7675003	335.73693333333335	5.8177800550292185
0.790732975	308.955775	14.597985688065272
0.8206026600000002	272.84641999999997	7.253989838936912
0.8504713749999999	242.907275	8.041582201426019
0.8770204749999999	211.6368	3.7220485052220824
0.90688722	182.43424	5.941200792146315
0.94007118	154.27118000000002	5.0621704219040256
0.9732537600000001	128.32258	3.7509658264772296
1.0064349199999998	109.16297999999999	3.3543015610406894
1.0396146	90.51466	3.0421480435458763
1.0727926	73.480702	3.6517022483485686
1.1092864999999998	61.895041666666664	3.2115876612743186
1.149096	51.280363333333334	2.126415689328981
1.1889028333333334	39.59008166666666	2.190208625224876
1.2287071666666667	31.147391666666667	1.2239516345275978
1.2718254285714286	24.040070000000004	0.7599281335843406
1.3149408333333332	20.143441666666664	0.757853386298505
1.3580524285714284	15.213381428571429	0.5718944330816267
1.4044767142857142	13.787437142857142	0.5432546392317101
1.454212375	11.554065	0.8027172011367076
1.5039435714285714	9.980825428571427	0.47226365292443434
1.553669375	9.01272825	0.48634790429723507
1.6067045	8.02185025	0.41600980094748363
1.6630475555555555	6.619298555555556	0.36165903482093836
1.7226973333333335	6.342115555555555	0.35280072026831066
1.7823383333333334	5.474142555555556	0.34015146808385816
1.8419712222222222	5.460552666666667	0.35088370929367135
1.9049070999999997	4.9529555	0.3356124334198774
1.9711442000000001	3.8794382	0.29765965514018167
2.0373698	3.6078417000000003	0.32375980015163786
2.1068937272727273	3.1771810909090914	0.2970978193976738
2.1797133636363637	2.443482	0.2753517235296709
2.2525171818181815	2.125818636363636	0.2722527394856411
2.3286129166666663	1.6382414166666666	0.23980540950484555
2.4079977500000003	1.5017799333333333	0.2347622111303299
2.4906680769230767	1.4625442384615386	0.2480951343437698
2.5766210000000003	1.5072772923076925	0.277171010553083
2.665852214285714	1.0209904857142857	0.2647710135733972
2.7583582142857144	0.5807836985714285	0.22320752774201183
2.8508317857142855	0.9116375657142859	0.306444347492185
2.952294333333333	0.5439910206666667	0.25993275344428957
