# Supplementary material for: Nanoparticle size distribution quantification: results of a small-angle X-ray scattering inter-laboratory comparison
Source: J Appl Crystallogr. 2017 Aug 18;50(Pt 5):1280–8. doi: 10.1107/S160057671701010X (PMC5627679; doi:10.1107/S160057671701010X)
Supplement: Supplementary file 1 [file j-50-01280-sup1.zip › QPrecision/data/sphShellR1_3p75_R2_6p2_eta_0p01.csv]

7.0000000E-02 2.3119400E+04 -1.0000000E+00 0.0000000E+00
7.0326056E-02 2.3109700E+04 -1.0000000E+00 0.0000000E+00
7.0653632E-02 2.3100000E+04 -1.0000000E+00 0.0000000E+00
7.0982733E-02 2.3090100E+04 -1.0000000E+00 0.0000000E+00
7.1313367E-02 2.3080200E+04 -1.0000000E+00 0.0000000E+00
7.1645541E-02 2.3070200E+04 -1.0000000E+00 0.0000000E+00
7.1979262E-02 2.3060000E+04 -1.0000000E+00 0.0000000E+00
7.2314538E-02 2.3049800E+04 -1.0000000E+00 0.0000000E+00
7.2651375E-02 2.3039500E+04 -1.0000000E+00 0.0000000E+00
7.2989781E-02 2.3029200E+04 -1.0000000E+00 0.0000000E+00
7.3329764E-02 2.3018700E+04 -1.0000000E+00 0.0000000E+00
7.3671330E-02 2.3008100E+04 -1.0000000E+00 0.0000000E+00
7.4014488E-02 2.2997400E+04 -1.0000000E+00 0.0000000E+00
7.4359243E-02 2.2986600E+04 -1.0000000E+00 0.0000000E+00
7.4705605E-02 2.2975800E+04 -1.0000000E+00 0.0000000E+00
7.5053580E-02 2.2964800E+04 -1.0000000E+00 0.0000000E+00
7.5403176E-02 2.2953800E+04 -1.0000000E+00 0.0000000E+00
7.5754400E-02 2.2942600E+04 -1.0000000E+00 0.0000000E+00
7.6107260E-02 2.2931300E+04 -1.0000000E+00 0.0000000E+00
7.6461764E-02 2.2920000E+04 -1.0000000E+00 0.0000000E+00
7.6817919E-02 2.2908500E+04 -1.0000000E+00 0.0000000E+00
7.7175733E-02 2.2897000E+04 -1.0000000E+00 0.0000000E+00
7.7535213E-02 2.2885300E+04 -1.0000000E+00 0.0000000E+00
7.7896368E-02 2.2873500E+04 -1.0000000E+00 0.0000000E+00
7.8259206E-02 2.2861600E+04 -1.0000000E+00 0.0000000E+00
7.8623733E-02 2.2849700E+04 -1.0000000E+00 0.0000000E+00
7.8989958E-02 2.2837600E+04 -1.0000000E+00 0.0000000E+00
7.9357890E-02 2.2825400E+04 -1.0000000E+00 0.0000000E+00
7.9727535E-02 2.2813100E+04 -1.0000000E+00 0.0000000E+00
8.0098901E-02 2.2800700E+04 -1.0000000E+00 0.0000000E+00
8.0471998E-02 2.2788100E+04 -1.0000000E+00 0.0000000E+00
8.0846833E-02 2.2775500E+04 -1.0000000E+00 0.0000000E+00
8.1223413E-02 2.2762800E+04 -1.0000000E+00 0.0000000E+00
8.1601747E-02 2.2749900E+04 -1.0000000E+00 0.0000000E+00
8.1981844E-02 2.2736900E+04 -1.0000000E+00 0.0000000E+00
8.2363712E-02 2.2723800E+04 -1.0000000E+00 0.0000000E+00
8.2747357E-02 2.2710600E+04 -1.0000000E+00 0.0000000E+00
8.3132790E-02 2.2697300E+04 -1.0000000E+00 0.0000000E+00
8.3520019E-02 2.2683900E+04 -1.0000000E+00 0.0000000E+00
8.3909051E-02 2.2670300E+04 -1.0000000E+00 0.0000000E+00
8.4299895E-02 2.2656600E+04 -1.0000000E+00 0.0000000E+00
8.4692559E-02 2.2642800E+04 -1.0000000E+00 0.0000000E+00
8.5087053E-02 2.2628900E+04 -1.0000000E+00 0.0000000E+00
8.5483384E-02 2.2614900E+04 -1.0000000E+00 0.0000000E+00
8.5881561E-02 2.2600700E+04 -1.0000000E+00 0.0000000E+00
8.6281593E-02 2.2586400E+04 -1.0000000E+00 0.0000000E+00
8.6683489E-02 2.2572000E+04 -1.0000000E+00 0.0000000E+00
8.7087256E-02 2.2557400E+04 -1.0000000E+00 0.0000000E+00
8.7492904E-02 2.2542800E+04 -1.0000000E+00 0.0000000E+00
8.7900441E-02 2.2528000E+04 -1.0000000E+00 0.0000000E+00
8.8309877E-02 2.2513000E+04 -1.0000000E+00 0.0000000E+00
8.8721220E-02 2.2498000E+04 -1.0000000E+00 0.0000000E+00
8.9134479E-02 2.2482800E+04 -1.0000000E+00 0.0000000E+00
8.9549663E-02 2.2467400E+04 -1.0000000E+00 0.0000000E+00
8.9966781E-02 2.2452000E+04 -1.0000000E+00 0.0000000E+00
9.0385841E-02 2.2436400E+04 -1.0000000E+00 0.0000000E+00
9.0806854E-02 2.2420600E+04 -1.0000000E+00 0.0000000E+00
9.1229828E-02 2.2404800E+04 -1.0000000E+00 0.0000000E+00
9.1654772E-02 2.2388800E+04 -1.0000000E+00 0.0000000E+00
9.2081695E-02 2.2372600E+04 -1.0000000E+00 0.0000000E+00
9.2510607E-02 2.2356300E+04 -1.0000000E+00 0.0000000E+00
9.2941516E-02 2.2339900E+04 -1.0000000E+00 0.0000000E+00
9.3374433E-02 2.2323300E+04 -1.0000000E+00 0.0000000E+00
9.3809367E-02 2.2306600E+04 -1.0000000E+00 0.0000000E+00
9.4246326E-02 2.2289700E+04 -1.0000000E+00 0.0000000E+00
9.4685320E-02 2.2272700E+04 -1.0000000E+00 0.0000000E+00
9.5126360E-02 2.2255500E+04 -1.0000000E+00 0.0000000E+00
9.5569454E-02 2.2238200E+04 -1.0000000E+00 0.0000000E+00
9.6014611E-02 2.2220700E+04 -1.0000000E+00 0.0000000E+00
9.6461842E-02 2.2203100E+04 -1.0000000E+00 0.0000000E+00
9.6911157E-02 2.2185300E+04 -1.0000000E+00 0.0000000E+00
9.7362564E-02 2.2167400E+04 -1.0000000E+00 0.0000000E+00
9.7816074E-02 2.2149300E+04 -1.0000000E+00 0.0000000E+00
9.8271696E-02 2.2131100E+04 -1.0000000E+00 0.0000000E+00
9.8729441E-02 2.2112700E+04 -1.0000000E+00 0.0000000E+00
9.9189317E-02 2.2094100E+04 -1.0000000E+00 0.0000000E+00
9.9651336E-02 2.2075400E+04 -1.0000000E+00 0.0000000E+00
1.0011551E-01 2.2056600E+04 -1.0000000E+00 0.0000000E+00
1.0058184E-01 2.2037500E+04 -1.0000000E+00 0.0000000E+00
1.0105035E-01 2.2018300E+04 -1.0000000E+00 0.0000000E+00
1.0152103E-01 2.1998900E+04 -1.0000000E+00 0.0000000E+00
1.0199391E-01 2.1979400E+04 -1.0000000E+00 0.0000000E+00
1.0246899E-01 2.1959700E+04 -1.0000000E+00 0.0000000E+00
1.0294629E-01 2.1939800E+04 -1.0000000E+00 0.0000000E+00
1.0342581E-01 2.1919800E+04 -1.0000000E+00 0.0000000E+00
1.0390756E-01 2.1899600E+04 -1.0000000E+00 0.0000000E+00
1.0439156E-01 2.1879200E+04 -1.0000000E+00 0.0000000E+00
1.0487781E-01 2.1858600E+04 -1.0000000E+00 0.0000000E+00
1.0536632E-01 2.1837900E+04 -1.0000000E+00 0.0000000E+00
1.0585711E-01 2.1817000E+04 -1.0000000E+00 0.0000000E+00
1.0635019E-01 2.1795900E+04 -1.0000000E+00 0.0000000E+00
1.0684556E-01 2.1774600E+04 -1.0000000E+00 0.0000000E+00
1.0734325E-01 2.1753100E+04 -1.0000000E+00 0.0000000E+00
1.0784325E-01 2.1731500E+04 -1.0000000E+00 0.0000000E+00
1.0834557E-01 2.1709700E+04 -1.0000000E+00 0.0000000E+00
1.0885024E-01 2.1687700E+04 -1.0000000E+00 0.0000000E+00
1.0935726E-01 2.1665500E+04 -1.0000000E+00 0.0000000E+00
1.0986664E-01 2.1643100E+04 -1.0000000E+00 0.0000000E+00
1.1037839E-01 2.1620500E+04 -1.0000000E+00 0.0000000E+00
1.1089253E-01 2.1597800E+04 -1.0000000E+00 0.0000000E+00
1.1140906E-01 2.1574800E+04 -1.0000000E+00 0.0000000E+00
1.1192800E-01 2.1551600E+04 -1.0000000E+00 0.0000000E+00
1.1244936E-01 2.1528300E+04 -1.0000000E+00 0.0000000E+00
1.1297314E-01 2.1504700E+04 -1.0000000E+00 0.0000000E+00
1.1349936E-01 2.1481000E+04 -1.0000000E+00 0.0000000E+00
1.1402804E-01 2.1457100E+04 -1.0000000E+00 0.0000000E+00
1.1455917E-01 2.1432900E+04 -1.0000000E+00 0.0000000E+00
1.1509278E-01 2.1408600E+04 -1.0000000E+00 0.0000000E+00
1.1562888E-01 2.1384000E+04 -1.0000000E+00 0.0000000E+00
1.1616747E-01 2.1359200E+04 -1.0000000E+00 0.0000000E+00
1.1670858E-01 2.1334300E+04 -1.0000000E+00 0.0000000E+00
1.1725220E-01 2.1309100E+04 -1.0000000E+00 0.0000000E+00
1.1779835E-01 2.1283700E+04 -1.0000000E+00 0.0000000E+00
1.1834705E-01 2.1258100E+04 -1.0000000E+00 0.0000000E+00
1.1889831E-01 2.1232300E+04 -1.0000000E+00 0.0000000E+00
1.1945213E-01 2.1206300E+04 -1.0000000E+00 0.0000000E+00
1.2000853E-01 2.1180000E+04 -1.0000000E+00 0.0000000E+00
1.2056752E-01 2.1153600E+04 -1.0000000E+00 0.0000000E+00
1.2112912E-01 2.1126900E+04 -1.0000000E+00 0.0000000E+00
1.2169334E-01 2.1100000E+04 -1.0000000E+00 0.0000000E+00
1.2226018E-01 2.1072900E+04 -1.0000000E+00 0.0000000E+00
1.2282966E-01 2.1045500E+04 -1.0000000E+00 0.0000000E+00
1.2340179E-01 2.1017900E+04 -1.0000000E+00 0.0000000E+00
1.2397659E-01 2.0990100E+04 -1.0000000E+00 0.0000000E+00
1.2455407E-01 2.0962100E+04 -1.0000000E+00 0.0000000E+00
1.2513423E-01 2.0933800E+04 -1.0000000E+00 0.0000000E+00
1.2571710E-01 2.0905300E+04 -1.0000000E+00 0.0000000E+00
1.2630269E-01 2.0876600E+04 -1.0000000E+00 0.0000000E+00
1.2689100E-01 2.0847600E+04 -1.0000000E+00 0.0000000E+00
1.2748205E-01 2.0818400E+04 -1.0000000E+00 0.0000000E+00
1.2807586E-01 2.0789000E+04 -1.0000000E+00 0.0000000E+00
1.2867243E-01 2.0759300E+04 -1.0000000E+00 0.0000000E+00
1.2927178E-01 2.0729400E+04 -1.0000000E+00 0.0000000E+00
1.2987392E-01 2.0699200E+04 -1.0000000E+00 0.0000000E+00
1.3047886E-01 2.0668800E+04 -1.0000000E+00 0.0000000E+00
1.3108663E-01 2.0638100E+04 -1.0000000E+00 0.0000000E+00
1.3169722E-01 2.0607200E+04 -1.0000000E+00 0.0000000E+00
1.3231066E-01 2.0576100E+04 -1.0000000E+00 0.0000000E+00
1.3292696E-01 2.0544700E+04 -1.0000000E+00 0.0000000E+00
1.3354612E-01 2.0513000E+04 -1.0000000E+00 0.0000000E+00
1.3416818E-01 2.0481100E+04 -1.0000000E+00 0.0000000E+00
1.3479312E-01 2.0448900E+04 -1.0000000E+00 0.0000000E+00
1.3542098E-01 2.0416500E+04 -1.0000000E+00 0.0000000E+00
1.3605177E-01 2.0383800E+04 -1.0000000E+00 0.0000000E+00
1.3668549E-01 2.0350800E+04 -1.0000000E+00 0.0000000E+00
1.3732216E-01 2.0317600E+04 -1.0000000E+00 0.0000000E+00
1.3796180E-01 2.0284100E+04 -1.0000000E+00 0.0000000E+00
1.3860442E-01 2.0250300E+04 -1.0000000E+00 0.0000000E+00
1.3925004E-01 2.0216300E+04 -1.0000000E+00 0.0000000E+00
1.3989865E-01 2.0182000E+04 -1.0000000E+00 0.0000000E+00
1.4055030E-01 2.0147400E+04 -1.0000000E+00 0.0000000E+00
1.4120497E-01 2.0112600E+04 -1.0000000E+00 0.0000000E+00
1.4186270E-01 2.0077500E+04 -1.0000000E+00 0.0000000E+00
1.4252349E-01 2.0042100E+04 -1.0000000E+00 0.0000000E+00
1.4318735E-01 2.0006400E+04 -1.0000000E+00 0.0000000E+00
1.4385431E-01 1.9970500E+04 -1.0000000E+00 0.0000000E+00
1.4452438E-01 1.9934200E+04 -1.0000000E+00 0.0000000E+00
1.4519757E-01 1.9897700E+04 -1.0000000E+00 0.0000000E+00
1.4587389E-01 1.9860900E+04 -1.0000000E+00 0.0000000E+00
1.4655336E-01 1.9823800E+04 -1.0000000E+00 0.0000000E+00
1.4723600E-01 1.9786400E+04 -1.0000000E+00 0.0000000E+00
1.4792182E-01 1.9748700E+04 -1.0000000E+00 0.0000000E+00
1.4861083E-01 1.9710800E+04 -1.0000000E+00 0.0000000E+00
1.4930305E-01 1.9672500E+04 -1.0000000E+00 0.0000000E+00
1.4999850E-01 1.9634000E+04 -1.0000000E+00 0.0000000E+00
1.5069718E-01 1.9595100E+04 -1.0000000E+00 0.0000000E+00
1.5139912E-01 1.9556000E+04 -1.0000000E+00 0.0000000E+00
1.5210433E-01 1.9516500E+04 -1.0000000E+00 0.0000000E+00
1.5281283E-01 1.9476700E+04 -1.0000000E+00 0.0000000E+00
1.5352462E-01 1.9436700E+04 -1.0000000E+00 0.0000000E+00
1.5423973E-01 1.9396300E+04 -1.0000000E+00 0.0000000E+00
1.5495817E-01 1.9355600E+04 -1.0000000E+00 0.0000000E+00
1.5567996E-01 1.9314600E+04 -1.0000000E+00 0.0000000E+00
1.5640511E-01 1.9273300E+04 -1.0000000E+00 0.0000000E+00
1.5713364E-01 1.9231700E+04 -1.0000000E+00 0.0000000E+00
1.5786556E-01 1.9189800E+04 -1.0000000E+00 0.0000000E+00
1.5860089E-01 1.9147600E+04 -1.0000000E+00 0.0000000E+00
1.5933964E-01 1.9105000E+04 -1.0000000E+00 0.0000000E+00
1.6008184E-01 1.9062100E+04 -1.0000000E+00 0.0000000E+00
1.6082749E-01 1.9018900E+04 -1.0000000E+00 0.0000000E+00
1.6157662E-01 1.8975400E+04 -1.0000000E+00 0.0000000E+00
1.6232923E-01 1.8931600E+04 -1.0000000E+00 0.0000000E+00
1.6308535E-01 1.8887400E+04 -1.0000000E+00 0.0000000E+00
1.6384500E-01 1.8842900E+04 -1.0000000E+00 0.0000000E+00
1.6460818E-01 1.8798100E+04 -1.0000000E+00 0.0000000E+00
1.6537491E-01 1.8752900E+04 -1.0000000E+00 0.0000000E+00
1.6614522E-01 1.8707400E+04 -1.0000000E+00 0.0000000E+00
1.6691912E-01 1.8661600E+04 -1.0000000E+00 0.0000000E+00
1.6769662E-01 1.8615400E+04 -1.0000000E+00 0.0000000E+00
1.6847774E-01 1.8568900E+04 -1.0000000E+00 0.0000000E+00
1.6926250E-01 1.8522100E+04 -1.0000000E+00 0.0000000E+00
1.7005092E-01 1.8474900E+04 -1.0000000E+00 0.0000000E+00
1.7084301E-01 1.8427400E+04 -1.0000000E+00 0.0000000E+00
1.7163878E-01 1.8379500E+04 -1.0000000E+00 0.0000000E+00
1.7243827E-01 1.8331300E+04 -1.0000000E+00 0.0000000E+00
1.7324148E-01 1.8282700E+04 -1.0000000E+00 0.0000000E+00
1.7404843E-01 1.8233800E+04 -1.0000000E+00 0.0000000E+00
1.7485914E-01 1.8184600E+04 -1.0000000E+00 0.0000000E+00
1.7567362E-01 1.8135000E+04 -1.0000000E+00 0.0000000E+00
1.7649190E-01 1.8085000E+04 -1.0000000E+00 0.0000000E+00
1.7731399E-01 1.8034700E+04 -1.0000000E+00 0.0000000E+00
1.7813991E-01 1.7984100E+04 -1.0000000E+00 0.0000000E+00
1.7896968E-01 1.7933000E+04 -1.0000000E+00 0.0000000E+00
1.7980331E-01 1.7881700E+04 -1.0000000E+00 0.0000000E+00
1.8064082E-01 1.7829900E+04 -1.0000000E+00 0.0000000E+00
1.8148224E-01 1.7777800E+04 -1.0000000E+00 0.0000000E+00
1.8232757E-01 1.7725400E+04 -1.0000000E+00 0.0000000E+00
1.8317685E-01 1.7672600E+04 -1.0000000E+00 0.0000000E+00
1.8403007E-01 1.7619400E+04 -1.0000000E+00 0.0000000E+00
1.8488728E-01 1.7565800E+04 -1.0000000E+00 0.0000000E+00
1.8574847E-01 1.7511900E+04 -1.0000000E+00 0.0000000E+00
1.8661368E-01 1.7457600E+04 -1.0000000E+00 0.0000000E+00
1.8748292E-01 1.7403000E+04 -1.0000000E+00 0.0000000E+00
1.8835620E-01 1.7348000E+04 -1.0000000E+00 0.0000000E+00
1.8923356E-01 1.7292600E+04 -1.0000000E+00 0.0000000E+00
1.9011500E-01 1.7236800E+04 -1.0000000E+00 0.0000000E+00
1.9100054E-01 1.7180700E+04 -1.0000000E+00 0.0000000E+00
1.9189021E-01 1.7124200E+04 -1.0000000E+00 0.0000000E+00
1.9278403E-01 1.7067300E+04 -1.0000000E+00 0.0000000E+00
1.9368201E-01 1.7010000E+04 -1.0000000E+00 0.0000000E+00
1.9458417E-01 1.6952400E+04 -1.0000000E+00 0.0000000E+00
1.9549053E-01 1.6894400E+04 -1.0000000E+00 0.0000000E+00
1.9640112E-01 1.6836000E+04 -1.0000000E+00 0.0000000E+00
1.9731594E-01 1.6777200E+04 -1.0000000E+00 0.0000000E+00
1.9823503E-01 1.6718000E+04 -1.0000000E+00 0.0000000E+00
1.9915840E-01 1.6658500E+04 -1.0000000E+00 0.0000000E+00
2.0008607E-01 1.6598600E+04 -1.0000000E+00 0.0000000E+00
2.0101806E-01 1.6538300E+04 -1.0000000E+00 0.0000000E+00
2.0195439E-01 1.6477600E+04 -1.0000000E+00 0.0000000E+00
2.0289508E-01 1.6416500E+04 -1.0000000E+00 0.0000000E+00
2.0384016E-01 1.6355000E+04 -1.0000000E+00 0.0000000E+00
2.0478964E-01 1.6293200E+04 -1.0000000E+00 0.0000000E+00
2.0574354E-01 1.6231000E+04 -1.0000000E+00 0.0000000E+00
2.0670188E-01 1.6168300E+04 -1.0000000E+00 0.0000000E+00
2.0766469E-01 1.6105300E+04 -1.0000000E+00 0.0000000E+00
2.0863198E-01 1.6041900E+04 -1.0000000E+00 0.0000000E+00
2.0960377E-01 1.5978200E+04 -1.0000000E+00 0.0000000E+00
2.1058010E-01 1.5914000E+04 -1.0000000E+00 0.0000000E+00
2.1156097E-01 1.5849400E+04 -1.0000000E+00 0.0000000E+00
2.1254641E-01 1.5784500E+04 -1.0000000E+00 0.0000000E+00
2.1353644E-01 1.5719200E+04 -1.0000000E+00 0.0000000E+00
2.1453108E-01 1.5653400E+04 -1.0000000E+00 0.0000000E+00
2.1553036E-01 1.5587300E+04 -1.0000000E+00 0.0000000E+00
2.1653429E-01 1.5520800E+04 -1.0000000E+00 0.0000000E+00
2.1754289E-01 1.5453900E+04 -1.0000000E+00 0.0000000E+00
2.1855619E-01 1.5386700E+04 -1.0000000E+00 0.0000000E+00
2.1957422E-01 1.5319000E+04 -1.0000000E+00 0.0000000E+00
2.2059698E-01 1.5250900E+04 -1.0000000E+00 0.0000000E+00
2.2162451E-01 1.5182500E+04 -1.0000000E+00 0.0000000E+00
2.2265683E-01 1.5113600E+04 -1.0000000E+00 0.0000000E+00
2.2369395E-01 1.5044400E+04 -1.0000000E+00 0.0000000E+00
2.2473591E-01 1.4974800E+04 -1.0000000E+00 0.0000000E+00
2.2578272E-01 1.4904800E+04 -1.0000000E+00 0.0000000E+00
2.2683440E-01 1.4834400E+04 -1.0000000E+00 0.0000000E+00
2.2789098E-01 1.4763600E+04 -1.0000000E+00 0.0000000E+00
2.2895249E-01 1.4692500E+04 -1.0000000E+00 0.0000000E+00
2.3001894E-01 1.4620900E+04 -1.0000000E+00 0.0000000E+00
2.3109035E-01 1.4549000E+04 -1.0000000E+00 0.0000000E+00
2.3216676E-01 1.4476700E+04 -1.0000000E+00 0.0000000E+00
2.3324818E-01 1.4404000E+04 -1.0000000E+00 0.0000000E+00
2.3433464E-01 1.4330900E+04 -1.0000000E+00 0.0000000E+00
2.3542616E-01 1.4257500E+04 -1.0000000E+00 0.0000000E+00
2.3652276E-01 1.4183600E+04 -1.0000000E+00 0.0000000E+00
2.3762447E-01 1.4109400E+04 -1.0000000E+00 0.0000000E+00
2.3873132E-01 1.4034800E+04 -1.0000000E+00 0.0000000E+00
2.3984331E-01 1.3959900E+04 -1.0000000E+00 0.0000000E+00
2.4096049E-01 1.3884500E+04 -1.0000000E+00 0.0000000E+00
2.4208287E-01 1.3808800E+04 -1.0000000E+00 0.0000000E+00
2.4321048E-01 1.3732700E+04 -1.0000000E+00 0.0000000E+00
2.4434335E-01 1.3656300E+04 -1.0000000E+00 0.0000000E+00
2.4548148E-01 1.3579500E+04 -1.0000000E+00 0.0000000E+00
2.4662493E-01 1.3502300E+04 -1.0000000E+00 0.0000000E+00
2.4777369E-01 1.3424700E+04 -1.0000000E+00 0.0000000E+00
2.4892781E-01 1.3346800E+04 -1.0000000E+00 0.0000000E+00
2.5008730E-01 1.3268500E+04 -1.0000000E+00 0.0000000E+00
2.5125220E-01 1.3189900E+04 -1.0000000E+00 0.0000000E+00
2.5242252E-01 1.3110900E+04 -1.0000000E+00 0.0000000E+00
2.5359829E-01 1.3031500E+04 -1.0000000E+00 0.0000000E+00
2.5477953E-01 1.2951800E+04 -1.0000000E+00 0.0000000E+00
2.5596628E-01 1.2871800E+04 -1.0000000E+00 0.0000000E+00
2.5715856E-01 1.2791400E+04 -1.0000000E+00 0.0000000E+00
2.5835639E-01 1.2710600E+04 -1.0000000E+00 0.0000000E+00
2.5955981E-01 1.2629600E+04 -1.0000000E+00 0.0000000E+00
2.6076882E-01 1.2548100E+04 -1.0000000E+00 0.0000000E+00
2.6198347E-01 1.2466400E+04 -1.0000000E+00 0.0000000E+00
2.6320377E-01 1.2384300E+04 -1.0000000E+00 0.0000000E+00
2.6442976E-01 1.2301900E+04 -1.0000000E+00 0.0000000E+00
2.6566147E-01 1.2219100E+04 -1.0000000E+00 0.0000000E+00
2.6689890E-01 1.2136100E+04 -1.0000000E+00 0.0000000E+00
2.6814210E-01 1.2052700E+04 -1.0000000E+00 0.0000000E+00
2.6939110E-01 1.1969000E+04 -1.0000000E+00 0.0000000E+00
2.7064591E-01 1.1885000E+04 -1.0000000E+00 0.0000000E+00
2.7190656E-01 1.1800700E+04 -1.0000000E+00 0.0000000E+00
2.7317309E-01 1.1716000E+04 -1.0000000E+00 0.0000000E+00
2.7444551E-01 1.1631100E+04 -1.0000000E+00 0.0000000E+00
2.7572387E-01 1.1545900E+04 -1.0000000E+00 0.0000000E+00
2.7700818E-01 1.1460400E+04 -1.0000000E+00 0.0000000E+00
2.7829847E-01 1.1374600E+04 -1.0000000E+00 0.0000000E+00
2.7959477E-01 1.1288500E+04 -1.0000000E+00 0.0000000E+00
2.8089710E-01 1.1202100E+04 -1.0000000E+00 0.0000000E+00
2.8220551E-01 1.1115500E+04 -1.0000000E+00 0.0000000E+00
2.8352001E-01 1.1028500E+04 -1.0000000E+00 0.0000000E+00
2.8484063E-01 1.0941400E+04 -1.0000000E+00 0.0000000E+00
2.8616740E-01 1.0853900E+04 -1.0000000E+00 0.0000000E+00
2.8750036E-01 1.0766200E+04 -1.0000000E+00 0.0000000E+00
2.8883952E-01 1.0678300E+04 -1.0000000E+00 0.0000000E+00
2.9018492E-01 1.0590100E+04 -1.0000000E+00 0.0000000E+00
2.9153658E-01 1.0501700E+04 -1.0000000E+00 0.0000000E+00
2.9289455E-01 1.0413000E+04 -1.0000000E+00 0.0000000E+00
2.9425883E-01 1.0324200E+04 -1.0000000E+00 0.0000000E+00
2.9562948E-01 1.0235000E+04 -1.0000000E+00 0.0000000E+00
2.9700650E-01 1.0145700E+04 -1.0000000E+00 0.0000000E+00
2.9838994E-01 1.0056200E+04 -1.0000000E+00 0.0000000E+00
2.9977983E-01 9.9664600E+03 -1.0000000E+00 0.0000000E+00
3.0117619E-01 9.8765300E+03 -1.0000000E+00 0.0000000E+00
3.0257905E-01 9.7864100E+03 -1.0000000E+00 0.0000000E+00
3.0398845E-01 9.6961100E+03 -1.0000000E+00 0.0000000E+00
3.0540441E-01 9.6056300E+03 -1.0000000E+00 0.0000000E+00
3.0682697E-01 9.5149800E+03 -1.0000000E+00 0.0000000E+00
3.0825616E-01 9.4241700E+03 -1.0000000E+00 0.0000000E+00
3.0969200E-01 9.3332000E+03 -1.0000000E+00 0.0000000E+00
3.1113453E-01 9.2420800E+03 -1.0000000E+00 0.0000000E+00
3.1258378E-01 9.1508200E+03 -1.0000000E+00 0.0000000E+00
3.1403977E-01 9.0594300E+03 -1.0000000E+00 0.0000000E+00
3.1550256E-01 8.9679100E+03 -1.0000000E+00 0.0000000E+00
3.1697215E-01 8.8762800E+03 -1.0000000E+00 0.0000000E+00
3.1844859E-01 8.7845300E+03 -1.0000000E+00 0.0000000E+00
3.1993191E-01 8.6926800E+03 -1.0000000E+00 0.0000000E+00
3.2142213E-01 8.6007400E+03 -1.0000000E+00 0.0000000E+00
3.2291930E-01 8.5087200E+03 -1.0000000E+00 0.0000000E+00
3.2442344E-01 8.4166200E+03 -1.0000000E+00 0.0000000E+00
3.2593459E-01 8.3244400E+03 -1.0000000E+00 0.0000000E+00
3.2745278E-01 8.2322200E+03 -1.0000000E+00 0.0000000E+00
3.2897804E-01 8.1399400E+03 -1.0000000E+00 0.0000000E+00
3.3051040E-01 8.0476100E+03 -1.0000000E+00 0.0000000E+00
3.3204990E-01 7.9552600E+03 -1.0000000E+00 0.0000000E+00
3.3359657E-01 7.8628800E+03 -1.0000000E+00 0.0000000E+00
3.3515045E-01 7.7705000E+03 -1.0000000E+00 0.0000000E+00
3.3671156E-01 7.6781000E+03 -1.0000000E+00 0.0000000E+00
3.3827995E-01 7.5857200E+03 -1.0000000E+00 0.0000000E+00
3.3985564E-01 7.4933500E+03 -1.0000000E+00 0.0000000E+00
3.4143867E-01 7.4010000E+03 -1.0000000E+00 0.0000000E+00
3.4302907E-01 7.3086900E+03 -1.0000000E+00 0.0000000E+00
3.4462688E-01 7.2164300E+03 -1.0000000E+00 0.0000000E+00
3.4623214E-01 7.1242300E+03 -1.0000000E+00 0.0000000E+00
3.4784487E-01 7.0320900E+03 -1.0000000E+00 0.0000000E+00
3.4946511E-01 6.9400300E+03 -1.0000000E+00 0.0000000E+00
3.5109290E-01 6.8480600E+03 -1.0000000E+00 0.0000000E+00
3.5272828E-01 6.7561900E+03 -1.0000000E+00 0.0000000E+00
3.5437127E-01 6.6644300E+03 -1.0000000E+00 0.0000000E+00
3.5602191E-01 6.5727900E+03 -1.0000000E+00 0.0000000E+00
3.5768024E-01 6.4812900E+03 -1.0000000E+00 0.0000000E+00
3.5934630E-01 6.3899300E+03 -1.0000000E+00 0.0000000E+00
3.6102012E-01 6.2987200E+03 -1.0000000E+00 0.0000000E+00
3.6270173E-01 6.2076900E+03 -1.0000000E+00 0.0000000E+00
3.6439118E-01 6.1168300E+03 -1.0000000E+00 0.0000000E+00
3.6608849E-01 6.0261700E+03 -1.0000000E+00 0.0000000E+00
3.6779371E-01 5.9357100E+03 -1.0000000E+00 0.0000000E+00
3.6950688E-01 5.8454600E+03 -1.0000000E+00 0.0000000E+00
3.7122802E-01 5.7554400E+03 -1.0000000E+00 0.0000000E+00
3.7295718E-01 5.6656700E+03 -1.0000000E+00 0.0000000E+00
3.7469440E-01 5.5761400E+03 -1.0000000E+00 0.0000000E+00
3.7643971E-01 5.4868800E+03 -1.0000000E+00 0.0000000E+00
3.7819314E-01 5.3979000E+03 -1.0000000E+00 0.0000000E+00
3.7995475E-01 5.3092100E+03 -1.0000000E+00 0.0000000E+00
3.8172456E-01 5.2208200E+03 -1.0000000E+00 0.0000000E+00
3.8350261E-01 5.1327500E+03 -1.0000000E+00 0.0000000E+00
3.8528895E-01 5.0450100E+03 -1.0000000E+00 0.0000000E+00
3.8708360E-01 4.9576100E+03 -1.0000000E+00 0.0000000E+00
3.8888662E-01 4.8705600E+03 -1.0000000E+00 0.0000000E+00
3.9069803E-01 4.7838900E+03 -1.0000000E+00 0.0000000E+00
3.9251788E-01 4.6975900E+03 -1.0000000E+00 0.0000000E+00
3.9434621E-01 4.6116900E+03 -1.0000000E+00 0.0000000E+00
3.9618306E-01 4.5262000E+03 -1.0000000E+00 0.0000000E+00
3.9802846E-01 4.4411300E+03 -1.0000000E+00 0.0000000E+00
3.9988245E-01 4.3564900E+03 -1.0000000E+00 0.0000000E+00
4.0174509E-01 4.2723100E+03 -1.0000000E+00 0.0000000E+00
4.0361639E-01 4.1885900E+03 -1.0000000E+00 0.0000000E+00
4.0549642E-01 4.1053400E+03 -1.0000000E+00 0.0000000E+00
4.0738520E-01 4.0225800E+03 -1.0000000E+00 0.0000000E+00
4.0928278E-01 3.9403300E+03 -1.0000000E+00 0.0000000E+00
4.1118920E-01 3.8585900E+03 -1.0000000E+00 0.0000000E+00
4.1310450E-01 3.7773900E+03 -1.0000000E+00 0.0000000E+00
4.1502872E-01 3.6967300E+03 -1.0000000E+00 0.0000000E+00
4.1696190E-01 3.6166300E+03 -1.0000000E+00 0.0000000E+00
4.1890409E-01 3.5371000E+03 -1.0000000E+00 0.0000000E+00
4.2085532E-01 3.4581500E+03 -1.0000000E+00 0.0000000E+00
4.2281564E-01 3.3798100E+03 -1.0000000E+00 0.0000000E+00
4.2478510E-01 3.3020800E+03 -1.0000000E+00 0.0000000E+00
4.2676372E-01 3.2249800E+03 -1.0000000E+00 0.0000000E+00
4.2875157E-01 3.1485100E+03 -1.0000000E+00 0.0000000E+00
4.3074867E-01 3.0727100E+03 -1.0000000E+00 0.0000000E+00
4.3275507E-01 2.9975700E+03 -1.0000000E+00 0.0000000E+00
4.3477083E-01 2.9231100E+03 -1.0000000E+00 0.0000000E+00
4.3679597E-01 2.8493400E+03 -1.0000000E+00 0.0000000E+00
4.3883054E-01 2.7762900E+03 -1.0000000E+00 0.0000000E+00
4.4087459E-01 2.7039500E+03 -1.0000000E+00 0.0000000E+00
4.4292816E-01 2.6323600E+03 -1.0000000E+00 0.0000000E+00
4.4499130E-01 2.5615100E+03 -1.0000000E+00 0.0000000E+00
4.4706404E-01 2.4914200E+03 -1.0000000E+00 0.0000000E+00
4.4914645E-01 2.4221000E+03 -1.0000000E+00 0.0000000E+00
4.5123855E-01 2.3535700E+03 -1.0000000E+00 0.0000000E+00
4.5334039E-01 2.2858400E+03 -1.0000000E+00 0.0000000E+00
4.5545203E-01 2.2189300E+03 -1.0000000E+00 0.0000000E+00
4.5757350E-01 2.1528300E+03 -1.0000000E+00 0.0000000E+00
4.5970486E-01 2.0875800E+03 -1.0000000E+00 0.0000000E+00
4.6184614E-01 2.0231700E+03 -1.0000000E+00 0.0000000E+00
4.6399739E-01 1.9596300E+03 -1.0000000E+00 0.0000000E+00
4.6615867E-01 1.8969600E+03 -1.0000000E+00 0.0000000E+00
4.6833001E-01 1.8351700E+03 -1.0000000E+00 0.0000000E+00
4.7051147E-01 1.7742800E+03 -1.0000000E+00 0.0000000E+00
4.7270309E-01 1.7142900E+03 -1.0000000E+00 0.0000000E+00
4.7490492E-01 1.6552200E+03 -1.0000000E+00 0.0000000E+00
4.7711700E-01 1.5970800E+03 -1.0000000E+00 0.0000000E+00
4.7933939E-01 1.5398900E+03 -1.0000000E+00 0.0000000E+00
4.8157212E-01 1.4836400E+03 -1.0000000E+00 0.0000000E+00
4.8381526E-01 1.4283500E+03 -1.0000000E+00 0.0000000E+00
4.8606885E-01 1.3740300E+03 -1.0000000E+00 0.0000000E+00
4.8833293E-01 1.3206800E+03 -1.0000000E+00 0.0000000E+00
4.9060756E-01 1.2683300E+03 -1.0000000E+00 0.0000000E+00
4.9289279E-01 1.2169700E+03 -1.0000000E+00 0.0000000E+00
4.9518866E-01 1.1666200E+03 -1.0000000E+00 0.0000000E+00
4.9749522E-01 1.1172900E+03 -1.0000000E+00 0.0000000E+00
4.9981253E-01 1.0689700E+03 -1.0000000E+00 0.0000000E+00
5.0214063E-01 1.0216900E+03 -1.0000000E+00 0.0000000E+00
5.0447958E-01 9.7543800E+02 -1.0000000E+00 0.0000000E+00
5.0682942E-01 9.3023400E+02 -1.0000000E+00 0.0000000E+00
5.0919020E-01 8.8608000E+02 -1.0000000E+00 0.0000000E+00
5.1156198E-01 8.4298300E+02 -1.0000000E+00 0.0000000E+00
5.1394481E-01 8.0094900E+02 -1.0000000E+00 0.0000000E+00
5.1633874E-01 7.5998200E+02 -1.0000000E+00 0.0000000E+00
5.1874382E-01 7.2008800E+02 -1.0000000E+00 0.0000000E+00
5.2116010E-01 6.8127200E+02 -1.0000000E+00 0.0000000E+00
5.2358764E-01 6.4353800E+02 -1.0000000E+00 0.0000000E+00
5.2602649E-01 6.0688900E+02 -1.0000000E+00 0.0000000E+00
5.2847669E-01 5.7132900E+02 -1.0000000E+00 0.0000000E+00
5.3093831E-01 5.3686000E+02 -1.0000000E+00 0.0000000E+00
5.3341139E-01 5.0348600E+02 -1.0000000E+00 0.0000000E+00
5.3589599E-01 4.7120800E+02 -1.0000000E+00 0.0000000E+00
5.3839217E-01 4.4002700E+02 -1.0000000E+00 0.0000000E+00
5.4089997E-01 4.0994400E+02 -1.0000000E+00 0.0000000E+00
5.4341946E-01 3.8096000E+02 -1.0000000E+00 0.0000000E+00
5.4595068E-01 3.5307500E+02 -1.0000000E+00 0.0000000E+00
5.4849369E-01 3.2628800E+02 -1.0000000E+00 0.0000000E+00
5.5104855E-01 3.0059800E+02 -1.0000000E+00 0.0000000E+00
5.5361530E-01 2.7600300E+02 -1.0000000E+00 0.0000000E+00
5.5619401E-01 2.5250100E+02 -1.0000000E+00 0.0000000E+00
5.5878474E-01 2.3009000E+02 -1.0000000E+00 0.0000000E+00
5.6138753E-01 2.0876500E+02 -1.0000000E+00 0.0000000E+00
5.6400244E-01 1.8852400E+02 -1.0000000E+00 0.0000000E+00
5.6662954E-01 1.6936200E+02 -1.0000000E+00 0.0000000E+00
5.6926887E-01 1.5127300E+02 -1.0000000E+00 0.0000000E+00
5.7192049E-01 1.3425300E+02 -1.0000000E+00 0.0000000E+00
5.7458447E-01 1.1829500E+02 -1.0000000E+00 0.0000000E+00
5.7726086E-01 1.0339100E+02 -1.0000000E+00 0.0000000E+00
5.7994971E-01 8.9535900E+01 -1.0000000E+00 0.0000000E+00
5.8265108E-01 7.6720400E+01 -1.0000000E+00 0.0000000E+00
5.8536504E-01 6.4936100E+01 -1.0000000E+00 0.0000000E+00
5.8809164E-01 5.4174000E+01 -1.0000000E+00 0.0000000E+00
5.9083094E-01 4.4424200E+01 -1.0000000E+00 0.0000000E+00
5.9358300E-01 3.5676300E+01 -1.0000000E+00 0.0000000E+00
5.9634788E-01 2.7919300E+01 -1.0000000E+00 0.0000000E+00
5.9912564E-01 2.1141600E+01 -1.0000000E+00 0.0000000E+00
6.0191634E-01 1.5330800E+01 -1.0000000E+00 0.0000000E+00
6.0472003E-01 1.0474300E+01 -1.0000000E+00 0.0000000E+00
6.0753679E-01 6.5583500E+00 -1.0000000E+00 0.0000000E+00
6.1036666E-01 3.5690300E+00 -1.0000000E+00 0.0000000E+00
6.1320972E-01 1.4915800E+00 -1.0000000E+00 0.0000000E+00
6.1606602E-01 3.1070400E-01 -1.0000000E+00 0.0000000E+00
6.1893562E-01 1.0478700E-02 -1.0000000E+00 0.0000000E+00
6.2181860E-01 5.7438900E-01 -1.0000000E+00 0.0000000E+00
6.2471499E-01 1.9853200E+00 -1.0000000E+00 0.0000000E+00
6.2762489E-01 4.2255700E+00 -1.0000000E+00 0.0000000E+00
6.3054833E-01 7.2768500E+00 -1.0000000E+00 0.0000000E+00
6.3348539E-01 1.1120300E+01 -1.0000000E+00 0.0000000E+00
6.3643613E-01 1.5736500E+01 -1.0000000E+00 0.0000000E+00
6.3940062E-01 2.1105400E+01 -1.0000000E+00 0.0000000E+00
6.4237892E-01 2.7206400E+01 -1.0000000E+00 0.0000000E+00
6.4537109E-01 3.4018600E+01 -1.0000000E+00 0.0000000E+00
6.4837719E-01 4.1520200E+01 -1.0000000E+00 0.0000000E+00
6.5139730E-01 4.9689200E+01 -1.0000000E+00 0.0000000E+00
6.5443147E-01 5.8502800E+01 -1.0000000E+00 0.0000000E+00
6.5747978E-01 6.7938000E+01 -1.0000000E+00 0.0000000E+00
6.6054229E-01 7.7971100E+01 -1.0000000E+00 0.0000000E+00
6.6361906E-01 8.8578000E+01 -1.0000000E+00 0.0000000E+00
6.6671017E-01 9.9734300E+01 -1.0000000E+00 0.0000000E+00
6.6981567E-01 1.1141500E+02 -1.0000000E+00 0.0000000E+00
6.7293564E-01 1.2359400E+02 -1.0000000E+00 0.0000000E+00
6.7607014E-01 1.3624700E+02 -1.0000000E+00 0.0000000E+00
6.7921924E-01 1.4934700E+02 -1.0000000E+00 0.0000000E+00
6.8238300E-01 1.6286800E+02 -1.0000000E+00 0.0000000E+00
6.8556151E-01 1.7678200E+02 -1.0000000E+00 0.0000000E+00
6.8875482E-01 1.9106300E+02 -1.0000000E+00 0.0000000E+00
6.9196301E-01 2.0568300E+02 -1.0000000E+00 0.0000000E+00
6.9518613E-01 2.2061500E+02 -1.0000000E+00 0.0000000E+00
6.9842428E-01 2.3583000E+02 -1.0000000E+00 0.0000000E+00
7.0167750E-01 2.5130100E+02 -1.0000000E+00 0.0000000E+00
7.0494588E-01 2.6699900E+02 -1.0000000E+00 0.0000000E+00
7.0822948E-01 2.8289600E+02 -1.0000000E+00 0.0000000E+00
7.1152838E-01 2.9896300E+02 -1.0000000E+00 0.0000000E+00
7.1484264E-01 3.1517200E+02 -1.0000000E+00 0.0000000E+00
7.1817234E-01 3.3149300E+02 -1.0000000E+00 0.0000000E+00
7.2151755E-01 3.4789900E+02 -1.0000000E+00 0.0000000E+00
7.2487834E-01 3.6435900E+02 -1.0000000E+00 0.0000000E+00
7.2825479E-01 3.8084600E+02 -1.0000000E+00 0.0000000E+00
7.3164696E-01 3.9733000E+02 -1.0000000E+00 0.0000000E+00
7.3505494E-01 4.1378400E+02 -1.0000000E+00 0.0000000E+00
7.3847879E-01 4.3017800E+02 -1.0000000E+00 0.0000000E+00
7.4191858E-01 4.4648400E+02 -1.0000000E+00 0.0000000E+00
7.4537440E-01 4.6267400E+02 -1.0000000E+00 0.0000000E+00
7.4884632E-01 4.7872000E+02 -1.0000000E+00 0.0000000E+00
7.5233441E-01 4.9459500E+02 -1.0000000E+00 0.0000000E+00
7.5583874E-01 5.1027000E+02 -1.0000000E+00 0.0000000E+00
7.5935940E-01 5.2572000E+02 -1.0000000E+00 0.0000000E+00
7.6289646E-01 5.4091700E+02 -1.0000000E+00 0.0000000E+00
7.6644999E-01 5.5583500E+02 -1.0000000E+00 0.0000000E+00
7.7002007E-01 5.7044900E+02 -1.0000000E+00 0.0000000E+00
7.7360679E-01 5.8473300E+02 -1.0000000E+00 0.0000000E+00
7.7721021E-01 5.9866200E+02 -1.0000000E+00 0.0000000E+00
7.8083041E-01 6.1221200E+02 -1.0000000E+00 0.0000000E+00
7.8446748E-01 6.2536000E+02 -1.0000000E+00 0.0000000E+00
7.8812149E-01 6.3808200E+02 -1.0000000E+00 0.0000000E+00
7.9179252E-01 6.5035600E+02 -1.0000000E+00 0.0000000E+00
7.9548065E-01 6.6216200E+02 -1.0000000E+00 0.0000000E+00
7.9918596E-01 6.7347700E+02 -1.0000000E+00 0.0000000E+00
8.0290853E-01 6.8428100E+02 -1.0000000E+00 0.0000000E+00
8.0664843E-01 6.9455700E+02 -1.0000000E+00 0.0000000E+00
8.1040576E-01 7.0428400E+02 -1.0000000E+00 0.0000000E+00
8.1418059E-01 7.1344600E+02 -1.0000000E+00 0.0000000E+00
8.1797300E-01 7.2202600E+02 -1.0000000E+00 0.0000000E+00
8.2178308E-01 7.3000800E+02 -1.0000000E+00 0.0000000E+00
8.2561090E-01 7.3737800E+02 -1.0000000E+00 0.0000000E+00
8.2945656E-01 7.4412300E+02 -1.0000000E+00 0.0000000E+00
8.3332012E-01 7.5022800E+02 -1.0000000E+00 0.0000000E+00
8.3720169E-01 7.5568400E+02 -1.0000000E+00 0.0000000E+00
8.4110133E-01 7.6048000E+02 -1.0000000E+00 0.0000000E+00
8.4501914E-01 7.6460500E+02 -1.0000000E+00 0.0000000E+00
8.4895519E-01 7.6805300E+02 -1.0000000E+00 0.0000000E+00
8.5290958E-01 7.7081600E+02 -1.0000000E+00 0.0000000E+00
8.5688239E-01 7.7288800E+02 -1.0000000E+00 0.0000000E+00
8.6087371E-01 7.7426500E+02 -1.0000000E+00 0.0000000E+00
8.6488361E-01 7.7494400E+02 -1.0000000E+00 0.0000000E+00
8.6891220E-01 7.7492200E+02 -1.0000000E+00 0.0000000E+00
8.7295954E-01 7.7419800E+02 -1.0000000E+00 0.0000000E+00
8.7702574E-01 7.7277300E+02 -1.0000000E+00 0.0000000E+00
8.8111089E-01 7.7064900E+02 -1.0000000E+00 0.0000000E+00
8.8521506E-01 7.6782900E+02 -1.0000000E+00 0.0000000E+00
8.8933834E-01 7.6431600E+02 -1.0000000E+00 0.0000000E+00
8.9348084E-01 7.6011700E+02 -1.0000000E+00 0.0000000E+00
8.9764262E-01 7.5523700E+02 -1.0000000E+00 0.0000000E+00
9.0182380E-01 7.4968600E+02 -1.0000000E+00 0.0000000E+00
9.0602445E-01 7.4347300E+02 -1.0000000E+00 0.0000000E+00
9.1024466E-01 7.3660800E+02 -1.0000000E+00 0.0000000E+00
9.1448454E-01 7.2910400E+02 -1.0000000E+00 0.0000000E+00
9.1874416E-01 7.2097300E+02 -1.0000000E+00 0.0000000E+00
9.2302362E-01 7.1223000E+02 -1.0000000E+00 0.0000000E+00
9.2732302E-01 7.0289000E+02 -1.0000000E+00 0.0000000E+00
9.3164244E-01 6.9297100E+02 -1.0000000E+00 0.0000000E+00
9.3598198E-01 6.8249000E+02 -1.0000000E+00 0.0000000E+00
9.4034174E-01 6.7146600E+02 -1.0000000E+00 0.0000000E+00
9.4472180E-01 6.5992000E+02 -1.0000000E+00 0.0000000E+00
9.4912227E-01 6.4787300E+02 -1.0000000E+00 0.0000000E+00
9.5354323E-01 6.3534600E+02 -1.0000000E+00 0.0000000E+00
9.5798479E-01 6.2236500E+02 -1.0000000E+00 0.0000000E+00
9.6244703E-01 6.0895100E+02 -1.0000000E+00 0.0000000E+00
9.6693006E-01 5.9513200E+02 -1.0000000E+00 0.0000000E+00
9.7143397E-01 5.8093200E+02 -1.0000000E+00 0.0000000E+00
9.7595886E-01 5.6637900E+02 -1.0000000E+00 0.0000000E+00
9.8050483E-01 5.5150000E+02 -1.0000000E+00 0.0000000E+00
9.8507197E-01 5.3632400E+02 -1.0000000E+00 0.0000000E+00
9.8966039E-01 5.2087800E+02 -1.0000000E+00 0.0000000E+00
9.9427018E-01 5.0519300E+02 -1.0000000E+00 0.0000000E+00
9.9890144E-01 4.8929900E+02 -1.0000000E+00 0.0000000E+00
1.0035543E+00 4.7322600E+02 -1.0000000E+00 0.0000000E+00
1.0082288E+00 4.5700400E+02 -1.0000000E+00 0.0000000E+00
1.0129251E+00 4.4066500E+02 -1.0000000E+00 0.0000000E+00
1.0176432E+00 4.2424000E+02 -1.0000000E+00 0.0000000E+00
1.0223833E+00 4.0776000E+02 -1.0000000E+00 0.0000000E+00
1.0271455E+00 3.9125700E+02 -1.0000000E+00 0.0000000E+00
1.0319299E+00 3.7476300E+02 -1.0000000E+00 0.0000000E+00
1.0367366E+00 3.5830900E+02 -1.0000000E+00 0.0000000E+00
1.0415657E+00 3.4192500E+02 -1.0000000E+00 0.0000000E+00
1.0464172E+00 3.2564400E+02 -1.0000000E+00 0.0000000E+00
1.0512914E+00 3.0949600E+02 -1.0000000E+00 0.0000000E+00
1.0561883E+00 2.9351000E+02 -1.0000000E+00 0.0000000E+00
1.0611079E+00 2.7771800E+02 -1.0000000E+00 0.0000000E+00
1.0660505E+00 2.6214800E+02 -1.0000000E+00 0.0000000E+00
1.0710161E+00 2.4682900E+02 -1.0000000E+00 0.0000000E+00
1.0760049E+00 2.3178900E+02 -1.0000000E+00 0.0000000E+00
1.0810168E+00 2.1705400E+02 -1.0000000E+00 0.0000000E+00
1.0860522E+00 2.0265200E+02 -1.0000000E+00 0.0000000E+00
1.0911109E+00 1.8860700E+02 -1.0000000E+00 0.0000000E+00
1.0961933E+00 1.7494300E+02 -1.0000000E+00 0.0000000E+00
1.1012993E+00 1.6168500E+02 -1.0000000E+00 0.0000000E+00
1.1064291E+00 1.4885300E+02 -1.0000000E+00 0.0000000E+00
1.1115828E+00 1.3646800E+02 -1.0000000E+00 0.0000000E+00
1.1167605E+00 1.2455000E+02 -1.0000000E+00 0.0000000E+00
1.1219623E+00 1.1311700E+02 -1.0000000E+00 0.0000000E+00
1.1271883E+00 1.0218600E+02 -1.0000000E+00 0.0000000E+00
1.1324387E+00 9.1771200E+01 -1.0000000E+00 0.0000000E+00
1.1377136E+00 8.1886600E+01 -1.0000000E+00 0.0000000E+00
1.1430130E+00 7.2544200E+01 -1.0000000E+00 0.0000000E+00
1.1483371E+00 6.3754400E+01 -1.0000000E+00 0.0000000E+00
1.1536860E+00 5.5526000E+01 -1.0000000E+00 0.0000000E+00
1.1590598E+00 4.7865900E+01 -1.0000000E+00 0.0000000E+00
1.1644586E+00 4.0779500E+01 -1.0000000E+00 0.0000000E+00
1.1698826E+00 3.4270400E+01 -1.0000000E+00 0.0000000E+00
1.1753319E+00 2.8340500E+01 -1.0000000E+00 0.0000000E+00
1.1808065E+00 2.2989700E+01 -1.0000000E+00 0.0000000E+00
1.1863066E+00 1.8216300E+01 -1.0000000E+00 0.0000000E+00
1.1918324E+00 1.4016900E+01 -1.0000000E+00 0.0000000E+00
1.1973839E+00 1.0386200E+01 -1.0000000E+00 0.0000000E+00
1.2029612E+00 7.3172100E+00 -1.0000000E+00 0.0000000E+00
1.2085646E+00 4.8011900E+00 -1.0000000E+00 0.0000000E+00
1.2141940E+00 2.8277200E+00 -1.0000000E+00 0.0000000E+00
1.2198496E+00 1.3846800E+00 -1.0000000E+00 0.0000000E+00
1.2255316E+00 4.5836400E-01 -1.0000000E+00 0.0000000E+00
1.2312401E+00 3.3458400E-02 -1.0000000E+00 0.0000000E+00
1.2369752E+00 9.3131100E-02 -1.0000000E+00 0.0000000E+00
1.2427369E+00 6.1908100E-01 -1.0000000E+00 0.0000000E+00
1.2485255E+00 1.5916100E+00 -1.0000000E+00 0.0000000E+00
1.2543411E+00 2.9896700E+00 -1.0000000E+00 0.0000000E+00
1.2601838E+00 4.7910000E+00 -1.0000000E+00 0.0000000E+00
1.2660536E+00 6.9721400E+00 -1.0000000E+00 0.0000000E+00
1.2719508E+00 9.5085500E+00 -1.0000000E+00 0.0000000E+00
1.2778755E+00 1.2374700E+01 -1.0000000E+00 0.0000000E+00
1.2838278E+00 1.5544300E+01 -1.0000000E+00 0.0000000E+00
1.2898078E+00 1.8990000E+01 -1.0000000E+00 0.0000000E+00
1.2958157E+00 2.2684100E+01 -1.0000000E+00 0.0000000E+00
1.3018515E+00 2.6598100E+01 -1.0000000E+00 0.0000000E+00
1.3079155E+00 3.0703100E+01 -1.0000000E+00 0.0000000E+00
1.3140077E+00 3.4970100E+01 -1.0000000E+00 0.0000000E+00
1.3201283E+00 3.9369500E+01 -1.0000000E+00 0.0000000E+00
1.3262773E+00 4.3872000E+01 -1.0000000E+00 0.0000000E+00
1.3324551E+00 4.8448100E+01 -1.0000000E+00 0.0000000E+00
1.3386616E+00 5.3068600E+01 -1.0000000E+00 0.0000000E+00
1.3448970E+00 5.7704400E+01 -1.0000000E+00 0.0000000E+00
1.3511615E+00 6.2327100E+01 -1.0000000E+00 0.0000000E+00
1.3574551E+00 6.6908700E+01 -1.0000000E+00 0.0000000E+00
1.3637781E+00 7.1421800E+01 -1.0000000E+00 0.0000000E+00
1.3701305E+00 7.5839800E+01 -1.0000000E+00 0.0000000E+00
1.3765125E+00 8.0137200E+01 -1.0000000E+00 0.0000000E+00
1.3829242E+00 8.4289300E+01 -1.0000000E+00 0.0000000E+00
1.3893658E+00 8.8272600E+01 -1.0000000E+00 0.0000000E+00
1.3958374E+00 9.2064900E+01 -1.0000000E+00 0.0000000E+00
1.4023391E+00 9.5645200E+01 -1.0000000E+00 0.0000000E+00
1.4088711E+00 9.8994100E+01 -1.0000000E+00 0.0000000E+00
1.4154336E+00 1.0209400E+02 -1.0000000E+00 0.0000000E+00
1.4220266E+00 1.0492700E+02 -1.0000000E+00 0.0000000E+00
1.4286503E+00 1.0748000E+02 -1.0000000E+00 0.0000000E+00
1.4353049E+00 1.0974000E+02 -1.0000000E+00 0.0000000E+00
1.4419905E+00 1.1169500E+02 -1.0000000E+00 0.0000000E+00
1.4487072E+00 1.1333600E+02 -1.0000000E+00 0.0000000E+00
1.4554552E+00 1.1465600E+02 -1.0000000E+00 0.0000000E+00
1.4622347E+00 1.1564900E+02 -1.0000000E+00 0.0000000E+00
1.4690457E+00 1.1631100E+02 -1.0000000E+00 0.0000000E+00
1.4758884E+00 1.1664000E+02 -1.0000000E+00 0.0000000E+00
1.4827630E+00 1.1663800E+02 -1.0000000E+00 0.0000000E+00
1.4896697E+00 1.1630500E+02 -1.0000000E+00 0.0000000E+00
1.4966085E+00 1.1564700E+02 -1.0000000E+00 0.0000000E+00
1.5035796E+00 1.1466800E+02 -1.0000000E+00 0.0000000E+00
1.5105832E+00 1.1337700E+02 -1.0000000E+00 0.0000000E+00
1.5176194E+00 1.1178200E+02 -1.0000000E+00 0.0000000E+00
1.5246884E+00 1.0989600E+02 -1.0000000E+00 0.0000000E+00
1.5317903E+00 1.0773000E+02 -1.0000000E+00 0.0000000E+00
1.5389253E+00 1.0529900E+02 -1.0000000E+00 0.0000000E+00
1.5460936E+00 1.0261800E+02 -1.0000000E+00 0.0000000E+00
1.5532952E+00 9.9703900E+01 -1.0000000E+00 0.0000000E+00
1.5605304E+00 9.6575100E+01 -1.0000000E+00 0.0000000E+00
1.5677992E+00 9.3250500E+01 -1.0000000E+00 0.0000000E+00
1.5751020E+00 8.9750200E+01 -1.0000000E+00 0.0000000E+00
1.5824387E+00 8.6094800E+01 -1.0000000E+00 0.0000000E+00
1.5898096E+00 8.2306000E+01 -1.0000000E+00 0.0000000E+00
1.5972149E+00 7.8405600E+01 -1.0000000E+00 0.0000000E+00
1.6046546E+00 7.4415900E+01 -1.0000000E+00 0.0000000E+00
1.6121290E+00 7.0359600E+01 -1.0000000E+00 0.0000000E+00
1.6196382E+00 6.6259100E+01 -1.0000000E+00 0.0000000E+00
1.6271824E+00 6.2136900E+01 -1.0000000E+00 0.0000000E+00
1.6347618E+00 5.8015300E+01 -1.0000000E+00 0.0000000E+00
1.6423764E+00 5.3916000E+01 -1.0000000E+00 0.0000000E+00
1.6500265E+00 4.9860400E+01 -1.0000000E+00 0.0000000E+00
1.6577122E+00 4.5868800E+01 -1.0000000E+00 0.0000000E+00
1.6654338E+00 4.1961100E+01 -1.0000000E+00 0.0000000E+00
1.6731913E+00 3.8156000E+01 -1.0000000E+00 0.0000000E+00
1.6809849E+00 3.4471200E+01 -1.0000000E+00 0.0000000E+00
1.6888149E+00 3.0923000E+01 -1.0000000E+00 0.0000000E+00
1.6966813E+00 2.7526600E+01 -1.0000000E+00 0.0000000E+00
1.7045843E+00 2.4295700E+01 -1.0000000E+00 0.0000000E+00
1.7125242E+00 2.1242500E+01 -1.0000000E+00 0.0000000E+00
1.7205010E+00 1.8377600E+01 -1.0000000E+00 0.0000000E+00
1.7285151E+00 1.5710100E+01 -1.0000000E+00 0.0000000E+00
1.7365664E+00 1.3247300E+01 -1.0000000E+00 0.0000000E+00
1.7446552E+00 1.0994700E+01 -1.0000000E+00 0.0000000E+00
1.7527817E+00 8.9562700E+00 -1.0000000E+00 0.0000000E+00
1.7609461E+00 7.1341600E+00 -1.0000000E+00 0.0000000E+00
1.7691485E+00 5.5287900E+00 -1.0000000E+00 0.0000000E+00
1.7773891E+00 4.1388600E+00 -1.0000000E+00 0.0000000E+00
1.7856681E+00 2.9614500E+00 -1.0000000E+00 0.0000000E+00
1.7939856E+00 1.9920300E+00 -1.0000000E+00 0.0000000E+00
1.8023419E+00 1.2245000E+00 -1.0000000E+00 0.0000000E+00
1.8107372E+00 6.5133600E-01 -1.0000000E+00 0.0000000E+00
1.8191715E+00 2.6363900E-01 -1.0000000E+00 0.0000000E+00
1.8276451E+00 5.1249800E-02 -1.0000000E+00 0.0000000E+00
1.8361582E+00 2.8707500E-03 -1.0000000E+00 0.0000000E+00
1.8447109E+00 1.0618700E-01 -1.0000000E+00 0.0000000E+00
1.8533035E+00 3.4800400E-01 -1.0000000E+00 0.0000000E+00
1.8619361E+00 7.1438600E-01 -1.0000000E+00 0.0000000E+00
1.8706089E+00 1.1908100E+00 -1.0000000E+00 0.0000000E+00
1.8793221E+00 1.7623100E+00 -1.0000000E+00 0.0000000E+00
1.8880759E+00 2.4136400E+00 -1.0000000E+00 0.0000000E+00
1.8968704E+00 3.1294300E+00 -1.0000000E+00 0.0000000E+00
1.9057059E+00 3.8943400E+00 -1.0000000E+00 0.0000000E+00
1.9145826E+00 4.6932100E+00 -1.0000000E+00 0.0000000E+00
1.9235006E+00 5.5112100E+00 -1.0000000E+00 0.0000000E+00
1.9324602E+00 6.3340100E+00 -1.0000000E+00 0.0000000E+00
1.9414615E+00 7.1479000E+00 -1.0000000E+00 0.0000000E+00
1.9505047E+00 7.9399100E+00 -1.0000000E+00 0.0000000E+00
1.9595901E+00 8.6979400E+00 -1.0000000E+00 0.0000000E+00
1.9687178E+00 9.4108800E+00 -1.0000000E+00 0.0000000E+00
1.9778880E+00 1.0068700E+01 -1.0000000E+00 0.0000000E+00
1.9871009E+00 1.0662600E+01 -1.0000000E+00 0.0000000E+00
1.9963567E+00 1.1184800E+01 -1.0000000E+00 0.0000000E+00
2.0056556E+00 1.1629100E+01 -1.0000000E+00 0.0000000E+00
2.0149978E+00 1.1990400E+01 -1.0000000E+00 0.0000000E+00
2.0243836E+00 1.2265000E+01 -1.0000000E+00 0.0000000E+00
2.0338131E+00 1.2450700E+01 -1.0000000E+00 0.0000000E+00
2.0432865E+00 1.2546300E+01 -1.0000000E+00 0.0000000E+00
2.0528040E+00 1.2552300E+01 -1.0000000E+00 0.0000000E+00
2.0623659E+00 1.2470300E+01 -1.0000000E+00 0.0000000E+00
2.0719722E+00 1.2302900E+01 -1.0000000E+00 0.0000000E+00
2.0816234E+00 1.2054200E+01 -1.0000000E+00 0.0000000E+00
2.0913195E+00 1.1729000E+01 -1.0000000E+00 0.0000000E+00
2.1010607E+00 1.1333300E+01 -1.0000000E+00 0.0000000E+00
2.1108474E+00 1.0873700E+01 -1.0000000E+00 0.0000000E+00
2.1206796E+00 1.0357700E+01 -1.0000000E+00 0.0000000E+00
2.1305576E+00 9.7932700E+00 -1.0000000E+00 0.0000000E+00
2.1404816E+00 9.1887800E+00 -1.0000000E+00 0.0000000E+00
2.1504519E+00 8.5529700E+00 -1.0000000E+00 0.0000000E+00
2.1604686E+00 7.8946900E+00 -1.0000000E+00 0.0000000E+00
2.1705319E+00 7.2228200E+00 -1.0000000E+00 0.0000000E+00
2.1806422E+00 6.5461200E+00 -1.0000000E+00 0.0000000E+00
2.1907995E+00 5.8730800E+00 -1.0000000E+00 0.0000000E+00
2.2010041E+00 5.2118000E+00 -1.0000000E+00 0.0000000E+00
2.2112563E+00 4.5698800E+00 -1.0000000E+00 0.0000000E+00
2.2215562E+00 3.9543100E+00 -1.0000000E+00 0.0000000E+00
2.2319041E+00 3.3713600E+00 -1.0000000E+00 0.0000000E+00
2.2423002E+00 2.8265000E+00 -1.0000000E+00 0.0000000E+00
2.2527447E+00 2.3243700E+00 -1.0000000E+00 0.0000000E+00
2.2632379E+00 1.8686500E+00 -1.0000000E+00 0.0000000E+00
2.2737799E+00 1.4621100E+00 -1.0000000E+00 0.0000000E+00
2.2843711E+00 1.1065500E+00 -1.0000000E+00 0.0000000E+00
2.2950116E+00 8.0278500E-01 -1.0000000E+00 0.0000000E+00
2.3057016E+00 5.5070300E-01 -1.0000000E+00 0.0000000E+00
2.3164415E+00 3.4927100E-01 -1.0000000E+00 0.0000000E+00
2.3272313E+00 1.9659800E-01 -1.0000000E+00 0.0000000E+00
2.3380715E+00 8.9998900E-02 -1.0000000E+00 0.0000000E+00
2.3489621E+00 2.6075800E-02 -1.0000000E+00 0.0000000E+00
2.3599034E+00 8.1161200E-04 -1.0000000E+00 0.0000000E+00
2.3708957E+00 9.6738700E-03 -1.0000000E+00 0.0000000E+00
2.3819392E+00 4.7727600E-02 -1.0000000E+00 0.0000000E+00
2.3930342E+00 1.0975400E-01 -1.0000000E+00 0.0000000E+00
2.4041808E+00 1.9037500E-01 -1.0000000E+00 0.0000000E+00
2.4153794E+00 2.8417200E-01 -1.0000000E+00 0.0000000E+00
2.4266301E+00 3.8581800E-01 -1.0000000E+00 0.0000000E+00
2.4379332E+00 4.9018500E-01 -1.0000000E+00 0.0000000E+00
2.4492890E+00 5.9246900E-01 -1.0000000E+00 0.0000000E+00
2.4606976E+00 6.8828200E-01 -1.0000000E+00 0.0000000E+00
2.4721594E+00 7.7375300E-01 -1.0000000E+00 0.0000000E+00
2.4836746E+00 8.4560200E-01 -1.0000000E+00 0.0000000E+00
2.4952435E+00 9.0120900E-01 -1.0000000E+00 0.0000000E+00
2.5068662E+00 9.3865600E-01 -1.0000000E+00 0.0000000E+00
2.5185430E+00 9.5676200E-01 -1.0000000E+00 0.0000000E+00
2.5302743E+00 9.5509000E-01 -1.0000000E+00 0.0000000E+00
2.5420602E+00 9.3394200E-01 -1.0000000E+00 0.0000000E+00
2.5539010E+00 8.9433200E-01 -1.0000000E+00 0.0000000E+00
2.5657969E+00 8.3794000E-01 -1.0000000E+00 0.0000000E+00
2.5777482E+00 7.6705300E-01 -1.0000000E+00 0.0000000E+00
2.5897553E+00 6.8448200E-01 -1.0000000E+00 0.0000000E+00
2.6018182E+00 5.9347500E-01 -1.0000000E+00 0.0000000E+00
2.6139374E+00 4.9760800E-01 -1.0000000E+00 0.0000000E+00
2.6261129E+00 4.0067500E-01 -1.0000000E+00 0.0000000E+00
2.6383452E+00 3.0657000E-01 -1.0000000E+00 0.0000000E+00
2.6506345E+00 2.1915600E-01 -1.0000000E+00 0.0000000E+00
2.6629810E+00 1.4215100E-01 -1.0000000E+00 0.0000000E+00
2.6753851E+00 7.9000800E-02 -1.0000000E+00 0.0000000E+00
2.6878469E+00 3.2769300E-02 -1.0000000E+00 0.0000000E+00
2.7003667E+00 6.0334100E-03 -1.0000000E+00 0.0000000E+00
2.7129449E+00 7.9267800E-04 -1.0000000E+00 0.0000000E+00
2.7255817E+00 1.8394000E-02 -1.0000000E+00 0.0000000E+00
2.7382773E+00 5.9474700E-02 -1.0000000E+00 0.0000000E+00
2.7510320E+00 1.2392700E-01 -1.0000000E+00 0.0000000E+00
2.7638462E+00 2.1088100E-01 -1.0000000E+00 0.0000000E+00
2.7767201E+00 3.1871600E-01 -1.0000000E+00 0.0000000E+00
2.7896539E+00 4.4508900E-01 -1.0000000E+00 0.0000000E+00
2.8026479E+00 5.8699100E-01 -1.0000000E+00 0.0000000E+00
2.8157025E+00 7.4082300E-01 -1.0000000E+00 0.0000000E+00
2.8288179E+00 9.0249000E-01 -1.0000000E+00 0.0000000E+00
2.8419944E+00 1.0675200E+00 -1.0000000E+00 0.0000000E+00
2.8552323E+00 1.2311900E+00 -1.0000000E+00 0.0000000E+00
2.8685318E+00 1.3886700E+00 -1.0000000E+00 0.0000000E+00
2.8818933E+00 1.5351900E+00 -1.0000000E+00 0.0000000E+00
2.8953170E+00 1.6661300E+00 -1.0000000E+00 0.0000000E+00
2.9088032E+00 1.7772800E+00 -1.0000000E+00 0.0000000E+00
2.9223523E+00 1.8648700E+00 -1.0000000E+00 0.0000000E+00
2.9359645E+00 1.9258100E+00 -1.0000000E+00 0.0000000E+00
2.9496400E+00 1.9577200E+00 -1.0000000E+00 0.0000000E+00
2.9633793E+00 1.9591000E+00 -1.0000000E+00 0.0000000E+00
2.9771826E+00 1.9293900E+00 -1.0000000E+00 0.0000000E+00
2.9910501E+00 1.8690000E+00 -1.0000000E+00 0.0000000E+00
3.0049823E+00 1.7793400E+00 -1.0000000E+00 0.0000000E+00
3.0189794E+00 1.6628500E+00 -1.0000000E+00 0.0000000E+00
3.0330416E+00 1.5228900E+00 -1.0000000E+00 0.0000000E+00
3.0471694E+00 1.3637300E+00 -1.0000000E+00 0.0000000E+00
3.0613629E+00 1.1904100E+00 -1.0000000E+00 0.0000000E+00
3.0756226E+00 1.0086100E+00 -1.0000000E+00 0.0000000E+00
3.0899487E+00 8.2449200E-01 -1.0000000E+00 0.0000000E+00
3.1043415E+00 6.4453500E-01 -1.0000000E+00 0.0000000E+00
3.1188014E+00 4.7531000E-01 -1.0000000E+00 0.0000000E+00
3.1333286E+00 3.2328100E-01 -1.0000000E+00 0.0000000E+00
3.1479235E+00 1.9459400E-01 -1.0000000E+00 0.0000000E+00
3.1625864E+00 9.4859200E-02 -1.0000000E+00 0.0000000E+00
3.1773175E+00 2.8951000E-02 -1.0000000E+00 0.0000000E+00
3.1921173E+00 8.2012000E-04 -1.0000000E+00 0.0000000E+00
3.2069860E+00 1.3330800E-02 -1.0000000E+00 0.0000000E+00
3.2219240E+00 6.8127800E-02 -1.0000000E+00 0.0000000E+00
3.2369316E+00 1.6553800E-01 -1.0000000E+00 0.0000000E+00
3.2520090E+00 3.0451600E-01 -1.0000000E+00 0.0000000E+00
3.2671567E+00 4.8262400E-01 -1.0000000E+00 0.0000000E+00
3.2823750E+00 6.9607300E-01 -1.0000000E+00 0.0000000E+00
3.2976641E+00 9.3979600E-01 -1.0000000E+00 0.0000000E+00
3.3130244E+00 1.2075800E+00 -1.0000000E+00 0.0000000E+00
3.3284563E+00 1.4922200E+00 -1.0000000E+00 0.0000000E+00
3.3439601E+00 1.7857500E+00 -1.0000000E+00 0.0000000E+00
3.3595361E+00 2.0796700E+00 -1.0000000E+00 0.0000000E+00
3.3751847E+00 2.3652100E+00 -1.0000000E+00 0.0000000E+00
3.3909061E+00 2.6336400E+00 -1.0000000E+00 0.0000000E+00
3.4067008E+00 2.8765400E+00 -1.0000000E+00 0.0000000E+00
3.4225690E+00 3.0861100E+00 -1.0000000E+00 0.0000000E+00
3.4385112E+00 3.2554200E+00 -1.0000000E+00 0.0000000E+00
3.4545276E+00 3.3787200E+00 -1.0000000E+00 0.0000000E+00
3.4706186E+00 3.4516200E+00 -1.0000000E+00 0.0000000E+00
3.4867846E+00 3.4713000E+00 -1.0000000E+00 0.0000000E+00
3.5030258E+00 3.4366300E+00 -1.0000000E+00 0.0000000E+00
3.5193427E+00 3.3482400E+00 -1.0000000E+00 0.0000000E+00
3.5357357E+00 3.2085500E+00 -1.0000000E+00 0.0000000E+00
3.5522049E+00 3.0217000E+00 -1.0000000E+00 0.0000000E+00
3.5687509E+00 2.7934600E+00 -1.0000000E+00 0.0000000E+00
3.5853740E+00 2.5310400E+00 -1.0000000E+00 0.0000000E+00
3.6020745E+00 2.2428400E+00 -1.0000000E+00 0.0000000E+00
3.6188528E+00 1.9381900E+00 -1.0000000E+00 0.0000000E+00
3.6357092E+00 1.6270100E+00 -1.0000000E+00 0.0000000E+00
3.6526441E+00 1.3194800E+00 -1.0000000E+00 0.0000000E+00
3.6696580E+00 1.0256300E+00 -1.0000000E+00 0.0000000E+00
3.6867510E+00 7.5500300E-01 -1.0000000E+00 0.0000000E+00
3.7039237E+00 5.1627100E-01 -1.0000000E+00 0.0000000E+00
3.7211764E+00 3.1692200E-01 -1.0000000E+00 0.0000000E+00
3.7385095E+00 1.6295700E-01 -1.0000000E+00 0.0000000E+00
3.7559233E+00 5.8656800E-02 -1.0000000E+00 0.0000000E+00
3.7734182E+00 6.4058800E-03 -1.0000000E+00 0.0000000E+00
3.7909946E+00 6.5969600E-03 -1.0000000E+00 0.0000000E+00
3.8086528E+00 5.7608400E-02 -1.0000000E+00 0.0000000E+00
3.8263933E+00 1.5586600E-01 -1.0000000E+00 0.0000000E+00
3.8442165E+00 2.9598200E-01 -1.0000000E+00 0.0000000E+00
3.8621226E+00 4.7097900E-01 -1.0000000E+00 0.0000000E+00
3.8801122E+00 6.7256600E-01 -1.0000000E+00 0.0000000E+00
3.8981856E+00 8.9148700E-01 -1.0000000E+00 0.0000000E+00
3.9163431E+00 1.1179000E+00 -1.0000000E+00 0.0000000E+00
3.9345852E+00 1.3418100E+00 -1.0000000E+00 0.0000000E+00
3.9529123E+00 1.5534400E+00 -1.0000000E+00 0.0000000E+00
3.9713248E+00 1.7437100E+00 -1.0000000E+00 0.0000000E+00
3.9898230E+00 1.9045600E+00 -1.0000000E+00 0.0000000E+00
4.0084074E+00 2.0293000E+00 -1.0000000E+00 0.0000000E+00
4.0270784E+00 2.1129300E+00 -1.0000000E+00 0.0000000E+00
4.0458363E+00 2.1522700E+00 -1.0000000E+00 0.0000000E+00
4.0646816E+00 2.1461300E+00 -1.0000000E+00 0.0000000E+00
4.0836147E+00 2.0952900E+00 -1.0000000E+00 0.0000000E+00
4.1026360E+00 2.0024600E+00 -1.0000000E+00 0.0000000E+00
4.1217458E+00 1.8721400E+00 -1.0000000E+00 0.0000000E+00
4.1409447E+00 1.7103200E+00 -1.0000000E+00 0.0000000E+00
4.1602330E+00 1.5242200E+00 -1.0000000E+00 0.0000000E+00
4.1796112E+00 1.3219100E+00 -1.0000000E+00 0.0000000E+00
4.1990796E+00 1.1118700E+00 -1.0000000E+00 0.0000000E+00
4.2186387E+00 9.0265500E-01 -1.0000000E+00 0.0000000E+00
4.2382889E+00 7.0239200E-01 -1.0000000E+00 0.0000000E+00
4.2580306E+00 5.1844300E-01 -1.0000000E+00 0.0000000E+00
4.2778643E+00 3.5704700E-01 -1.0000000E+00 0.0000000E+00
4.2977904E+00 2.2304900E-01 -1.0000000E+00 0.0000000E+00
4.3178093E+00 1.1969700E-01 -1.0000000E+00 0.0000000E+00
4.3379214E+00 4.8540600E-02 -1.0000000E+00 0.0000000E+00
4.3581272E+00 9.4096200E-03 -1.0000000E+00 0.0000000E+00
4.3784272E+00 4.9902100E-04 -1.0000000E+00 0.0000000E+00
4.3988217E+00 1.8534800E-02 -1.0000000E+00 0.0000000E+00
4.4193111E+00 5.9020500E-02 -1.0000000E+00 0.0000000E+00
4.4398961E+00 1.1654500E-01 -1.0000000E+00 0.0000000E+00
4.4605769E+00 1.8513300E-01 -1.0000000E+00 0.0000000E+00
4.4813540E+00 2.5862200E-01 -1.0000000E+00 0.0000000E+00
4.5022279E+00 3.3102800E-01 -1.0000000E+00 0.0000000E+00
4.5231991E+00 3.9690000E-01 -1.0000000E+00 0.0000000E+00
4.5442679E+00 4.5161800E-01 -1.0000000E+00 0.0000000E+00
4.5654349E+00 4.9163300E-01 -1.0000000E+00 0.0000000E+00
4.5867005E+00 5.1463400E-01 -1.0000000E+00 0.0000000E+00
4.6080651E+00 5.1961800E-01 -1.0000000E+00 0.0000000E+00
4.6295292E+00 5.0687900E-01 -1.0000000E+00 0.0000000E+00
4.6510933E+00 4.7791300E-01 -1.0000000E+00 0.0000000E+00
4.6727579E+00 4.3523300E-01 -1.0000000E+00 0.0000000E+00
4.6945233E+00 3.8213900E-01 -1.0000000E+00 0.0000000E+00
4.7163902E+00 3.2242700E-01 -1.0000000E+00 0.0000000E+00
4.7383589E+00 2.6008600E-01 -1.0000000E+00 0.0000000E+00
4.7604299E+00 1.9899000E-01 -1.0000000E+00 0.0000000E+00
4.7826038E+00 1.4261400E-01 -1.0000000E+00 0.0000000E+00
4.8048809E+00 9.3793900E-02 -1.0000000E+00 0.0000000E+00
4.8272618E+00 5.4550200E-02 -1.0000000E+00 0.0000000E+00
4.8497469E+00 2.5979700E-02 -1.0000000E+00 0.0000000E+00
4.8723368E+00 8.2319300E-03 -1.0000000E+00 0.0000000E+00
4.8950319E+00 5.6391100E-04 -1.0000000E+00 0.0000000E+00
4.9178327E+00 1.4682700E-03 -1.0000000E+00 0.0000000E+00
4.9407397E+00 8.8623400E-03 -1.0000000E+00 0.0000000E+00
4.9637534E+00 2.0320100E-02 -1.0000000E+00 0.0000000E+00
4.9868743E+00 3.3325600E-02 -1.0000000E+00 0.0000000E+00
5.0101029E+00 4.5524900E-02 -1.0000000E+00 0.0000000E+00
5.0334398E+00 5.4953200E-02 -1.0000000E+00 0.0000000E+00
5.0568853E+00 6.0216100E-02 -1.0000000E+00 0.0000000E+00
5.0804400E+00 6.0608500E-02 -1.0000000E+00 0.0000000E+00
5.1041044E+00 5.6160900E-02 -1.0000000E+00 0.0000000E+00
5.1278791E+00 4.7607100E-02 -1.0000000E+00 0.0000000E+00
5.1517645E+00 3.6278100E-02 -1.0000000E+00 0.0000000E+00
5.1757611E+00 2.3933200E-02 -1.0000000E+00 0.0000000E+00
5.1998695E+00 1.2542800E-02 -1.0000000E+00 0.0000000E+00
5.2240903E+00 4.0484100E-03 -1.0000000E+00 0.0000000E+00
5.2484238E+00 1.2199800E-04 -1.0000000E+00 0.0000000E+00
5.2728707E+00 1.9519700E-03 -1.0000000E+00 0.0000000E+00
5.2974315E+00 1.0079000E-02 -1.0000000E+00 0.0000000E+00
5.3221066E+00 2.4300800E-02 -1.0000000E+00 0.0000000E+00
5.3468967E+00 4.3659500E-02 -1.0000000E+00 0.0000000E+00
5.3718023E+00 6.6514400E-02 -1.0000000E+00 0.0000000E+00
5.3968239E+00 9.0697800E-02 -1.0000000E+00 0.0000000E+00
5.4219620E+00 1.1373900E-01 -1.0000000E+00 0.0000000E+00
5.4472172E+00 1.3313400E-01 -1.0000000E+00 0.0000000E+00
5.4725901E+00 1.4663900E-01 -1.0000000E+00 0.0000000E+00
5.4980812E+00 1.5254400E-01 -1.0000000E+00 0.0000000E+00
5.5236909E+00 1.4991400E-01 -1.0000000E+00 0.0000000E+00
5.5494200E+00 1.3874500E-01 -1.0000000E+00 0.0000000E+00
5.5752689E+00 1.2003700E-01 -1.0000000E+00 0.0000000E+00
5.6012382E+00 9.5751200E-02 -1.0000000E+00 0.0000000E+00
5.6273285E+00 6.8661400E-02 -1.0000000E+00 0.0000000E+00
5.6535403E+00 4.2100500E-02 -1.0000000E+00 0.0000000E+00
5.6798742E+00 1.9630300E-02 -1.0000000E+00 0.0000000E+00
5.7063308E+00 4.6631400E-03 -1.0000000E+00 0.0000000E+00
5.7329106E+00 7.3429400E-05 -1.0000000E+00 0.0000000E+00
5.7596142E+00 7.8433100E-03 -1.0000000E+00 0.0000000E+00
5.7864422E+00 2.8782500E-02 -1.0000000E+00 0.0000000E+00
5.8133951E+00 6.2358200E-02 -1.0000000E+00 0.0000000E+00
5.8404736E+00 1.0666200E-01 -1.0000000E+00 0.0000000E+00
5.8676783E+00 1.5852100E-01 -1.0000000E+00 0.0000000E+00
5.8950096E+00 2.1376200E-01 -1.0000000E+00 0.0000000E+00
5.9224683E+00 2.6758800E-01 -1.0000000E+00 0.0000000E+00
5.9500548E+00 3.1505200E-01 -1.0000000E+00 0.0000000E+00
5.9777699E+00 3.5157500E-01 -1.0000000E+00 0.0000000E+00
6.0056140E+00 3.7344200E-01 -1.0000000E+00 0.0000000E+00
6.0335879E+00 3.7823700E-01 -1.0000000E+00 0.0000000E+00
6.0616920E+00 3.6515400E-01 -1.0000000E+00 0.0000000E+00
6.0899271E+00 3.3514900E-01 -1.0000000E+00 0.0000000E+00
6.1182936E+00 2.9090000E-01 -1.0000000E+00 0.0000000E+00
6.1467923E+00 2.3658800E-01 -1.0000000E+00 0.0000000E+00
6.1754238E+00 1.7749000E-01 -1.0000000E+00 0.0000000E+00
6.2041886E+00 1.1945200E-01 -1.0000000E+00 0.0000000E+00
6.2330874E+00 6.8269400E-02 -1.0000000E+00 0.0000000E+00
6.2621208E+00 2.9065300E-02 -1.0000000E+00 0.0000000E+00
6.2912894E+00 5.7199600E-03 -1.0000000E+00 0.0000000E+00
6.3205939E+00 4.2955600E-04 -1.0000000E+00 0.0000000E+00
6.3500349E+00 1.3445400E-02 -1.0000000E+00 0.0000000E+00
6.3796131E+00 4.3029000E-02 -1.0000000E+00 0.0000000E+00
6.4093290E+00 8.5633400E-02 -1.0000000E+00 0.0000000E+00
6.4391833E+00 1.3629500E-01 -1.0000000E+00 0.0000000E+00
6.4691767E+00 1.8919500E-01 -1.0000000E+00 0.0000000E+00
6.4993098E+00 2.3832000E-01 -1.0000000E+00 0.0000000E+00
6.5295833E+00 2.7815100E-01 -1.0000000E+00 0.0000000E+00
6.5599977E+00 3.0429500E-01 -1.0000000E+00 0.0000000E+00
6.5905539E+00 3.1398100E-01 -1.0000000E+00 0.0000000E+00
6.6212523E+00 3.0635200E-01 -1.0000000E+00 0.0000000E+00
6.6520938E+00 2.8253000E-01 -1.0000000E+00 0.0000000E+00
6.6830789E+00 2.4543400E-01 -1.0000000E+00 0.0000000E+00
6.7142083E+00 1.9937600E-01 -1.0000000E+00 0.0000000E+00
6.7454828E+00 1.4949600E-01 -1.0000000E+00 0.0000000E+00
6.7769029E+00 1.0110100E-01 -1.0000000E+00 0.0000000E+00
6.8084694E+00 5.8997700E-02 -1.0000000E+00 0.0000000E+00
6.8401829E+00 2.6916400E-02 -1.0000000E+00 0.0000000E+00
6.8720441E+00 7.0871600E-03 -1.0000000E+00 0.0000000E+00
6.9040537E+00 3.5765400E-05 -1.0000000E+00 0.0000000E+00
6.9362125E+00 4.6155900E-03 -1.0000000E+00 0.0000000E+00
6.9685210E+00 1.8267300E-02 -1.0000000E+00 0.0000000E+00
7.0009800E+00 3.7462900E-02 -1.0000000E+00 0.0000000E+00
7.0335902E+00 5.8264400E-02 -1.0000000E+00 0.0000000E+00
7.0663523E+00 7.6912200E-02 -1.0000000E+00 0.0000000E+00
7.0992670E+00 9.0354000E-02 -1.0000000E+00 0.0000000E+00
7.1323350E+00 9.6637500E-02 -1.0000000E+00 0.0000000E+00
7.1655571E+00 9.5111800E-02 -1.0000000E+00 0.0000000E+00
7.1989339E+00 8.6413900E-02 -1.0000000E+00 0.0000000E+00
7.2324662E+00 7.2252400E-02 -1.0000000E+00 0.0000000E+00
7.2661546E+00 5.5033300E-02 -1.0000000E+00 0.0000000E+00
7.3000000E+00 3.7396800E-02 -1.0000000E+00 0.0000000E+00
