# Supplementary material for: Nanoparticle size distribution quantification: results of a small-angle X-ray scattering inter-laboratory comparison
Source: J Appl Crystallogr. 2017 Aug 18;50(Pt 5):1280–8. doi: 10.1107/S160057671701010X (PMC5627679; doi:10.1107/S160057671701010X)
Supplement: Supplementary file 1 [file j-50-01280-sup1.zip › QPrecision/findScalingV3.py]

#!/usr/bin/env python                                                          
#coding: utf-8
#
"""
Overview:
========
This tool finds the scaling factor to bring the second curve in line with the first.
The Q-values are NOT expected to match

Required input arguments:
    *Q1*: Q-vector of the first dataset
    *I1*: intensity of the first dataset
    *E1*: relative intensity uncertainty of the first dataset
    *Q2*: Q-vector of the first dataset
    *I2*: intensity of the second dataset
    *E2*: relative intensity uncertainty of the second dataset
Optional input arguments: 
    *backgroundFit*: Boolean indicating whether or not to fit the background,
        Default: True
"""

__author__ = "Brian R. Pauw"
__contact__ = "brian@stack.nl"
__license__ = "GPLv3+"
__date__ = "2016/04/15"
__status__ = "beta"

# correctionBase contains the __init__ function for these classes
from numpy import sqrt
import numpy as np
import pandas
from scipy.interpolate import interp1d
from scipy.optimize import leastsq
import logging

class findScaling(object):
    dataset1 = pandas.DataFrame()
    dataset2 = pandas.DataFrame()
    backgroundFit = None
    doInterpolate = False
    sc = None

    def __init__(self, dataset1 = None, dataset2 = None, backgroundFit = True):

        self.backgroundFit = backgroundFit
        
        self.dataset1 = dataset1
        self.dataset2 = dataset2

        if self.dataset1 is None:
            logging.error("Dataset 1 cannot be None")
        if self.dataset2 is None:
            logging.error("Dataset 2 cannot be None")
        # check Q
        if (self.dataset2["Q"].shape != self.dataset1["Q"].shape):
            self.doInterpolate = True
        elif (self.dataset2["Q"] != self.dataset1["Q"]).any():
            print("nonequal Q vectors, interpolating...")
            self.doInterpolate = True

        if self.doInterpolate:
            self.dataset2 = self.interpolate(dataset = self.dataset2, interpQ = self.dataset1["Q"])
        
        self.Mask = np.zeros(self.dataset1["Q"].shape, dtype = bool) # none masked
        if "Mask" in self.dataset1:
            self.Mask |= self.dataset1["Mask"]
        if "Mask" in self.dataset2:
            self.Mask |= self.dataset2["Mask"]
        self.sc = self.scale(dataset1 = self.dataset1[np.invert(self.Mask)], 
                dataset2 = self.dataset2[np.invert(self.Mask)])

        self.dataset2Scaled = self.dataset2.copy()
        self.dataset2Scaled["I"] *= self.sc[0]
        self.dataset2Scaled["I"] += self.sc[1]
        self.dataset2Scaled["IError"] *= self.sc[0]
        self.dataset2Scaled["Mask"] = self.Mask
        # calculate curve deviation:
        self.dev = (self.dataset1["I"] - 
                self.dataset2Scaled["I"]) / self.dataset1["I"]

        return 


    def scale(self, dataset1 = None, dataset2 = None):
        #match the curves
        sc = np.zeros(2)
        sc[1] = dataset1["I"].min() - dataset2["I"].min()
        sc[0] = (dataset1["I"] / dataset2["I"]).mean()

        sc, dummySuccess = leastsq(self.csqr, sc)
            
        if not self.backgroundFit:
            sc[1] = 0.

        conVal = self.csqrV1(sc)
        
        logging.info(
                'findScalingV2: scaling factor: {}, background factor: {}, chi-squared: {}'
                .format(sc[0], sc[1], conVal) )
        return sc


    def interpolate(self, dataset = None, interpQ = None):
        """ interpolation function that interpolates provided dataset, returning a Pandas dataframe 
        with Q, I, IError and Mask fields. the provided interpQ values are attempted to be kept,
        although values outside interpQ will be filled with nan, and Mask set to True there. """

        dst = pandas.DataFrame()
        dst["Q"] = interpQ
        dst["I"] = np.full(interpQ.shape, np.nan) # initialize as nan
        dst["IError"] = np.full(interpQ.shape, np.nan)
        dst["Mask"] = np.zeros(interpQ.shape, dtype = bool) # none masked

        # interpolator (linear) to equalize Q. 
        fI = interp1d(dataset["Q"], dataset["I"], 
                kind = "linear", bounds_error = False)
        fE = interp1d(dataset["Q"], dataset["IError"], 
                kind = "linear", bounds_error = False)

        # interpolate, rely on Mask to deliver final limits
        dst["I"] = fI(interpQ)
        dst["IError"] = fE(interpQ)

        # extra mask clip based on I or IError values:
        dst["Mask"] |= dst["I"].isnull()
        dst["Mask"] |= dst["IError"].isnull()

        # dst[np.invert(dst["Mask"])] # not masked values

        # return interpolated dataset
        # self.dataset2 = dst
        return dst

    def csqr(self, sc, useMask = True):
        #csqr to be used with scipy.optimize.leastsq
        if useMask:
            # mask = (np.invert(self.dataset1["Mask"]) & np.invert(self.dataset2["Mask"]))
            mask = np.invert(self.Mask)
        else:
            mask = np.ones(self.dataset1["I"].shape, dtype = "bool")
        I1 = self.dataset1["I"][mask]
        E1 = self.dataset1["IError"][mask]
        I2 = self.dataset2["I"][mask]
        E2 = self.dataset2["IError"][mask]
        if not self.backgroundFit:
            bg = 0.
        else:
            bg = sc[1]
        return (I1 - sc[0] * I2 - bg) / (sqrt(E1**2 + E2**2))

    def csqrV1(self, sc, useMask = True):
        #complete reduced chi-squared calculation
        if useMask:
            # mask = (np.invert(self.dataset1["Mask"]) & np.invert(self.dataset2["Mask"]))
            mask = np.invert(self.Mask)
        else:
            mask = np.ones(self.dataset1["I"].shape, dtype = "bool")
        I1 = self.dataset1["I"][mask]
        E1 = self.dataset1["IError"][mask]
        I2 = self.dataset2["I"][mask] * sc[0] + sc[1]
        E2 = self.dataset2["IError"][mask] * sc[0]

        return sum(((I1 - I2) / (sqrt(E1**2 + E2**2)) )**2) / np.size(I1)
