# Supplementary material for: Nanoparticle size distribution quantification: results of a small-angle X-ray scattering inter-laboratory comparison
Source: J Appl Crystallogr. 2017 Aug 18;50(Pt 5):1280–8. doi: 10.1107/S160057671701010X (PMC5627679; doi:10.1107/S160057671701010X)
Supplement: Supplementary file 1 [file j-50-01280-sup1.zip › QPrecision/README.txt]

AgBeh: originally S7017[11].pdh, measured at BAM
GC-N: originally S7020[11].pdh, measured at BAM
RR02KratkyExample: One of the RR02 measurements, measured at BAM. 
