# Supplementary material for: Nanoparticle size distribution quantification: results of a small-angle X-ray scattering inter-laboratory comparison
Source: J Appl Crystallogr. 2017 Aug 18;50(Pt 5):1280–8. doi: 10.1107/S160057671701010X (PMC5627679; doi:10.1107/S160057671701010X)
Supplement: Supplementary file 1 [file j-50-01280-sup1.zip › QPrecision/reBin.py]

#!/usr/bin/env python                                                          
#coding: utf-8

"""
Overview
========
1D rebinning. 
Should take input file, read, rebin and write. 
Rebins to log bins.

"""

#__author__ = "Brian R. Pauw"
#__contact__ = "brian@stack.nl"
#__license__ = "GPLv3+"
#__date__ = "2015/01/09"
#__status__ = "beta"

import argparse, pandas, itertools, os, sys
import numpy as np
from numpy import zeros, mean, sqrt, std, reshape, size, linspace
from numpy import argsort, ones, array, sort, diff, log10, shape

def argparser():
    parser = argparse.ArgumentParser(description = """
            Re-binning function, reads three-column ASCII input files, 
            and outputs re-binned three-column ASCII files""")
    # binning options
    parser.add_argument("-n", "--numBins", type = int, default = 50,
            help = "Number of bins to use")
    parser.add_argument("-q", "--qMin", type = float, default = 0.,
            help = "Minimum Q to clip from original data")
    parser.add_argument("-Q", "--qMax", type = float, default = np.inf,
            help = "Minimum Q to clip from original data")
    parser.add_argument("-e", "--minE", type = float, default = 0.01,
            help = "Minimum error is at least this times intensity value.")
    parser.add_argument("-s", "--scaling", type = unicode, 
            action = "store", default = 'logarithmic',
            help = "q-axis scaling for binning, can be linear or logarithmic")
    # csv / datafile options
    parser.add_argument("-d", "--delimiter", type = unicode, 
            action = "store", default = ',',
            help = "Delimiter in original file. '\\t' is tab. (with quotes)")
    parser.add_argument("-H", "--headerLines", type = int, default = 0,
            help = "Number of header lines to skip")
    parser.add_argument("-D", "--outputDelimiter", type = unicode, 
            action = "store", default = None,
            help = "Delimiter in final file (defaults to input delimiter)")
    parser.add_argument("-c", "--cleanEmpty", action = "store_true", 
            default = True,
            help = "Removes empty bins before writing")
    parser.add_argument("-i", "--iScale", type = float, default = 1.,
            help = "Intensity (and error) scaled by this factor on output.")
    # program options
    parser.add_argument("-v", "--verbose", action = "store_true",
            help = "Be verbose about the steps")
    parser.add_argument("-t", "--test", action = "store_true", 
            help = "Do not save output files, test run only")
    parser.add_argument("-N", "--noBin", action = "store_true", 
            help = "Do not bin, just input -> output (for translation and scaling)")
    parser.add_argument("fnames", nargs = "*", metavar = "FILENAME",
            action = "store",
            help = "One or more data files to rebin")

    return parser.parse_args()

class reBin(object):
    """ all kinds of binning-related functions """
    
    # set defaults for file reading:
    pandasArgs = {
            "skipinitialspace": True,
            "skip_blank_lines": True,
            "engine": "python",
            "header": None}
    # set defaults for kwargs, in case this is not called from command line:
    reBinArgs = {
            "delimiter" : ';',                                                 
            "outputDelimiter" : ';',                                           
            "headerLines" : 0,                                                 
            "fnames" : '',                                                     
            "verbose" : False,                                                 
            "qMin" : -np.inf,                                                  
            "qMax" : np.inf,                                                   
            "numBins" : 100,                                                   
            "scaling" : 'logarithmic',                                         
            "cleanEmpty" : False,                                              
            "minE" : 0.01,                                                     
            "noBin" : False}                                                   


    def __init__(self, **kwargs):
        # process defaults:
        for kw in self.reBinArgs:
            setattr(self, kw, self.reBinArgs[kw])
        # process kwargs:
        if "verbose" in kwargs:
            self.verbose = kwargs.pop("verbose")
        for kw in kwargs:
            if self.verbose:
                print('Processing input argument {}: {}'
                        .format(kw, kwargs[kw]))
            setattr(self, kw, kwargs[kw])

        # process delimiter options
        # decode no longer necessary in python 3
        if sys.version_info <= (3, 0):
            self.delimiter = self.delimiter.decode("string-escape")
        if self.outputDelimiter is None:
            self.outputDelimiter = self.delimiter
        else:
            if sys.version_info <= (3, 0):
                self.outputDelimiter = self.outputDelimiter.decode("string-escape")

        self.pandasArgs.update({
            "delimiter": self.delimiter,
            "skiprows": self.headerLines}) 
        # process files individually:
        for filename in self.fnames:
            self.readFile(filename)
            self.validate()
            self.defineBinEdges()
            self.binning1D()
            if self.cleanEmpty:
                #removes bins with no intensity or error
                self.cleanup()

            if not self.test:
                #generate output file name
                ofname = self.outputFilename(filename)
                #write binned data to file name
                self.writeFile(ofname)

    def cleanup(self):
        # removes unwanted bin values
        # cannot use lists, because:
        # pay heed: http://unspecified.wordpress.com/2009/02/12/thou-shalt-not-modify-a-list-during-iteration/
        validi = (True - np.isnan(self.IBin))
        validi[ np.argwhere(self.binMask > 0) ] = False
        self.QBin = self.QBin[validi]
        self.IBin = self.IBin[validi]
        self.EBin = self.EBin[validi]
        self.QEBin = self.QEBin[validi]
        if self.verbose:
            print('valid bins: {} of {}'.format(validi.sum(), len(validi)))

    def outputFilename(self, filename):
        """ returns an output filename based on the input filename"""
        of = filename.strip()
        # split at extension
        ob, oe = of.rsplit('.', 1)
        # add rebin tag and reassemble
        ofname = '{}_reBin.{}'.format(ob, oe)
        if self.verbose:
            print('output filename: {}'.format(ofname))
        return ofname
        
    def readFile(self, filename):
        if self.verbose:
            print('reading file: {} with settings: {}'
                    .format(filename, self.pandasArgs))
        dval = pandas.read_csv(filename, **self.pandasArgs).values
        assert isinstance(dval, np.ndarray) # no problems reading?
        assert size(dval, axis = 1) >= 3 # Q, I and E can be extracted
        if self.verbose:
            print('data read: {}'.format(dval))
        self.Q = np.float32(dval[:,0])
        self.I = np.float32(dval[:,1])
        self.E = np.maximum(self.minE * self.I, np.float32(dval[:,2]))
        numChanged = (self.minE * self.I > dval[:,2]).sum()
        if self.verbose:
            print('Minimum uncertainty set for {} out of {} ({} %) datapoints'
                    .format(numChanged, size(self.Q), 
                        100. * numChanged / size(self.Q) ))
    
    # writer modified from imp2/modules/Write1D
    def writeFile(self, ofname, hstrs = None, append = False):
        sep = self.outputDelimiter 
        #scale if necessary
        iterData = itertools.izip_longest(
                self.QBin, 
                self.IBin * float(self.iScale), 
                self.EBin * float(self.iScale)) 

        def writeLine(filename, line = None, append = True):
            if append:
                openarg = 'a'
            else:
                openarg = 'w'
            with open(filename, openarg, 0) as fh:
                if isinstance(line,(str,unicode)):
                    fh.write(line)
                else:
                    # iterable object containing multiple lines
                    fh.writelines(line)

        # truncate file if exists (i.e. discard)
        if os.path.exists(ofname) and (not append):
            os.remove(ofname)

        # write header and data:
        if hstrs is not None:
            writeLine(ofname, hstrs)

        # store in file
        moreData = True
        while moreData:
            try:
                # generate formatted datastring containing column data
                wstr = sep.join(['{}'.format(k) for k in iterData.next()]) + "\n"
            except StopIteration:
                # end of data reached
                moreData = False
                break
            except:
                raise

            writeLine(ofname, wstr)

    def validate(self):
        """Applies limits to the data"""
        mask = zeros(shape(self.Q), dtype = 'bool')
        # appy integration limits:
        iind = np.array((
            (self.Q < self.qMin) + (self.Q > self.qMax) ),dtype=bool)
        mask[iind] = True 
        

        # define binning limits
        (qmin, qmax) = (np.abs(self.Q[True - mask]).min(), 
                np.abs(self.Q[True - mask]).max())
        self.iqMin = np.maximum(qmin, self.qMin)
        self.iqMax = np.minimum(qmax, self.qMax)
        self.Q = self.Q[True - mask]
        self.I = self.I[True - mask]
        self.E = self.E[True - mask]
        if self.verbose:
            print('data Q-range: {}, integration Q-range: {}, masked: {} of {} ({}%)'
                    .format((self.Q.min(), self.Q.max()),
                        (self.iqMin, self.iqMax),
                        mask.sum(), self.Q.size,
                        mask.sum() / self.Q.size))

    def defineBinEdges(self):
        """defines binning edges"""
        # define bin edges
        if self.scaling.lower() in ("linear", "lin"):
            qEdges = np.linspace(
                    self.iqMin, 
                    self.iqMax, 
                    self.numBins + 1)
        else:
            qEdges = np.logspace(
                    log10(self.iqMin), 
                    log10(self.iqMax), 
                    self.numBins + 1)
        self.qEdges = qEdges
        if self.verbose:
            print("Bin edges used: {}".format(self.qEdges))

    def binning1D(self, qError = None):
        """An unweighted binning routine.
        imp-version of binning, taking q-bin edges in which binning takes place,
        and calculates the mean q uncertainty in the bin as well from the relative
        Q uncertainties provided.

        The intensities are sorted across bins of equal size. If provided error
        is empty, the standard deviation of the intensities in the bins is
        computed.
        """
        # no binning requested, just input -> output
        if self.noBin:
            self.QBin = self.Q.copy()
            self.IBin = self.I.copy()
            self.EBin = self.E.copy()
            self.QEBin = np.zeros(np.shape(self.I))
            return

        # set values:
        q = self.Q.copy()
        intensity = self.I.copy()
        error = self.E.copy()
        numBins = self.numBins
        qEdges = self.qEdges
        
        #flatten q, intensity and error
        q = reshape(q, size(q), 0)
        intensity = reshape(intensity, size(intensity), 0)

        # sort q, let intensity and error follow sort
        sortInd = argsort(q, axis = None)
        q = q[sortInd]
        intensity = intensity[sortInd]

        #initialise storage: 
        numBins = len(qEdges) - 1
        ibin = zeros(numBins)
        qbin = zeros(numBins)
        sdbin = zeros(numBins)    
        sebin = zeros(numBins)    
        qebin = zeros(numBins)    
        binMask = zeros(numBins) # set one for masked bin values
        if error is not None:
            error = reshape(error, size(error), 0)
            error = error[sortInd]
        if qError is not None:
            qError = reshape(qError, size(qError), 0)
            qError = qError[sortInd]

        # now we can fill the bins
        for bini in range(numBins):
            # limit ourselves to only the bits we're interested in:
            limMask = ((q >= qEdges[bini]) &
                              (q <= qEdges[bini + 1]))

            iToBin = intensity[limMask]
            # sum the intensities in one bin and normalize by number of pixels
            if limMask.sum() == 0:
                #no pixels in bin
                (ibin[bini], sebin[bini], qebin[bini], qbin[bini]) = (
                        None, None, None, None)
                binMask[bini] = 1
                continue

            elif limMask.sum() == 1:
                ibin[bini] = iToBin.mean()
                qbin[bini] = ( q[limMask].mean() )
                if error is not None:
                    sebin[bini] = error[limMask]
                if qError is not None:
                    qebin[bini] = qError[limMask]

            else:
                ibin[bini] = iToBin.mean()
                qbin[bini] = ( q[limMask].mean() )
                if error is not None:
                    sebin[bini] = np.sqrt( (error[limMask]**2).sum() ) / limMask.sum()
                # now we deal with the Errors:
                #calculate the standard deviation of the intensity in the bin
                # according to the definition of sample-standard deviation
                sdbin = iToBin.std(ddof = 1)
                #what we want is to have the "standard error of the mean": 
                sdbin = sdbin / sqrt(1.*np.size(iToBin))
                # maximum between standard error and Poisson statistics
                sebin[bini] = np.maximum(sebin[bini],sdbin)
                #qebin is the mean error of the q-values in the bin, should 
                #probably be superseded by the bin width
                qe = 0.
                if qError is not None:
                    qe = np.sqrt( (qError[limMask]**2).sum() )
                #SSTD of q in bin:
                qs = np.std(q[limMask], ddof = 1) #sample standard deviation
                qebin[bini] = np.maximum(qe, qs)

        self.QBin = qbin.copy()
        self.IBin = ibin.copy()
        self.EBin = sebin.copy()
        self.QEBin = qebin.copy()
        self.binMask = binMask.copy()
        if self.verbose:
            print('qbin: {}'.format(qbin))
            print('ibin: {}'.format(ibin))
            print('sebin: {}'.format(sebin))
            print('qebin: {}'.format(qebin))
            print('binMask: {}'.format(binMask))

if __name__ == '__main__':
    # process input arguments
    adict = argparser()
    # transmogrify into kwargs object
    adict = vars(adict)
    # run the reBin program
    reBin(**adict)

# vim: set ts=4 sts=4 sw=4 tw=0:
