# Supplementary material for: Nanoparticle size distribution quantification: results of a small-angle X-ray scattering inter-laboratory comparison
Source: J Appl Crystallogr. 2017 Aug 18;50(Pt 5):1280–8. doi: 10.1107/S160057671701010X (PMC5627679; doi:10.1107/S160057671701010X)
Supplement: Supplementary file 3 [file j-50-01280-sup2.zip]

Archive with 532 entries (482 files):
- RRAnonData/
- RRAnonData/.DS_Store
- RRAnonData/.ipynb_checkpoints/
- RRAnonData/.ipynb_checkpoints/.DS_Store
- RRAnonData/.ipynb_checkpoints/RoundRobinMcSAS-checkpoint.ipynb
- RRAnonData/.reBin.py.swp
- RRAnonData/absoluteCurves.pdf
- RRAnonData/BivariateKDE.eps
- RRAnonData/BivariateKDE.png
- RRAnonData/BivariateKDEn.eps
- RRAnonData/BivariateKDEn.png
- RRAnonData/csv/
- RRAnonData/csv/.DS_Store
- RRAnonData/csv/S10.csv
- RRAnonData/csv/S10_2016-12-02_20-37-51/
- RRAnonData/csv/S10_2016-12-02_20-37-51/.DS_Store
- RRAnonData/csv/S10_2016-12-02_20-37-51/S10_2016-12-02_20-37-51.pdf
- RRAnonData/csv/S10_2016-12-02_20-37-51/S10_2016-12-02_20-37-51_contributions.pickle
- RRAnonData/csv/S10_2016-12-02_20-37-51/S10_2016-12-02_20-37-51_fit.dat
- RRAnonData/csv/S10_2016-12-02_20-37-51/S10_2016-12-02_20-37-51_hist-radius-True-1.06552(nm)-30.3306(nm)-50-log-num.dat
- RRAnonData/csv/S10_2016-12-02_20-37-51/S10_2016-12-02_20-37-51_hist-radius-True-1.06552(nm)-30.3306(nm)-50-log-vol.dat
- RRAnonData/csv/S10_2016-12-02_20-37-51/S10_2016-12-02_20-37-51_settings.cfg
- RRAnonData/csv/S10_2016-12-02_20-37-51/S10_2016-12-02_20-37-51_stats_radius.dat
- RRAnonData/csv/S11.csv
- RRAnonData/csv/S11_2016-12-02_20-52-01/
- RRAnonData/csv/S11_2016-12-02_20-52-01/.DS_Store
- RRAnonData/csv/S11_2016-12-02_20-52-01/S11_2016-12-02_20-52-01.pdf
- RRAnonData/csv/S11_2016-12-02_20-52-01/S11_2016-12-02_20-52-01_contributions.pickle
- RRAnonData/csv/S11_2016-12-02_20-52-01/S11_2016-12-02_20-52-01_fit.dat
- RRAnonData/csv/S11_2016-12-02_20-52-01/S11_2016-12-02_20-52-01_hist-radius-True-1.06552(nm)-30.3306(nm)-50-log-num.dat
- RRAnonData/csv/S11_2016-12-02_20-52-01/S11_2016-12-02_20-52-01_hist-radius-True-1.06552(nm)-30.3306(nm)-50-log-vol.dat
- RRAnonData/csv/S11_2016-12-02_20-52-01/S11_2016-12-02_20-52-01_settings.cfg
- RRAnonData/csv/S11_2016-12-02_20-52-01/S11_2016-12-02_20-52-01_stats_radius.dat
- RRAnonData/csv/S14.csv
- RRAnonData/csv/S149.csv
- RRAnonData/csv/S149_2016-12-03_10-23-18/
- RRAnonData/csv/S149_2016-12-03_10-23-18/.DS_Store
- RRAnonData/csv/S149_2016-12-03_10-23-18/S149_2016-12-03_10-23-18.pdf
- RRAnonData/csv/S149_2016-12-03_10-23-18/S149_2016-12-03_10-23-18_contributions.pickle
- RRAnonData/csv/S149_2016-12-03_10-23-18/S149_2016-12-03_10-23-18_fit.dat
- RRAnonData/csv/S149_2016-12-03_10-23-18/S149_2016-12-03_10-23-18_hist-radius-True-1.06789(nm)-25.3822(nm)-50-log-num.dat
- RRAnonData/csv/S149_2016-12-03_10-23-18/S149_2016-12-03_10-23-18_hist-radius-True-1.06789(nm)-25.3822(nm)-50-log-vol.dat
- RRAnonData/csv/S149_2016-12-03_10-23-18/S149_2016-12-03_10-23-18_settings.cfg
- RRAnonData/csv/S149_2016-12-03_10-23-18/S149_2016-12-03_10-23-18_stats_radius.dat
- RRAnonData/csv/S14_2016-12-02_20-53-07/
- RRAnonData/csv/S14_2016-12-02_20-53-07/.DS_Store
- RRAnonData/csv/S14_2016-12-02_20-53-07/S14_2016-12-02_20-53-07.pdf
- RRAnonData/csv/S14_2016-12-02_20-53-07/S14_2016-12-02_20-53-07_contributions.pickle
- RRAnonData/csv/S14_2016-12-02_20-53-07/S14_2016-12-02_20-53-07_fit.dat
- RRAnonData/csv/S14_2016-12-02_20-53-07/S14_2016-12-02_20-53-07_hist-radius-True-1.06196(nm)-17.1426(nm)-50-log-num.dat
- RRAnonData/csv/S14_2016-12-02_20-53-07/S14_2016-12-02_20-53-07_hist-radius-True-1.06196(nm)-17.1426(nm)-50-log-vol.dat
- RRAnonData/csv/S14_2016-12-02_20-53-07/S14_2016-12-02_20-53-07_settings.cfg
- RRAnonData/csv/S14_2016-12-02_20-53-07/S14_2016-12-02_20-53-07_stats_radius.dat
- RRAnonData/csv/S15.csv
- RRAnonData/csv/S151.csv
- RRAnonData/csv/S151_2016-12-03_10-38-11/
- RRAnonData/csv/S151_2016-12-03_10-38-11/.DS_Store
- RRAnonData/csv/S151_2016-12-03_10-38-11/S151_2016-12-03_10-38-11.pdf
- RRAnonData/csv/S151_2016-12-03_10-38-11/S151_2016-12-03_10-38-11_contributions.pickle
- RRAnonData/csv/S151_2016-12-03_10-38-11/S151_2016-12-03_10-38-11_fit.dat
- RRAnonData/csv/S151_2016-12-03_10-38-11/S151_2016-12-03_10-38-11_hist-radius-True-1.06789(nm)-25.3822(nm)-50-log-num.dat
- RRAnonData/csv/S151_2016-12-03_10-38-11/S151_2016-12-03_10-38-11_hist-radius-True-1.06789(nm)-25.3822(nm)-50-log-vol.dat
- RRAnonData/csv/S151_2016-12-03_10-38-11/S151_2016-12-03_10-38-11_settings.cfg
- RRAnonData/csv/S151_2016-12-03_10-38-11/S151_2016-12-03_10-38-11_stats_radius.dat
- RRAnonData/csv/S155.csv
- RRAnonData/csv/S155_2016-12-03_10-28-52/
- RRAnonData/csv/S155_2016-12-03_10-28-52/.DS_Store
- RRAnonData/csv/S155_2016-12-03_10-28-52/S155_2016-12-03_10-28-52.pdf
- RRAnonData/csv/S155_2016-12-03_10-28-52/S155_2016-12-03_10-28-52_contributions.pickle
- RRAnonData/csv/S155_2016-12-03_10-28-52/S155_2016-12-03_10-28-52_fit.dat
- RRAnonData/csv/S155_2016-12-03_10-28-52/S155_2016-12-03_10-28-52_hist-radius-True-1.06455(nm)-30.0746(nm)-50-log-num.dat
- RRAnonData/csv/S155_2016-12-03_10-28-52/S155_2016-12-03_10-28-52_hist-radius-True-1.06455(nm)-30.0746(nm)-50-log-vol.dat
- RRAnonData/csv/S155_2016-12-03_10-28-52/S155_2016-12-03_10-28-52_settings.cfg
- RRAnonData/csv/S155_2016-12-03_10-28-52/S155_2016-12-03_10-28-52_stats_radius.dat
- RRAnonData/csv/S156.csv
- RRAnonData/csv/S156_2016-12-03_10-47-46/
- RRAnonData/csv/S156_2016-12-03_10-47-46/.DS_Store
- RRAnonData/csv/S156_2016-12-03_10-47-46/S156_2016-12-03_10-47-46.pdf
- RRAnonData/csv/S156_2016-12-03_10-47-46/S156_2016-12-03_10-47-46_contributions.pickle
- RRAnonData/csv/S156_2016-12-03_10-47-46/S156_2016-12-03_10-47-46_fit.dat
- RRAnonData/csv/S156_2016-12-03_10-47-46/S156_2016-12-03_10-47-46_hist-radius-True-1.06455(nm)-30.0746(nm)-50-log-num.dat
- RRAnonData/csv/S156_2016-12-03_10-47-46/S156_2016-12-03_10-47-46_hist-radius-True-1.06455(nm)-30.0746(nm)-50-log-vol.dat
- RRAnonData/csv/S156_2016-12-03_10-47-46/S156_2016-12-03_10-47-46_settings.cfg
- RRAnonData/csv/S156_2016-12-03_10-47-46/S156_2016-12-03_10-47-46_stats_radius.dat
- RRAnonData/csv/S15_2016-12-02_20-59-20/
- RRAnonData/csv/S15_2016-12-02_20-59-20/.DS_Store
- RRAnonData/csv/S15_2016-12-02_20-59-20/S15_2016-12-02_20-59-20.pdf
- RRAnonData/csv/S15_2016-12-02_20-59-20/S15_2016-12-02_20-59-20_contributions.pickle
- RRAnonData/csv/S15_2016-12-02_20-59-20/S15_2016-12-02_20-59-20_fit.dat
- RRAnonData/csv/S15_2016-12-02_20-59-20/S15_2016-12-02_20-59-20_hist-radius-True-1.06196(nm)-17.1426(nm)-50-log-num.dat
- RRAnonData/csv/S15_2016-12-02_20-59-20/S15_2016-12-02_20-59-20_hist-radius-True-1.06196(nm)-17.1426(nm)-50-log-vol.dat
- RRAnonData/csv/S15_2016-12-02_20-59-20/S15_2016-12-02_20-59-20_settings.cfg
- RRAnonData/csv/S15_2016-12-02_20-59-20/S15_2016-12-02_20-59-20_stats_radius.dat
- RRAnonData/csv/S16.csv
- RRAnonData/csv/S16_2016-12-02_21-08-43/
- RRAnonData/csv/S16_2016-12-02_21-08-43/.DS_Store
- RRAnonData/csv/S16_2016-12-02_21-08-43/S16_2016-12-02_21-08-43.pdf
- RRAnonData/csv/S16_2016-12-02_21-08-43/S16_2016-12-02_21-08-43_contributions.pickle
- RRAnonData/csv/S16_2016-12-02_21-08-43/S16_2016-12-02_21-08-43_fit.dat
- RRAnonData/csv/S16_2016-12-02_21-08-43/S16_2016-12-02_21-08-43_hist-radius-True-1.06126(nm)-12.6006(nm)-50-log-num.dat
- RRAnonData/csv/S16_2016-12-02_21-08-43/S16_2016-12-02_21-08-43_hist-radius-True-1.06126(nm)-12.6006(nm)-50-log-vol.dat
- RRAnonData/csv/S16_2016-12-02_21-08-43/S16_2016-12-02_21-08-43_settings.cfg
- RRAnonData/csv/S16_2016-12-02_21-08-43/S16_2016-12-02_21-08-43_stats_radius.dat
- RRAnonData/csv/S17.csv
- RRAnonData/csv/S17_2016-12-02_21-09-37/
- RRAnonData/csv/S17_2016-12-02_21-09-37/.DS_Store
- RRAnonData/csv/S17_2016-12-02_21-09-37/S17_2016-12-02_21-09-37.pdf
- RRAnonData/csv/S17_2016-12-02_21-09-37/S17_2016-12-02_21-09-37_contributions.pickle
- RRAnonData/csv/S17_2016-12-02_21-09-37/S17_2016-12-02_21-09-37_fit.dat
- RRAnonData/csv/S17_2016-12-02_21-09-37/S17_2016-12-02_21-09-37_hist-radius-True-1.1769(nm)-25.0771(nm)-50-log-num.dat
- RRAnonData/csv/S17_2016-12-02_21-09-37/S17_2016-12-02_21-09-37_hist-radius-True-1.1769(nm)-25.0771(nm)-50-log-vol.dat
- RRAnonData/csv/S17_2016-12-02_21-09-37/S17_2016-12-02_21-09-37_settings.cfg
- RRAnonData/csv/S17_2016-12-02_21-09-37/S17_2016-12-02_21-09-37_stats_radius.dat
- RRAnonData/csv/S18.csv
- RRAnonData/csv/S18_2016-12-02_21-25-48/
- RRAnonData/csv/S18_2016-12-02_21-25-48/.DS_Store
- RRAnonData/csv/S18_2016-12-02_21-25-48/S18_2016-12-02_21-25-48.pdf
- RRAnonData/csv/S18_2016-12-02_21-25-48/S18_2016-12-02_21-25-48_contributions.pickle
- RRAnonData/csv/S18_2016-12-02_21-25-48/S18_2016-12-02_21-25-48_fit.dat
- RRAnonData/csv/S18_2016-12-02_21-25-48/S18_2016-12-02_21-25-48_hist-radius-True-1.1769(nm)-25.0771(nm)-50-log-num.dat
- RRAnonData/csv/S18_2016-12-02_21-25-48/S18_2016-12-02_21-25-48_hist-radius-True-1.1769(nm)-25.0771(nm)-50-log-vol.dat
- RRAnonData/csv/S18_2016-12-02_21-25-48/S18_2016-12-02_21-25-48_settings.cfg
- RRAnonData/csv/S18_2016-12-02_21-25-48/S18_2016-12-02_21-25-48_stats_radius.dat
- RRAnonData/csv/S20.csv
- RRAnonData/csv/S20_2016-12-02_21-22-40/
- RRAnonData/csv/S20_2016-12-02_21-22-40/.DS_Store
- RRAnonData/csv/S20_2016-12-02_21-22-40/S20_2016-12-02_21-22-40.pdf
- RRAnonData/csv/S20_2016-12-02_21-22-40/S20_2016-12-02_21-22-40_contributions.pickle
- RRAnonData/csv/S20_2016-12-02_21-22-40/S20_2016-12-02_21-22-40_fit.dat
- RRAnonData/csv/S20_2016-12-02_21-22-40/S20_2016-12-02_21-22-40_hist-radius-True-1.06497(nm)-30.3268(nm)-50-log-num.dat
- RRAnonData/csv/S20_2016-12-02_21-22-40/S20_2016-12-02_21-22-40_hist-radius-True-1.06497(nm)-30.3268(nm)-50-log-vol.dat
- RRAnonData/csv/S20_2016-12-02_21-22-40/S20_2016-12-02_21-22-40_settings.cfg
- RRAnonData/csv/S20_2016-12-02_21-22-40/S20_2016-12-02_21-22-40_stats_radius.dat
- RRAnonData/csv/S22.csv
- RRAnonData/csv/S22_2016-12-02_21-23-25/
- RRAnonData/csv/S22_2016-12-02_21-23-25/.DS_Store
- RRAnonData/csv/S22_2016-12-02_21-23-25/S22_2016-12-02_21-23-25.pdf
- RRAnonData/csv/S22_2016-12-02_21-23-25/S22_2016-12-02_21-23-25_contributions.pickle
- RRAnonData/csv/S22_2016-12-02_21-23-25/S22_2016-12-02_21-23-25_fit.dat
- RRAnonData/csv/S22_2016-12-02_21-23-25/S22_2016-12-02_21-23-25_hist-radius-True-1.0472(nm)-31.4159(nm)-50-log-num.dat
- RRAnonData/csv/S22_2016-12-02_21-23-25/S22_2016-12-02_21-23-25_hist-radius-True-1.0472(nm)-31.4159(nm)-50-log-vol.dat
- RRAnonData/csv/S22_2016-12-02_21-23-25/S22_2016-12-02_21-23-25_settings.cfg
- RRAnonData/csv/S22_2016-12-02_21-23-25/S22_2016-12-02_21-23-25_stats_radius.dat
- RRAnonData/csv/S23.csv
- RRAnonData/csv/S23_2016-12-02_21-44-07/
- RRAnonData/csv/S23_2016-12-02_21-44-07/.DS_Store
- RRAnonData/csv/S23_2016-12-02_21-44-07/S23_2016-12-02_21-44-07.pdf
- RRAnonData/csv/S23_2016-12-02_21-44-07/S23_2016-12-02_21-44-07_contributions.pickle
- RRAnonData/csv/S23_2016-12-02_21-44-07/S23_2016-12-02_21-44-07_fit.dat
- RRAnonData/csv/S23_2016-12-02_21-44-07/S23_2016-12-02_21-44-07_hist-radius-True-1.0649(nm)-29.9682(nm)-50-log-num.dat
- RRAnonData/csv/S23_2016-12-02_21-44-07/S23_2016-12-02_21-44-07_hist-radius-True-1.0649(nm)-29.9682(nm)-50-log-vol.dat
- RRAnonData/csv/S23_2016-12-02_21-44-07/S23_2016-12-02_21-44-07_settings.cfg
- RRAnonData/csv/S23_2016-12-02_21-44-07/S23_2016-12-02_21-44-07_stats_radius.dat
- RRAnonData/csv/S24.csv
- RRAnonData/csv/S24_2016-12-02_22-03-45/
- RRAnonData/csv/S24_2016-12-02_22-03-45/.DS_Store
- RRAnonData/csv/S24_2016-12-02_22-03-45/S24_2016-12-02_22-03-45.pdf
- RRAnonData/csv/S24_2016-12-02_22-03-45/S24_2016-12-02_22-03-45_contributions.pickle
- RRAnonData/csv/S24_2016-12-02_22-03-45/S24_2016-12-02_22-03-45_fit.dat
- RRAnonData/csv/S24_2016-12-02_22-03-45/S24_2016-12-02_22-03-45_hist-radius-True-1.0649(nm)-29.9682(nm)-50-log-num.dat
- RRAnonData/csv/S24_2016-12-02_22-03-45/S24_2016-12-02_22-03-45_hist-radius-True-1.0649(nm)-29.9682(nm)-50-log-vol.dat
- RRAnonData/csv/S24_2016-12-02_22-03-45/S24_2016-12-02_22-03-45_settings.cfg
- RRAnonData/csv/S24_2016-12-02_22-03-45/S24_2016-12-02_22-03-45_stats_radius.dat
- RRAnonData/csv/S25.csv
- RRAnonData/csv/S25_2016-12-02_22-02-33/
- RRAnonData/csv/S25_2016-12-02_22-02-33/.DS_Store
- RRAnonData/csv/S25_2016-12-02_22-02-33/S25_2016-12-02_22-02-33.pdf
- RRAnonData/csv/S25_2016-12-02_22-02-33/S25_2016-12-02_22-02-33_contributions.pickle
- RRAnonData/csv/S25_2016-12-02_22-02-33/S25_2016-12-02_22-02-33_fit.dat
- RRAnonData/csv/S25_2016-12-02_22-02-33/S25_2016-12-02_22-02-33_hist-radius-True-1.04953(nm)-30.2809(nm)-50-log-num.dat
- RRAnonData/csv/S25_2016-12-02_22-02-33/S25_2016-12-02_22-02-33_hist-radius-True-1.04953(nm)-30.2809(nm)-50-log-vol.dat
- RRAnonData/csv/S25_2016-12-02_22-02-33/S25_2016-12-02_22-02-33_settings.cfg
- RRAnonData/csv/S25_2016-12-02_22-02-33/S25_2016-12-02_22-02-33_stats_radius.dat
- RRAnonData/csv/S27.csv
- RRAnonData/csv/S27_2016-12-02_22-04-19/
- RRAnonData/csv/S27_2016-12-02_22-04-19/.DS_Store
- RRAnonData/csv/S27_2016-12-02_22-04-19/S27_2016-12-02_22-04-19.pdf
- RRAnonData/csv/S27_2016-12-02_22-04-19/S27_2016-12-02_22-04-19_contributions.pickle
- RRAnonData/csv/S27_2016-12-02_22-04-19/S27_2016-12-02_22-04-19_fit.dat
- RRAnonData/csv/S27_2016-12-02_22-04-19/S27_2016-12-02_22-04-19_hist-radius-True-1.06461(nm)-27.5379(nm)-50-log-num.dat
- RRAnonData/csv/S27_2016-12-02_22-04-19/S27_2016-12-02_22-04-19_hist-radius-True-1.06461(nm)-27.5379(nm)-50-log-vol.dat
- RRAnonData/csv/S27_2016-12-02_22-04-19/S27_2016-12-02_22-04-19_settings.cfg
- RRAnonData/csv/S27_2016-12-02_22-04-19/S27_2016-12-02_22-04-19_stats_radius.dat
- RRAnonData/csv/S28.csv
- RRAnonData/csv/S28_2016-12-02_22-26-12/
- RRAnonData/csv/S28_2016-12-02_22-26-12/.DS_Store
- RRAnonData/csv/S28_2016-12-02_22-26-12/S28_2016-12-02_22-26-12.pdf
- RRAnonData/csv/S28_2016-12-02_22-26-12/S28_2016-12-02_22-26-12_contributions.pickle
- RRAnonData/csv/S28_2016-12-02_22-26-12/S28_2016-12-02_22-26-12_fit.dat
- RRAnonData/csv/S28_2016-12-02_22-26-12/S28_2016-12-02_22-26-12_hist-radius-True-1.0621(nm)-17.6187(nm)-50-log-num.dat
- RRAnonData/csv/S28_2016-12-02_22-26-12/S28_2016-12-02_22-26-12_hist-radius-True-1.0621(nm)-17.6187(nm)-50-log-vol.dat
- RRAnonData/csv/S28_2016-12-02_22-26-12/S28_2016-12-02_22-26-12_settings.cfg
- RRAnonData/csv/S28_2016-12-02_22-26-12/S28_2016-12-02_22-26-12_stats_radius.dat
- RRAnonData/csv/S29.csv
- RRAnonData/csv/S29_2016-12-02_21-42-29/
- RRAnonData/csv/S29_2016-12-02_21-42-29/.DS_Store
- RRAnonData/csv/S29_2016-12-02_21-42-29/S29_2016-12-02_21-42-29.pdf
- RRAnonData/csv/S29_2016-12-02_21-42-29/S29_2016-12-02_21-42-29_contributions.pickle
- RRAnonData/csv/S29_2016-12-02_21-42-29/S29_2016-12-02_21-42-29_fit.dat
- RRAnonData/csv/S29_2016-12-02_21-42-29/S29_2016-12-02_21-42-29_hist-radius-True-1.0472(nm)-31.4159(nm)-50-log-num.dat
- RRAnonData/csv/S29_2016-12-02_21-42-29/S29_2016-12-02_21-42-29_hist-radius-True-1.0472(nm)-31.4159(nm)-50-log-vol.dat
- RRAnonData/csv/S29_2016-12-02_21-42-29/S29_2016-12-02_21-42-29_settings.cfg
- RRAnonData/csv/S29_2016-12-02_21-42-29/S29_2016-12-02_21-42-29_stats_radius.dat
- RRAnonData/csv/S30.csv
- RRAnonData/csv/S30_2016-12-02_22-31-04/
- RRAnonData/csv/S30_2016-12-02_22-31-04/.DS_Store
- RRAnonData/csv/S30_2016-12-02_22-31-04/S30_2016-12-02_22-31-04.pdf
- RRAnonData/csv/S30_2016-12-02_22-31-04/S30_2016-12-02_22-31-04_contributions.pickle
- RRAnonData/csv/S30_2016-12-02_22-31-04/S30_2016-12-02_22-31-04_fit.dat
- RRAnonData/csv/S30_2016-12-02_22-31-04/S30_2016-12-02_22-31-04_hist-radius-True-1.06566(nm)-23.792(nm)-50-log-num.dat
- RRAnonData/csv/S30_2016-12-02_22-31-04/S30_2016-12-02_22-31-04_hist-radius-True-1.06566(nm)-23.792(nm)-50-log-vol.dat
- RRAnonData/csv/S30_2016-12-02_22-31-04/S30_2016-12-02_22-31-04_settings.cfg
- RRAnonData/csv/S30_2016-12-02_22-31-04/S30_2016-12-02_22-31-04_stats_radius.dat
- RRAnonData/csv/S31.csv
- RRAnonData/csv/S31_2016-12-02_22-46-25/
- RRAnonData/csv/S31_2016-12-02_22-46-25/.DS_Store
- RRAnonData/csv/S31_2016-12-02_22-46-25/S31_2016-12-02_22-46-25.pdf
- RRAnonData/csv/S31_2016-12-02_22-46-25/S31_2016-12-02_22-46-25_contributions.pickle
- RRAnonData/csv/S31_2016-12-02_22-46-25/S31_2016-12-02_22-46-25_fit.dat
- RRAnonData/csv/S31_2016-12-02_22-46-25/S31_2016-12-02_22-46-25_hist-radius-True-1.06566(nm)-23.792(nm)-50-log-num.dat
- RRAnonData/csv/S31_2016-12-02_22-46-25/S31_2016-12-02_22-46-25_hist-radius-True-1.06566(nm)-23.792(nm)-50-log-vol.dat
- RRAnonData/csv/S31_2016-12-02_22-46-25/S31_2016-12-02_22-46-25_settings.cfg
- RRAnonData/csv/S31_2016-12-02_22-46-25/S31_2016-12-02_22-46-25_stats_radius.dat
- RRAnonData/csv/S32.csv
- RRAnonData/csv/S32_2016-12-02_22-38-53/
- RRAnonData/csv/S32_2016-12-02_22-38-53/.DS_Store
- RRAnonData/csv/S32_2016-12-02_22-38-53/S32_2016-12-02_22-38-53.pdf
- RRAnonData/csv/S32_2016-12-02_22-38-53/S32_2016-12-02_22-38-53_contributions.pickle
- RRAnonData/csv/S32_2016-12-02_22-38-53/S32_2016-12-02_22-38-53_fit.dat
- RRAnonData/csv/S32_2016-12-02_22-38-53/S32_2016-12-02_22-38-53_hist-radius-True-1.0621(nm)-17.6187(nm)-50-log-num.dat
- RRAnonData/csv/S32_2016-12-02_22-38-53/S32_2016-12-02_22-38-53_hist-radius-True-1.0621(nm)-17.6187(nm)-50-log-vol.dat
- RRAnonData/csv/S32_2016-12-02_22-38-53/S32_2016-12-02_22-38-53_settings.cfg
- RRAnonData/csv/S32_2016-12-02_22-38-53/S32_2016-12-02_22-38-53_stats_radius.dat
- RRAnonData/csv/S33.csv
- RRAnonData/csv/S33_2016-12-02_22-21-42/
- RRAnonData/csv/S33_2016-12-02_22-21-42/.DS_Store
- RRAnonData/csv/S33_2016-12-02_22-21-42/S33_2016-12-02_22-21-42.pdf
- RRAnonData/csv/S33_2016-12-02_22-21-42/S33_2016-12-02_22-21-42_contributions.pickle
- RRAnonData/csv/S33_2016-12-02_22-21-42/S33_2016-12-02_22-21-42_fit.dat
- RRAnonData/csv/S33_2016-12-02_22-21-42/S33_2016-12-02_22-21-42_hist-radius-True-1.06461(nm)-27.5379(nm)-50-log-num.dat
- RRAnonData/csv/S33_2016-12-02_22-21-42/S33_2016-12-02_22-21-42_hist-radius-True-1.06461(nm)-27.5379(nm)-50-log-vol.dat
- RRAnonData/csv/S33_2016-12-02_22-21-42/S33_2016-12-02_22-21-42_settings.cfg
- RRAnonData/csv/S33_2016-12-02_22-21-42/S33_2016-12-02_22-21-42_stats_radius.dat
- RRAnonData/csv/S34.csv
- RRAnonData/csv/S34_2016-12-02_22-36-27/
- RRAnonData/csv/S34_2016-12-02_22-36-27/.DS_Store
- RRAnonData/csv/S34_2016-12-02_22-36-27/S34_2016-12-02_22-36-27.pdf
- RRAnonData/csv/S34_2016-12-02_22-36-27/S34_2016-12-02_22-36-27_contributions.pickle
- RRAnonData/csv/S34_2016-12-02_22-36-27/S34_2016-12-02_22-36-27_fit.dat
- RRAnonData/csv/S34_2016-12-02_22-36-27/S34_2016-12-02_22-36-27_hist-radius-True-2.1254(nm)-31.2783(nm)-50-log-num.dat
- RRAnonData/csv/S34_2016-12-02_22-36-27/S34_2016-12-02_22-36-27_hist-radius-True-2.1254(nm)-31.2783(nm)-50-log-vol.dat
- RRAnonData/csv/S34_2016-12-02_22-36-27/S34_2016-12-02_22-36-27_settings.cfg
- RRAnonData/csv/S34_2016-12-02_22-36-27/S34_2016-12-02_22-36-27_stats_radius.dat
- RRAnonData/csv/S35.csv
- RRAnonData/csv/S35_2016-12-02_22-57-35/
- RRAnonData/csv/S35_2016-12-02_22-57-35/.DS_Store
- RRAnonData/csv/S35_2016-12-02_22-57-35/S35_2016-12-02_22-57-35.pdf
- RRAnonData/csv/S35_2016-12-02_22-57-35/S35_2016-12-02_22-57-35_contributions.pickle
- RRAnonData/csv/S35_2016-12-02_22-57-35/S35_2016-12-02_22-57-35_fit.dat
- RRAnonData/csv/S35_2016-12-02_22-57-35/S35_2016-12-02_22-57-35_hist-radius-True-2.1254(nm)-31.2783(nm)-50-log-num.dat
- RRAnonData/csv/S35_2016-12-02_22-57-35/S35_2016-12-02_22-57-35_hist-radius-True-2.1254(nm)-31.2783(nm)-50-log-vol.dat
- RRAnonData/csv/S35_2016-12-02_22-57-35/S35_2016-12-02_22-57-35_settings.cfg
- RRAnonData/csv/S35_2016-12-02_22-57-35/S35_2016-12-02_22-57-35_stats_radius.dat
- RRAnonData/csv/S36.csv
- RRAnonData/csv/S36_2016-12-03_08-27-40/
- RRAnonData/csv/S36_2016-12-03_08-27-40/.DS_Store
- RRAnonData/csv/S36_2016-12-03_08-27-40/S36_2016-12-03_08-27-40.pdf
- RRAnonData/csv/S36_2016-12-03_08-27-40/S36_2016-12-03_08-27-40_contributions.pickle
- RRAnonData/csv/S36_2016-12-03_08-27-40/S36_2016-12-03_08-27-40_fit.dat
- RRAnonData/csv/S36_2016-12-03_08-27-40/S36_2016-12-03_08-27-40_hist-radius-True-1.06508(nm)-30.5315(nm)-50-log-num.dat
- RRAnonData/csv/S36_2016-12-03_08-27-40/S36_2016-12-03_08-27-40_hist-radius-True-1.06508(nm)-30.5315(nm)-50-log-vol.dat
- RRAnonData/csv/S36_2016-12-03_08-27-40/S36_2016-12-03_08-27-40_settings.cfg
- RRAnonData/csv/S36_2016-12-03_08-27-40/S36_2016-12-03_08-27-40_stats_radius.dat
- RRAnonData/csv/S37.csv
- RRAnonData/csv/S37_2016-12-03_08-28-05/
- RRAnonData/csv/S37_2016-12-03_08-28-05/.DS_Store
- RRAnonData/csv/S37_2016-12-03_08-28-05/S37_2016-12-03_08-28-05.pdf
- RRAnonData/csv/S37_2016-12-03_08-28-05/S37_2016-12-03_08-28-05_contributions.pickle
- RRAnonData/csv/S37_2016-12-03_08-28-05/S37_2016-12-03_08-28-05_fit.dat
- RRAnonData/csv/S37_2016-12-03_08-28-05/S37_2016-12-03_08-28-05_hist-radius-True-1.06718(nm)-30.4757(nm)-50-log-num.dat
- RRAnonData/csv/S37_2016-12-03_08-28-05/S37_2016-12-03_08-28-05_hist-radius-True-1.06718(nm)-30.4757(nm)-50-log-vol.dat
- RRAnonData/csv/S37_2016-12-03_08-28-05/S37_2016-12-03_08-28-05_settings.cfg
- RRAnonData/csv/S37_2016-12-03_08-28-05/S37_2016-12-03_08-28-05_stats_radius.dat
- RRAnonData/csv/S38.csv
- RRAnonData/csv/S38_2016-12-03_08-28-45/
- RRAnonData/csv/S38_2016-12-03_08-28-45/.DS_Store
- RRAnonData/csv/S38_2016-12-03_08-28-45/S38_2016-12-03_08-28-45.pdf
- RRAnonData/csv/S38_2016-12-03_08-28-45/S38_2016-12-03_08-28-45_contributions.pickle
- RRAnonData/csv/S38_2016-12-03_08-28-45/S38_2016-12-03_08-28-45_fit.dat
- RRAnonData/csv/S38_2016-12-03_08-28-45/S38_2016-12-03_08-28-45_hist-radius-True-1.06457(nm)-30.015(nm)-50-log-num.dat
- RRAnonData/csv/S38_2016-12-03_08-28-45/S38_2016-12-03_08-28-45_hist-radius-True-1.06457(nm)-30.015(nm)-50-log-vol.dat
- RRAnonData/csv/S38_2016-12-03_08-28-45/S38_2016-12-03_08-28-45_settings.cfg
- RRAnonData/csv/S38_2016-12-03_08-28-45/S38_2016-12-03_08-28-45_stats_radius.dat
- RRAnonData/csv/S41.csv
- RRAnonData/csv/S41_2016-12-03_08-47-06/
- RRAnonData/csv/S41_2016-12-03_08-47-06/.DS_Store
- RRAnonData/csv/S41_2016-12-03_08-47-06/S41_2016-12-03_08-47-06.pdf
- RRAnonData/csv/S41_2016-12-03_08-47-06/S41_2016-12-03_08-47-06_contributions.pickle
- RRAnonData/csv/S41_2016-12-03_08-47-06/S41_2016-12-03_08-47-06_fit.dat
- RRAnonData/csv/S41_2016-12-03_08-47-06/S41_2016-12-03_08-47-06_hist-radius-True-1.06847(nm)-30.9131(nm)-50-log-num.dat
[truncated: 232 more entries]
