# Supplementary material for: Nanoparticle size distribution quantification: results of a small-angle X-ray scattering inter-laboratory comparison
Source: J Appl Crystallogr. 2017 Aug 18;50(Pt 5):1280–8. doi: 10.1107/S160057671701010X (PMC5627679; doi:10.1107/S160057671701010X)
Supplement: Supplementary file 3 [file j-50-01280-sup2.zip › RRAnonData/csv/S10.csv]

0.10357830000000001	1821.0336	18.210336
0.1082922	1816.2464000000002	18.162464000000003
0.11300610000000001	1812.9184	18.129184000000002
0.11772	1808.2976	18.082976000000002
0.1224339	1806.4976000000001	18.064976
0.1271478	1800.76	18.0076
0.13186170000000003	1797.1472	17.971472000000002
0.13657560000000002	1795.264	17.95264
0.14128949999999998	1789.0176000000001	17.890176
0.14600339999999998	1784.5488	17.845488
0.15071729999999997	1781.1552	17.811552
0.15778815000000002	1771.8519999999999	17.718519999999998
0.164859	1764.7007999999998	17.647008
0.1695729	1757.808	17.57808
0.1742868	1752.0079999999998	17.52008
0.1790007	1745.016	17.45016
0.18607155	1733.6848	17.336848
0.1931424	1722.4272	17.224272000000003
0.20021325	1709.8088	17.098088
0.2072841	1695.6448	16.956448
0.21435495	1683.2576	16.832576
0.22142579999999998	1668.5968	16.685968
0.22849665	1653.9360000000001	16.539360000000002
0.2355675	1637.4864000000002	16.374864000000002
0.24263835	1621.9968	16.219967999999998
0.25206615	1599.408	15.994079999999999
0.26149405000000003	1577.5344	15.775344
0.27092185	1551.9924	15.519924000000001
0.28034965	1527.7316	15.277316
0.28977745	1503.406	15.03406
0.29920525	1484.2008	14.842008000000002
0.30863304999999996	1456.3303999999998	14.563303999999999
0.32041780000000003	1427.4461333333336	14.274461333333337
0.33220255	1394.9515999999999	13.949516
0.34163035	1368.9584	13.689584
0.35341510000000004	1335.8802666666668	13.358802666666667
0.36519985	1304.0668	13.040668
0.37698459999999995	1272.2837333333334	12.722837333333334
0.39112630000000004	1232.0506666666668	12.320506666666668
0.40526799999999996	1194.1112	11.941112
0.41940969999999994	1156.8709333333334	11.568709333333334
0.43355140000000003	1122.8218666666667	11.228218666666667
0.44769309999999995	1087.4394666666667	10.874394666666667
0.46183479999999993	1047.5421333333334	10.475421333333333
0.47833345	1004.2060000000001	10.042060000000001
0.4948321	960.4410666666666	9.604410666666666
0.51133075	925.6	9.256
0.53018635	875.1075999999999	8.751076
0.5490419500000001	827.8228	8.278228
0.5678975749999999	781.34296	7.8134296
0.58675325	736.2058	7.362057999999999
0.6056088500000001	693.02128	7.086891121688443
0.6268214	645.0890880000001	7.36277514191925
0.6480339500000001	599.41036	6.6389939280787456
0.6692465	555.9642880000001	6.6441207410870975
0.692816	509.37491200000005	6.413737765246096
0.7163855	465.863712	6.062457907224077
0.74231195	420.49925333333334	6.105257573579605
0.7682384	378.577952	5.04946477167472
0.79416485	339.57002666666665	5.15119434871219
0.82244825	300.10696	4.820548056299541
0.8507316499999998	264.5043733333334	4.270589513300371
0.8790150666666667	232.11941333333334	3.843723616767701
0.9072985500000001	202.83381333333332	3.5137814157577343
0.9379389	174.76173714285716	3.3593253405987795
0.9709362	148.13345142857142	2.9025768724617222
1.0039333	124.90930285714288	2.5362822758759433
1.0392878749999999	103.82751	2.2421464962174076
1.074642	85.85776	1.7823397818330726
1.10999625	70.97292999999999	1.5641745971654561
1.1477074999999999	57.810292000000004	1.258712718516592
1.1877756666666668	46.44898666666667	1.081361894721857
1.2302007777777777	37.212798222222226	0.8159881532492735
1.2726258888888888	29.82803377777778	0.6690342277160455
1.315051	24.34773688888889	0.47060789956904675
1.3598329999999998	19.9736272	0.3685912596023101
1.4069720999999997	16.5250952	0.28449098313368976
1.4541111	14.0431064	0.2167916717057183
1.503607090909091	12.161105454545456	0.1442137392433608
1.5554599090909091	10.745567272727273	0.11663669115872678
1.60966975	9.552083999999999	0.09554390591923193
1.6638796363636366	8.634201454545455	0.08634201454545455
1.720446538461538	7.862395815384615	0.07862395815384615
1.7793703333333333	7.1227676	0.071227676
1.840651	6.457677257142857	0.06457677257142856
1.9042886153846155	5.778747076923078	0.05778747076923078
1.9679263571428578	5.198515314285714	0.05198515314285714
2.0362779333333334	4.62163296	0.0462163296
2.1069864666666662	4.060035946666667	0.04060035946666667
2.1776949333333335	3.5908584533333334	0.03678742311522845
2.2507604375000003	3.1596083999999998	0.031596083999999997
2.3285397647058823	2.7607619764705884	0.027607619764705885
2.4086761764705886	2.393381082352941	0.02400765353935294
2.4911694444444445	2.1196521777777777	0.02119652177777778
2.5760195555555554	1.8479453333333333	0.018479453333333333
2.6632268421052636	1.6068113263157897	0.018280843685370158
2.7551479	1.40551972	0.014055197200000001
2.8494259	1.2323347999999998	0.01250748979438447
2.948417863636364	1.0822913818181816	0.010822913818181816
