# Supplementary material for: Nanoparticle size distribution quantification: results of a small-angle X-ray scattering inter-laboratory comparison
Source: J Appl Crystallogr. 2017 Aug 18;50(Pt 5):1280–8. doi: 10.1107/S160057671701010X (PMC5627679; doi:10.1107/S160057671701010X)
Supplement: Supplementary file 3 [file j-50-01280-sup2.zip › RRAnonData/csv/S10_2016-12-02_20-37-51/S10_2016-12-02_20-37-51_fit.dat]

fitQ fitIntensityMean fitIntensityStd
  1.035783E+08   1.847347E+03   6.804489E+00
  1.082922E+08   1.842133E+03   6.664970E+00
  1.130061E+08   1.836704E+03   6.521130E+00
  1.177200E+08   1.831060E+03   6.373214E+00
  1.224339E+08   1.825205E+03   6.221475E+00
  1.271478E+08   1.819140E+03   6.066182E+00
  1.318617E+08   1.812869E+03   5.907611E+00
  1.365756E+08   1.806393E+03   5.746054E+00
  1.412895E+08   1.799714E+03   5.581814E+00
  1.460034E+08   1.792836E+03   5.415209E+00
  1.507173E+08   1.785760E+03   5.246574E+00
  1.577882E+08   1.774783E+03   4.990582E+00
  1.648590E+08   1.763377E+03   4.732077E+00
  1.695729E+08   1.755540E+03   4.559018E+00
  1.742868E+08   1.747519E+03   4.385891E+00
  1.790007E+08   1.739317E+03   4.213169E+00
  1.860716E+08   1.726683E+03   3.955965E+00
  1.931424E+08   1.713660E+03   3.702713E+00
  2.002132E+08   1.700259E+03   3.455565E+00
  2.072841E+08   1.686490E+03   3.216994E+00
  2.143550E+08   1.672364E+03   2.989857E+00
  2.214258E+08   1.657892E+03   2.777462E+00
  2.284966E+08   1.643087E+03   2.583595E+00
  2.355675E+08   1.627959E+03   2.412481E+00
  2.426384E+08   1.612520E+03   2.268596E+00
  2.520662E+08   1.591473E+03   2.126486E+00
  2.614941E+08   1.569923E+03   2.048124E+00
  2.709218E+08   1.547900E+03   2.035747E+00
  2.803496E+08   1.525432E+03   2.084537E+00
  2.897774E+08   1.502549E+03   2.183909E+00
  2.992052E+08   1.479282E+03   2.320697E+00
  3.086330E+08   1.455658E+03   2.482089E+00
  3.204178E+08   1.425674E+03   2.702044E+00
  3.322026E+08   1.395239E+03   2.927241E+00
  3.416304E+08   1.370605E+03   3.103239E+00
  3.534151E+08   1.339503E+03   3.310986E+00
  3.651998E+08   1.308110E+03   3.499579E+00
  3.769846E+08   1.276482E+03   3.664842E+00
  3.911263E+08   1.238296E+03   3.828474E+00
  4.052680E+08   1.199944E+03   3.951547E+00
  4.194097E+08   1.161516E+03   4.032690E+00
  4.335514E+08   1.123101E+03   4.071784E+00
  4.476931E+08   1.084783E+03   4.069738E+00
  4.618348E+08   1.046643E+03   4.028333E+00
  4.783334E+08   1.002474E+03   3.933710E+00
  4.948321E+08   9.587685E+02   3.794183E+00
  5.113307E+08   9.156359E+02   3.616044E+00
  5.301864E+08   8.671716E+02   3.374602E+00
  5.490420E+08   8.197247E+02   3.104784E+00
  5.678976E+08   7.734191E+02   2.820749E+00
  5.867532E+08   7.283647E+02   2.538447E+00
  6.056089E+08   6.846579E+02   2.275641E+00
  6.268214E+08   6.372002E+02   2.026940E+00
  6.480340E+08   5.916482E+02   1.852224E+00
  6.692465E+08   5.480780E+02   1.766786E+00
  6.928160E+08   5.020583E+02   1.771513E+00
  7.163855E+08   4.586037E+02   1.850656E+00
  7.423120E+08   4.137930E+02   1.975286E+00
  7.682384E+08   3.721103E+02   2.096210E+00
  7.941648E+08   3.335209E+02   2.185106E+00
  8.224482E+08   2.948769E+02   2.228713E+00
  8.507316E+08   2.597252E+02   2.210985E+00
  8.790151E+08   2.279242E+02   2.134684E+00
  9.072986E+08   1.993098E+02   2.008112E+00
  9.379389E+08   1.716969E+02   1.827688E+00
  9.709362E+08   1.456226E+02   1.601649E+00
  1.003933E+09   1.230348E+02   1.363090E+00
  1.039288E+09   1.023336E+02   1.115143E+00
  1.074642E+09   8.486750E+01   8.935638E-01
  1.109996E+09   7.025230E+01   7.109650E-01
  1.147707E+09   5.739400E+01   5.642127E-01
  1.187776E+09   4.636897E+01   4.562782E-01
  1.230201E+09   3.716460E+01   3.774259E-01
  1.272626E+09   3.003155E+01   3.150454E-01
  1.315051E+09   2.455446E+01   2.580113E-01
  1.359833E+09   2.017984E+01   2.019043E-01
  1.406972E+09   1.676483E+01   1.516746E-01
  1.454111E+09   1.425312E+01   1.152315E-01
  1.503607E+09   1.231312E+01   9.185080E-02
  1.555460E+09   1.081240E+01   7.711312E-02
  1.609670E+09   9.630910E+00   6.511509E-02
  1.663880E+09   8.703970E+00   5.499406E-02
  1.720447E+09   7.905899E+00   4.825965E-02
  1.779370E+09   7.187421E+00   4.512913E-02
  1.840651E+09   6.516338E+00   4.224656E-02
  1.904289E+09   5.875222E+00   3.673864E-02
  1.967926E+09   5.279573E+00   2.946198E-02
  2.036278E+09   4.687737E+00   2.337465E-02
  2.106986E+09   4.129901E+00   2.131318E-02
  2.177695E+09   3.630649E+00   2.050628E-02
  2.250760E+09   3.178017E+00   1.798009E-02
  2.328540E+09   2.765339E+00   1.439855E-02
  2.408676E+09   2.409057E+00   1.221904E-02
  2.491169E+09   2.105503E+00   1.129456E-02
  2.576020E+09   1.847030E+00   1.065705E-02
  2.663227E+09   1.623153E+00   1.038982E-02
  2.755148E+09   1.417627E+00   9.145813E-03
  2.849426E+09   1.227242E+00   6.502334E-03
  2.948418E+09   1.044127E+00   9.315912E-03
