# Supplementary material for: Nanoparticle size distribution quantification: results of a small-angle X-ray scattering inter-laboratory comparison
Source: J Appl Crystallogr. 2017 Aug 18;50(Pt 5):1280–8. doi: 10.1107/S160057671701010X (PMC5627679; doi:10.1107/S160057671701010X)
Supplement: Supplementary file 3 [file j-50-01280-sup2.zip › RRAnonData/csv/S10_2016-12-02_20-37-51/S10_2016-12-02_20-37-51_hist-radius-True-1.06552(nm)-30.3306(nm)-50-log-num.dat]

xMean xWidth yMean yStd Obs cdfMean cdfStd
  1.102423E-09   7.380596E-11   2.117018E-02   2.094936E-02   3.305345E-02   2.117018E-02   2.094936E-02
  1.178785E-09   7.891832E-11   1.400274E-02   1.747881E-02   2.877073E-02   3.517292E-02   2.415347E-02
  1.260437E-09   8.438480E-11   8.347186E-03   1.122543E-02   2.546817E-02   4.352011E-02   2.564774E-02
  1.347744E-09   9.022993E-11   1.156241E-02   1.238680E-02   2.234653E-02   5.508252E-02   2.599814E-02
  1.441099E-09   9.647993E-11   1.013417E-02   1.041041E-02   1.801617E-02   6.521669E-02   2.426379E-02
  1.540920E-09   1.031629E-10   9.259127E-03   7.792645E-03   1.494929E-02   7.447581E-02   2.406475E-02
  1.647656E-09   1.103087E-10   1.253873E-02   1.019620E-02   1.229535E-02   8.701454E-02   2.273548E-02
  1.761785E-09   1.179495E-10   1.403441E-02   9.432960E-03   1.029641E-02   1.010490E-01   1.981763E-02
  1.883820E-09   1.261196E-10   1.469011E-02   9.234711E-03   9.321844E-03   1.157391E-01   1.915443E-02
  2.014307E-09   1.348556E-10   2.558278E-02   1.232571E-02   9.122739E-03   1.413219E-01   1.809094E-02
  2.153834E-09   1.441967E-10   5.402318E-02   1.443337E-02   9.093080E-03   1.953450E-01   2.013421E-02
  2.303024E-09   1.541849E-10   1.005165E-01   1.680161E-02   8.247381E-03   2.958615E-01   2.036782E-02
  2.462549E-09   1.648649E-10   1.286504E-01   1.993197E-02   7.134419E-03   4.245119E-01   1.775893E-02
  2.633124E-09   1.762846E-10   1.119027E-01   1.543642E-02   6.215765E-03   5.364146E-01   1.291528E-02
  2.815514E-09   1.884955E-10   9.385252E-02   1.446005E-02   5.497753E-03   6.302671E-01   1.188360E-02
  3.010538E-09   2.015521E-10   9.996823E-02   1.497568E-02   4.694325E-03   7.302354E-01   1.066738E-02
  3.219070E-09   2.155131E-10   1.009109E-01   1.302198E-02   3.942685E-03   8.311463E-01   9.267681E-03
  3.442047E-09   2.304412E-10   7.085402E-02   1.050422E-02   3.236756E-03   9.020003E-01   5.553330E-03
  3.680470E-09   2.464032E-10   4.034927E-02   6.731097E-03   2.633984E-03   9.423496E-01   3.914523E-03
  3.935407E-09   2.634710E-10   2.674693E-02   5.303659E-03   2.287500E-03   9.690965E-01   3.358051E-03
  4.208003E-09   2.817210E-10   1.806467E-02   3.647947E-03   1.812039E-03   9.871612E-01   2.322479E-03
  4.499481E-09   3.012351E-10   7.436501E-03   2.486238E-03   1.316107E-03   9.945977E-01   1.502091E-03
  4.811149E-09   3.221009E-10   2.923333E-03   1.666241E-03   8.661807E-04   9.975210E-01   7.327320E-04
  5.144405E-09   3.444121E-10   1.633222E-03   8.589118E-04   6.069966E-04   9.991542E-01   6.024714E-04
  5.500746E-09   3.682687E-10   5.007395E-04   5.599349E-04   3.972819E-04   9.996550E-01   4.277169E-04
  5.881769E-09   3.937777E-10   1.960111E-04   3.467097E-04   2.633537E-04   9.998510E-01   3.189574E-04
  6.289185E-09   4.210537E-10   1.197343E-04   3.040276E-04   1.847930E-04   9.999707E-01   1.277252E-04
  6.724821E-09   4.502191E-10   2.928433E-05   1.277252E-04   1.196381E-04   1.000000E+00   0.000000E+00
  7.190633E-09   4.814047E-10   0.000000E+00   0.000000E+00   0.000000E+00   1.000000E+00   0.000000E+00
  7.688710E-09   5.147504E-10   0.000000E+00   0.000000E+00   0.000000E+00   1.000000E+00   0.000000E+00
  8.221289E-09   5.504059E-10   0.000000E+00   0.000000E+00   0.000000E+00   1.000000E+00   0.000000E+00
  8.790757E-09   5.885312E-10   0.000000E+00   0.000000E+00   0.000000E+00   1.000000E+00   0.000000E+00
  9.399671E-09   6.292973E-10   0.000000E+00   0.000000E+00   0.000000E+00   1.000000E+00   0.000000E+00
  1.005076E-08   6.728872E-10   0.000000E+00   0.000000E+00   0.000000E+00   1.000000E+00   0.000000E+00
  1.074696E-08   7.194964E-10   0.000000E+00   0.000000E+00   0.000000E+00   1.000000E+00   0.000000E+00
  1.149137E-08   7.693342E-10   0.000000E+00   0.000000E+00   0.000000E+00   1.000000E+00   0.000000E+00
  1.228735E-08   8.226241E-10   0.000000E+00   0.000000E+00   0.000000E+00   1.000000E+00   0.000000E+00
  1.313846E-08   8.796052E-10   0.000000E+00   0.000000E+00   0.000000E+00   1.000000E+00   0.000000E+00
  1.404853E-08   9.405333E-10   0.000000E+00   0.000000E+00   0.000000E+00   1.000000E+00   0.000000E+00
  1.502164E-08   1.005682E-09   0.000000E+00   0.000000E+00   0.000000E+00   1.000000E+00   0.000000E+00
  1.606215E-08   1.075343E-09   0.000000E+00   0.000000E+00   0.000000E+00   1.000000E+00   0.000000E+00
  1.717474E-08   1.149829E-09   0.000000E+00   0.000000E+00   0.000000E+00   1.000000E+00   0.000000E+00
  1.836439E-08   1.229475E-09   0.000000E+00   0.000000E+00   0.000000E+00   1.000000E+00   0.000000E+00
  1.963645E-08   1.314638E-09   0.000000E+00   0.000000E+00   0.000000E+00   1.000000E+00   0.000000E+00
  2.099662E-08   1.405700E-09   0.000000E+00   0.000000E+00   0.000000E+00   1.000000E+00   0.000000E+00
  2.245100E-08   1.503069E-09   0.000000E+00   0.000000E+00   0.000000E+00   1.000000E+00   0.000000E+00
  2.400613E-08   1.607183E-09   0.000000E+00   0.000000E+00   0.000000E+00   1.000000E+00   0.000000E+00
  2.566897E-08   1.718508E-09   0.000000E+00   0.000000E+00   0.000000E+00   1.000000E+00   0.000000E+00
  2.744700E-08   1.837545E-09   0.000000E+00   0.000000E+00   0.000000E+00   1.000000E+00   0.000000E+00
  2.934819E-08   1.964828E-09   0.000000E+00   0.000000E+00   0.000000E+00   1.000000E+00   0.000000E+00
