# Supplementary material for: Nanoparticle size distribution quantification: results of a small-angle X-ray scattering inter-laboratory comparison
Source: J Appl Crystallogr. 2017 Aug 18;50(Pt 5):1280–8. doi: 10.1107/S160057671701010X (PMC5627679; doi:10.1107/S160057671701010X)
Supplement: Supplementary file 3 [file j-50-01280-sup2.zip › RRAnonData/csv/S10_2016-12-02_20-37-51/S10_2016-12-02_20-37-51_hist-radius-True-1.06552(nm)-30.3306(nm)-50-log-vol.dat]

xMean xWidth yMean yStd Obs cdfMean cdfStd
  1.102423E-09   7.380596E-11   3.219162E-07   3.180805E-07   4.766172E-07   1.206838E-03   1.192294E-03
  1.178785E-09   7.891832E-11   2.574618E-07   3.235997E-07   5.105429E-07   2.172168E-03   1.519791E-03
  1.260437E-09   8.438480E-11   1.872968E-07   2.517977E-07   5.382361E-07   2.874827E-03   1.719104E-03
  1.347744E-09   9.022993E-11   3.187649E-07   3.416229E-07   5.431930E-07   4.070397E-03   1.914073E-03
  1.441099E-09   9.647993E-11   3.409672E-07   3.509116E-07   5.421411E-07   5.349716E-03   1.885680E-03
  1.540920E-09   1.031629E-10   3.830078E-07   3.204432E-07   5.417342E-07   6.786716E-03   1.955109E-03
  1.647656E-09   1.103087E-10   6.302672E-07   5.125451E-07   5.658512E-07   9.151740E-03   2.069195E-03
  1.761785E-09   1.179495E-10   8.658232E-07   5.776399E-07   6.208412E-07   1.240100E-02   2.103287E-03
  1.883820E-09   1.261196E-10   1.106806E-06   6.941723E-07   7.232871E-07   1.655265E-02   2.731946E-03
  2.014307E-09   1.348556E-10   2.381280E-06   1.135419E-06   8.898777E-07   2.548286E-02   3.694856E-03
  2.153834E-09   1.441967E-10   6.162803E-06   1.683358E-06   1.015122E-06   4.859631E-02   5.689252E-03
  2.303024E-09   1.541849E-10   1.395660E-05   2.344262E-06   1.097774E-06   1.009457E-01   7.343860E-03
  2.462549E-09   1.648649E-10   2.161290E-05   3.326712E-06   1.157255E-06   1.820099E-01   8.640439E-03
  2.633124E-09   1.762846E-10   2.291962E-05   3.039181E-06   1.232355E-06   2.679813E-01   7.656687E-03
  2.815514E-09   1.884955E-10   2.352135E-05   3.672187E-06   1.314423E-06   3.562015E-01   1.036603E-02
  3.010538E-09   2.015521E-10   3.069575E-05   4.540704E-06   1.369132E-06   4.713443E-01   1.160827E-02
  3.219070E-09   2.155131E-10   3.775655E-05   4.952958E-06   1.395206E-06   6.129522E-01   1.300676E-02
  3.442047E-09   2.304412E-10   3.214457E-05   4.526577E-06   1.395692E-06   7.335216E-01   1.139093E-02
  3.680470E-09   2.464032E-10   2.241161E-05   3.696486E-06   1.386084E-06   8.175901E-01   9.410892E-03
  3.935407E-09   2.634710E-10   1.826256E-05   3.558851E-06   1.517222E-06   8.860891E-01   9.878865E-03
  4.208003E-09   2.817210E-10   1.497378E-05   2.965406E-06   1.408333E-06   9.422546E-01   8.077451E-03
  4.499481E-09   3.012351E-10   7.498969E-06   2.507925E-06   1.209796E-06   9.703913E-01   6.314739E-03
  4.811149E-09   3.221009E-10   3.625184E-06   2.066825E-06   9.886922E-07   9.839912E-01   4.452647E-03
  5.144405E-09   3.444121E-10   2.464227E-06   1.311189E-06   8.197387E-07   9.932355E-01   4.775920E-03
  5.500746E-09   3.682687E-10   9.293272E-07   1.045652E-06   6.755592E-07   9.967218E-01   4.091025E-03
  5.881769E-09   3.937777E-10   4.467629E-07   7.924276E-07   5.504499E-07   9.983970E-01   3.386406E-03
  6.289185E-09   4.210537E-10   3.305969E-07   8.384990E-07   4.582091E-07   9.996341E-01   1.595326E-03
  6.724821E-09   4.502191E-10   9.765383E-08   4.257525E-07   3.771768E-07   1.000000E+00   0.000000E+00
  7.190633E-09   4.814047E-10   0.000000E+00   0.000000E+00   0.000000E+00   1.000000E+00   0.000000E+00
  7.688710E-09   5.147504E-10   0.000000E+00   0.000000E+00   0.000000E+00   1.000000E+00   0.000000E+00
  8.221289E-09   5.504059E-10   0.000000E+00   0.000000E+00   0.000000E+00   1.000000E+00   0.000000E+00
  8.790757E-09   5.885312E-10   0.000000E+00   0.000000E+00   0.000000E+00   1.000000E+00   0.000000E+00
  9.399671E-09   6.292973E-10   0.000000E+00   0.000000E+00   0.000000E+00   1.000000E+00   0.000000E+00
  1.005076E-08   6.728872E-10   0.000000E+00   0.000000E+00   0.000000E+00   1.000000E+00   0.000000E+00
  1.074696E-08   7.194964E-10   0.000000E+00   0.000000E+00   0.000000E+00   1.000000E+00   0.000000E+00
  1.149137E-08   7.693342E-10   0.000000E+00   0.000000E+00   0.000000E+00   1.000000E+00   0.000000E+00
  1.228735E-08   8.226241E-10   0.000000E+00   0.000000E+00   0.000000E+00   1.000000E+00   0.000000E+00
  1.313846E-08   8.796052E-10   0.000000E+00   0.000000E+00   0.000000E+00   1.000000E+00   0.000000E+00
  1.404853E-08   9.405333E-10   0.000000E+00   0.000000E+00   0.000000E+00   1.000000E+00   0.000000E+00
  1.502164E-08   1.005682E-09   0.000000E+00   0.000000E+00   0.000000E+00   1.000000E+00   0.000000E+00
  1.606215E-08   1.075343E-09   0.000000E+00   0.000000E+00   0.000000E+00   1.000000E+00   0.000000E+00
  1.717474E-08   1.149829E-09   0.000000E+00   0.000000E+00   0.000000E+00   1.000000E+00   0.000000E+00
  1.836439E-08   1.229475E-09   0.000000E+00   0.000000E+00   0.000000E+00   1.000000E+00   0.000000E+00
  1.963645E-08   1.314638E-09   0.000000E+00   0.000000E+00   0.000000E+00   1.000000E+00   0.000000E+00
  2.099662E-08   1.405700E-09   0.000000E+00   0.000000E+00   0.000000E+00   1.000000E+00   0.000000E+00
  2.245100E-08   1.503069E-09   0.000000E+00   0.000000E+00   0.000000E+00   1.000000E+00   0.000000E+00
  2.400613E-08   1.607183E-09   0.000000E+00   0.000000E+00   0.000000E+00   1.000000E+00   0.000000E+00
  2.566897E-08   1.718508E-09   0.000000E+00   0.000000E+00   0.000000E+00   1.000000E+00   0.000000E+00
  2.744700E-08   1.837545E-09   0.000000E+00   0.000000E+00   0.000000E+00   1.000000E+00   0.000000E+00
  2.934819E-08   1.964828E-09   0.000000E+00   0.000000E+00   0.000000E+00   1.000000E+00   0.000000E+00
