# Supplementary material for: Nanoparticle size distribution quantification: results of a small-angle X-ray scattering inter-laboratory comparison
Source: J Appl Crystallogr. 2017 Aug 18;50(Pt 5):1280–8. doi: 10.1107/S160057671701010X (PMC5627679; doi:10.1107/S160057671701010X)
Supplement: Supplementary file 3 [file j-50-01280-sup2.zip › RRAnonData/csv/S10_2016-12-02_20-37-51/S10_2016-12-02_20-37-51_stats_radius.dat]

lower upper weighting totalValue totalValueStd mean meanStd variance varianceStd skew skewStd kurtosis kurtosisStd
  1.065520E-09   3.033060E-08 vol   2.666044E-04   7.126334E-07   3.198303E-09   4.937584E-12   4.931695E-19   1.338056E-20   5.731598E-01   2.105242E-01   3.950663E+00   9.526800E-01
  1.065520E-09   3.033060E-08 num   1.000000E+00   5.590228E-16   2.701088E-09   3.420434E-11   4.888451E-19   4.815416E-20   1.061515E-01   1.496852E-01   3.571725E+00   2.620613E-01
