# Supplementary material for: Nanoparticle size distribution quantification: results of a small-angle X-ray scattering inter-laboratory comparison
Source: J Appl Crystallogr. 2017 Aug 18;50(Pt 5):1280–8. doi: 10.1107/S160057671701010X (PMC5627679; doi:10.1107/S160057671701010X)
Supplement: Supplementary file 3 [file j-50-01280-sup2.zip › RRAnonData/csv/S11.csv]

0.10357830000000001	1802.6735999999999	18.026736
0.1082922	1797.7968	17.977968
0.11300610000000001	1793.8656	17.938656
0.11772	1790.1935999999998	17.901936
0.1224339	1786.9888	17.869888
0.1271478	1782.1152	17.821152
0.13186170000000003	1780.92	17.8092
0.13657560000000002	1778.2288	17.782288
0.14128949999999998	1774.0544	17.740544
0.14600339999999998	1765.3600000000001	17.6536
0.15071729999999997	1762.4735999999998	17.624736
0.15778815000000002	1754.2632	17.542632
0.164859	1747.8176	17.478176
0.1695729	1740.7407999999998	17.407408
0.1742868	1734.4560000000001	17.34456
0.1790007	1728.8176	17.288176
0.18607155	1717.3456	17.173456
0.1931424	1706.0128	17.060128
0.20021325	1693.1040000000003	16.931040000000003
0.2072841	1681.0079999999998	16.81008
0.21435495	1667.1296000000002	16.671296
0.22142579999999998	1652.1664	16.521664
0.22849665	1637.8559999999998	16.378559999999997
0.2355675	1621.6176	16.216176
0.24263835	1605.328	16.05328
0.25206615	1583.5356000000002	15.835356000000003
0.26149405000000003	1560.5720000000001	15.605720000000002
0.27092185	1537.3008	15.373008
0.28034965	1513.384	15.133840000000001
0.28977745	1489.5628000000002	14.895628000000002
0.29920525	1470.738	14.70738
0.30863304999999996	1442.8108000000002	14.428108000000002
0.32041780000000003	1414.7056	14.147056000000001
0.33220255	1382.0267999999999	13.820267999999999
0.34163035	1355.8488000000002	13.558488000000002
0.35341510000000004	1322.9144	13.229144
0.36519985	1291.6384	12.916384
0.37698459999999995	1259.8232	12.598232000000001
0.39112630000000004	1220.2946666666667	12.202946666666667
0.40526799999999996	1182.8568000000002	11.828568000000002
0.41940969999999994	1145.6096	11.456096
0.43355140000000003	1112.0712	11.120712000000001
0.44769309999999995	1076.1914666666667	10.761914666666668
0.46183479999999993	1038.0303999999999	10.380303999999999
0.47833345	995.0508000000001	9.950508000000001
0.4948321	951.5194666666667	9.515194666666668
0.51133075	917.3154	9.173154
0.53018635	866.576	8.66576
0.5490419500000001	819.1636000000001	8.191636
0.5678975749999999	773.6249600000001	7.736249600000002
0.58675325	728.6387199999999	7.286387199999999
0.6056088500000001	686.7362800000001	7.126517287277623
0.6268214	639.022048	7.1374145561921845
0.6480339500000001	594.13028	6.5157461468455935
0.6692465	550.338944	6.712178307924785
0.692816	504.56726399999997	6.4972683779643905
0.7163855	461.19359999999995	5.9816513271035685
0.74231195	416.57840000000004	5.908411211038034
0.7682384	374.86800000000005	5.317167974506717
0.79416485	335.97520000000003	5.200390726981964
0.82244825	297.41112	4.68050782388977
0.8507316499999998	262.08629333333334	4.222454856719156
0.8790150666666667	229.90357333333336	3.8424983269904596
0.9072985500000001	200.98984000000004	3.4791049399752234
0.9379389	173.14228571428572	3.2748044190752146
0.9709362	146.65165714285715	2.8694145779813645
1.0039333	123.93625142857145	2.5079431592816768
1.0392878749999999	102.94488000000001	2.234270878423525
1.074642	85.14319085714284	1.7891368091190063
1.10999625	70.36021600000001	1.5677397757098777
1.1477074999999999	57.19717	1.2825173787737034
1.1877756666666668	46.00034488888889	1.0483047761854536
1.2302007777777777	36.76023288888889	0.8050377459666173
1.2726258888888888	29.480332444444443	0.6457855798357172
1.315051	24.096270222222223	0.4727326905458473
1.3598329999999998	19.729115200000003	0.3746026182981641
1.4069720999999997	16.330352799999996	0.2745332541815006
1.4541111	13.904032	0.20538456371121083
1.503607090909091	12.044018909090909	0.1475028993490979
1.5554599090909091	10.611072727272727	0.11938260783921822
1.60966975	9.429461333333334	0.09429461333333335
1.6638796363636366	8.522306909090911	0.08522306909090911
1.720446538461538	7.755664	0.07755664000000001
1.7793703333333333	7.009208666666667	0.07009208666666666
1.840651	6.361263657142857	0.06361263657142857
1.9042886153846155	5.711537969230769	0.05711537969230769
1.9679263571428578	5.1126768	0.051126768
2.0362779333333334	4.54334368	0.045433436800000004
2.1069864666666662	4.0138791466666675	0.04013879146666668
2.1776949333333335	3.5353077333333336	0.03535307733333334
2.2507604375000003	3.115098	0.03258343076333941
2.3285397647058823	2.7113033411764706	0.028958955623696537
2.4086761764705886	2.351866635294118	0.02420829748813796
2.4911694444444445	2.064525688888889	0.021287458737154874
2.5760195555555554	1.7957221333333335	0.017957221333333336
2.6632268421052636	1.5723261894736844	0.0173167034400263
2.7551479	1.3624219199999998	0.013624219199999999
2.8494259	1.2029005199999998	0.012029005199999998
2.948417863636364	1.0426686545454544	0.010426686545454545
