# Supplementary material for: Nanoparticle size distribution quantification: results of a small-angle X-ray scattering inter-laboratory comparison
Source: J Appl Crystallogr. 2017 Aug 18;50(Pt 5):1280–8. doi: 10.1107/S160057671701010X (PMC5627679; doi:10.1107/S160057671701010X)
Supplement: Supplementary file 3 [file j-50-01280-sup2.zip › RRAnonData/csv/S11_2016-12-02_20-52-01/S11_2016-12-02_20-52-01_fit.dat]

fitQ fitIntensityMean fitIntensityStd
  1.035783E+08   1.829763E+03   6.897516E+00
  1.082922E+08   1.824603E+03   6.750734E+00
  1.130061E+08   1.819230E+03   6.599645E+00
  1.177200E+08   1.813646E+03   6.444536E+00
  1.224339E+08   1.807852E+03   6.285709E+00
  1.271478E+08   1.801851E+03   6.123477E+00
  1.318617E+08   1.795645E+03   5.958171E+00
  1.365756E+08   1.789236E+03   5.790135E+00
  1.412895E+08   1.782627E+03   5.619728E+00
  1.460034E+08   1.775821E+03   5.447328E+00
  1.507173E+08   1.768819E+03   5.273332E+00
  1.577882E+08   1.757956E+03   5.010265E+00
  1.648590E+08   1.746669E+03   4.746063E+00
  1.695729E+08   1.738913E+03   4.570106E+00
  1.742868E+08   1.730976E+03   4.394905E+00
  1.790007E+08   1.722860E+03   4.221025E+00
  1.860716E+08   1.710357E+03   3.964030E+00
  1.931424E+08   1.697469E+03   3.713660E+00
  2.002132E+08   1.684207E+03   3.472474E+00
  2.072841E+08   1.670580E+03   3.243367E+00
  2.143550E+08   1.656601E+03   3.029606E+00
  2.214258E+08   1.642279E+03   2.834823E+00
  2.284966E+08   1.627626E+03   2.662940E+00
  2.355675E+08   1.612654E+03   2.517968E+00
  2.426384E+08   1.597375E+03   2.403650E+00
  2.520662E+08   1.576544E+03   2.303835E+00
  2.614941E+08   1.555215E+03   2.266657E+00
  2.709218E+08   1.533416E+03   2.289373E+00
  2.803496E+08   1.511178E+03   2.363846E+00
  2.897774E+08   1.488528E+03   2.478717E+00
  2.992052E+08   1.465496E+03   2.621961E+00
  3.086330E+08   1.442111E+03   2.782653E+00
  3.204178E+08   1.412429E+03   2.994417E+00
  3.322026E+08   1.382298E+03   3.205818E+00
  3.416304E+08   1.357910E+03   3.368034E+00
  3.534151E+08   1.327116E+03   3.556249E+00
  3.651998E+08   1.296033E+03   3.723675E+00
  3.769846E+08   1.264714E+03   3.866938E+00
  3.911263E+08   1.226900E+03   4.004049E+00
  4.052680E+08   1.188917E+03   4.101529E+00
  4.194097E+08   1.150857E+03   4.159091E+00
  4.335514E+08   1.112806E+03   4.177688E+00
  4.476931E+08   1.074847E+03   4.159282E+00
  4.618348E+08   1.037061E+03   4.106682E+00
  4.783334E+08   9.932968E+02   4.006829E+00
  4.948321E+08   9.499873E+02   3.871861E+00
  5.113307E+08   9.072400E+02   3.709293E+00
  5.301864E+08   8.592025E+02   3.500274E+00
  5.490420E+08   8.121670E+02   3.279003E+00
  5.678976E+08   7.662567E+02   3.058868E+00
  5.867532E+08   7.215814E+02   2.852911E+00
  6.056089E+08   6.782372E+02   2.672793E+00
  6.268214E+08   6.311679E+02   2.512005E+00
  6.480340E+08   5.859843E+02   2.401368E+00
  6.692465E+08   5.427631E+02   2.338948E+00
  6.928160E+08   4.971097E+02   2.314581E+00
  7.163855E+08   4.540001E+02   2.319135E+00
  7.423120E+08   4.095465E+02   2.334242E+00
  7.682384E+08   3.681998E+02   2.339631E+00
  7.941648E+08   3.299272E+02   2.321674E+00
  8.224482E+08   2.916092E+02   2.267869E+00
  8.507316E+08   2.567654E+02   2.177397E+00
  8.790151E+08   2.252556E+02   2.054450E+00
  9.072986E+08   1.969168E+02   1.906381E+00
  9.379389E+08   1.695853E+02   1.727811E+00
  9.709362E+08   1.437944E+02   1.526923E+00
  1.003933E+09   1.214687E+02   1.329143E+00
  1.039288E+09   1.010239E+02   1.131223E+00
  1.074642E+09   8.378728E+01   9.544759E-01
  1.109996E+09   6.937381E+01   8.012794E-01
  1.147707E+09   5.669945E+01   6.624969E-01
  1.187776E+09   4.583495E+01   5.387337E-01
  1.230201E+09   3.676337E+01   4.290187E-01
  1.272626E+09   2.972854E+01   3.373139E-01
  1.315051E+09   2.432015E+01   2.617611E-01
  1.359833E+09   1.999236E+01   1.987328E-01
  1.406972E+09   1.660561E+01   1.495389E-01
  1.454111E+09   1.410788E+01   1.146970E-01
  1.503607E+09   1.217392E+01   8.875465E-02
  1.555460E+09   1.067563E+01   6.913741E-02
  1.609670E+09   9.496494E+00   5.528362E-02
  1.663880E+09   8.573835E+00   4.789402E-02
  1.720447E+09   7.782907E+00   4.488600E-02
  1.779370E+09   7.074322E+00   4.294612E-02
  1.840651E+09   6.415087E+00   3.963936E-02
  1.904289E+09   5.786587E+00   3.485512E-02
  1.967926E+09   5.202588E+00   3.036118E-02
  2.036278E+09   4.621070E+00   2.717896E-02
  2.106986E+09   4.070843E+00   2.485345E-02
  2.177695E+09   3.576090E+00   2.211415E-02
  2.250760E+09   3.125570E+00   1.894334E-02
  2.328540E+09   2.713640E+00   1.625548E-02
  2.408676E+09   2.357969E+00   1.450841E-02
  2.491169E+09   2.055887E+00   1.308609E-02
  2.576020E+09   1.800056E+00   1.162211E-02
  2.663227E+09   1.579692E+00   1.037368E-02
  2.755148E+09   1.378137E+00   9.020301E-03
  2.849426E+09   1.191757E+00   6.980193E-03
  2.948418E+09   1.012776E+00   8.561309E-03
