# Supplementary material for: Nanoparticle size distribution quantification: results of a small-angle X-ray scattering inter-laboratory comparison
Source: J Appl Crystallogr. 2017 Aug 18;50(Pt 5):1280–8. doi: 10.1107/S160057671701010X (PMC5627679; doi:10.1107/S160057671701010X)
Supplement: Supplementary file 3 [file j-50-01280-sup2.zip › RRAnonData/csv/S11_2016-12-02_20-52-01/S11_2016-12-02_20-52-01_hist-radius-True-1.06552(nm)-30.3306(nm)-50-log-num.dat]

xMean xWidth yMean yStd Obs cdfMean cdfStd
  1.102423E-09   7.380596E-11   1.915667E-02   1.886937E-02   3.347173E-02   1.915667E-02   1.886937E-02
  1.178785E-09   7.891832E-11   1.158871E-02   1.338252E-02   2.965137E-02   3.074538E-02   2.267433E-02
  1.260437E-09   8.438480E-11   1.100850E-02   1.230227E-02   2.541795E-02   4.175388E-02   2.516887E-02
  1.347744E-09   9.022993E-11   7.978470E-03   1.015559E-02   2.141981E-02   4.973235E-02   2.716989E-02
  1.441099E-09   9.647993E-11   1.046151E-02   1.006428E-02   1.791081E-02   6.019386E-02   2.724870E-02
  1.540920E-09   1.031629E-10   9.940887E-03   9.219627E-03   1.494864E-02   7.013475E-02   2.875534E-02
  1.647656E-09   1.103087E-10   1.200268E-02   1.019146E-02   1.199911E-02   8.213743E-02   2.543896E-02
  1.761785E-09   1.179495E-10   1.424959E-02   1.014284E-02   1.060990E-02   9.638702E-02   2.382844E-02
  1.883820E-09   1.261196E-10   1.640428E-02   1.034627E-02   9.366641E-03   1.127913E-01   1.973499E-02
  2.014307E-09   1.348556E-10   2.565205E-02   1.108366E-02   9.341369E-03   1.384434E-01   1.968813E-02
  2.153834E-09   1.441967E-10   5.213703E-02   1.442200E-02   9.185281E-03   1.905804E-01   1.696682E-02
  2.303024E-09   1.541849E-10   1.042724E-01   1.816564E-02   8.052024E-03   2.948528E-01   2.495162E-02
  2.462549E-09   1.648649E-10   1.258916E-01   2.197149E-02   7.175062E-03   4.207444E-01   2.129483E-02
  2.633124E-09   1.762846E-10   1.128378E-01   1.941045E-02   6.523337E-03   5.335823E-01   1.362130E-02
  2.815514E-09   1.884955E-10   9.467798E-02   1.389842E-02   5.457555E-03   6.282602E-01   1.186093E-02
  3.010538E-09   2.015521E-10   1.032931E-01   1.445333E-02   4.744654E-03   7.315534E-01   1.103963E-02
  3.219070E-09   2.155131E-10   9.915597E-02   1.133211E-02   3.918129E-03   8.307093E-01   7.709775E-03
  3.442047E-09   2.304412E-10   7.009572E-02   8.798138E-03   3.233231E-03   9.008050E-01   5.410989E-03
  3.680470E-09   2.464032E-10   4.046142E-02   6.557758E-03   2.635425E-03   9.412665E-01   3.505688E-03
  3.935407E-09   2.634710E-10   2.716640E-02   4.361806E-03   2.289692E-03   9.684329E-01   3.354756E-03
  4.208003E-09   2.817210E-10   1.829426E-02   3.421714E-03   1.769718E-03   9.867271E-01   2.046223E-03
  4.499481E-09   3.012351E-10   7.856349E-03   2.157674E-03   1.269085E-03   9.945835E-01   1.364380E-03
  4.811149E-09   3.221009E-10   3.099289E-03   1.416078E-03   8.719955E-04   9.976828E-01   8.994751E-04
  5.144405E-09   3.444121E-10   1.519584E-03   9.620199E-04   6.155200E-04   9.992023E-01   6.093529E-04
  5.500746E-09   3.682687E-10   4.905328E-04   5.610164E-04   4.004345E-04   9.996929E-01   4.082272E-04
  5.881769E-09   3.937777E-10   1.663808E-04   3.493631E-04   2.689019E-04   9.998593E-01   2.664307E-04
  6.289185E-09   4.210537E-10   1.008653E-04   2.403752E-04   1.900267E-04   9.999601E-01   1.457743E-04
  6.724821E-09   4.502191E-10   2.967204E-05   1.294065E-04   1.212586E-04   9.999898E-01   7.148361E-05
  7.190633E-09   4.814047E-10   1.020834E-05   7.148361E-05   7.898739E-05   1.000000E+00   0.000000E+00
  7.688710E-09   5.147504E-10   0.000000E+00   0.000000E+00   0.000000E+00   1.000000E+00   0.000000E+00
  8.221289E-09   5.504059E-10   0.000000E+00   0.000000E+00   0.000000E+00   1.000000E+00   0.000000E+00
  8.790757E-09   5.885312E-10   0.000000E+00   0.000000E+00   0.000000E+00   1.000000E+00   0.000000E+00
  9.399671E-09   6.292973E-10   0.000000E+00   0.000000E+00   0.000000E+00   1.000000E+00   0.000000E+00
  1.005076E-08   6.728872E-10   0.000000E+00   0.000000E+00   0.000000E+00   1.000000E+00   0.000000E+00
  1.074696E-08   7.194964E-10   0.000000E+00   0.000000E+00   0.000000E+00   1.000000E+00   0.000000E+00
  1.149137E-08   7.693342E-10   0.000000E+00   0.000000E+00   0.000000E+00   1.000000E+00   0.000000E+00
  1.228735E-08   8.226241E-10   0.000000E+00   0.000000E+00   0.000000E+00   1.000000E+00   0.000000E+00
  1.313846E-08   8.796052E-10   0.000000E+00   0.000000E+00   0.000000E+00   1.000000E+00   0.000000E+00
  1.404853E-08   9.405333E-10   0.000000E+00   0.000000E+00   0.000000E+00   1.000000E+00   0.000000E+00
  1.502164E-08   1.005682E-09   0.000000E+00   0.000000E+00   0.000000E+00   1.000000E+00   0.000000E+00
  1.606215E-08   1.075343E-09   0.000000E+00   0.000000E+00   0.000000E+00   1.000000E+00   0.000000E+00
  1.717474E-08   1.149829E-09   0.000000E+00   0.000000E+00   0.000000E+00   1.000000E+00   0.000000E+00
  1.836439E-08   1.229475E-09   0.000000E+00   0.000000E+00   0.000000E+00   1.000000E+00   0.000000E+00
  1.963645E-08   1.314638E-09   0.000000E+00   0.000000E+00   0.000000E+00   1.000000E+00   0.000000E+00
  2.099662E-08   1.405700E-09   0.000000E+00   0.000000E+00   0.000000E+00   1.000000E+00   0.000000E+00
  2.245100E-08   1.503069E-09   0.000000E+00   0.000000E+00   0.000000E+00   1.000000E+00   0.000000E+00
  2.400613E-08   1.607183E-09   0.000000E+00   0.000000E+00   0.000000E+00   1.000000E+00   0.000000E+00
  2.566897E-08   1.718508E-09   0.000000E+00   0.000000E+00   0.000000E+00   1.000000E+00   0.000000E+00
  2.744700E-08   1.837545E-09   0.000000E+00   0.000000E+00   0.000000E+00   1.000000E+00   0.000000E+00
  2.934819E-08   1.964828E-09   0.000000E+00   0.000000E+00   0.000000E+00   1.000000E+00   0.000000E+00
