# Supplementary material for: Nanoparticle size distribution quantification: results of a small-angle X-ray scattering inter-laboratory comparison
Source: J Appl Crystallogr. 2017 Aug 18;50(Pt 5):1280–8. doi: 10.1107/S160057671701010X (PMC5627679; doi:10.1107/S160057671701010X)
Supplement: Supplementary file 3 [file j-50-01280-sup2.zip › RRAnonData/csv/S11_2016-12-02_20-52-01/S11_2016-12-02_20-52-01_hist-radius-True-1.06552(nm)-30.3306(nm)-50-log-vol.dat]

xMean xWidth yMean yStd Obs cdfMean cdfStd
  1.102423E-09   7.380596E-11   2.861263E-07   2.821196E-07   4.795942E-07   1.083702E-03   1.068289E-03
  1.178785E-09   7.891832E-11   2.106625E-07   2.441099E-07   5.047015E-07   1.881917E-03   1.392749E-03
  1.260437E-09   8.438480E-11   2.431050E-07   2.717881E-07   5.294769E-07   2.803464E-03   1.705792E-03
  1.347744E-09   9.022993E-11   2.183012E-07   2.774630E-07   5.354899E-07   3.630449E-03   1.998083E-03
  1.441099E-09   9.647993E-11   3.443543E-07   3.323828E-07   5.340559E-07   4.936067E-03   2.128166E-03
  1.540920E-09   1.031629E-10   4.120953E-07   3.837443E-07   5.347524E-07   6.497982E-03   2.524683E-03
  1.647656E-09   1.103087E-10   5.957282E-07   5.006084E-07   5.584756E-07   8.757565E-03   2.324120E-03
  1.761785E-09   1.179495E-10   8.660933E-07   6.075150E-07   6.084872E-07   1.204096E-02   2.435123E-03
  1.883820E-09   1.261196E-10   1.214289E-06   7.507708E-07   7.082317E-07   1.664486E-02   2.692095E-03
  2.014307E-09   1.348556E-10   2.329086E-06   1.002652E-06   8.848176E-07   2.547333E-02   3.929562E-03
  2.153834E-09   1.441967E-10   5.849118E-06   1.614921E-06   9.859359E-07   4.764546E-02   5.305161E-03
  2.303024E-09   1.541849E-10   1.424562E-05   2.631568E-06   1.065192E-06   1.016336E-01   8.802917E-03
  2.462549E-09   1.648649E-10   2.083481E-05   3.573367E-06   1.156429E-06   1.806017E-01   1.049762E-02
  2.633124E-09   1.762846E-10   2.274284E-05   3.757368E-06   1.267629E-06   2.668153E-01   8.742741E-03
  2.815514E-09   1.884955E-10   2.342137E-05   3.391610E-06   1.292514E-06   3.555881E-01   9.744065E-03
  3.010538E-09   2.015521E-10   3.122737E-05   4.388922E-06   1.346088E-06   4.739547E-01   1.171026E-02
  3.219070E-09   2.155131E-10   3.658030E-05   4.124318E-06   1.375991E-06   6.125984E-01   1.101077E-02
  3.442047E-09   2.304412E-10   3.141757E-05   3.838433E-06   1.374357E-06   7.316866E-01   1.031212E-02
  3.680470E-09   2.464032E-10   2.209831E-05   3.546773E-06   1.367660E-06   8.154506E-01   8.681736E-03
  3.935407E-09   2.634710E-10   1.824183E-05   2.908838E-06   1.499419E-06   8.845905E-01   9.809897E-03
  4.208003E-09   2.817210E-10   1.495597E-05   2.786181E-06   1.388950E-06   9.412842E-01   7.367353E-03
  4.499481E-09   3.012351E-10   7.787517E-06   2.119181E-06   1.168436E-06   9.708084E-01   6.029649E-03
  4.811149E-09   3.221009E-10   3.775242E-06   1.724280E-06   9.797870E-07   9.851208E-01   5.090955E-03
  5.144405E-09   3.444121E-10   2.260989E-06   1.422177E-06   8.150000E-07   9.936922E-01   4.597724E-03
  5.500746E-09   3.682687E-10   8.829715E-07   1.005898E-06   6.706054E-07   9.970393E-01   3.820502E-03
  5.881769E-09   3.937777E-10   3.727098E-07   7.781342E-07   5.492907E-07   9.984511E-01   2.921208E-03
  6.289185E-09   4.210537E-10   2.707614E-07   6.447267E-07   4.565331E-07   9.994779E-01   1.904651E-03
  6.724821E-09   4.502191E-10   9.634109E-08   4.200082E-07   3.728209E-07   9.998423E-01   1.103959E-03
  7.190633E-09   4.814047E-10   4.193830E-08   2.936693E-07   3.079654E-07   1.000000E+00   0.000000E+00
  7.688710E-09   5.147504E-10   0.000000E+00   0.000000E+00   0.000000E+00   1.000000E+00   0.000000E+00
  8.221289E-09   5.504059E-10   0.000000E+00   0.000000E+00   0.000000E+00   1.000000E+00   0.000000E+00
  8.790757E-09   5.885312E-10   0.000000E+00   0.000000E+00   0.000000E+00   1.000000E+00   0.000000E+00
  9.399671E-09   6.292973E-10   0.000000E+00   0.000000E+00   0.000000E+00   1.000000E+00   0.000000E+00
  1.005076E-08   6.728872E-10   0.000000E+00   0.000000E+00   0.000000E+00   1.000000E+00   0.000000E+00
  1.074696E-08   7.194964E-10   0.000000E+00   0.000000E+00   0.000000E+00   1.000000E+00   0.000000E+00
  1.149137E-08   7.693342E-10   0.000000E+00   0.000000E+00   0.000000E+00   1.000000E+00   0.000000E+00
  1.228735E-08   8.226241E-10   0.000000E+00   0.000000E+00   0.000000E+00   1.000000E+00   0.000000E+00
  1.313846E-08   8.796052E-10   0.000000E+00   0.000000E+00   0.000000E+00   1.000000E+00   0.000000E+00
  1.404853E-08   9.405333E-10   0.000000E+00   0.000000E+00   0.000000E+00   1.000000E+00   0.000000E+00
  1.502164E-08   1.005682E-09   0.000000E+00   0.000000E+00   0.000000E+00   1.000000E+00   0.000000E+00
  1.606215E-08   1.075343E-09   0.000000E+00   0.000000E+00   0.000000E+00   1.000000E+00   0.000000E+00
  1.717474E-08   1.149829E-09   0.000000E+00   0.000000E+00   0.000000E+00   1.000000E+00   0.000000E+00
  1.836439E-08   1.229475E-09   0.000000E+00   0.000000E+00   0.000000E+00   1.000000E+00   0.000000E+00
  1.963645E-08   1.314638E-09   0.000000E+00   0.000000E+00   0.000000E+00   1.000000E+00   0.000000E+00
  2.099662E-08   1.405700E-09   0.000000E+00   0.000000E+00   0.000000E+00   1.000000E+00   0.000000E+00
  2.245100E-08   1.503069E-09   0.000000E+00   0.000000E+00   0.000000E+00   1.000000E+00   0.000000E+00
  2.400613E-08   1.607183E-09   0.000000E+00   0.000000E+00   0.000000E+00   1.000000E+00   0.000000E+00
  2.566897E-08   1.718508E-09   0.000000E+00   0.000000E+00   0.000000E+00   1.000000E+00   0.000000E+00
  2.744700E-08   1.837545E-09   0.000000E+00   0.000000E+00   0.000000E+00   1.000000E+00   0.000000E+00
  2.934819E-08   1.964828E-09   0.000000E+00   0.000000E+00   0.000000E+00   1.000000E+00   0.000000E+00
