# Supplementary material for: Nanoparticle size distribution quantification: results of a small-angle X-ray scattering inter-laboratory comparison
Source: J Appl Crystallogr. 2017 Aug 18;50(Pt 5):1280–8. doi: 10.1107/S160057671701010X (PMC5627679; doi:10.1107/S160057671701010X)
Supplement: Supplementary file 3 [file j-50-01280-sup2.zip › RRAnonData/csv/S11_2016-12-02_20-52-01/S11_2016-12-02_20-52-01_stats_radius.dat]

lower upper weighting totalValue totalValueStd mean meanStd variance varianceStd skew skewStd kurtosis kurtosisStd
  1.065520E-09   3.033060E-08 vol   2.638234E-04   7.274161E-07   3.200071E-09   5.228589E-12   4.912359E-19   1.476033E-20   5.635054E-01   2.316964E-01   3.928204E+00   1.204022E+00
  1.065520E-09   3.033060E-08 num   1.000000E+00   5.851389E-16   2.708474E-09   3.753728E-11   4.811134E-19   5.138602E-20   1.343884E-01   1.616532E-01   3.574734E+00   2.817093E-01
