# Supplementary material for: Nanoparticle size distribution quantification: results of a small-angle X-ray scattering inter-laboratory comparison
Source: J Appl Crystallogr. 2017 Aug 18;50(Pt 5):1280–8. doi: 10.1107/S160057671701010X (PMC5627679; doi:10.1107/S160057671701010X)
Supplement: Supplementary file 3 [file j-50-01280-sup2.zip › RRAnonData/csv/S14.csv]

0.1832622126302427	1854.8337869167206	40.23578827125524
0.19518126557862836	1846.0105790105697	18.460105790105697
0.20590706655393648	1811.1140874991418	18.111140874991417
0.21837371421729626	1799.976086416946	17.99976086416946
0.23032306714728706	1761.5004912767756	17.615004912767755
0.2426106595021212	1724.6072864270207	17.246072864270207
0.25495590444685	1705.1734427471135	17.051734427471136
0.2669771228804067	1663.9764815295557	16.639764815295557
0.27937905293440213	1640.0579201928472	16.400579201928473
0.29194068939833845	1602.4061497130533	16.024061497130532
0.3042956221050921	1563.7467431333566	15.637467431333567
0.3168444452920999	1528.2531854119165	15.282531854119165
0.3293713032610363	1497.296992735001	14.97296992735001
0.34162689410752006	1462.5938536057963	14.625938536057964
0.35402431002949947	1432.1492503037905	14.321492503037906
0.3662403758021104	1390.5561379783728	13.905561379783729
0.37844876398218696	1352.4052073033588	13.524052073033587
0.39091724778346626	1325.4625763455037	13.254625763455039
0.4032292198996404	1282.8429876768867	12.828429876768867
0.41542863069872316	1246.860090269228	12.46860090269228
0.427923008218666	1210.8301852457012	12.108301852457013
0.4404735453801705	1171.0803068789212	11.710803068789213
0.4527087492249669	1139.526774751601	11.395267747516009
0.4649973702940436	1109.7057189707293	11.097057189707293
0.4773006103124387	1076.0738131705882	10.760738131705882
0.4894262591362469	1040.1549462957344	10.401549462957345
0.5078509003954313	993.5752433184733	17.148955896681514
0.5262948378707009	943.9427393629696	9.439427393629696
0.5388880448636013	912.4565220107561	9.124565220107561
0.5514140023695298	874.3284316620146	8.743284316620146
0.5698728217540221	827.4856841408737	15.101299654747093
0.5883894131317464	785.1204591256403	7.851204591256403
0.600540378894666	750.8042259845744	7.508042259845744
0.6192246220320269	706.0869312439352	14.499689637099207
0.6377321249677852	665.8126678500802	6.6581266785008015
0.656250027612207	623.3219220569046	11.730881071472481
0.6746018030227373	581.2195248672513	5.812195248672513
0.6932184490691784	543.7522547804413	15.621255216005864
0.7114389457063713	507.9461297323334	5.079461297323334
0.7300156226889385	471.48225960168804	10.710561658253395
0.7547541894879769	427.6472364215367	10.18211506950078
0.7735011547958692	392.62697933708205	3.9262697933708206
0.7919899343038945	365.67325068924157	10.803958254378811
0.8166917155850417	329.9602559045992	10.191358961763141
0.8413870651007809	294.8954598898065	8.186078741263458
0.8659751108660216	263.79158713665	6.449839252802632
0.890661073985062	234.5706962179595	5.645779988712575
0.9153819019003937	207.83481463765355	6.778366956427091
0.9400320173284225	184.32778659379633	5.414080547609699
0.9647082977120505	163.09484563114398	5.021775062603169
0.989341979703849	143.31007875359717	3.8571033973645537
1.0203245179521134	122.10600768814379	4.148457910124299
1.0513028987219917	103.31643045979663	3.35198804703252
1.0821713949735103	87.55548756511911	3.4187056109875265
1.112927419082665	74.51650744502896	2.0789200158130043
1.14382092737044	63.1202543268085	2.375080133113481
1.1745072411553834	53.0020311224188	1.8254243263014904
1.2055472819694797	44.62791387319418	1.688391774285389
1.2425250600934836	36.524990357518256	1.193101793128711
1.2796537375223371	30.417492223470603	1.0492076897976674
1.316517722939427	25.458727768626673	0.6660597018510613
1.353584775844307	21.32983758121115	0.6022107357356025
1.39060019130096	18.821781786527925	0.32107639392757803
1.4275927295778834	16.09298516923999	0.3265057179032634
1.47096418078992	14.3784724634388	0.3074578063218028
1.5142278424165685	12.117493419592657	0.35086758465659906
1.5511352475313342	11.395652732334279	0.30656702294337995
1.594184239751272	10.2283583437661	0.1843562538777459
1.6436536647451438	9.324605240631659	0.21220493050938072
1.6930673880149938	8.803335928421196	0.1298721495480082
1.7425916874143095	8.06536152689945	0.1290189658896445
1.7917637651835139	7.120149713562644	0.0892462248375471
1.8411252512371454	6.6429004777986	0.1297598440132242
1.8904651507779704	6.157730440719838	0.1390664162700285
1.940046510600297	5.686306653187124	0.16462840881722093
1.9955410739837198	5.079970822471552	0.08403883636074395
2.0571972421746785	4.58484890247312	0.10636735023559593
2.11277783101451	4.097167747610811	0.12935612028837828
2.1683262262794325	3.6769108277424714	0.08383022256103301
2.2301239282703706	3.325566728674076	0.05275752669521969
2.2979119077627463	2.869812556815962	0.06318798413563326
2.365794319620245	2.599849628786366	0.06982702644991791
2.427613798997742	2.2498665572693253	0.053232072697795466
2.4953941066653957	2.1148844993565716	0.06099266264632507
2.569460075183295	1.8000151712814623	0.03781018682021312
2.6435633272191708	1.586686385660748	0.05803616262914588
2.7176136536389373	1.374979636512899	0.056969442754233206
2.7916503823900265	1.268047494222806	0.0349623108879757
2.8719258160922196	1.1688513678854473	0.030179911605974757
2.958289024677352	0.9507565758333049	0.029444555903445722
