# Supplementary material for: Nanoparticle size distribution quantification: results of a small-angle X-ray scattering inter-laboratory comparison
Source: J Appl Crystallogr. 2017 Aug 18;50(Pt 5):1280–8. doi: 10.1107/S160057671701010X (PMC5627679; doi:10.1107/S160057671701010X)
Supplement: Supplementary file 3 [file j-50-01280-sup2.zip › RRAnonData/csv/S149.csv]

0.12377136999999999	1744.7180999999998	17.447180999999997
0.13679988999999998	1728.64755	17.462484749999998
0.14982839	1701.2645999999997	27.206193
0.16285687999999998	1707.3450750000002	17.073450750000003
0.17588535	1694.714475	16.94714475
0.18891381000000002	1684.368225	16.84368225
0.20194224	1656.1195499999997	16.561195499999997
0.21497066000000004	1629.3380999999997	16.293380999999997
0.22799904999999998	1602.6999	16.026999
0.24102741	1573.315425	15.73315425
0.25405576	1543.2767999999999	15.432768
0.26708407	1509.188325	15.09188325
0.28011236	1475.72835	14.757283500000002
0.29314062	1442.480625	14.42480625
0.30616885	1408.0013999999999	14.080013999999998
0.31919705	1374.2939999999999	13.742939999999999
0.33222521	1338.5808	13.385807999999999
0.34525334999999996	1304.82765	13.0482765
0.35828144	1270.975125	12.70975125
0.3713095	1236.096825	12.36096825
0.38433752	1204.5651	12.045651000000001
0.39736550000000004	1169.377575	11.69377575
0.41039344	1135.8279	11.358279
0.42342133	1102.776225	11.02776225
0.43644919000000004	1069.237275	10.69237275
0.449477	1034.59545	10.345954500000001
0.46250475999999996	1004.3333999999999	10.043334
0.47553247	970.0329750000001	9.700329750000002
0.495073945	921.5044125	16.59423750000002
0.5146153099999999	873.250425	8.73250425
0.5276428200000001	843.870075	8.43870075
0.547183975	798.34695	16.766550000000052
0.56672502	748.9548975	7.489548975
0.5862659100000001	706.24364625	12.709173749999989
0.6058066900000001	663.376215	6.63376215
0.6253473	620.35909125	14.210868750000031
0.6448877900000001	579.3483	5.793483
0.66442811	540.73803375	12.696963750000009
0.690481645	491.44912875	12.02536875000001
0.7165348950000001	444.70838625	11.315456250000011
0.73607464	411.01307249999996	4.110130724999999
0.755614205	380.63744625	9.196473749999994
0.781666695	342.72443625	9.347291250000012
0.8077188599999999	306.6274575	8.703232500000013
0.8402835733333333	265.893895	8.996305892367364
0.872847785	228.96051749999998	7.0846425
0.89889874	202.80393	6.265642500000013
0.9249493149999999	178.83234375	5.999478750000008
0.9575119799999999	152.0055925	5.477153248837967
0.9900740699999999	129.39672374999998	4.389971249999995
1.0226354666666666	109.366655	4.293942145256069
1.0617083333333335	89.07052499999999	3.5509095163097
1.0942683	74.98315724999999	2.67445275
1.1268274666666667	62.953444499999996	2.5451404177520707
1.1658976333333333	51.005018500000006	2.0701273981119948
1.2049666666666665	41.463381	1.6229918282336417
1.2440346000000002	33.84643	1.344828680542712
1.2896123499999999	26.937974812500002	1.0961527707405527
1.3351885666666667	21.763069	0.7338206639765175
1.3742525	18.46629975	0.5670628096466148
1.41982545	15.5083261875	0.4590141655309412
1.4719066500000002	13.091722875	0.3297906645765755
1.5239854	11.3116051875	0.23578448305882307
1.576061675	10.0156445625	0.1771064778397029
1.6281353	9.010389562499999	0.1517112340045766
1.6802063	8.193069375	0.11719488775333006
1.73227445	7.5301486875000005	0.10085714866635088
1.79084772	6.849438480000001	0.10051975466264473
1.85592474	6.170731334999999	0.09375778446785905
1.9144900749999998	5.6194942687500005	0.07060281416257679
1.9730512599999996	5.0834079	0.07621846776283166
2.044620416666666	4.5114996125	0.08187640230047917
2.1161834400000004	3.983430059999999	0.06037277912263455
2.1877396166666667	3.521319	0.06099416088469346
2.25928922	3.1184159699999996	0.043704303250521985
2.3308315333333334	2.7815258125	0.04187139424975337
2.4088695333333328	2.4490004499999998	0.03722435527553327
2.493400485714286	2.1557252678571426	0.037587316386751134
2.577920883333333	1.9070747	0.024487656991308934
2.6624297428571424	1.695103960714286	0.024834590716133857
2.753426514285714	1.506200657142857	0.02223985771590528
2.8444094	1.3533205392857142	0.0196023681491418
2.9418749	1.2078699093749998	0.016540333864765257
