# Supplementary material for: Nanoparticle size distribution quantification: results of a small-angle X-ray scattering inter-laboratory comparison
Source: J Appl Crystallogr. 2017 Aug 18;50(Pt 5):1280–8. doi: 10.1107/S160057671701010X (PMC5627679; doi:10.1107/S160057671701010X)
Supplement: Supplementary file 3 [file j-50-01280-sup2.zip › RRAnonData/csv/S149_2016-12-03_10-23-18/S149_2016-12-03_10-23-18_fit.dat]

fitQ fitIntensityMean fitIntensityStd
  1.237714E+08   1.772495E+03   1.148616E+01
  1.367999E+08   1.755033E+03   1.072910E+01
  1.498284E+08   1.736036E+03   9.931512E+00
  1.628569E+08   1.715559E+03   9.102401E+00
  1.758854E+08   1.693664E+03   8.251235E+00
  1.889138E+08   1.670416E+03   7.387957E+00
  2.019422E+08   1.645881E+03   6.523078E+00
  2.149707E+08   1.620130E+03   5.667935E+00
  2.279990E+08   1.593236E+03   4.835270E+00
  2.410274E+08   1.565274E+03   4.040419E+00
  2.540558E+08   1.536319E+03   3.303803E+00
  2.670841E+08   1.506451E+03   2.655870E+00
  2.801124E+08   1.475748E+03   2.145078E+00
  2.931406E+08   1.444290E+03   1.840017E+00
  3.061688E+08   1.412156E+03   1.791799E+00
  3.191970E+08   1.379427E+03   1.966388E+00
  3.322252E+08   1.346182E+03   2.267428E+00
  3.452533E+08   1.312499E+03   2.612834E+00
  3.582814E+08   1.278457E+03   2.954644E+00
  3.713095E+08   1.244132E+03   3.267516E+00
  3.843375E+08   1.209600E+03   3.538171E+00
  3.973655E+08   1.174933E+03   3.759787E+00
  4.103934E+08   1.140202E+03   3.929264E+00
  4.234213E+08   1.105477E+03   4.045847E+00
  4.364492E+08   1.070823E+03   4.110400E+00
  4.494770E+08   1.036306E+03   4.124977E+00
  4.625048E+08   1.001985E+03   4.092563E+00
  4.755325E+08   9.679200E+02   4.016896E+00
  4.950739E+08   9.174209E+02   3.831993E+00
  5.146153E+08   8.677935E+02   3.576640E+00
  5.276428E+08   8.352713E+02   3.376679E+00
  5.471840E+08   7.874388E+02   3.047765E+00
  5.667250E+08   7.408619E+02   2.704778E+00
  5.862659E+08   6.956549E+02   2.373605E+00
  6.058067E+08   6.519155E+02   2.083161E+00
  6.253473E+08   6.097263E+02   1.863587E+00
  6.448878E+08   5.691544E+02   1.739110E+00
  6.644281E+08   5.302522E+02   1.715964E+00
  6.904816E+08   4.810451E+02   1.809851E+00
  7.165349E+08   4.349293E+02   1.976449E+00
  7.360746E+08   4.023833E+02   2.108688E+00
  7.556142E+08   3.715818E+02   2.226590E+00
  7.816667E+08   3.331992E+02   2.344058E+00
  8.077189E+08   2.978299E+02   2.406501E+00
  8.402836E+08   2.577247E+02   2.405761E+00
  8.728478E+08   2.219847E+02   2.327088E+00
  8.988987E+08   1.963698E+02   2.219167E+00
  9.249493E+08   1.732494E+02   2.081796E+00
  9.575120E+08   1.476286E+02   1.883327E+00
  9.900741E+08   1.253685E+02   1.670909E+00
  1.022635E+09   1.061602E+02   1.458451E+00
  1.061708E+09   8.670675E+01   1.217655E+00
  1.094268E+09   7.314226E+01   1.036201E+00
  1.126827E+09   6.168003E+01   8.754155E-01
  1.165898E+09   5.032535E+01   7.102135E-01
  1.204967E+09   4.119008E+01   5.730267E-01
  1.244035E+09   3.389484E+01   4.600959E-01
  1.289612E+09   2.726753E+01   3.539658E-01
  1.335189E+09   2.224278E+01   2.708325E-01
  1.374252E+09   1.892838E+01   2.150153E-01
  1.419825E+09   1.595126E+01   1.648950E-01
  1.471907E+09   1.342808E+01   1.233060E-01
  1.523985E+09   1.157818E+01   9.457596E-02
  1.576062E+09   1.019676E+01   7.631947E-02
  1.628135E+09   9.136385E+00   6.640361E-02
  1.680206E+09   8.292833E+00   6.118812E-02
  1.732274E+09   7.593822E+00   5.689631E-02
  1.790848E+09   6.919781E+00   5.098145E-02
  1.855925E+09   6.258890E+00   4.354650E-02
  1.914490E+09   5.714893E+00   3.778802E-02
  1.973051E+09   5.205073E+00   3.383516E-02
  2.044620E+09   4.621276E+00   3.035528E-02
  2.116183E+09   4.081504E+00   2.652643E-02
  2.187740E+09   3.591597E+00   2.315998E-02
  2.259289E+09   3.158157E+00   2.224651E-02
  2.330832E+09   2.785080E+00   2.223179E-02
  2.408870E+09   2.445822E+00   2.011202E-02
  2.493400E+09   2.148898E+00   1.577463E-02
  2.577921E+09   1.909044E+00   1.295697E-02
  2.662430E+09   1.707490E+00   1.283995E-02
  2.753427E+09   1.515255E+00   1.224660E-02
  2.844409E+09   1.337679E+00   8.983152E-03
  2.941875E+09   1.161480E+00   9.911091E-03
