# Supplementary material for: Nanoparticle size distribution quantification: results of a small-angle X-ray scattering inter-laboratory comparison
Source: J Appl Crystallogr. 2017 Aug 18;50(Pt 5):1280–8. doi: 10.1107/S160057671701010X (PMC5627679; doi:10.1107/S160057671701010X)
Supplement: Supplementary file 3 [file j-50-01280-sup2.zip › RRAnonData/csv/S149_2016-12-03_10-23-18/S149_2016-12-03_10-23-18_hist-radius-True-1.06789(nm)-25.3822(nm)-50-log-num.dat]

xMean xWidth yMean yStd Obs cdfMean cdfStd
  1.102820E-09   6.985929E-11   2.194241E-02   1.829967E-02   4.504789E-02   2.194241E-02   1.829967E-02
  1.174964E-09   7.442935E-11   1.516160E-02   1.783709E-02   4.077460E-02   3.710401E-02   2.552238E-02
  1.251828E-09   7.929838E-11   1.382959E-02   1.602372E-02   3.469537E-02   5.093360E-02   2.944244E-02
  1.333720E-09   8.448592E-11   1.288456E-02   1.320065E-02   2.857076E-02   6.381816E-02   2.969538E-02
  1.420969E-09   9.001283E-11   1.156868E-02   1.239638E-02   2.489505E-02   7.538684E-02   3.069315E-02
  1.513926E-09   9.590129E-11   1.095864E-02   1.099742E-02   2.099538E-02   8.634548E-02   2.896936E-02
  1.612965E-09   1.021750E-10   1.628322E-02   1.150763E-02   1.772355E-02   1.026287E-01   2.679893E-02
  1.718482E-09   1.088591E-10   1.416356E-02   1.187670E-02   1.602372E-02   1.167923E-01   2.438287E-02
  1.830901E-09   1.159804E-10   1.766244E-02   1.054487E-02   1.517825E-02   1.344547E-01   2.337310E-02
  1.950675E-09   1.235676E-10   2.091248E-02   9.958474E-03   1.520659E-02   1.553672E-01   2.163433E-02
  2.078285E-09   1.316512E-10   3.817976E-02   1.398161E-02   1.537601E-02   1.935469E-01   2.115720E-02
  2.214242E-09   1.402635E-10   6.681029E-02   1.451447E-02   1.388743E-02   2.603572E-01   1.973299E-02
  2.359093E-09   1.494393E-10   1.049570E-01   1.690042E-02   1.082840E-02   3.653142E-01   2.097039E-02
  2.513421E-09   1.592153E-10   1.105003E-01   1.795331E-02   1.042071E-02   4.758146E-01   1.898415E-02
  2.677844E-09   1.696309E-10   1.001931E-01   1.719608E-02   8.955486E-03   5.760077E-01   1.499349E-02
  2.853023E-09   1.807278E-10   8.892335E-02   1.488792E-02   8.117798E-03   6.649310E-01   1.060236E-02
  3.039663E-09   1.925507E-10   8.929622E-02   1.192639E-02   6.408942E-03   7.542272E-01   9.382093E-03
  3.238511E-09   2.051470E-10   8.690959E-02   1.056000E-02   5.077474E-03   8.411368E-01   8.593760E-03
  3.450369E-09   2.185673E-10   6.307588E-02   8.891572E-03   4.364829E-03   9.042127E-01   5.932538E-03
  3.676085E-09   2.328655E-10   3.682043E-02   7.120583E-03   3.724781E-03   9.410331E-01   3.834266E-03
  3.916567E-09   2.480992E-10   2.385991E-02   5.041520E-03   2.647730E-03   9.648930E-01   3.221108E-03
  4.172782E-09   2.643293E-10   1.803333E-02   3.485601E-03   1.924946E-03   9.829263E-01   2.703709E-03
  4.445757E-09   2.816212E-10   1.006994E-02   2.968939E-03   1.307657E-03   9.929963E-01   1.812836E-03
  4.736590E-09   3.000443E-10   4.018870E-03   1.755896E-03   9.747614E-04   9.970152E-01   1.054467E-03
  5.046448E-09   3.196727E-10   1.693356E-03   1.190076E-03   6.670597E-04   9.987085E-01   7.645114E-04
  5.376577E-09   3.405850E-10   7.106209E-04   7.664361E-04   4.483041E-04   9.994191E-01   5.373060E-04
  5.728302E-09   3.628654E-10   3.122378E-04   4.705150E-04   3.120894E-04   9.997314E-01   3.770579E-04
  6.103037E-09   3.866034E-10   1.386507E-04   3.119308E-04   2.151045E-04   9.998700E-01   2.389998E-04
  6.502285E-09   4.118942E-10   8.373340E-05   2.076911E-04   1.491714E-04   9.999538E-01   1.474100E-04
  6.927652E-09   4.388396E-10   2.685764E-05   1.171978E-04   1.035966E-04   9.999806E-01   9.505650E-05
  7.380846E-09   4.675476E-10   1.938672E-05   9.505650E-05   7.247786E-05   1.000000E+00   0.000000E+00
  7.863687E-09   4.981337E-10   0.000000E+00   0.000000E+00   0.000000E+00   1.000000E+00   0.000000E+00
  8.378114E-09   5.307206E-10   0.000000E+00   0.000000E+00   0.000000E+00   1.000000E+00   0.000000E+00
  8.926194E-09   5.654393E-10   0.000000E+00   0.000000E+00   0.000000E+00   1.000000E+00   0.000000E+00
  9.510128E-09   6.024293E-10   0.000000E+00   0.000000E+00   0.000000E+00   1.000000E+00   0.000000E+00
  1.013226E-08   6.418390E-10   0.000000E+00   0.000000E+00   0.000000E+00   1.000000E+00   0.000000E+00
  1.079510E-08   6.838269E-10   0.000000E+00   0.000000E+00   0.000000E+00   1.000000E+00   0.000000E+00
  1.150129E-08   7.285615E-10   0.000000E+00   0.000000E+00   0.000000E+00   1.000000E+00   0.000000E+00
  1.225368E-08   7.762226E-10   0.000000E+00   0.000000E+00   0.000000E+00   1.000000E+00   0.000000E+00
  1.305529E-08   8.270016E-10   0.000000E+00   0.000000E+00   0.000000E+00   1.000000E+00   0.000000E+00
  1.390935E-08   8.811024E-10   0.000000E+00   0.000000E+00   0.000000E+00   1.000000E+00   0.000000E+00
  1.481927E-08   9.387424E-10   0.000000E+00   0.000000E+00   0.000000E+00   1.000000E+00   0.000000E+00
  1.578872E-08   1.000153E-09   0.000000E+00   0.000000E+00   0.000000E+00   1.000000E+00   0.000000E+00
  1.682158E-08   1.065581E-09   0.000000E+00   0.000000E+00   0.000000E+00   1.000000E+00   0.000000E+00
  1.792202E-08   1.135289E-09   0.000000E+00   0.000000E+00   0.000000E+00   1.000000E+00   0.000000E+00
  1.909444E-08   1.209558E-09   0.000000E+00   0.000000E+00   0.000000E+00   1.000000E+00   0.000000E+00
  2.034356E-08   1.288685E-09   0.000000E+00   0.000000E+00   0.000000E+00   1.000000E+00   0.000000E+00
  2.167440E-08   1.372988E-09   0.000000E+00   0.000000E+00   0.000000E+00   1.000000E+00   0.000000E+00
  2.309230E-08   1.462806E-09   0.000000E+00   0.000000E+00   0.000000E+00   1.000000E+00   0.000000E+00
  2.460295E-08   1.558500E-09   0.000000E+00   0.000000E+00   0.000000E+00   1.000000E+00   0.000000E+00
