# Supplementary material for: Nanoparticle size distribution quantification: results of a small-angle X-ray scattering inter-laboratory comparison
Source: J Appl Crystallogr. 2017 Aug 18;50(Pt 5):1280–8. doi: 10.1107/S160057671701010X (PMC5627679; doi:10.1107/S160057671701010X)
Supplement: Supplementary file 3 [file j-50-01280-sup2.zip › RRAnonData/csv/S149_2016-12-03_10-23-18/S149_2016-12-03_10-23-18_hist-radius-True-1.06789(nm)-25.3822(nm)-50-log-vol.dat]

xMean xWidth yMean yStd Obs cdfMean cdfStd
  1.102820E-09   6.985929E-11   3.205571E-07   2.697969E-07   6.414028E-07   1.282331E-03   1.079261E-03
  1.174964E-09   7.442935E-11   2.672506E-07   3.205057E-07   6.756149E-07   2.351083E-03   1.685571E-03
  1.251828E-09   7.929838E-11   2.956707E-07   3.440170E-07   6.635251E-07   3.533097E-03   2.126887E-03
  1.333720E-09   8.448592E-11   3.286663E-07   3.362606E-07   6.676185E-07   4.848006E-03   2.313981E-03
  1.420969E-09   9.001283E-11   3.581234E-07   3.845303E-07   6.960568E-07   6.281080E-03   2.551871E-03
  1.513926E-09   9.590129E-11   4.116207E-07   4.092229E-07   7.193797E-07   7.928021E-03   2.523467E-03
  1.612965E-09   1.021750E-10   7.402714E-07   5.211309E-07   7.755844E-07   1.088988E-02   2.601792E-03
  1.718482E-09   1.088591E-10   7.788010E-07   6.428734E-07   8.757673E-07   1.400725E-02   2.519107E-03
  1.830901E-09   1.159804E-10   1.177599E-06   7.018858E-07   1.020242E-06   1.871981E-02   2.915270E-03
  1.950675E-09   1.235676E-10   1.690939E-06   7.925225E-07   1.265761E-06   2.548517E-02   3.273680E-03
  2.078285E-09   1.316512E-10   3.733943E-06   1.369777E-06   1.488621E-06   4.042286E-02   4.783544E-03
  2.214242E-09   1.402635E-10   7.929151E-06   1.707141E-06   1.551894E-06   7.214105E-02   6.217144E-03
  2.359093E-09   1.494393E-10   1.496644E-05   2.452688E-06   1.460913E-06   1.320193E-01   7.851196E-03
  2.513421E-09   1.592153E-10   1.900971E-05   3.062598E-06   1.753934E-06   2.080657E-01   1.028098E-02
  2.677844E-09   1.696309E-10   2.076876E-05   3.525399E-06   1.738227E-06   2.911622E-01   9.360842E-03
  2.853023E-09   1.807278E-10   2.231138E-05   3.606486E-06   1.942918E-06   3.804266E-01   1.070515E-02
  3.039663E-09   1.925507E-10   2.715527E-05   3.621334E-06   1.814215E-06   4.890627E-01   1.165015E-02
  3.238511E-09   2.051470E-10   3.186848E-05   3.938395E-06   1.776931E-06   6.165541E-01   1.358689E-02
  3.450369E-09   2.185673E-10   2.779944E-05   3.827201E-06   1.825932E-06   7.277836E-01   1.137245E-02
  3.676085E-09   2.328655E-10   1.959088E-05   3.670636E-06   1.865868E-06   8.061678E-01   1.011923E-02
  3.916567E-09   2.480992E-10   1.542965E-05   3.274423E-06   1.633745E-06   8.679005E-01   9.794585E-03
  4.172782E-09   2.643293E-10   1.412337E-05   2.743581E-06   1.369373E-06   9.244083E-01   9.181157E-03
  4.445757E-09   2.816212E-10   9.448667E-06   2.757630E-06   1.152514E-06   9.622193E-01   7.664617E-03
  4.736590E-09   3.000443E-10   4.551604E-06   1.980364E-06   9.875847E-07   9.804372E-01   5.756892E-03
  5.046448E-09   3.196727E-10   2.331009E-06   1.655910E-06   8.264249E-07   9.897651E-01   5.447530E-03
  5.376577E-09   3.405850E-10   1.173678E-06   1.263453E-06   6.921579E-07   9.944601E-01   4.870637E-03
  5.728302E-09   3.628654E-10   6.270572E-07   9.402830E-07   5.792255E-07   9.969670E-01   4.121136E-03
  6.103037E-09   3.866034E-10   3.335639E-07   7.446055E-07   4.796385E-07   9.982992E-01   3.116591E-03
  6.502285E-09   4.118942E-10   2.508744E-07   6.218853E-07   4.066289E-07   9.993009E-01   2.224515E-03
  6.927652E-09   4.388396E-10   9.474962E-08   4.131184E-07   3.425771E-07   9.996794E-01   1.570806E-03
  7.380846E-09   4.675476E-10   8.015985E-08   3.927268E-07   2.846805E-07   1.000000E+00   0.000000E+00
  7.863687E-09   4.981337E-10   0.000000E+00   0.000000E+00   0.000000E+00   1.000000E+00   0.000000E+00
  8.378114E-09   5.307206E-10   0.000000E+00   0.000000E+00   0.000000E+00   1.000000E+00   0.000000E+00
  8.926194E-09   5.654393E-10   0.000000E+00   0.000000E+00   0.000000E+00   1.000000E+00   0.000000E+00
  9.510128E-09   6.024293E-10   0.000000E+00   0.000000E+00   0.000000E+00   1.000000E+00   0.000000E+00
  1.013226E-08   6.418390E-10   0.000000E+00   0.000000E+00   0.000000E+00   1.000000E+00   0.000000E+00
  1.079510E-08   6.838269E-10   0.000000E+00   0.000000E+00   0.000000E+00   1.000000E+00   0.000000E+00
  1.150129E-08   7.285615E-10   0.000000E+00   0.000000E+00   0.000000E+00   1.000000E+00   0.000000E+00
  1.225368E-08   7.762226E-10   0.000000E+00   0.000000E+00   0.000000E+00   1.000000E+00   0.000000E+00
  1.305529E-08   8.270016E-10   0.000000E+00   0.000000E+00   0.000000E+00   1.000000E+00   0.000000E+00
  1.390935E-08   8.811024E-10   0.000000E+00   0.000000E+00   0.000000E+00   1.000000E+00   0.000000E+00
  1.481927E-08   9.387424E-10   0.000000E+00   0.000000E+00   0.000000E+00   1.000000E+00   0.000000E+00
  1.578872E-08   1.000153E-09   0.000000E+00   0.000000E+00   0.000000E+00   1.000000E+00   0.000000E+00
  1.682158E-08   1.065581E-09   0.000000E+00   0.000000E+00   0.000000E+00   1.000000E+00   0.000000E+00
  1.792202E-08   1.135289E-09   0.000000E+00   0.000000E+00   0.000000E+00   1.000000E+00   0.000000E+00
  1.909444E-08   1.209558E-09   0.000000E+00   0.000000E+00   0.000000E+00   1.000000E+00   0.000000E+00
  2.034356E-08   1.288685E-09   0.000000E+00   0.000000E+00   0.000000E+00   1.000000E+00   0.000000E+00
  2.167440E-08   1.372988E-09   0.000000E+00   0.000000E+00   0.000000E+00   1.000000E+00   0.000000E+00
  2.309230E-08   1.462806E-09   0.000000E+00   0.000000E+00   0.000000E+00   1.000000E+00   0.000000E+00
  2.460295E-08   1.558500E-09   0.000000E+00   0.000000E+00   0.000000E+00   1.000000E+00   0.000000E+00
