# Supplementary material for: Nanoparticle size distribution quantification: results of a small-angle X-ray scattering inter-laboratory comparison
Source: J Appl Crystallogr. 2017 Aug 18;50(Pt 5):1280–8. doi: 10.1107/S160057671701010X (PMC5627679; doi:10.1107/S160057671701010X)
Supplement: Supplementary file 3 [file j-50-01280-sup2.zip › RRAnonData/csv/S149_2016-12-03_10-23-18/S149_2016-12-03_10-23-18_stats_radius.dat]

lower upper weighting totalValue totalValueStd mean meanStd variance varianceStd skew skewStd kurtosis kurtosisStd
  1.067890E-09   2.538220E-08 vol   2.499473E-04   8.268085E-07   3.204032E-09   5.864621E-12   5.360490E-19   1.941491E-20   5.974982E-01   2.734179E-01   4.146744E+00   1.393152E+00
  1.067890E-09   2.538220E-08 num   1.000000E+00   6.216608E-16   2.660029E-09   3.839421E-11   5.283575E-19   5.047191E-20   1.454353E-01   1.334419E-01   3.449314E+00   3.103082E-01
