# Supplementary material for: Nanoparticle size distribution quantification: results of a small-angle X-ray scattering inter-laboratory comparison
Source: J Appl Crystallogr. 2017 Aug 18;50(Pt 5):1280–8. doi: 10.1107/S160057671701010X (PMC5627679; doi:10.1107/S160057671701010X)
Supplement: Supplementary file 3 [file j-50-01280-sup2.zip › RRAnonData/csv/S14_2016-12-02_20-53-07/S14_2016-12-02_20-53-07_fit.dat]

fitQ fitIntensityMean fitIntensityStd
  1.832622E+08   1.858940E+03   1.208575E+01
  1.951813E+08   1.835170E+03   1.103707E+01
  2.059071E+08   1.812799E+03   1.009478E+01
  2.183737E+08   1.785686E+03   9.011348E+00
  2.303231E+08   1.758638E+03   7.995376E+00
  2.426107E+08   1.729807E+03   6.985570E+00
  2.549559E+08   1.699872E+03   6.020081E+00
  2.669771E+08   1.669857E+03   5.142213E+00
  2.793791E+08   1.638065E+03   4.320339E+00
  2.919407E+08   1.605084E+03   3.601256E+00
  3.042956E+08   1.571954E+03   3.040027E+00
  3.168444E+08   1.537676E+03   2.658447E+00
  3.293713E+08   1.502904E+03   2.492844E+00
  3.416269E+08   1.468420E+03   2.523067E+00
  3.540243E+08   1.433142E+03   2.690172E+00
  3.662404E+08   1.398060E+03   2.924949E+00
  3.784488E+08   1.362750E+03   3.180008E+00
  3.909172E+08   1.326498E+03   3.429195E+00
  4.032292E+08   1.290578E+03   3.645225E+00
  4.154286E+08   1.254931E+03   3.819733E+00
  4.279230E+08   1.218427E+03   3.952568E+00
  4.404735E+08   1.181828E+03   4.037499E+00
  4.527087E+08   1.146272E+03   4.074025E+00
  4.649974E+08   1.110739E+03   4.066741E+00
  4.773006E+08   1.075397E+03   4.018371E+00
  4.894263E+08   1.040842E+03   3.934226E+00
  5.078509E+08   9.889662E+02   3.746724E+00
  5.262948E+08   9.379299E+02   3.501831E+00
  5.388880E+08   9.036683E+02   3.311028E+00
  5.514140E+08   8.701072E+02   3.109201E+00
  5.698728E+08   8.216680E+02   2.803093E+00
  5.883894E+08   7.743902E+02   2.504262E+00
  6.005404E+08   7.441257E+02   2.322957E+00
  6.192246E+08   6.988257E+02   2.082786E+00
  6.377321E+08   6.554949E+02   1.907275E+00
  6.562500E+08   6.137333E+02   1.804879E+00
  6.746018E+08   5.739648E+02   1.774333E+00
  6.932184E+08   5.353031E+02   1.801513E+00
  7.114389E+08   4.991264E+02   1.864670E+00
  7.300156E+08   4.639482E+02   1.945931E+00
  7.547542E+08   4.197795E+02   2.053323E+00
  7.735012E+08   3.883359E+02   2.120356E+00
  7.919899E+08   3.590190E+02   2.167768E+00
  8.166917E+08   3.224313E+02   2.197809E+00
  8.413871E+08   2.887323E+02   2.189062E+00
  8.659751E+08   2.579451E+02   2.144448E+00
  8.906611E+08   2.297012E+02   2.068296E+00
  9.153819E+08   2.039711E+02   1.966239E+00
  9.400320E+08   1.807267E+02   1.844759E+00
  9.647083E+08   1.597310E+02   1.709310E+00
  9.893420E+08   1.408965E+02   1.565752E+00
  1.020325E+09   1.199976E+02   1.380850E+00
  1.051303E+09   1.019389E+02   1.198671E+00
  1.082171E+09   8.648276E+01   1.026053E+00
  1.112927E+09   7.333100E+01   8.671646E-01
  1.143821E+09   6.211885E+01   7.232152E-01
  1.174507E+09   5.272176E+01   5.967805E-01
  1.205547E+09   4.475090E+01   4.857104E-01
  1.242525E+09   3.697618E+01   3.748293E-01
  1.279654E+09   3.074526E+01   2.861036E-01
  1.316518E+09   2.583756E+01   2.198022E-01
  1.353585E+09   2.194187E+01   1.741817E-01
  1.390600E+09   1.888242E+01   1.471114E-01
  1.427593E+09   1.647929E+01   1.331642E-01
  1.470964E+09   1.430214E+01   1.248013E-01
  1.514228E+09   1.264458E+01   1.179416E-01
  1.551135E+09   1.152855E+01   1.106207E-01
  1.594184E+09   1.047809E+01   9.966453E-02
  1.643654E+09   9.506601E+00   8.458114E-02
  1.693067E+09   8.705300E+00   6.880076E-02
  1.742592E+09   8.013076E+00   5.500801E-02
  1.791764E+09   7.397997E+00   4.584244E-02
  1.841125E+09   6.829501E+00   4.172481E-02
  1.890465E+09   6.296527E+00   4.048296E-02
  1.940047E+09   5.789168E+00   3.946981E-02
  1.995541E+09   5.251315E+00   3.749436E-02
  2.057197E+09   4.690998E+00   3.537642E-02
  2.112778E+09   4.222045E+00   3.460985E-02
  2.168326E+09   3.790777E+00   3.422006E-02
  2.230124E+09   3.358005E+00   3.255311E-02
  2.297912E+09   2.941910E+00   2.886106E-02
  2.365794E+09   2.585125E+00   2.513191E-02
  2.427614E+09   2.307998E+00   2.346334E-02
  2.495394E+09   2.049168E+00   2.341347E-02
  2.569460E+09   1.809331E+00   2.378105E-02
  2.643563E+09   1.602094E+00   2.312881E-02
  2.717614E+09   1.416822E+00   2.055888E-02
  2.791650E+09   1.245860E+00   1.587855E-02
  2.871926E+09   1.072878E+00   1.156648E-02
  2.958289E+09   9.025050E-01   1.699709E-02
