# Supplementary material for: Nanoparticle size distribution quantification: results of a small-angle X-ray scattering inter-laboratory comparison
Source: J Appl Crystallogr. 2017 Aug 18;50(Pt 5):1280–8. doi: 10.1107/S160057671701010X (PMC5627679; doi:10.1107/S160057671701010X)
Supplement: Supplementary file 3 [file j-50-01280-sup2.zip › RRAnonData/csv/S14_2016-12-02_20-53-07/S14_2016-12-02_20-53-07_hist-radius-True-1.06196(nm)-17.1426(nm)-50-log-num.dat]

xMean xWidth yMean yStd Obs cdfMean cdfStd
  1.092335E-09   6.074984E-11   1.712874E-02   1.611577E-02   5.423504E-02   1.712874E-02   1.611577E-02
  1.154822E-09   6.422506E-11   1.806693E-02   1.660398E-02   4.551788E-02   3.519567E-02   2.110795E-02
  1.220884E-09   6.789908E-11   1.156492E-02   1.221787E-02   3.680837E-02   4.676060E-02   2.445967E-02
  1.290726E-09   7.178327E-11   1.263780E-02   1.454313E-02   3.032980E-02   5.939840E-02   2.485694E-02
  1.364562E-09   7.588966E-11   7.084470E-03   9.121285E-03   2.482852E-02   6.648287E-02   2.418069E-02
  1.442622E-09   8.023096E-11   6.786284E-03   9.451602E-03   2.079584E-02   7.326915E-02   2.394015E-02
  1.525148E-09   8.482061E-11   7.143645E-03   8.194181E-03   1.837077E-02   8.041279E-02   2.227254E-02
  1.612395E-09   8.967280E-11   9.315323E-03   8.368922E-03   1.649886E-02   8.972812E-02   2.256877E-02
  1.704633E-09   9.480257E-11   1.226671E-02   9.043979E-03   1.555646E-02   1.019948E-01   2.228835E-02
  1.802147E-09   1.002258E-10   1.535023E-02   9.443484E-03   1.556728E-02   1.173451E-01   2.033268E-02
  1.905239E-09   1.059592E-10   1.679204E-02   1.044944E-02   1.542174E-02   1.341371E-01   1.786853E-02
  2.014229E-09   1.120207E-10   2.299118E-02   1.255961E-02   1.335186E-02   1.571283E-01   1.752027E-02
  2.129454E-09   1.184289E-10   3.698390E-02   1.194359E-02   1.253147E-02   1.941122E-01   1.687235E-02
  2.251270E-09   1.252036E-10   6.176799E-02   1.768041E-02   1.206470E-02   2.558802E-01   1.747366E-02
  2.380055E-09   1.323660E-10   9.351888E-02   1.661262E-02   1.249664E-02   3.493990E-01   1.835619E-02
  2.516207E-09   1.399380E-10   1.040399E-01   1.685086E-02   1.264989E-02   4.534389E-01   1.763380E-02
  2.660148E-09   1.479432E-10   9.225016E-02   1.604580E-02   9.537431E-03   5.456891E-01   1.645328E-02
  2.812322E-09   1.564064E-10   8.235214E-02   1.635936E-02   8.496285E-03   6.280412E-01   9.853911E-03
  2.973203E-09   1.653537E-10   8.010126E-02   1.136424E-02   7.957891E-03   7.081425E-01   7.000460E-03
  3.143286E-09   1.748128E-10   8.074895E-02   1.022445E-02   5.924571E-03   7.888914E-01   8.473132E-03
  3.323099E-09   1.848130E-10   7.373714E-02   1.007694E-02   4.313883E-03   8.626286E-01   8.024033E-03
  3.513198E-09   1.953853E-10   5.144609E-02   9.069079E-03   3.867327E-03   9.140747E-01   5.400312E-03
  3.714172E-09   2.065624E-10   3.098098E-02   6.595717E-03   3.678901E-03   9.450556E-01   3.785568E-03
  3.926642E-09   2.183789E-10   2.101890E-02   4.969762E-03   2.718337E-03   9.660745E-01   3.536420E-03
  4.151267E-09   2.308713E-10   1.611237E-02   3.891068E-03   1.953796E-03   9.821869E-01   2.925161E-03
  4.388742E-09   2.440784E-10   9.697258E-03   3.033446E-03   1.479249E-03   9.918842E-01   1.828109E-03
  4.639802E-09   2.580410E-10   4.383416E-03   1.793479E-03   1.079387E-03   9.962676E-01   1.226291E-03
  4.905224E-09   2.728024E-10   1.928690E-03   1.281434E-03   8.243224E-04   9.981963E-01   8.076787E-04
  5.185829E-09   2.884081E-10   9.065750E-04   7.931060E-04   6.209946E-04   9.991029E-01   6.847358E-04
  5.482486E-09   3.049066E-10   4.751614E-04   6.260145E-04   4.586607E-04   9.995780E-01   4.514697E-04
  5.796114E-09   3.223490E-10   2.178931E-04   3.847549E-04   3.244774E-04   9.997959E-01   3.068127E-04
  6.127683E-09   3.407891E-10   8.314418E-05   2.253136E-04   2.372000E-04   9.998791E-01   2.519507E-04
  6.478220E-09   3.602840E-10   8.699795E-05   2.321250E-04   1.737121E-04   9.999661E-01   1.245125E-04
  6.848809E-09   3.808942E-10   1.620375E-05   9.221799E-05   1.267354E-04   9.999823E-01   8.702958E-05
  7.240598E-09   4.026834E-10   9.282847E-06   6.498484E-05   7.813368E-05   9.999915E-01   5.922962E-05
  7.654799E-09   4.257191E-10   8.458043E-06   5.922962E-05   6.056997E-05   1.000000E+00   0.000000E+00
  8.092695E-09   4.500725E-10   0.000000E+00   0.000000E+00   0.000000E+00   1.000000E+00   0.000000E+00
  8.555641E-09   4.758191E-10   0.000000E+00   0.000000E+00   0.000000E+00   1.000000E+00   0.000000E+00
  9.045069E-09   5.030385E-10   0.000000E+00   0.000000E+00   0.000000E+00   1.000000E+00   0.000000E+00
  9.562496E-09   5.318150E-10   0.000000E+00   0.000000E+00   0.000000E+00   1.000000E+00   0.000000E+00
  1.010952E-08   5.622377E-10   0.000000E+00   0.000000E+00   0.000000E+00   1.000000E+00   0.000000E+00
  1.068784E-08   5.944007E-10   0.000000E+00   0.000000E+00   0.000000E+00   1.000000E+00   0.000000E+00
  1.129924E-08   6.284037E-10   0.000000E+00   0.000000E+00   0.000000E+00   1.000000E+00   0.000000E+00
  1.194562E-08   6.643518E-10   0.000000E+00   0.000000E+00   0.000000E+00   1.000000E+00   0.000000E+00
  1.262898E-08   7.023563E-10   0.000000E+00   0.000000E+00   0.000000E+00   1.000000E+00   0.000000E+00
  1.335142E-08   7.425348E-10   0.000000E+00   0.000000E+00   0.000000E+00   1.000000E+00   0.000000E+00
  1.411519E-08   7.850118E-10   0.000000E+00   0.000000E+00   0.000000E+00   1.000000E+00   0.000000E+00
  1.492266E-08   8.299187E-10   0.000000E+00   0.000000E+00   0.000000E+00   1.000000E+00   0.000000E+00
  1.577632E-08   8.773946E-10   0.000000E+00   0.000000E+00   0.000000E+00   1.000000E+00   0.000000E+00
  1.667881E-08   9.275863E-10   0.000000E+00   0.000000E+00   0.000000E+00   1.000000E+00   0.000000E+00
