# Supplementary material for: Nanoparticle size distribution quantification: results of a small-angle X-ray scattering inter-laboratory comparison
Source: J Appl Crystallogr. 2017 Aug 18;50(Pt 5):1280–8. doi: 10.1107/S160057671701010X (PMC5627679; doi:10.1107/S160057671701010X)
Supplement: Supplementary file 3 [file j-50-01280-sup2.zip › RRAnonData/csv/S14_2016-12-02_20-53-07/S14_2016-12-02_20-53-07_hist-radius-True-1.06196(nm)-17.1426(nm)-50-log-vol.dat]

xMean xWidth yMean yStd Obs cdfMean cdfStd
  1.092335E-09   6.074984E-11   2.672913E-07   2.553217E-07   7.782836E-07   9.573279E-04   9.143066E-04
  1.154822E-09   6.422506E-11   3.321590E-07   3.081351E-07   7.703325E-07   2.146648E-03   1.321102E-03
  1.220884E-09   6.789908E-11   2.551675E-07   2.697162E-07   7.283352E-07   3.060717E-03   1.668862E-03
  1.290726E-09   7.178327E-11   3.232062E-07   3.761899E-07   6.982929E-07   4.219513E-03   1.848478E-03
  1.364562E-09   7.588966E-11   2.123108E-07   2.732822E-07   6.821004E-07   4.980100E-03   1.904016E-03
  1.442622E-09   8.023096E-11   2.429043E-07   3.385789E-07   6.956307E-07   5.850494E-03   2.041527E-03
  1.525148E-09   8.482061E-11   2.974724E-07   3.375644E-07   7.324330E-07   6.916521E-03   1.969224E-03
  1.612395E-09   8.967280E-11   4.631248E-07   4.180059E-07   7.952390E-07   8.576416E-03   2.371717E-03
  1.704633E-09   9.480257E-11   7.260353E-07   5.324785E-07   9.200391E-07   1.117747E-02   2.650409E-03
  1.802147E-09   1.002258E-10   1.070367E-06   6.508108E-07   1.121645E-06   1.501309E-02   2.574641E-03
  1.905239E-09   1.059592E-10   1.373011E-06   8.428637E-07   1.191707E-06   1.993453E-02   2.855618E-03
  2.014229E-09   1.120207E-10   2.237200E-06   1.205967E-06   1.277049E-06   2.795298E-02   4.146752E-03
  2.129454E-09   1.184289E-10   4.265892E-06   1.384108E-06   1.388569E-06   4.323767E-02   4.681896E-03
  2.251270E-09   1.252036E-10   8.441320E-06   2.419384E-06   1.603140E-06   7.348232E-02   6.990256E-03
  2.380055E-09   1.323660E-10   1.501358E-05   2.713556E-06   1.959681E-06   1.272810E-01   7.769136E-03
  2.516207E-09   1.399380E-10   1.969595E-05   3.243176E-06   2.298129E-06   1.978500E-01   9.190073E-03
  2.660148E-09   1.479432E-10   2.054939E-05   3.556039E-06   2.045583E-06   2.714883E-01   1.064956E-02
  2.812322E-09   1.564064E-10   2.170461E-05   4.154294E-06   2.161070E-06   3.492681E-01   8.962127E-03
  2.973203E-09   1.653537E-10   2.500913E-05   3.400231E-06   2.323081E-06   4.388861E-01   9.544742E-03
  3.143286E-09   1.748128E-10   2.982914E-05   3.915488E-06   2.111939E-06   5.457621E-01   1.130712E-02
  3.323099E-09   1.848130E-10   3.206523E-05   4.430567E-06   1.783141E-06   6.606546E-01   1.230875E-02
  3.513198E-09   1.953853E-10   2.630832E-05   4.436952E-06   1.918108E-06   7.549345E-01   1.079002E-02
  3.714172E-09   2.065624E-10   1.872759E-05   3.926878E-06   2.095398E-06   8.220465E-01   9.266080E-03
  3.926642E-09   2.183789E-10   1.507126E-05   3.636539E-06   1.843389E-06   8.760468E-01   9.382453E-03
  4.151267E-09   2.308713E-10   1.362058E-05   3.225237E-06   1.586487E-06   9.248535E-01   9.147844E-03
  4.388742E-09   2.440784E-10   9.618305E-06   2.966744E-06   1.373764E-06   9.593311E-01   7.009669E-03
  4.639802E-09   2.580410E-10   5.121915E-06   2.058465E-06   1.193647E-06   9.776918E-01   5.967832E-03
  4.905224E-09   2.728024E-10   2.674400E-06   1.769035E-06   1.046418E-06   9.872768E-01   5.092756E-03
  5.185829E-09   2.884081E-10   1.485331E-06   1.298911E-06   9.001799E-07   9.925998E-01   5.212266E-03
  5.482486E-09   3.049066E-10   9.187205E-07   1.215456E-06   7.828922E-07   9.958899E-01   4.230131E-03
  5.796114E-09   3.223490E-10   4.927362E-07   8.626669E-07   6.796037E-07   9.976550E-01   3.502792E-03
  6.127683E-09   3.407891E-10   2.241372E-07   6.070974E-07   5.913392E-07   9.984576E-01   3.165436E-03
  6.478220E-09   3.602840E-10   2.750697E-07   7.375684E-07   5.188598E-07   9.994416E-01   2.038313E-03
  6.848809E-09   3.808942E-10   6.323389E-08   3.596511E-07   4.534076E-07   9.996679E-01   1.627378E-03
  7.240598E-09   4.026834E-10   4.550966E-08   3.185799E-07   3.751541E-07   9.998299E-01   1.190664E-03
  7.654799E-09   4.257191E-10   4.766433E-08   3.336622E-07   3.293266E-07   1.000000E+00   0.000000E+00
  8.092695E-09   4.500725E-10   0.000000E+00   0.000000E+00   0.000000E+00   1.000000E+00   0.000000E+00
  8.555641E-09   4.758191E-10   0.000000E+00   0.000000E+00   0.000000E+00   1.000000E+00   0.000000E+00
  9.045069E-09   5.030385E-10   0.000000E+00   0.000000E+00   0.000000E+00   1.000000E+00   0.000000E+00
  9.562496E-09   5.318150E-10   0.000000E+00   0.000000E+00   0.000000E+00   1.000000E+00   0.000000E+00
  1.010952E-08   5.622377E-10   0.000000E+00   0.000000E+00   0.000000E+00   1.000000E+00   0.000000E+00
  1.068784E-08   5.944007E-10   0.000000E+00   0.000000E+00   0.000000E+00   1.000000E+00   0.000000E+00
  1.129924E-08   6.284037E-10   0.000000E+00   0.000000E+00   0.000000E+00   1.000000E+00   0.000000E+00
  1.194562E-08   6.643518E-10   0.000000E+00   0.000000E+00   0.000000E+00   1.000000E+00   0.000000E+00
  1.262898E-08   7.023563E-10   0.000000E+00   0.000000E+00   0.000000E+00   1.000000E+00   0.000000E+00
  1.335142E-08   7.425348E-10   0.000000E+00   0.000000E+00   0.000000E+00   1.000000E+00   0.000000E+00
  1.411519E-08   7.850118E-10   0.000000E+00   0.000000E+00   0.000000E+00   1.000000E+00   0.000000E+00
  1.492266E-08   8.299187E-10   0.000000E+00   0.000000E+00   0.000000E+00   1.000000E+00   0.000000E+00
  1.577632E-08   8.773946E-10   0.000000E+00   0.000000E+00   0.000000E+00   1.000000E+00   0.000000E+00
  1.667881E-08   9.275863E-10   0.000000E+00   0.000000E+00   0.000000E+00   1.000000E+00   0.000000E+00
