# Supplementary material for: Nanoparticle size distribution quantification: results of a small-angle X-ray scattering inter-laboratory comparison
Source: J Appl Crystallogr. 2017 Aug 18;50(Pt 5):1280–8. doi: 10.1107/S160057671701010X (PMC5627679; doi:10.1107/S160057671701010X)
Supplement: Supplementary file 3 [file j-50-01280-sup2.zip › RRAnonData/csv/S14_2016-12-02_20-53-07/S14_2016-12-02_20-53-07_stats_radius.dat]

lower upper weighting totalValue totalValueStd mean meanStd variance varianceStd skew skewStd kurtosis kurtosisStd
  1.061960E-09   1.714260E-08 vol   2.790693E-04   8.309992E-07   3.201443E-09   5.102975E-12   5.032386E-19   2.547414E-20   5.870184E-01   2.849046E-01   4.208292E+00   1.622914E+00
  1.061960E-09   1.714260E-08 num   1.000000E+00   5.830073E-16   2.684164E-09   3.110288E-11   5.130374E-19   4.054827E-20   6.284266E-02   1.111615E-01   3.474552E+00   2.180926E-01
