# Supplementary material for: Nanoparticle size distribution quantification: results of a small-angle X-ray scattering inter-laboratory comparison
Source: J Appl Crystallogr. 2017 Aug 18;50(Pt 5):1280–8. doi: 10.1107/S160057671701010X (PMC5627679; doi:10.1107/S160057671701010X)
Supplement: Supplementary file 3 [file j-50-01280-sup2.zip › RRAnonData/csv/S15.csv]

0.1832622126302427	1798.150221129681	38.25961650182358
0.19518126557862836	1820.0231276270852	18.200231276270852
0.20590706655393648	1793.6921671736957	17.936921671736958
0.21837371421729626	1766.481428497448	17.66481428497448
0.23032306714728706	1745.9096160033096	17.459096160033095
0.2426106595021212	1714.8621299570668	17.148621299570667
0.25495590444685	1687.6337616376418	16.876337616376418
0.2669771228804067	1654.857021477215	16.548570214772152
0.27937905293440213	1620.2503248230273	16.202503248230272
0.29194068939833845	1576.7440455969438	15.767440455969439
0.3042956221050921	1552.468025222007	15.52468025222007
0.3168444452920999	1505.8005349769053	15.058005349769052
0.3293713032610363	1474.0976666423696	14.740976666423697
0.34162689410752006	1445.0347525956051	14.450347525956051
0.35402431002949947	1415.4988918918204	14.154988918918205
0.3662403758021104	1368.0949106910082	13.680949106910083
0.37844876398218696	1347.203384221872	13.472033842218721
0.39091724778346626	1301.6920992889518	13.016920992889519
0.4032292198996404	1266.9802241066552	12.669802241066552
0.41542863069872316	1231.2743006207397	12.312743006207398
0.427923008218666	1198.173432497128	11.981734324971281
0.4404735453801705	1170.8944421931376	11.708944421931376
0.4527087492249669	1135.8894809703038	11.358894809703038
0.4649973702940436	1095.630680104689	10.95630680104689
0.4773006103124387	1060.7731406191353	10.607731406191354
0.4894262591362469	1031.0887043917007	10.310887043917008
0.5078509003954313	983.4321252223446	12.317639892633906
0.5262948378707009	935.875444725262	9.35875444725262
0.5388880448636013	895.7701921858798	8.957701921858797
0.5514140023695298	868.7548145692691	8.687548145692691
0.5698728217540221	820.0476603520364	18.940640055016843
0.5883894131317464	773.3367167339658	7.733367167339658
0.600540378894666	745.6232521077955	7.456232521077955
0.6192246220320269	699.4875208456782	13.77653641173208
0.6377321249677852	656.9539231089686	6.569539231089687
0.656250027612207	615.1241633876332	12.884165193390288
0.6746018030227373	577.0292145592408	5.770292145592408
0.6932184490691784	537.4818797006108	10.460294909605635
0.7114389457063713	501.87134528416095	5.0187134528416095
0.7300156226889385	464.51177237290665	11.573625289581713
0.7547541894879769	422.8639006045481	10.843543501729298
0.7735011547958692	389.5805264949714	3.8958052649497144
0.7919899343038945	360.07436007866926	11.32312964950472
0.8166917155850417	325.5748450091414	10.056784008995777
0.8413870651007809	291.51320877941055	8.326919092912505
0.8659751108660216	259.4921880373741	8.134801087891319
0.890661073985062	231.37309194670905	7.6241618170534196
0.9153819019003937	206.71923238535874	5.878696292377114
0.9400320173284225	182.91678260134964	7.803709367088516
0.9647082977120505	161.46586874600825	4.967213240243396
0.989341979703849	142.22089372903682	3.7713293192597916
1.0203245179521134	120.76850378601107	5.033350506271931
1.0513028987219917	101.78565082944678	3.7131657276078087
1.0821713949735103	86.4960823890553	3.040217185710776
1.112927419082665	73.47002204439767	2.0935254915088986
1.14382092737044	62.143645172381206	2.944526126732605
1.1745072411553834	52.46404136673114	1.9672933981878378
1.2055472819694797	44.48673986105905	2.3805248494133533
1.2425250600934836	36.645417485188084	1.3360817572290118
1.2796537375223371	30.140577660304533	1.1115892606059472
1.316517722939427	25.60043578486832	1.0070059501925832
1.353584775844307	21.448449965573456	0.5539334606101731
1.39060019130096	18.456296629347083	0.601269172977231
1.4275927295778834	15.757767815208156	0.7064977399881077
1.47096418078992	13.970413836405212	0.3629627726633331
1.5142278424165685	12.071431930834109	0.21540023276634196
1.5511352475313342	10.985969992515388	0.21511311852045034
1.594184239751272	10.321379938554617	0.11790930643152868
1.6436536647451438	9.326010641574708	0.24759248320395677
1.6930673880149938	8.666831605938851	0.15451433412832336
1.7425916874143095	7.753636611402881	0.0995607121468539
1.7917637651835139	7.071263306862603	0.0921412240397382
1.8411252512371454	6.689582061242405	0.13696589258746128
1.8904651507779704	6.199347009398428	0.09899995031674469
1.940046510600297	5.476323438433287	0.07854019942304973
1.9955410739837198	4.972453564891379	0.10326964675438603
2.0571972421746785	4.448462184758089	0.10053856254213703
2.11277783101451	4.056787541369102	0.07863900227989315
2.1683262262794325	3.645503856198436	0.13428764522520636
2.2301239282703706	3.2064790106257894	0.0538118990290858
2.2979119077627463	2.98010057498125	0.07517441143304562
2.365794319620245	2.609384450401085	0.04890363469628823
2.427613798997742	2.248027700821273	0.04649138913103295
2.4953941066653957	2.0589749519102103	0.04853537749430703
2.569460075183295	1.8180833276117518	0.052357158273666354
2.6435633272191708	1.562998903716854	0.04344003491362482
2.7176136536389373	1.4189919841514085	0.05940215422107407
2.7916503823900265	1.255880963930511	0.0620473411945446
2.8719258160922196	1.0889050629341996	0.0486358933752922
2.958289024677352	0.9314957007897826	0.04331244090546673
