# Supplementary material for: Nanoparticle size distribution quantification: results of a small-angle X-ray scattering inter-laboratory comparison
Source: J Appl Crystallogr. 2017 Aug 18;50(Pt 5):1280–8. doi: 10.1107/S160057671701010X (PMC5627679; doi:10.1107/S160057671701010X)
Supplement: Supplementary file 3 [file j-50-01280-sup2.zip › RRAnonData/csv/S151.csv]

0.12377136999999999	1854.6335999999997	18.546335999999997
0.13679988999999998	1837.6059749999997	18.4758915
0.14982839	1810.4914500000002	28.877104499999998
0.16285687999999998	1819.5042	18.195042
0.17588535	1805.741325	18.05741325
0.18891381000000002	1795.6560000000002	17.956560000000003
0.20194224	1766.2157999999997	17.662157999999998
0.21497066000000004	1737.9198749999998	17.379198749999997
0.22799904999999998	1710.272925	17.10272925
0.24102741	1678.610925	16.78610925
0.25405576	1646.935275	16.469352750000002
0.26708407	1610.4122249999998	16.10412225
0.28011236	1574.29845	15.7429845
0.29314062	1539.0567	15.390567
0.30616885	1503.32025	15.0332025
0.31919705	1466.87115	14.6687115
0.33222521	1430.002125	14.30002125
0.34525334999999996	1393.1424749999999	13.93142475
0.35828144	1357.6788749999998	13.576788749999999
0.3713095	1320.021375	13.200213750000001
0.38433752	1285.657125	12.85657125
0.39736550000000004	1249.0722749999998	12.490722749999998
0.41039344	1213.26075	12.132607499999999
0.42342133	1178.0991000000001	11.780991000000002
0.43644919000000004	1142.31525	11.4231525
0.449477	1105.17285	11.0517285
0.46250475999999996	1072.745925	10.727459249999999
0.47553247	1036.681125	10.366811250000001
0.495073945	984.5673749999999	17.607749999999953
0.5146153099999999	933.5737499999999	9.335737499999999
0.5276428200000001	901.0765499999999	9.0107655
0.547183975	853.0561499999999	17.40614999999997
0.56672502	800.6324249999999	8.006324249999999
0.5862659100000001	754.861095	13.733955000000037
0.6058066900000001	709.2157725000001	7.092157725000001
0.6253473	663.36184875	15.051678750000006
0.6448877900000001	619.6319924999999	6.196319924999999
0.66442811	578.50897875	13.524191249999943
0.690481645	525.3861187499999	12.643488750000017
0.7165348950000001	475.82536874999994	11.993516249999997
0.73607464	440.1783525	4.401783525
0.755614205	407.22409125	9.990183749999971
0.781666695	366.80999625	10.064673749999995
0.8077188599999999	328.02367875	9.260591250000004
0.8402835733333333	284.59462	9.636422707772258
0.872847785	245.15455125	7.573466249999995
0.89889874	217.05368249999998	6.714502500000008
0.9249493149999999	191.58976124999998	6.414693750000012
0.9575119799999999	162.8787025	5.802287422851553
0.9900740699999999	138.7599225	4.662254999999988
1.0226354666666666	117.24542000000001	4.60746033469972
1.0617083333333335	95.52425999999998	3.8469477612550205
1.0942683	80.53319625	2.9186812500000054
1.1268274666666667	67.63126	2.7219135629076376
1.1658976333333333	54.74724525	2.1967587132813295
1.2049666666666665	44.575935750000006	1.7578791098184388
1.2440346000000002	36.40611475	1.3866550318199864
1.2896123499999999	28.997294625000002	1.1691069261479101
1.3351885666666667	23.417797000000004	0.7749333960294583
1.3742525	19.909913250000002	0.5999581093512386
1.41982545	16.727054437499998	0.4930097880410859
1.4719066500000002	14.0968621875	0.3477222617255097
1.5239854	12.205430437499999	0.2567929731464829
1.576061675	10.833319312499999	0.19942736575161618
1.6281353	9.761315999999999	0.15785138705153534
1.6802063	8.882004187499998	0.12208090893800276
1.73227445	8.1692225625	0.1096973121749581
1.79084772	7.441595459999999	0.10771995665067599
1.85592474	6.706379549999999	0.10136860477752575
1.9144900749999998	6.11121785625	0.08710081004962388
1.9730512599999996	5.57161617	0.08194825117113295
2.044620416666666	4.9368662875	0.08343037065211271
2.1161834400000004	4.380309765	0.06703721584145048
2.1877396166666667	3.8808903249999993	0.064338068832259
2.25928922	3.447364725	0.04800611861613578
2.3308315333333334	3.0808157	0.04657507020798518
2.4088695333333328	2.7343569375	0.041124691383576426
2.493400485714286	2.409013307142857	0.03696177658766045
2.577920883333333	2.14143795	0.026980163934069205
2.6624297428571424	1.9213944214285714	0.024655529064401504
2.753426514285714	1.7257023535714286	0.024267456619589803
2.8444094	1.5589581535714285	0.022276947047941715
2.9418749	1.4033534906249998	0.014923420614590227
