# Supplementary material for: Nanoparticle size distribution quantification: results of a small-angle X-ray scattering inter-laboratory comparison
Source: J Appl Crystallogr. 2017 Aug 18;50(Pt 5):1280–8. doi: 10.1107/S160057671701010X (PMC5627679; doi:10.1107/S160057671701010X)
Supplement: Supplementary file 3 [file j-50-01280-sup2.zip › RRAnonData/csv/S151_2016-12-03_10-38-11/S151_2016-12-03_10-38-11_fit.dat]

fitQ fitIntensityMean fitIntensityStd
  1.237714E+08   1.887271E+03   1.019189E+01
  1.367999E+08   1.868877E+03   9.573802E+00
  1.498284E+08   1.848860E+03   8.922880E+00
  1.628569E+08   1.827278E+03   8.246775E+00
  1.758854E+08   1.804192E+03   7.553662E+00
  1.889138E+08   1.779671E+03   6.852299E+00
  2.019422E+08   1.753783E+03   6.152159E+00
  2.149707E+08   1.726600E+03   5.463690E+00
  2.279990E+08   1.698199E+03   4.798772E+00
  2.410274E+08   1.668657E+03   4.171460E+00
  2.540558E+08   1.638053E+03   3.599097E+00
  2.670841E+08   1.606468E+03   3.103569E+00
  2.801124E+08   1.573985E+03   2.711514E+00
  2.931406E+08   1.540687E+03   2.450281E+00
  3.061688E+08   1.506657E+03   2.336180E+00
  3.191970E+08   1.471980E+03   2.360620E+00
  3.322252E+08   1.436739E+03   2.490240E+00
  3.452533E+08   1.401016E+03   2.682879E+00
  3.582814E+08   1.364895E+03   2.902143E+00
  3.713095E+08   1.328455E+03   3.121982E+00
  3.843375E+08   1.291777E+03   3.325341E+00
  3.973655E+08   1.254939E+03   3.501596E+00
  4.103934E+08   1.218016E+03   3.644459E+00
  4.234213E+08   1.181082E+03   3.750598E+00
  4.364492E+08   1.144208E+03   3.818752E+00
  4.494770E+08   1.107463E+03   3.849178E+00
  4.625048E+08   1.070912E+03   3.843294E+00
  4.755325E+08   1.034619E+03   3.803441E+00
  4.950739E+08   9.807914E+02   3.686912E+00
  5.146153E+08   9.278652E+02   3.514108E+00
  5.276428E+08   8.931670E+02   3.375292E+00
  5.471840E+08   8.421154E+02   3.144663E+00
  5.667250E+08   7.923838E+02   2.904314E+00
  5.862659E+08   7.440979E+02   2.674769E+00
  6.058067E+08   6.973655E+02   2.476636E+00
  6.253473E+08   6.522781E+02   2.328030E+00
  6.448878E+08   6.089100E+02   2.240619E+00
  6.644281E+08   5.673202E+02   2.215933E+00
  6.904816E+08   5.147062E+02   2.263572E+00
  7.165349E+08   4.653930E+02   2.366355E+00
  7.360746E+08   4.305890E+02   2.454488E+00
  7.556142E+08   3.976502E+02   2.536275E+00
  7.816667E+08   3.566047E+02   2.618692E+00
  8.077189E+08   3.187826E+02   2.658339E+00
  8.402836E+08   2.758977E+02   2.639866E+00
  8.728478E+08   2.376812E+02   2.548018E+00
  8.988987E+08   2.102909E+02   2.428599E+00
  9.249493E+08   1.855664E+02   2.276511E+00
  9.575120E+08   1.581647E+02   2.053428E+00
  9.900741E+08   1.343522E+02   1.809307E+00
  1.022635E+09   1.137988E+02   1.559664E+00
  1.061708E+09   9.297515E+01   1.271414E+00
  1.094268E+09   7.844936E+01   1.052790E+00
  1.126827E+09   6.617037E+01   8.614741E-01
  1.165898E+09   5.400255E+01   6.731669E-01
  1.204967E+09   4.421082E+01   5.299978E-01
  1.244035E+09   3.639114E+01   4.258040E-01
  1.289612E+09   2.928918E+01   3.392536E-01
  1.335189E+09   2.390764E+01   2.743264E-01
  1.374252E+09   2.036050E+01   2.278152E-01
  1.419825E+09   1.717667E+01   1.813780E-01
  1.471907E+09   1.447988E+01   1.400505E-01
  1.523985E+09   1.250267E+01   1.129590E-01
  1.576062E+09   1.102511E+01   9.706210E-02
  1.628135E+09   9.889769E+00   8.571391E-02
  1.680206E+09   8.986179E+00   7.417536E-02
  1.732274E+09   8.238134E+00   6.170996E-02
  1.790848E+09   7.518716E+00   4.901413E-02
  1.855925E+09   6.815878E+00   4.012436E-02
  1.914490E+09   6.238641E+00   3.641485E-02
  1.973051E+09   5.697317E+00   3.356529E-02
  2.044620E+09   5.074948E+00   2.895224E-02
  2.116183E+09   4.495542E+00   2.418071E-02
  2.187740E+09   3.965879E+00   2.109477E-02
  2.259289E+09   3.494794E+00   1.978848E-02
  2.330832E+09   3.088572E+00   1.896684E-02
  2.408870E+09   2.720115E+00   1.721249E-02
  2.493400E+09   2.400111E+00   1.428143E-02
  2.577921E+09   2.144648E+00   1.220676E-02
  2.662430E+09   1.932665E+00   1.193854E-02
  2.753427E+09   1.732520E+00   1.123504E-02
  2.844409E+09   1.548441E+00   8.242463E-03
  2.941875E+09   1.364974E+00   8.594801E-03
