# Supplementary material for: Nanoparticle size distribution quantification: results of a small-angle X-ray scattering inter-laboratory comparison
Source: J Appl Crystallogr. 2017 Aug 18;50(Pt 5):1280–8. doi: 10.1107/S160057671701010X (PMC5627679; doi:10.1107/S160057671701010X)
Supplement: Supplementary file 3 [file j-50-01280-sup2.zip › RRAnonData/csv/S151_2016-12-03_10-38-11/S151_2016-12-03_10-38-11_hist-radius-True-1.06789(nm)-25.3822(nm)-50-log-num.dat]

xMean xWidth yMean yStd Obs cdfMean cdfStd
  1.102820E-09   6.985929E-11   1.692415E-02   1.664693E-02   4.561831E-02   1.692415E-02   1.664693E-02
  1.174964E-09   7.442935E-11   1.555346E-02   1.606191E-02   4.288496E-02   3.247761E-02   2.054973E-02
  1.251828E-09   7.929838E-11   1.455247E-02   1.477204E-02   3.775338E-02   4.703008E-02   2.403912E-02
  1.333720E-09   8.448592E-11   1.314491E-02   1.352390E-02   3.124641E-02   6.017499E-02   2.461723E-02
  1.420969E-09   9.001283E-11   1.108467E-02   9.943834E-03   2.590447E-02   7.125966E-02   2.505364E-02
  1.513926E-09   9.590129E-11   1.333965E-02   1.099168E-02   2.116775E-02   8.459931E-02   2.499208E-02
  1.612965E-09   1.021750E-10   1.242492E-02   1.076927E-02   1.765738E-02   9.702423E-02   2.310661E-02
  1.718482E-09   1.088591E-10   1.744053E-02   1.152800E-02   1.570334E-02   1.144648E-01   2.127393E-02
  1.830901E-09   1.159804E-10   1.820527E-02   1.194081E-02   1.451556E-02   1.326700E-01   1.891361E-02
  1.950675E-09   1.235676E-10   2.262506E-02   1.195539E-02   1.466373E-02   1.552951E-01   1.813288E-02
  2.078285E-09   1.316512E-10   3.351573E-02   1.230875E-02   1.350452E-02   1.888108E-01   1.724282E-02
  2.214242E-09   1.402635E-10   7.169126E-02   1.535526E-02   1.278562E-02   2.605021E-01   1.741423E-02
  2.359093E-09   1.494393E-10   1.051499E-01   1.848622E-02   1.095707E-02   3.656520E-01   1.917842E-02
  2.513421E-09   1.592153E-10   1.104084E-01   1.771530E-02   1.058257E-02   4.760604E-01   1.726272E-02
  2.677844E-09   1.696309E-10   9.727235E-02   1.534510E-02   9.060888E-03   5.733328E-01   1.219656E-02
  2.853023E-09   1.807278E-10   8.851783E-02   1.370603E-02   8.279279E-03   6.618506E-01   1.060506E-02
  3.039663E-09   1.925507E-10   9.332461E-02   1.304297E-02   6.931780E-03   7.551752E-01   8.300257E-03
  3.238511E-09   2.051470E-10   8.793614E-02   1.103299E-02   5.536594E-03   8.431114E-01   7.902198E-03
  3.450369E-09   2.185673E-10   6.123424E-02   9.617018E-03   4.357004E-03   9.043456E-01   5.896262E-03
  3.676085E-09   2.328655E-10   3.623709E-02   6.753079E-03   3.651736E-03   9.405827E-01   3.635217E-03
  3.916567E-09   2.480992E-10   2.432429E-02   4.345728E-03   2.620423E-03   9.649070E-01   3.411292E-03
  4.172782E-09   2.643293E-10   1.828758E-02   3.693758E-03   1.794332E-03   9.831946E-01   2.535678E-03
  4.445757E-09   2.816212E-10   9.708197E-03   2.614181E-03   1.286058E-03   9.929028E-01   1.695394E-03
  4.736590E-09   3.000443E-10   4.196804E-03   2.012662E-03   9.489317E-04   9.970996E-01   1.070242E-03
  5.046448E-09   3.196727E-10   1.653590E-03   1.177012E-03   6.715479E-04   9.987531E-01   7.208114E-04
  5.376577E-09   3.405850E-10   6.881013E-04   7.361727E-04   4.521814E-04   9.994412E-01   5.097885E-04
  5.728302E-09   3.628654E-10   3.093874E-04   4.625483E-04   3.112972E-04   9.997506E-01   3.740988E-04
  6.103037E-09   3.866034E-10   1.798522E-04   3.355209E-04   2.107776E-04   9.999305E-01   1.891811E-04
  6.502285E-09   4.118942E-10   4.355096E-05   1.588183E-04   1.492970E-04   9.999740E-01   1.132590E-04
  6.927652E-09   4.388396E-10   1.602135E-05   9.112021E-05   9.338168E-05   9.999901E-01   6.959348E-05
  7.380846E-09   4.675476E-10   9.941073E-06   6.959348E-05   7.223052E-05   1.000000E+00   0.000000E+00
  7.863687E-09   4.981337E-10   0.000000E+00   0.000000E+00   0.000000E+00   1.000000E+00   0.000000E+00
  8.378114E-09   5.307206E-10   0.000000E+00   0.000000E+00   0.000000E+00   1.000000E+00   0.000000E+00
  8.926194E-09   5.654393E-10   0.000000E+00   0.000000E+00   0.000000E+00   1.000000E+00   0.000000E+00
  9.510128E-09   6.024293E-10   0.000000E+00   0.000000E+00   0.000000E+00   1.000000E+00   0.000000E+00
  1.013226E-08   6.418390E-10   0.000000E+00   0.000000E+00   0.000000E+00   1.000000E+00   0.000000E+00
  1.079510E-08   6.838269E-10   0.000000E+00   0.000000E+00   0.000000E+00   1.000000E+00   0.000000E+00
  1.150129E-08   7.285615E-10   0.000000E+00   0.000000E+00   0.000000E+00   1.000000E+00   0.000000E+00
  1.225368E-08   7.762226E-10   0.000000E+00   0.000000E+00   0.000000E+00   1.000000E+00   0.000000E+00
  1.305529E-08   8.270016E-10   0.000000E+00   0.000000E+00   0.000000E+00   1.000000E+00   0.000000E+00
  1.390935E-08   8.811024E-10   0.000000E+00   0.000000E+00   0.000000E+00   1.000000E+00   0.000000E+00
  1.481927E-08   9.387424E-10   0.000000E+00   0.000000E+00   0.000000E+00   1.000000E+00   0.000000E+00
  1.578872E-08   1.000153E-09   0.000000E+00   0.000000E+00   0.000000E+00   1.000000E+00   0.000000E+00
  1.682158E-08   1.065581E-09   0.000000E+00   0.000000E+00   0.000000E+00   1.000000E+00   0.000000E+00
  1.792202E-08   1.135289E-09   0.000000E+00   0.000000E+00   0.000000E+00   1.000000E+00   0.000000E+00
  1.909444E-08   1.209558E-09   0.000000E+00   0.000000E+00   0.000000E+00   1.000000E+00   0.000000E+00
  2.034356E-08   1.288685E-09   0.000000E+00   0.000000E+00   0.000000E+00   1.000000E+00   0.000000E+00
  2.167440E-08   1.372988E-09   0.000000E+00   0.000000E+00   0.000000E+00   1.000000E+00   0.000000E+00
  2.309230E-08   1.462806E-09   0.000000E+00   0.000000E+00   0.000000E+00   1.000000E+00   0.000000E+00
  2.460295E-08   1.558500E-09   0.000000E+00   0.000000E+00   0.000000E+00   1.000000E+00   0.000000E+00
