# Supplementary material for: Nanoparticle size distribution quantification: results of a small-angle X-ray scattering inter-laboratory comparison
Source: J Appl Crystallogr. 2017 Aug 18;50(Pt 5):1280–8. doi: 10.1107/S160057671701010X (PMC5627679; doi:10.1107/S160057671701010X)
Supplement: Supplementary file 3 [file j-50-01280-sup2.zip › RRAnonData/csv/S151_2016-12-03_10-38-11/S151_2016-12-03_10-38-11_hist-radius-True-1.06789(nm)-25.3822(nm)-50-log-vol.dat]

xMean xWidth yMean yStd Obs cdfMean cdfStd
  1.102820E-09   6.985929E-11   2.661897E-07   2.607172E-07   7.064481E-07   9.959125E-04   9.751545E-04
  1.174964E-09   7.442935E-11   2.934141E-07   3.075226E-07   7.682512E-07   2.093164E-03   1.358287E-03
  1.251828E-09   7.929838E-11   3.306764E-07   3.337137E-07   7.953686E-07   3.329894E-03   1.792706E-03
  1.333720E-09   8.448592E-11   3.596872E-07   3.689994E-07   7.782225E-07   4.676119E-03   1.995511E-03
  1.420969E-09   9.001283E-11   3.666654E-07   3.294476E-07   7.572843E-07   6.048400E-03   2.197424E-03
  1.513926E-09   9.590129E-11   5.325622E-07   4.398307E-07   7.790366E-07   8.041456E-03   2.476061E-03
  1.612965E-09   1.021750E-10   6.012369E-07   5.169605E-07   8.209673E-07   1.029270E-02   2.619669E-03
  1.718482E-09   1.088591E-10   1.018215E-06   6.782971E-07   9.039064E-07   1.410181E-02   2.756053E-03
  1.830901E-09   1.159804E-10   1.290193E-06   8.276537E-07   1.075973E-06   1.893044E-02   2.886140E-03
  1.950675E-09   1.235676E-10   1.943158E-06   1.012906E-06   1.318951E-06   2.619868E-02   3.595973E-03
  2.078285E-09   1.316512E-10   3.516818E-06   1.279563E-06   1.355980E-06   3.935480E-02   4.364718E-03
  2.214242E-09   1.402635E-10   9.081444E-06   1.965365E-06   1.578070E-06   7.332595E-02   6.992936E-03
  2.359093E-09   1.494393E-10   1.603146E-05   2.911166E-06   1.608125E-06   1.333061E-01   8.610528E-03
  2.513421E-09   1.592153E-10   2.026792E-05   3.222933E-06   1.910447E-06   2.091395E-01   9.220810E-03
  2.677844E-09   1.696309E-10   2.153955E-05   3.338104E-06   1.912924E-06   2.897242E-01   7.571591E-03
  2.853023E-09   1.807278E-10   2.375287E-05   3.574574E-06   2.166610E-06   3.785892E-01   1.068329E-02
  3.039663E-09   1.925507E-10   3.028574E-05   4.149544E-06   2.151746E-06   4.918984E-01   1.199353E-02
  3.238511E-09   2.051470E-10   3.444182E-05   4.475264E-06   2.103309E-06   6.207526E-01   1.172789E-02
  3.450369E-09   2.185673E-10   2.884005E-05   4.417458E-06   1.977079E-06   7.286556E-01   1.136658E-02
  3.676085E-09   2.328655E-10   2.060764E-05   3.726665E-06   1.976178E-06   8.057583E-01   9.205211E-03
  3.916567E-09   2.480992E-10   1.682843E-05   2.992055E-06   1.739226E-06   8.687189E-01   9.689255E-03
  4.172782E-09   2.643293E-10   1.527297E-05   3.085440E-06   1.442955E-06   9.258672E-01   8.666545E-03
  4.445757E-09   2.816212E-10   9.715567E-06   2.600237E-06   1.217087E-06   9.622221E-01   7.061268E-03
  4.736590E-09   3.000443E-10   5.057551E-06   2.403805E-06   1.056872E-06   9.811556E-01   5.976022E-03
  5.046448E-09   3.196727E-10   2.435783E-06   1.738699E-06   8.766886E-07   9.902704E-01   5.229479E-03
  5.376577E-09   3.405850E-10   1.228264E-06   1.307491E-06   7.339129E-07   9.948678E-01   4.615565E-03
  5.728302E-09   3.628654E-10   6.734332E-07   1.011446E-06   6.164835E-07   9.973863E-01   3.860361E-03
  6.103037E-09   3.866034E-10   4.645638E-07   8.615269E-07   5.109447E-07   9.991201E-01   2.386311E-03
  6.502285E-09   4.118942E-10   1.318410E-07   4.806214E-07   4.311690E-07   9.996131E-01   1.686836E-03
  6.927652E-09   4.388396E-10   6.114256E-08   3.476976E-07   3.439489E-07   9.998415E-01   1.109542E-03
  7.380846E-09   4.675476E-10   4.273090E-08   2.991232E-07   3.044417E-07   1.000000E+00   0.000000E+00
  7.863687E-09   4.981337E-10   0.000000E+00   0.000000E+00   0.000000E+00   1.000000E+00   0.000000E+00
  8.378114E-09   5.307206E-10   0.000000E+00   0.000000E+00   0.000000E+00   1.000000E+00   0.000000E+00
  8.926194E-09   5.654393E-10   0.000000E+00   0.000000E+00   0.000000E+00   1.000000E+00   0.000000E+00
  9.510128E-09   6.024293E-10   0.000000E+00   0.000000E+00   0.000000E+00   1.000000E+00   0.000000E+00
  1.013226E-08   6.418390E-10   0.000000E+00   0.000000E+00   0.000000E+00   1.000000E+00   0.000000E+00
  1.079510E-08   6.838269E-10   0.000000E+00   0.000000E+00   0.000000E+00   1.000000E+00   0.000000E+00
  1.150129E-08   7.285615E-10   0.000000E+00   0.000000E+00   0.000000E+00   1.000000E+00   0.000000E+00
  1.225368E-08   7.762226E-10   0.000000E+00   0.000000E+00   0.000000E+00   1.000000E+00   0.000000E+00
  1.305529E-08   8.270016E-10   0.000000E+00   0.000000E+00   0.000000E+00   1.000000E+00   0.000000E+00
  1.390935E-08   8.811024E-10   0.000000E+00   0.000000E+00   0.000000E+00   1.000000E+00   0.000000E+00
  1.481927E-08   9.387424E-10   0.000000E+00   0.000000E+00   0.000000E+00   1.000000E+00   0.000000E+00
  1.578872E-08   1.000153E-09   0.000000E+00   0.000000E+00   0.000000E+00   1.000000E+00   0.000000E+00
  1.682158E-08   1.065581E-09   0.000000E+00   0.000000E+00   0.000000E+00   1.000000E+00   0.000000E+00
  1.792202E-08   1.135289E-09   0.000000E+00   0.000000E+00   0.000000E+00   1.000000E+00   0.000000E+00
  1.909444E-08   1.209558E-09   0.000000E+00   0.000000E+00   0.000000E+00   1.000000E+00   0.000000E+00
  2.034356E-08   1.288685E-09   0.000000E+00   0.000000E+00   0.000000E+00   1.000000E+00   0.000000E+00
  2.167440E-08   1.372988E-09   0.000000E+00   0.000000E+00   0.000000E+00   1.000000E+00   0.000000E+00
  2.309230E-08   1.462806E-09   0.000000E+00   0.000000E+00   0.000000E+00   1.000000E+00   0.000000E+00
  2.460295E-08   1.558500E-09   0.000000E+00   0.000000E+00   0.000000E+00   1.000000E+00   0.000000E+00
