# Supplementary material for: Nanoparticle size distribution quantification: results of a small-angle X-ray scattering inter-laboratory comparison
Source: J Appl Crystallogr. 2017 Aug 18;50(Pt 5):1280–8. doi: 10.1107/S160057671701010X (PMC5627679; doi:10.1107/S160057671701010X)
Supplement: Supplementary file 3 [file j-50-01280-sup2.zip › RRAnonData/csv/S151_2016-12-03_10-38-11/S151_2016-12-03_10-38-11_stats_radius.dat]

lower upper weighting totalValue totalValueStd mean meanStd variance varianceStd skew skewStd kurtosis kurtosisStd
  1.067890E-09   2.538220E-08 vol   2.672796E-04   9.829696E-07   3.201338E-09   6.148547E-12   5.283259E-19   1.792947E-20   5.513613E-01   2.249996E-01   3.893496E+00   1.064796E+00
  1.067890E-09   2.538220E-08 num   1.000000E+00   5.485686E-16   2.664246E-09   3.027650E-11   5.204728E-19   3.990487E-20   1.486370E-01   1.017761E-01   3.424686E+00   2.525368E-01
