# Supplementary material for: Nanoparticle size distribution quantification: results of a small-angle X-ray scattering inter-laboratory comparison
Source: J Appl Crystallogr. 2017 Aug 18;50(Pt 5):1280–8. doi: 10.1107/S160057671701010X (PMC5627679; doi:10.1107/S160057671701010X)
Supplement: Supplementary file 3 [file j-50-01280-sup2.zip › RRAnonData/csv/S155.csv]

0.10446	2145.2235	21.452235
0.10969000000000001	2115.6030000000005	21.156030000000005
0.11490999999999998	2135.8680000000004	21.358680000000003
0.12013	2044.911	20.44911
0.12536	2004.2385	20.042385
0.13058	2152.2855	21.522855
0.1358	1949.4284999999998	19.494284999999998
0.14103	2040.9217500000002	20.409217500000004
0.14625	2171.6752500000002	21.716752500000002
0.15147	2127.555	21.27555
0.1567	2283.2122499999996	22.832122499999997
0.16192	2154.62025	21.5462025
0.16975	2038.149375	21.38137499999982
0.17759	2112.14325	21.1214325
0.18281	2113.51275	21.1351275
0.18803	2103.747	21.03747
0.19326	2041.42725	20.4142725
0.20109	2080.4984999999997	27.70875000000001
0.20893	1979.1022500000001	19.7910225
0.21415	1937.66775	19.3766775
0.221985	1982.890125	60.58612499999992
0.22981999999999997	1783.9927500000001	17.8399275
0.237655	1855.0211250000002	18.550211250000004
0.24549	1768.4624999999999	17.684625
0.253325	1858.2427500000001	40.65750000000003
0.26377	1786.96425	20.437499999999886
0.27161	1743.0404999999998	17.430405
0.27944	1773.68775	32.53499999999996
0.28988499999999995	1749.3735000000001	51.62099999999998
0.30033	1715.76975	17.1576975
0.31078	1605.721125	22.006874999999923
0.321225	1600.9811249999998	57.20062500000006
0.33167	1527.760875	18.311625000000046
0.34212	1581.796875	34.60462500000005
0.3551766666666667	1522.334	24.525443888694397
0.368235	1497.873	51.59399999999982
0.3812933333333333	1394.12525	17.59619371661109
0.39435	1337.493	19.40700000000004
0.4074066666666667	1341.35175	28.094546055462455
0.420465	1302.879375	14.52712500000007
0.4335233333333333	1301.0304999999998	46.355247644549436
0.44919333333333333	1191.0775	11.910775000000001
0.46486333333333335	1211.1892500000001	20.18676283483818
0.4805333333333333	1090.15225	19.648769027918807
0.49620333333333333	1092.6052499999998	29.142022856821388
0.5144825000000001	1005.5626875	10.055626875
0.5327633333333334	974.21225	12.66841882645585
0.551045	904.303875	9.914916936584735
0.5693266666666666	881.5859999999999	14.655675413043939
0.5876075	806.6911875	27.10779228038324
0.6084975	759.56475	7.5956475
0.6293949999999999	698.2908749999999	10.111965686595024
0.650285	667.7951250000001	8.551516052541492
0.67379	606.48615	6.064861499999999
0.6972925	547.2920625	10.389710556190018
0.7207960000000001	512.1382500000001	7.376434935404117
0.7442975000000001	450.1265625	8.696474136692188
0.767806	417.5996999999999	6.195650770601104
0.796535	370.253125	5.465926318166494
0.825264	325.83495	8.51582216098364
0.85138	291.76935	3.8097074843418155
0.880105	256.0975	5.82826117186764
0.9114450000000001	222.36825000000002	5.130065620925334
0.9427816666666667	189.90575	4.279430566675893
0.9741200000000001	161.980875	3.5228717498122184
1.008072857142857	136.61785714285716	3.713917674588716
1.042025	118.34249999999999	2.7286576438791306
1.075977142857143	96.52350000000001	2.181902096549835
1.112537142857143	78.98185714285714	2.3784663393773338
1.15170875	65.75353125000001	1.5980185208378672
1.1908814285714284	53.043321428571424	1.3532886714653034
1.23005875	43.4401875	1.5516935842339104
1.271845	35.1448125	0.6170552561757386
1.316241111111111	28.823166666666665	0.8273628138213884
1.363248888888889	23.30125	0.5348367449512046
1.4102544444444445	20.089166666666664	0.3401276670033051
1.4572666666666667	16.82683333333333	0.1682683333333333
1.506888	14.368125000000001	0.3889322442598451
1.559119	13.118100000000002	0.3471879858232424
1.611348	11.468025	0.23844451791769083
1.6661918181818185	10.542750000000002	0.2833569624728113
1.7236500000000001	9.66347727272727	0.4088737127971533
1.7811036363636363	8.522318181818182	0.31001618192902647
1.8411666666666668	8.0796875	0.17812617124814287
1.9064600000000003	7.260115384615385	0.20007529555278072
1.9717508333333333	6.255624999999999	0.16198258095885157
2.0370376923076923	5.981192307692307	0.21389670170780875
2.1075500000000003	5.433	0.1392708149258483
2.180677857142857	4.749857142857143	0.1857315146805353
2.2538000000000005	4.414232142857143	0.16638965765942426
2.329534666666667	3.9598	0.1475147595521014
2.4104975	3.469921875	0.10179717814613345
2.494065625	3.1953750000000003	0.13481003996364663
2.5776375	3.097875	0.15239640436211085
2.666432777777777	2.807	0.1312973444021578
2.757835294117647	2.6146323529411766	0.12396385657879991
2.851855789473684	2.484947368421053	0.11628206748012149
2.951093157894737	2.2475526315789476	0.08992277099693552
