# Supplementary material for: Nanoparticle size distribution quantification: results of a small-angle X-ray scattering inter-laboratory comparison
Source: J Appl Crystallogr. 2017 Aug 18;50(Pt 5):1280–8. doi: 10.1107/S160057671701010X (PMC5627679; doi:10.1107/S160057671701010X)
Supplement: Supplementary file 3 [file j-50-01280-sup2.zip › RRAnonData/csv/S155_2016-12-03_10-28-52/S155_2016-12-03_10-28-52_fit.dat]

fitQ fitIntensityMean fitIntensityStd
  1.044600E+08   2.154978E+03   8.871722E+00
  1.096900E+08   2.147489E+03   8.541800E+00
  1.149100E+08   2.139681E+03   8.202105E+00
  1.201300E+08   2.131544E+03   7.852798E+00
  1.253600E+08   2.123067E+03   7.494008E+00
  1.305800E+08   2.114285E+03   7.127970E+00
  1.358000E+08   2.105189E+03   6.754916E+00
  1.410300E+08   2.095764E+03   6.375080E+00
  1.462500E+08   2.086052E+03   5.990949E+00
  1.514700E+08   2.076040E+03   5.602922E+00
  1.567000E+08   2.065714E+03   5.211480E+00
  1.619200E+08   2.055118E+03   4.819507E+00
  1.697500E+08   2.038695E+03   4.232729E+00
  1.775900E+08   2.021633E+03   3.652865E+00
  1.828100E+08   2.009939E+03   3.275697E+00
  1.880300E+08   1.997985E+03   2.910325E+00
  1.932600E+08   1.985754E+03   2.561960E+00
  2.010900E+08   1.966981E+03   2.093382E+00
  2.089300E+08   1.947647E+03   1.732039E+00
  2.141500E+08   1.934488E+03   1.586164E+00
  2.219850E+08   1.914324E+03   1.556536E+00
  2.298200E+08   1.893683E+03   1.747961E+00
  2.376550E+08   1.872587E+03   2.089314E+00
  2.454900E+08   1.851061E+03   2.508955E+00
  2.533250E+08   1.829127E+03   2.962906E+00
  2.637700E+08   1.799292E+03   3.581526E+00
  2.716100E+08   1.776481E+03   4.039673E+00
  2.794400E+08   1.753369E+03   4.483720E+00
  2.898850E+08   1.722065E+03   5.047043E+00
  3.003300E+08   1.690271E+03   5.570323E+00
  3.107800E+08   1.658024E+03   6.048509E+00
  3.212250E+08   1.625411E+03   6.477422E+00
  3.316700E+08   1.592470E+03   6.854679E+00
  3.421200E+08   1.559237E+03   7.178668E+00
  3.551767E+08   1.517406E+03   7.506847E+00
  3.682350E+08   1.475319E+03   7.749439E+00
  3.812933E+08   1.433077E+03   7.907196E+00
  3.943500E+08   1.390780E+03   7.982175E+00
  4.074067E+08   1.348510E+03   7.977602E+00
  4.204650E+08   1.306347E+03   7.897685E+00
  4.335233E+08   1.264379E+03   7.747552E+00
  4.491933E+08   1.214382E+03   7.483097E+00
  4.648633E+08   1.164901E+03   7.137596E+00
  4.805333E+08   1.116051E+03   6.723664E+00
  4.962033E+08   1.067940E+03   6.254770E+00
  5.144825E+08   1.012879E+03   5.657165E+00
  5.327633E+08   9.590871E+02   5.027006E+00
  5.510450E+08   9.066864E+02   4.388078E+00
  5.693267E+08   8.557833E+02   3.764948E+00
  5.876075E+08   8.064670E+02   3.183478E+00
  6.084975E+08   7.521429E+02   2.605843E+00
  6.293950E+08   7.000460E+02   2.163188E+00
  6.502850E+08   6.502736E+02   1.892766E+00
  6.737900E+08   5.970742E+02   1.796134E+00
  6.972925E+08   5.468720E+02   1.851654E+00
  7.207960E+08   4.996567E+02   1.963694E+00
  7.442975E+08   4.554071E+02   2.063958E+00
  7.678060E+08   4.140592E+02   2.118601E+00
  7.965350E+08   3.673898E+02   2.108191E+00
  8.252640E+08   3.248244E+02   2.017663E+00
  8.513800E+08   2.895434E+02   1.880437E+00
  8.801050E+08   2.543104E+02   1.690022E+00
  9.114450E+08   2.198999E+02   1.461627E+00
  9.427817E+08   1.894207E+02   1.238015E+00
  9.741200E+08   1.625752E+02   1.040013E+00
  1.008073E+09   1.372517E+02   8.683328E-01
  1.042025E+09   1.154794E+02   7.430884E-01
  1.075977E+09   9.689513E+01   6.543505E-01
  1.112537E+09   8.004778E+01   5.820631E-01
  1.151709E+09   6.517899E+01   5.137815E-01
  1.190881E+09   5.313623E+01   4.452123E-01
  1.230059E+09   4.348099E+01   3.743528E-01
  1.271845E+09   3.536977E+01   2.987584E-01
  1.316241E+09   2.875864E+01   2.232362E-01
  1.363249E+09   2.353020E+01   1.549133E-01
  1.410254E+09   1.969036E+01   1.061259E-01
  1.457267E+09   1.687692E+01   8.378185E-02
  1.506888E+09   1.470509E+01   8.276947E-02
  1.559119E+09   1.302689E+01   8.677926E-02
  1.611348E+09   1.175768E+01   8.591959E-02
  1.666192E+09   1.070100E+01   8.046904E-02
  1.723650E+09   9.778194E+00   7.395416E-02
  1.781104E+09   8.970080E+00   6.853047E-02
  1.841167E+09   8.205389E+00   6.323978E-02
  1.906460E+09   7.444699E+00   5.793177E-02
  1.971751E+09   6.749686E+00   5.513025E-02
  2.037038E+09   6.118869E+00   5.528637E-02
  2.107550E+09   5.508950E+00   5.563608E-02
  2.180678E+09   4.951887E+00   5.233358E-02
  2.253800E+09   4.465912E+00   4.472014E-02
  2.329535E+09   4.028997E+00   3.737373E-02
  2.410498E+09   3.625893E+00   3.794870E-02
  2.494066E+09   3.267752E+00   4.361070E-02
  2.577638E+09   2.958495E+00   4.569527E-02
  2.666433E+09   2.674770E+00   4.226584E-02
  2.757835E+09   2.423724E+00   3.544069E-02
  2.851856E+09   2.203224E+00   2.955066E-02
  2.951093E+09   2.008092E+00   3.082024E-02
