# Supplementary material for: Nanoparticle size distribution quantification: results of a small-angle X-ray scattering inter-laboratory comparison
Source: J Appl Crystallogr. 2017 Aug 18;50(Pt 5):1280–8. doi: 10.1107/S160057671701010X (PMC5627679; doi:10.1107/S160057671701010X)
Supplement: Supplementary file 3 [file j-50-01280-sup2.zip › RRAnonData/csv/S155_2016-12-03_10-28-52/S155_2016-12-03_10-28-52_hist-radius-True-1.06455(nm)-30.0746(nm)-50-log-num.dat]

xMean xWidth yMean yStd Obs cdfMean cdfStd
  1.101333E-09   7.356655E-11   2.236749E-02   1.884082E-02   7.655107E-02   2.236749E-02   1.884082E-02
  1.177442E-09   7.865043E-11   1.827599E-02   1.843812E-02   5.673577E-02   4.064347E-02   2.520682E-02
  1.258810E-09   8.408563E-11   1.449035E-02   1.572862E-02   4.168327E-02   5.513382E-02   2.771045E-02
  1.345801E-09   8.989643E-11   1.384353E-02   1.312325E-02   3.077855E-02   6.897735E-02   2.776952E-02
  1.438803E-09   9.610879E-11   9.625661E-03   9.331150E-03   2.312490E-02   7.860301E-02   2.694872E-02
  1.538233E-09   1.027505E-10   8.377613E-03   9.416913E-03   1.795292E-02   8.698063E-02   2.566695E-02
  1.644534E-09   1.098511E-10   1.061467E-02   8.845275E-03   1.378123E-02   9.759530E-02   2.556946E-02
  1.758181E-09   1.174425E-10   1.586056E-02   1.146691E-02   1.119995E-02   1.134559E-01   2.488564E-02
  1.879681E-09   1.255584E-10   2.081492E-02   1.167125E-02   9.212950E-03   1.342708E-01   2.129231E-02
  2.009578E-09   1.342352E-10   3.587289E-02   1.259149E-02   8.202003E-03   1.701437E-01   2.182181E-02
  2.148451E-09   1.435117E-10   5.518415E-02   1.339085E-02   7.840202E-03   2.253278E-01   2.055557E-02
  2.296922E-09   1.534291E-10   8.829665E-02   1.611643E-02   8.253462E-03   3.136245E-01   2.100227E-02
  2.455652E-09   1.640320E-10   1.149501E-01   1.834886E-02   1.008035E-02   4.285745E-01   2.064153E-02
  2.625352E-09   1.753675E-10   1.188731E-01   1.638328E-02   1.293956E-02   5.474476E-01   1.546638E-02
  2.806779E-09   1.874864E-10   1.035949E-01   1.637576E-02   1.168730E-02   6.510426E-01   1.223987E-02
  3.000744E-09   2.004428E-10   9.547524E-02   1.407050E-02   8.636560E-03   7.465178E-01   9.985197E-03
  3.208112E-09   2.142946E-10   8.646238E-02   1.194462E-02   6.615330E-03   8.329802E-01   8.624373E-03
  3.429811E-09   2.291036E-10   6.838776E-02   1.061733E-02   5.187566E-03   9.013679E-01   6.591121E-03
  3.666831E-09   2.449360E-10   4.381309E-02   7.242485E-03   3.862465E-03   9.451810E-01   3.861718E-03
  3.920231E-09   2.618625E-10   2.531036E-02   5.391862E-03   2.650419E-03   9.704914E-01   3.281065E-03
  4.191141E-09   2.799587E-10   1.492647E-02   3.621841E-03   1.743229E-03   9.854179E-01   2.324381E-03
  4.480773E-09   2.993054E-10   7.218617E-03   2.515741E-03   1.231963E-03   9.926365E-01   1.668129E-03
  4.790420E-09   3.199892E-10   3.063389E-03   1.505036E-03   8.443497E-04   9.956999E-01   1.174614E-03
  5.121466E-09   3.421023E-10   2.130964E-03   1.297141E-03   5.863380E-04   9.978308E-01   8.418303E-04
  5.475389E-09   3.657435E-10   1.174244E-03   9.682705E-04   4.068955E-04   9.990051E-01   5.089869E-04
  5.853770E-09   3.910185E-10   5.488548E-04   5.829242E-04   2.735595E-04   9.995539E-01   4.209930E-04
  6.258299E-09   4.180401E-10   3.081121E-04   4.187754E-04   1.913980E-04   9.998620E-01   2.461510E-04
  6.690784E-09   4.469291E-10   9.552881E-05   2.112293E-04   1.166812E-04   9.999576E-01   1.351164E-04
  7.153156E-09   4.778145E-10   2.912596E-05   1.153496E-04   8.035044E-05   9.999867E-01   7.566790E-05
  7.647480E-09   5.108343E-10   1.329920E-05   7.566790E-05   5.747622E-05   1.000000E+00   0.000000E+00
  8.175965E-09   5.461359E-10   0.000000E+00   0.000000E+00   0.000000E+00   1.000000E+00   0.000000E+00
  8.740972E-09   5.838770E-10   0.000000E+00   0.000000E+00   0.000000E+00   1.000000E+00   0.000000E+00
  9.345023E-09   6.242263E-10   0.000000E+00   0.000000E+00   0.000000E+00   1.000000E+00   0.000000E+00
  9.990818E-09   6.673639E-10   0.000000E+00   0.000000E+00   0.000000E+00   1.000000E+00   0.000000E+00
  1.068124E-08   7.134826E-10   0.000000E+00   0.000000E+00   0.000000E+00   1.000000E+00   0.000000E+00
  1.141938E-08   7.627884E-10   0.000000E+00   0.000000E+00   0.000000E+00   1.000000E+00   0.000000E+00
  1.220852E-08   8.155015E-10   0.000000E+00   0.000000E+00   0.000000E+00   1.000000E+00   0.000000E+00
  1.305220E-08   8.718573E-10   0.000000E+00   0.000000E+00   0.000000E+00   1.000000E+00   0.000000E+00
  1.395418E-08   9.321077E-10   0.000000E+00   0.000000E+00   0.000000E+00   1.000000E+00   0.000000E+00
  1.491850E-08   9.965217E-10   0.000000E+00   0.000000E+00   0.000000E+00   1.000000E+00   0.000000E+00
  1.594945E-08   1.065387E-09   0.000000E+00   0.000000E+00   0.000000E+00   1.000000E+00   0.000000E+00
  1.705165E-08   1.139012E-09   0.000000E+00   0.000000E+00   0.000000E+00   1.000000E+00   0.000000E+00
  1.823002E-08   1.217724E-09   0.000000E+00   0.000000E+00   0.000000E+00   1.000000E+00   0.000000E+00
  1.948982E-08   1.301876E-09   0.000000E+00   0.000000E+00   0.000000E+00   1.000000E+00   0.000000E+00
  2.083668E-08   1.391843E-09   0.000000E+00   0.000000E+00   0.000000E+00   1.000000E+00   0.000000E+00
  2.227661E-08   1.488027E-09   0.000000E+00   0.000000E+00   0.000000E+00   1.000000E+00   0.000000E+00
  2.381606E-08   1.590858E-09   0.000000E+00   0.000000E+00   0.000000E+00   1.000000E+00   0.000000E+00
  2.546188E-08   1.700796E-09   0.000000E+00   0.000000E+00   0.000000E+00   1.000000E+00   0.000000E+00
  2.722145E-08   1.818331E-09   0.000000E+00   0.000000E+00   0.000000E+00   1.000000E+00   0.000000E+00
  2.910261E-08   1.943988E-09   0.000000E+00   0.000000E+00   0.000000E+00   1.000000E+00   0.000000E+00
