# Supplementary material for: Nanoparticle size distribution quantification: results of a small-angle X-ray scattering inter-laboratory comparison
Source: J Appl Crystallogr. 2017 Aug 18;50(Pt 5):1280–8. doi: 10.1107/S160057671701010X (PMC5627679; doi:10.1107/S160057671701010X)
Supplement: Supplementary file 3 [file j-50-01280-sup2.zip › RRAnonData/csv/S155_2016-12-03_10-28-52/S155_2016-12-03_10-28-52_hist-radius-True-1.06455(nm)-30.0746(nm)-50-log-vol.dat]

xMean xWidth yMean yStd Obs cdfMean cdfStd
  1.101333E-09   7.356655E-11   3.840257E-07   3.241164E-07   1.178567E-06   1.307334E-03   1.102930E-03
  1.177442E-09   7.865043E-11   3.844824E-07   3.957574E-07   1.043253E-06   2.616473E-03   1.685493E-03
  1.258810E-09   8.408563E-11   3.696256E-07   4.029303E-07   9.322161E-07   3.874699E-03   2.015711E-03
  1.345801E-09   8.989643E-11   4.299323E-07   4.109121E-07   8.434396E-07   5.338559E-03   2.212157E-03
  1.438803E-09   9.610879E-11   3.608526E-07   3.506162E-07   7.758795E-07   6.567643E-03   2.255793E-03
  1.538233E-09   1.027505E-10   3.871142E-07   4.363714E-07   7.262634E-07   7.885708E-03   2.314264E-03
  1.644534E-09   1.098511E-10   5.990380E-07   5.021006E-07   6.975892E-07   9.925906E-03   2.641542E-03
  1.758181E-09   1.174425E-10   1.094286E-06   7.910660E-07   7.045270E-07   1.365292E-02   3.145981E-03
  1.879681E-09   1.255584E-10   1.760612E-06   9.756388E-07   7.465316E-07   1.965013E-02   3.093836E-03
  2.009578E-09   1.342352E-10   3.739007E-06   1.315715E-06   8.240051E-07   3.238490E-02   4.174520E-03
  2.148451E-09   1.435117E-10   7.029972E-06   1.666436E-06   9.886131E-07   5.632854E-02   5.196328E-03
  2.296922E-09   1.534291E-10   1.368986E-05   2.512054E-06   1.262582E-06   1.029500E-01   7.567274E-03
  2.455652E-09   1.640320E-10   2.169407E-05   3.537206E-06   1.940703E-06   1.768295E-01   9.309855E-03
  2.625352E-09   1.753675E-10   2.728314E-05   3.555658E-06   2.944024E-06   2.697532E-01   9.483756E-03
  2.806779E-09   1.874864E-10   2.905827E-05   4.504328E-06   3.052983E-06   3.687219E-01   1.085404E-02
  3.000744E-09   2.004428E-10   3.275706E-05   4.787601E-06   2.798638E-06   4.802850E-01   1.086895E-02
  3.208112E-09   2.142946E-10   3.622049E-05   5.015544E-06   2.614027E-06   6.036363E-01   1.118545E-02
  3.429811E-09   2.291036E-10   3.483287E-05   5.371671E-06   2.484188E-06   7.222671E-01   1.169518E-02
  3.666831E-09   2.449360E-10   2.720061E-05   4.345847E-06   2.226204E-06   8.149126E-01   8.968130E-03
  3.920231E-09   2.618625E-10   1.917668E-05   4.013424E-06   1.864213E-06   8.802243E-01   1.014853E-02
  4.191141E-09   2.799587E-10   1.383601E-05   3.369226E-06   1.529462E-06   9.273438E-01   8.172336E-03
  4.480773E-09   2.993054E-10   8.140688E-06   2.806793E-06   1.304575E-06   9.550725E-01   7.124326E-03
  4.790420E-09   3.199892E-10   4.233882E-06   2.053439E-06   1.087473E-06   9.694932E-01   5.863352E-03
  5.121466E-09   3.421023E-10   3.606945E-06   2.195122E-06   9.010738E-07   9.817742E-01   5.663269E-03
  5.475389E-09   3.657435E-10   2.431755E-06   1.986953E-06   7.472690E-07   9.900552E-01   4.777621E-03
  5.853770E-09   3.910185E-10   1.394709E-06   1.473085E-06   6.156758E-07   9.948051E-01   4.812240E-03
  6.258299E-09   4.180401E-10   9.439028E-07   1.286595E-06   5.193535E-07   9.980206E-01   3.514072E-03
  6.690784E-09   4.469291E-10   3.680525E-07   8.133871E-07   4.191488E-07   9.992740E-01   2.309789E-03
  7.153156E-09   4.778145E-10   1.394529E-07   5.520932E-07   3.617410E-07   9.997489E-01   1.427998E-03
  7.647480E-09   5.108343E-10   7.353863E-08   4.182188E-07   2.996299E-07   1.000000E+00   0.000000E+00
  8.175965E-09   5.461359E-10   0.000000E+00   0.000000E+00   0.000000E+00   1.000000E+00   0.000000E+00
  8.740972E-09   5.838770E-10   0.000000E+00   0.000000E+00   0.000000E+00   1.000000E+00   0.000000E+00
  9.345023E-09   6.242263E-10   0.000000E+00   0.000000E+00   0.000000E+00   1.000000E+00   0.000000E+00
  9.990818E-09   6.673639E-10   0.000000E+00   0.000000E+00   0.000000E+00   1.000000E+00   0.000000E+00
  1.068124E-08   7.134826E-10   0.000000E+00   0.000000E+00   0.000000E+00   1.000000E+00   0.000000E+00
  1.141938E-08   7.627884E-10   0.000000E+00   0.000000E+00   0.000000E+00   1.000000E+00   0.000000E+00
  1.220852E-08   8.155015E-10   0.000000E+00   0.000000E+00   0.000000E+00   1.000000E+00   0.000000E+00
  1.305220E-08   8.718573E-10   0.000000E+00   0.000000E+00   0.000000E+00   1.000000E+00   0.000000E+00
  1.395418E-08   9.321077E-10   0.000000E+00   0.000000E+00   0.000000E+00   1.000000E+00   0.000000E+00
  1.491850E-08   9.965217E-10   0.000000E+00   0.000000E+00   0.000000E+00   1.000000E+00   0.000000E+00
  1.594945E-08   1.065387E-09   0.000000E+00   0.000000E+00   0.000000E+00   1.000000E+00   0.000000E+00
  1.705165E-08   1.139012E-09   0.000000E+00   0.000000E+00   0.000000E+00   1.000000E+00   0.000000E+00
  1.823002E-08   1.217724E-09   0.000000E+00   0.000000E+00   0.000000E+00   1.000000E+00   0.000000E+00
  1.948982E-08   1.301876E-09   0.000000E+00   0.000000E+00   0.000000E+00   1.000000E+00   0.000000E+00
  2.083668E-08   1.391843E-09   0.000000E+00   0.000000E+00   0.000000E+00   1.000000E+00   0.000000E+00
  2.227661E-08   1.488027E-09   0.000000E+00   0.000000E+00   0.000000E+00   1.000000E+00   0.000000E+00
  2.381606E-08   1.590858E-09   0.000000E+00   0.000000E+00   0.000000E+00   1.000000E+00   0.000000E+00
  2.546188E-08   1.700796E-09   0.000000E+00   0.000000E+00   0.000000E+00   1.000000E+00   0.000000E+00
  2.722145E-08   1.818331E-09   0.000000E+00   0.000000E+00   0.000000E+00   1.000000E+00   0.000000E+00
  2.910261E-08   1.943988E-09   0.000000E+00   0.000000E+00   0.000000E+00   1.000000E+00   0.000000E+00
