# Supplementary material for: Nanoparticle size distribution quantification: results of a small-angle X-ray scattering inter-laboratory comparison
Source: J Appl Crystallogr. 2017 Aug 18;50(Pt 5):1280–8. doi: 10.1107/S160057671701010X (PMC5627679; doi:10.1107/S160057671701010X)
Supplement: Supplementary file 3 [file j-50-01280-sup2.zip › RRAnonData/csv/S155_2016-12-03_10-28-52/S155_2016-12-03_10-28-52_stats_radius.dat]

lower upper weighting totalValue totalValueStd mean meanStd variance varianceStd skew skewStd kurtosis kurtosisStd
  1.064550E-09   3.007460E-08 vol   2.936209E-04   5.465711E-07   3.210404E-09   4.413060E-12   5.894675E-19   1.981009E-20   9.192011E-01   2.360837E-01   5.077971E+00   1.433813E+00
  1.064550E-09   3.007460E-08 num   1.000000E+00   7.225286E-16   2.662127E-09   3.760186E-11   5.213421E-19   4.629830E-20   1.942030E-01   1.233534E-01   3.861324E+00   2.778527E-01
