# Supplementary material for: Nanoparticle size distribution quantification: results of a small-angle X-ray scattering inter-laboratory comparison
Source: J Appl Crystallogr. 2017 Aug 18;50(Pt 5):1280–8. doi: 10.1107/S160057671701010X (PMC5627679; doi:10.1107/S160057671701010X)
Supplement: Supplementary file 3 [file j-50-01280-sup2.zip › RRAnonData/csv/S156.csv]

0.1044	1922.292	19.22292
0.10962000000000001	1793.6580000000001	17.936580000000003
0.11483	1801.31025	18.0131025
0.12005	1722.0195	17.220195
0.12527	1727.44425	17.2744425
0.13049000000000002	1822.8495	18.228495000000002
0.13571	1646.5394999999999	16.465394999999997
0.14093	1720.179	17.201790000000003
0.14615	1733.6789999999999	17.33679
0.15137	1711.8899999999999	17.1189
0.15659	1851.33825	18.513382500000002
0.16180999999999998	1725.9915	17.259915000000003
0.16963999999999999	1653.968625	16.53968625
0.17747000000000002	1690.51125	16.9051125
0.18269000000000002	1688.7847499999998	16.8878475
0.18791	1721.6325000000002	17.216325
0.19313	1673.1644999999999	16.731645
0.20096	1666.53375	21.542249999999964
0.20879	1586.1915	15.861915
0.21400999999999998	1551.76575	15.5176575
0.22184	1575.7136249999999	54.24712499999998
0.22966999999999999	1425.2992499999998	14.252992499999998
0.2375	1479.8204999999998	14.798204999999998
0.24533000000000002	1427.95575	14.279557500000001
0.25316	1486.537875	26.72287499999993
0.263595	1427.1127500000002	14.271127500000002
0.27142	1416.5932500000001	14.165932500000002
0.27925	1419.9873750000002	20.711625000000023
0.28969	1405.383	57.97499999999991
0.30013	1360.64625	13.606462500000001
0.31057	1294.1077500000001	22.143749999999955
0.32101	1280.191125	47.66062499999998
0.33145	1219.07475	20.94074999999998
0.34189	1249.9665	29.661750000000094
0.3549366666666667	1201.7150000000001	13.086857407815724
0.36798	1191.66075	36.42674999999996
0.38103	1113.04325	11.1304325
0.39408	1049.4138750000002	10.494138750000003
0.40713	1080.8999999999999	27.708628988773476
0.42018	1042.089375	11.445375000000011
0.43321999999999994	1028.7245	29.58379892673523
0.44888	933.1742499999999	9.331742499999999
0.46453999999999995	952.5022500000001	23.324504347627595
0.48019666666666666	870.5672500000001	16.233331782169653
0.49585000000000007	871.65125	19.864818039690167
0.51412	798.4764375	9.858703677026051
0.5323833333333333	762.8040000000001	12.761052202404793
0.55065	715.386	7.15386
0.5689166666666666	695.6512499999999	19.41501166462438
0.58718	644.2106249999999	19.64311357503885
0.608055	600.7732500000001	6.007732500000001
0.62893	553.7216249999999	8.692105461818477
0.6498	527.6638125	5.276638125
0.673284	478.51605	4.7851605
0.696765	432.457125	9.964474260936944
0.720246	411.69044999999994	9.347172922333247
0.7437275	357.93525	6.743079459249322
0.7672059999999999	327.92265000000003	5.662585322535982
0.7959033333333334	291.378	6.932558318362711
0.8245980000000002	258.75930000000005	8.340986530905678
0.8506859999999999	233.388	3.9120648767626593
0.8793816666666667	202.7645	5.106440975620893
0.9106816666666667	173.94362500000003	2.9023347331286584
0.9419816666666666	152.2585	4.589640209210303
0.9732816666666667	126.611625	2.8234932668814707
1.0071885714285713	108.55746428571426	3.2495816147495615
1.0410916666666667	92.4115	1.7712990219045477
1.0749957142857143	76.31057142857142	1.5623003031571416
1.1115042857142858	63.44442857142858	1.710597584000326
1.15062	50.564156249999996	1.349579558320105
1.1897328571428571	42.800892857142856	0.9109505008786265
1.22884	33.80090625	1.1897660577533389
1.273162222222222	26.929333333333332	0.7958962595104828
1.31748	22.38984375	0.6407333200017704
1.3617933333333334	17.986583333333336	0.4772627428308689
1.4087111111111112	15.514999999999999	0.580198874848099
1.4556233333333335	12.835500000000001	0.5187296532154295
1.5051389999999998	11.260725	0.39366381675866524
1.557253	9.736575	0.547389457447803
1.609364	9.1158	0.48891695613876995
1.6640700000000002	8.033113636363638	0.21370800587918906
1.7213781818181815	7.31734090909091	0.2642912655332938
1.7812808333333334	6.19425	0.2619176494886062
1.8411754545454548	6.090681818181818	0.23509038902600132
1.903664615384615	5.334	0.25135953410327483
1.9687458333333334	4.7095625	0.2308549289584951
2.0364192857142855	4.4271964285714285	0.23273310448847412
2.106682307692308	3.792634615384615	0.22053873361645096
2.1769307142857146	3.6079821428571424	0.20017052391162232
2.2523660000000003	3.140299999999999	0.1626878002713875
2.3303853333333335	2.78725	0.20233655661510386
2.408385333333334	2.7053500000000006	0.24924748744972333
2.4889631249999997	2.3311875	0.136596780594383
2.5747158823529412	2.259485294117647	0.17005788437997338
2.663041176470588	2.2267941176470587	0.1523872416958221
2.753935	2.015708333333334	0.16237536101133723
2.8473916666666663	1.8202083333333334	0.1902454825951876
2.9460060000000006	1.7353124999999998	0.14710256433035349
