# Supplementary material for: Nanoparticle size distribution quantification: results of a small-angle X-ray scattering inter-laboratory comparison
Source: J Appl Crystallogr. 2017 Aug 18;50(Pt 5):1280–8. doi: 10.1107/S160057671701010X (PMC5627679; doi:10.1107/S160057671701010X)
Supplement: Supplementary file 3 [file j-50-01280-sup2.zip › RRAnonData/csv/S156_2016-12-03_10-47-46/S156_2016-12-03_10-47-46_fit.dat]

fitQ fitIntensityMean fitIntensityStd
  1.044000E+08   1.781753E+03   1.163202E+01
  1.096200E+08   1.774816E+03   1.118464E+01
  1.148300E+08   1.767591E+03   1.072603E+01
  1.200500E+08   1.760055E+03   1.025575E+01
  1.252700E+08   1.752226E+03   9.776070E+00
  1.304900E+08   1.744110E+03   9.288446E+00
  1.357100E+08   1.735712E+03   8.794418E+00
  1.409300E+08   1.727038E+03   8.295621E+00
  1.461500E+08   1.718092E+03   7.793809E+00
  1.513700E+08   1.708882E+03   7.290880E+00
  1.565900E+08   1.699413E+03   6.788929E+00
  1.618100E+08   1.689691E+03   6.290309E+00
  1.696400E+08   1.674647E+03   5.554665E+00
  1.774700E+08   1.659070E+03   4.844103E+00
  1.826900E+08   1.648400E+03   4.391788E+00
  1.879100E+08   1.637508E+03   3.963616E+00
  1.931300E+08   1.626403E+03   3.567643E+00
  2.009600E+08   1.609357E+03   3.057679E+00
  2.087900E+08   1.591868E+03   2.690278E+00
  2.140100E+08   1.579974E+03   2.549325E+00
  2.218400E+08   1.561796E+03   2.516115E+00
  2.296700E+08   1.543237E+03   2.683218E+00
  2.375000E+08   1.524321E+03   2.998588E+00
  2.453300E+08   1.505069E+03   3.403235E+00
  2.531600E+08   1.485507E+03   3.852190E+00
  2.635950E+08   1.458995E+03   4.470152E+00
  2.714200E+08   1.438813E+03   4.925756E+00
  2.792500E+08   1.418385E+03   5.363006E+00
  2.896900E+08   1.390825E+03   5.905471E+00
  3.001300E+08   1.362945E+03   6.392319E+00
  3.105700E+08   1.334799E+03   6.817255E+00
  3.210100E+08   1.306437E+03   7.176711E+00
  3.314500E+08   1.277910E+03   7.469052E+00
  3.418900E+08   1.249265E+03   7.694121E+00
  3.549367E+08   1.213374E+03   7.882496E+00
  3.679800E+08   1.177470E+03   7.971648E+00
  3.810300E+08   1.141608E+03   7.967748E+00
  3.940800E+08   1.105885E+03   7.878493E+00
  4.071300E+08   1.070373E+03   7.712960E+00
  4.201800E+08   1.035141E+03   7.481245E+00
  4.332200E+08   1.000279E+03   7.194423E+00
  4.488800E+08   9.589480E+02   6.792869E+00
  4.645400E+08   9.182857E+02   6.347799E+00
  4.801967E+08   8.783815E+02   5.879008E+00
  4.958500E+08   8.393059E+02   5.405336E+00
  5.141200E+08   7.948166E+02   4.869132E+00
  5.323833E+08   7.516248E+02   4.373139E+00
  5.506500E+08   7.097727E+02   3.934350E+00
  5.689167E+08   6.693201E+02   3.562266E+00
  5.871800E+08   6.303127E+02   3.257384E+00
  6.080550E+08   5.875218E+02   2.980518E+00
  6.289300E+08   5.466672E+02   2.759550E+00
  6.498000E+08   5.077656E+02   2.570714E+00
  6.732840E+08   4.663072E+02   2.372339E+00
  6.967650E+08   4.272812E+02   2.173793E+00
  7.202460E+08   3.906424E+02   1.972324E+00
  7.437275E+08   3.563381E+02   1.775942E+00
  7.672060E+08   3.243114E+02   1.599150E+00
  7.959033E+08   2.881515E+02   1.431889E+00
  8.245980E+08   2.551482E+02   1.332680E+00
  8.506860E+08   2.277548E+02   1.294899E+00
  8.793817E+08   2.003521E+02   1.285242E+00
  9.106817E+08   1.735383E+02   1.277381E+00
  9.419817E+08   1.497264E+02   1.245384E+00
  9.732817E+08   1.286997E+02   1.178272E+00
  1.007189E+09   1.088127E+02   1.068753E+00
  1.041092E+09   9.166685E+01   9.339392E-01
  1.074996E+09   7.698981E+01   7.913995E-01
  1.111504E+09   6.364648E+01   6.487591E-01
  1.150620E+09   5.183534E+01   5.252979E-01
  1.189733E+09   4.224103E+01   4.384013E-01
  1.228840E+09   3.452769E+01   3.815949E-01
  1.273162E+09   2.767302E+01   3.384781E-01
  1.317480E+09   2.244535E+01   3.061522E-01
  1.361793E+09   1.850217E+01   2.798373E-01
  1.408711E+09   1.540562E+01   2.561227E-01
  1.455623E+09   1.314133E+01   2.337153E-01
  1.505139E+09   1.140429E+01   2.094421E-01
  1.557253E+09   1.007914E+01   1.849378E-01
  1.609364E+09   9.095506E+00   1.659179E-01
  1.664070E+09   8.293117E+00   1.544304E-01
  1.721378E+09   7.602122E+00   1.496894E-01
  1.781281E+09   6.971103E+00   1.488479E-01
  1.841175E+09   6.392390E+00   1.489103E-01
  1.903665E+09   5.824701E+00   1.456324E-01
  1.968746E+09   5.267167E+00   1.341503E-01
  2.036419E+09   4.726071E+00   1.125912E-01
  2.106682E+09   4.210650E+00   8.468665E-02
  2.176931E+09   3.746164E+00   6.144208E-02
  2.252366E+09   3.305359E+00   5.587701E-02
  2.330385E+09   2.911201E+00   6.856843E-02
  2.408385E+09   2.575728E+00   8.304477E-02
  2.488963E+09   2.283804E+00   9.119786E-02
  2.574716E+09   2.024475E+00   9.067314E-02
  2.663041E+09   1.801862E+00   8.272682E-02
  2.753935E+09   1.610127E+00   7.144927E-02
  2.847392E+09   1.445450E+00   6.238121E-02
  2.946006E+09   1.302835E+00   5.902687E-02
