# Supplementary material for: Nanoparticle size distribution quantification: results of a small-angle X-ray scattering inter-laboratory comparison
Source: J Appl Crystallogr. 2017 Aug 18;50(Pt 5):1280–8. doi: 10.1107/S160057671701010X (PMC5627679; doi:10.1107/S160057671701010X)
Supplement: Supplementary file 3 [file j-50-01280-sup2.zip › RRAnonData/csv/S156_2016-12-03_10-47-46/S156_2016-12-03_10-47-46_hist-radius-True-1.06455(nm)-30.0746(nm)-50-log-num.dat]

xMean xWidth yMean yStd Obs cdfMean cdfStd
  1.101333E-09   7.356655E-11   3.053898E-02   2.627063E-02   1.389162E-01   3.053898E-02   2.627063E-02
  1.177442E-09   7.865043E-11   2.408306E-02   2.050868E-02   1.060300E-01   5.462204E-02   3.275295E-02
  1.258810E-09   8.408563E-11   2.017685E-02   1.933882E-02   8.268890E-02   7.479889E-02   3.590802E-02
  1.345801E-09   8.989643E-11   1.717224E-02   1.496409E-02   6.160127E-02   9.197113E-02   3.895586E-02
  1.438803E-09   9.610879E-11   1.559109E-02   1.250678E-02   4.975254E-02   1.075622E-01   4.161074E-02
  1.538233E-09   1.027505E-10   1.500472E-02   1.329222E-02   4.114720E-02   1.225669E-01   4.199256E-02
  1.644534E-09   1.098511E-10   1.555390E-02   1.132854E-02   3.323701E-02   1.381208E-01   4.339630E-02
  1.758181E-09   1.174425E-10   2.223000E-02   1.522968E-02   2.927880E-02   1.603508E-01   4.770021E-02
  1.879681E-09   1.255584E-10   2.657575E-02   1.282160E-02   2.673330E-02   1.869266E-01   4.700129E-02
  2.009578E-09   1.342352E-10   3.786216E-02   1.334594E-02   2.215892E-02   2.247887E-01   4.547384E-02
  2.148451E-09   1.435117E-10   4.863554E-02   1.533101E-02   1.956779E-02   2.734243E-01   4.458917E-02
  2.296922E-09   1.534291E-10   7.356567E-02   1.809452E-02   1.838591E-02   3.469900E-01   3.488847E-02
  2.455652E-09   1.640320E-10   1.030400E-01   1.894863E-02   1.671900E-02   4.500299E-01   2.844848E-02
  2.625352E-09   1.753675E-10   1.129589E-01   1.737354E-02   1.522133E-02   5.629889E-01   2.082326E-02
  2.806779E-09   1.874864E-10   1.083711E-01   1.405416E-02   1.161450E-02   6.713600E-01   1.752821E-02
  3.000744E-09   2.004428E-10   9.331095E-02   1.404234E-02   8.581252E-03   7.646709E-01   1.468554E-02
  3.208112E-09   2.142946E-10   8.130591E-02   1.235240E-02   6.757391E-03   8.459769E-01   1.130219E-02
  3.429811E-09   2.291036E-10   6.232075E-02   1.081924E-02   5.123175E-03   9.082976E-01   7.750138E-03
  3.666831E-09   2.449360E-10   4.149357E-02   8.331759E-03   3.713344E-03   9.497912E-01   4.449340E-03
  3.920231E-09   2.618625E-10   2.233093E-02   5.068218E-03   2.565390E-03   9.721221E-01   2.861622E-03
  4.191141E-09   2.799587E-10   1.297447E-02   3.514213E-03   1.778314E-03   9.850966E-01   2.204669E-03
  4.480773E-09   2.993054E-10   6.772174E-03   2.396967E-03   1.296815E-03   9.918687E-01   1.629131E-03
  4.790420E-09   3.199892E-10   3.275352E-03   1.618335E-03   9.647539E-04   9.951441E-01   1.273291E-03
  5.121466E-09   3.421023E-10   1.862464E-03   1.231526E-03   6.357788E-04   9.970066E-01   1.168440E-03
  5.475389E-09   3.657435E-10   1.387024E-03   1.043219E-03   4.213746E-04   9.983936E-01   7.060281E-04
  5.853770E-09   3.910185E-10   7.216762E-04   6.863627E-04   2.856784E-04   9.991153E-01   4.386519E-04
  6.258299E-09   4.180401E-10   4.572441E-04   5.365289E-04   1.980508E-04   9.995725E-01   3.191782E-04
  6.690784E-09   4.469291E-10   2.521189E-04   3.499428E-04   1.330249E-04   9.998246E-01   2.175004E-04
  7.153156E-09   4.778145E-10   1.176842E-04   2.043807E-04   9.113408E-05   9.999423E-01   1.382534E-04
  7.647480E-09   5.108343E-10   3.700616E-05   1.179420E-04   6.463097E-05   9.999793E-01   8.206547E-05
  8.175965E-09   5.461359E-10   1.769953E-05   7.718322E-05   3.824182E-05   9.999970E-01   2.971910E-05
  8.740972E-09   5.838770E-10   2.986882E-06   2.971910E-05   2.110672E-05   1.000000E+00   0.000000E+00
  9.345023E-09   6.242263E-10   0.000000E+00   0.000000E+00   0.000000E+00   1.000000E+00   0.000000E+00
  9.990818E-09   6.673639E-10   0.000000E+00   0.000000E+00   0.000000E+00   1.000000E+00   0.000000E+00
  1.068124E-08   7.134826E-10   0.000000E+00   0.000000E+00   0.000000E+00   1.000000E+00   0.000000E+00
  1.141938E-08   7.627884E-10   0.000000E+00   0.000000E+00   0.000000E+00   1.000000E+00   0.000000E+00
  1.220852E-08   8.155015E-10   0.000000E+00   0.000000E+00   0.000000E+00   1.000000E+00   0.000000E+00
  1.305220E-08   8.718573E-10   0.000000E+00   0.000000E+00   0.000000E+00   1.000000E+00   0.000000E+00
  1.395418E-08   9.321077E-10   0.000000E+00   0.000000E+00   0.000000E+00   1.000000E+00   0.000000E+00
  1.491850E-08   9.965217E-10   0.000000E+00   0.000000E+00   0.000000E+00   1.000000E+00   0.000000E+00
  1.594945E-08   1.065387E-09   0.000000E+00   0.000000E+00   0.000000E+00   1.000000E+00   0.000000E+00
  1.705165E-08   1.139012E-09   0.000000E+00   0.000000E+00   0.000000E+00   1.000000E+00   0.000000E+00
  1.823002E-08   1.217724E-09   0.000000E+00   0.000000E+00   0.000000E+00   1.000000E+00   0.000000E+00
  1.948982E-08   1.301876E-09   0.000000E+00   0.000000E+00   0.000000E+00   1.000000E+00   0.000000E+00
  2.083668E-08   1.391843E-09   0.000000E+00   0.000000E+00   0.000000E+00   1.000000E+00   0.000000E+00
  2.227661E-08   1.488027E-09   0.000000E+00   0.000000E+00   0.000000E+00   1.000000E+00   0.000000E+00
  2.381606E-08   1.590858E-09   0.000000E+00   0.000000E+00   0.000000E+00   1.000000E+00   0.000000E+00
  2.546188E-08   1.700796E-09   0.000000E+00   0.000000E+00   0.000000E+00   1.000000E+00   0.000000E+00
  2.722145E-08   1.818331E-09   0.000000E+00   0.000000E+00   0.000000E+00   1.000000E+00   0.000000E+00
  2.910261E-08   1.943988E-09   0.000000E+00   0.000000E+00   0.000000E+00   1.000000E+00   0.000000E+00
