# Supplementary material for: Nanoparticle size distribution quantification: results of a small-angle X-ray scattering inter-laboratory comparison
Source: J Appl Crystallogr. 2017 Aug 18;50(Pt 5):1280–8. doi: 10.1107/S160057671701010X (PMC5627679; doi:10.1107/S160057671701010X)
Supplement: Supplementary file 3 [file j-50-01280-sup2.zip › RRAnonData/csv/S156_2016-12-03_10-47-46/S156_2016-12-03_10-47-46_hist-radius-True-1.06455(nm)-30.0746(nm)-50-log-vol.dat]

xMean xWidth yMean yStd Obs cdfMean cdfStd
  1.101333E-09   7.356655E-11   4.394613E-07   3.946387E-07   1.767001E-06   1.887946E-03   1.691804E-03
  1.177442E-09   7.865043E-11   4.208807E-07   3.608852E-07   1.584193E-06   3.696551E-03   2.311536E-03
  1.258810E-09   8.408563E-11   4.259664E-07   4.110462E-07   1.462687E-06   5.527868E-03   2.825607E-03
  1.345801E-09   8.989643E-11   4.459479E-07   3.932183E-07   1.373584E-06   7.445366E-03   3.364139E-03
  1.438803E-09   9.610879E-11   4.959716E-07   4.054177E-07   1.320450E-06   9.578174E-03   4.039471E-03
  1.538233E-09   1.027505E-10   5.759871E-07   5.170994E-07   1.329799E-06   1.205631E-02   4.471953E-03
  1.644534E-09   1.098511E-10   7.359297E-07   5.384247E-07   1.417806E-06   1.522053E-02   5.050948E-03
  1.758181E-09   1.174425E-10   1.282519E-06   8.931618E-07   1.595009E-06   2.073405E-02   6.888231E-03
  1.879681E-09   1.255584E-10   1.855867E-06   8.878885E-07   1.627856E-06   2.871996E-02   7.746442E-03
  2.009578E-09   1.342352E-10   3.238394E-06   1.125135E-06   1.708904E-06   4.265689E-02   8.505529E-03
  2.148451E-09   1.435117E-10   5.122491E-06   1.617645E-06   1.910780E-06   6.469963E-02   9.691360E-03
  2.296922E-09   1.534291E-10   9.377523E-06   2.067833E-06   2.162012E-06   1.050620E-01   8.324294E-03
  2.455652E-09   1.640320E-10   1.606407E-05   2.749124E-06   2.390150E-06   1.741878E-01   8.900777E-03
  2.625352E-09   1.753675E-10   2.146096E-05   2.963571E-06   2.591520E-06   2.665399E-01   9.988497E-03
  2.806779E-09   1.874864E-10   2.514889E-05   3.128766E-06   2.406156E-06   3.747573E-01   1.155993E-02
  3.000744E-09   2.004428E-10   2.648440E-05   4.133090E-06   2.204642E-06   4.887230E-01   1.152910E-02
  3.208112E-09   2.142946E-10   2.809081E-05   4.056625E-06   2.064741E-06   6.095918E-01   1.378408E-02
  3.429811E-09   2.291036E-10   2.623830E-05   4.309994E-06   1.956658E-06   7.224990E-01   1.251961E-02
  3.666831E-09   2.449360E-10   2.126423E-05   3.878833E-06   1.731984E-06   8.140152E-01   1.058998E-02
  3.920231E-09   2.618625E-10   1.400765E-05   3.115575E-06   1.499482E-06   8.742913E-01   9.061242E-03
  4.191141E-09   2.799587E-10   1.000664E-05   2.860789E-06   1.264652E-06   9.173449E-01   7.746456E-03
  4.480773E-09   2.993054E-10   6.345397E-06   2.249697E-06   1.082952E-06   9.446451E-01   7.564001E-03
  4.790420E-09   3.199892E-10   3.742241E-06   1.833049E-06   9.241993E-07   9.607478E-01   7.225445E-03
  5.121466E-09   3.421023E-10   2.601403E-06   1.746865E-06   7.669040E-07   9.719433E-01   7.501289E-03
  5.475389E-09   3.657435E-10   2.346297E-06   1.743033E-06   6.357821E-07   9.820431E-01   5.514320E-03
  5.853770E-09   3.910185E-10   1.474651E-06   1.366447E-06   5.266295E-07   9.883939E-01   4.373000E-03
  6.258299E-09   4.180401E-10   1.146790E-06   1.331531E-06   4.399574E-07   9.933320E-01   4.554889E-03
  6.690784E-09   4.469291E-10   7.867361E-07   1.091882E-06   3.663923E-07   9.967196E-01   4.030622E-03
  7.153156E-09   4.778145E-10   4.590432E-07   7.954060E-07   3.070762E-07   9.986918E-01   3.119077E-03
  7.647480E-09   5.108343E-10   1.760483E-07   5.599946E-07   2.548225E-07   9.994480E-01   2.186149E-03
  8.175965E-09   5.461359E-10   1.055027E-07   4.599137E-07   2.150209E-07   9.999014E-01   9.814654E-04
  8.740972E-09   5.838770E-10   2.282579E-08   2.271138E-07   1.612979E-07   1.000000E+00   0.000000E+00
  9.345023E-09   6.242263E-10   0.000000E+00   0.000000E+00   0.000000E+00   1.000000E+00   0.000000E+00
  9.990818E-09   6.673639E-10   0.000000E+00   0.000000E+00   0.000000E+00   1.000000E+00   0.000000E+00
  1.068124E-08   7.134826E-10   0.000000E+00   0.000000E+00   0.000000E+00   1.000000E+00   0.000000E+00
  1.141938E-08   7.627884E-10   0.000000E+00   0.000000E+00   0.000000E+00   1.000000E+00   0.000000E+00
  1.220852E-08   8.155015E-10   0.000000E+00   0.000000E+00   0.000000E+00   1.000000E+00   0.000000E+00
  1.305220E-08   8.718573E-10   0.000000E+00   0.000000E+00   0.000000E+00   1.000000E+00   0.000000E+00
  1.395418E-08   9.321077E-10   0.000000E+00   0.000000E+00   0.000000E+00   1.000000E+00   0.000000E+00
  1.491850E-08   9.965217E-10   0.000000E+00   0.000000E+00   0.000000E+00   1.000000E+00   0.000000E+00
  1.594945E-08   1.065387E-09   0.000000E+00   0.000000E+00   0.000000E+00   1.000000E+00   0.000000E+00
  1.705165E-08   1.139012E-09   0.000000E+00   0.000000E+00   0.000000E+00   1.000000E+00   0.000000E+00
  1.823002E-08   1.217724E-09   0.000000E+00   0.000000E+00   0.000000E+00   1.000000E+00   0.000000E+00
  1.948982E-08   1.301876E-09   0.000000E+00   0.000000E+00   0.000000E+00   1.000000E+00   0.000000E+00
  2.083668E-08   1.391843E-09   0.000000E+00   0.000000E+00   0.000000E+00   1.000000E+00   0.000000E+00
  2.227661E-08   1.488027E-09   0.000000E+00   0.000000E+00   0.000000E+00   1.000000E+00   0.000000E+00
  2.381606E-08   1.590858E-09   0.000000E+00   0.000000E+00   0.000000E+00   1.000000E+00   0.000000E+00
  2.546188E-08   1.700796E-09   0.000000E+00   0.000000E+00   0.000000E+00   1.000000E+00   0.000000E+00
  2.722145E-08   1.818331E-09   0.000000E+00   0.000000E+00   0.000000E+00   1.000000E+00   0.000000E+00
  2.910261E-08   1.943988E-09   0.000000E+00   0.000000E+00   0.000000E+00   1.000000E+00   0.000000E+00
