# Supplementary material for: Nanoparticle size distribution quantification: results of a small-angle X-ray scattering inter-laboratory comparison
Source: J Appl Crystallogr. 2017 Aug 18;50(Pt 5):1280–8. doi: 10.1107/S160057671701010X (PMC5627679; doi:10.1107/S160057671701010X)
Supplement: Supplementary file 3 [file j-50-01280-sup2.zip › RRAnonData/csv/S156_2016-12-03_10-47-46/S156_2016-12-03_10-47-46_stats_radius.dat]

lower upper weighting totalValue totalValueStd mean meanStd variance varianceStd skew skewStd kurtosis kurtosisStd
  1.064550E-09   3.007460E-08 vol   2.323898E-04   1.073352E-06   3.224707E-09   9.730261E-12   7.079571E-19   3.628537E-20   1.222683E+00   2.027908E-01   6.389380E+00   1.613609E+00
  1.064550E-09   3.007460E-08 num   1.000000E+00   6.135974E-16   2.594107E-09   6.825410E-11   5.837991E-19   6.540528E-20   2.573878E-01   1.138020E-01   3.923742E+00   4.399583E-01
