# Supplementary material for: Nanoparticle size distribution quantification: results of a small-angle X-ray scattering inter-laboratory comparison
Source: J Appl Crystallogr. 2017 Aug 18;50(Pt 5):1280–8. doi: 10.1107/S160057671701010X (PMC5627679; doi:10.1107/S160057671701010X)
Supplement: Supplementary file 3 [file j-50-01280-sup2.zip › RRAnonData/csv/S15_2016-12-02_20-59-20/S15_2016-12-02_20-59-20_fit.dat]

fitQ fitIntensityMean fitIntensityStd
  1.832622E+08   1.837121E+03   9.498011E+00
  1.951813E+08   1.813701E+03   8.845192E+00
  2.059071E+08   1.791654E+03   8.256970E+00
  2.183737E+08   1.764929E+03   7.578642E+00
  2.303231E+08   1.738262E+03   6.940387E+00
  2.426107E+08   1.709833E+03   6.303414E+00
  2.549559E+08   1.680308E+03   5.690816E+00
  2.669771E+08   1.650698E+03   5.128358E+00
  2.793791E+08   1.619329E+03   4.591729E+00
  2.919407E+08   1.586781E+03   4.102556E+00
  3.042956E+08   1.554078E+03   3.684015E+00
  3.168444E+08   1.520237E+03   3.331124E+00
  3.293713E+08   1.485900E+03   3.057876E+00
  3.416269E+08   1.451843E+03   2.868859E+00
  3.540243E+08   1.416996E+03   2.752198E+00
  3.662404E+08   1.382337E+03   2.700157E+00
  3.784488E+08   1.347447E+03   2.695815E+00
  3.909172E+08   1.311622E+03   2.723833E+00
  4.032292E+08   1.276122E+03   2.768273E+00
  4.154286E+08   1.240888E+03   2.816346E+00
  4.279230E+08   1.204803E+03   2.860175E+00
  4.404735E+08   1.168620E+03   2.891944E+00
  4.527087E+08   1.133467E+03   2.907046E+00
  4.649974E+08   1.098336E+03   2.904414E+00
  4.773006E+08   1.063392E+03   2.883415E+00
  4.894263E+08   1.029226E+03   2.845435E+00
  5.078509E+08   9.779339E+02   2.758717E+00
  5.262948E+08   9.274731E+02   2.644899E+00
  5.388880E+08   8.935994E+02   2.557561E+00
  5.514140E+08   8.604200E+02   2.467775E+00
  5.698728E+08   8.125354E+02   2.339607E+00
  5.883894E+08   7.658042E+02   2.228743E+00
  6.005404E+08   7.358929E+02   2.171794E+00
  6.192246E+08   6.911267E+02   2.115529E+00
  6.377321E+08   6.483129E+02   2.100517E+00
  6.562500E+08   6.070559E+02   2.123623E+00
  6.746018E+08   5.677738E+02   2.176254E+00
  6.932184E+08   5.295905E+02   2.248786E+00
  7.114389E+08   4.938660E+02   2.327241E+00
  7.300156E+08   4.591314E+02   2.404685E+00
  7.547542E+08   4.155238E+02   2.490154E+00
  7.735012E+08   3.844812E+02   2.534220E+00
  7.919899E+08   3.555384E+02   2.556527E+00
  8.166917E+08   3.194158E+02   2.551235E+00
  8.413871E+08   2.861408E+02   2.506161E+00
  8.659751E+08   2.557344E+02   2.424898E+00
  8.906611E+08   2.278312E+02   2.311924E+00
  9.153819E+08   2.024011E+02   2.173594E+00
  9.400320E+08   1.794166E+02   2.017335E+00
  9.647083E+08   1.586435E+02   1.849313E+00
  9.893420E+08   1.399966E+02   1.676277E+00
  1.020325E+09   1.192890E+02   1.459595E+00
  1.051303E+09   1.013780E+02   1.252334E+00
  1.082171E+09   8.603234E+01   1.061810E+00
  1.112927E+09   7.296084E+01   8.921970E-01
  1.143821E+09   6.180555E+01   7.444067E-01
  1.174507E+09   5.244690E+01   6.204671E-01
  1.205547E+09   4.450151E+01   5.172070E-01
  1.242525E+09   3.674520E+01   4.199553E-01
  1.279654E+09   3.052486E+01   3.452873E-01
  1.316518E+09   2.562381E+01   2.880050E-01
  1.353585E+09   2.173363E+01   2.420118E-01
  1.390600E+09   1.868015E+01   2.037948E-01
  1.427593E+09   1.628427E+01   1.710067E-01
  1.470964E+09   1.411745E+01   1.381778E-01
  1.514228E+09   1.247167E+01   1.113053E-01
  1.551135E+09   1.136609E+01   9.320076E-02
  1.594184E+09   1.032719E+01   7.751896E-02
  1.643654E+09   9.366663E+00   6.528422E-02
  1.693067E+09   8.572615E+00   5.659584E-02
  1.742592E+09   7.883526E+00   4.914118E-02
  1.791764E+09   7.268112E+00   4.219696E-02
  1.841125E+09   6.697427E+00   3.615961E-02
  1.890465E+09   6.162617E+00   3.200841E-02
  1.940047E+09   5.656066E+00   3.028464E-02
  1.995541E+09   5.124506E+00   3.068853E-02
  2.057197E+09   4.579193E+00   3.205233E-02
  2.112778E+09   4.130363E+00   3.240803E-02
  2.168326E+09   3.723231E+00   3.116445E-02
  2.230124E+09   3.318206E+00   2.816309E-02
  2.297912E+09   2.928328E+00   2.444066E-02
  2.365794E+09   2.588448E+00   2.233337E-02
  2.427614E+09   2.316060E+00   2.255803E-02
  2.495394E+09   2.050440E+00   2.405656E-02
  2.569460E+09   1.791474E+00   2.508555E-02
  2.643563E+09   1.558382E+00   2.401971E-02
  2.717614E+09   1.347542E+00   2.090210E-02
  2.791650E+09   1.157656E+00   1.804379E-02
  2.871926E+09   9.762463E-01   2.054861E-02
  2.958289E+09   8.115472E-01   3.009957E-02
