# Supplementary material for: Nanoparticle size distribution quantification: results of a small-angle X-ray scattering inter-laboratory comparison
Source: J Appl Crystallogr. 2017 Aug 18;50(Pt 5):1280–8. doi: 10.1107/S160057671701010X (PMC5627679; doi:10.1107/S160057671701010X)
Supplement: Supplementary file 3 [file j-50-01280-sup2.zip › RRAnonData/csv/S15_2016-12-02_20-59-20/S15_2016-12-02_20-59-20_hist-radius-True-1.06196(nm)-17.1426(nm)-50-log-num.dat]

xMean xWidth yMean yStd Obs cdfMean cdfStd
  1.092335E-09   6.074984E-11   2.078476E-02   2.076680E-02   5.549142E-02   2.078476E-02   2.076680E-02
  1.154822E-09   6.422506E-11   1.748800E-02   1.745790E-02   4.806965E-02   3.827276E-02   2.591425E-02
  1.220884E-09   6.789908E-11   1.281777E-02   1.462820E-02   3.905802E-02   5.109053E-02   2.763284E-02
  1.290726E-09   7.178327E-11   1.233163E-02   1.405716E-02   3.226376E-02   6.342216E-02   2.645885E-02
  1.364562E-09   7.588966E-11   1.026567E-02   1.009295E-02   2.497984E-02   7.368783E-02   2.782398E-02
  1.442622E-09   8.023096E-11   7.901777E-03   9.155921E-03   2.041354E-02   8.158960E-02   2.618381E-02
  1.525148E-09   8.482061E-11   6.309620E-03   7.644210E-03   1.643309E-02   8.789922E-02   2.585044E-02
  1.612395E-09   8.967280E-11   9.406605E-03   8.021403E-03   1.436358E-02   9.730583E-02   2.653559E-02
  1.704633E-09   9.480257E-11   1.174887E-02   9.152485E-03   1.230091E-02   1.090547E-01   2.554271E-02
  1.802147E-09   1.002258E-10   1.353773E-02   9.994966E-03   1.080182E-02   1.225924E-01   2.349073E-02
  1.905239E-09   1.059592E-10   1.846667E-02   1.057560E-02   1.031775E-02   1.410591E-01   2.206018E-02
  2.014229E-09   1.120207E-10   2.249677E-02   1.110952E-02   1.015942E-02   1.635559E-01   1.955218E-02
  2.129454E-09   1.184289E-10   3.611048E-02   1.399581E-02   1.096759E-02   1.996664E-01   1.760310E-02
  2.251270E-09   1.252036E-10   5.997061E-02   1.567802E-02   1.292159E-02   2.596370E-01   1.818659E-02
  2.380055E-09   1.323660E-10   8.819347E-02   1.742614E-02   1.499926E-02   3.478304E-01   2.085080E-02
  2.516207E-09   1.399380E-10   1.022573E-01   1.779238E-02   1.250406E-02   4.500878E-01   1.945007E-02
  2.660148E-09   1.479432E-10   1.045183E-01   1.611462E-02   9.888385E-03   5.546060E-01   1.564991E-02
  2.812322E-09   1.564064E-10   8.487408E-02   1.582476E-02   8.699383E-03   6.394801E-01   1.215901E-02
  2.973203E-09   1.653537E-10   7.742171E-02   1.213773E-02   7.280766E-03   7.169018E-01   8.320787E-03
  3.143286E-09   1.748128E-10   7.401095E-02   1.071530E-02   5.625362E-03   7.909128E-01   8.722215E-03
  3.323099E-09   1.848130E-10   6.986365E-02   9.788646E-03   4.493067E-03   8.607764E-01   7.326260E-03
  3.513198E-09   1.953853E-10   5.287849E-02   8.651023E-03   3.739219E-03   9.136549E-01   5.945112E-03
  3.714172E-09   2.065624E-10   3.398133E-02   6.601379E-03   2.929113E-03   9.476362E-01   4.205431E-03
  3.926642E-09   2.183789E-10   2.125223E-02   4.864559E-03   2.462256E-03   9.688885E-01   3.050102E-03
  4.151267E-09   2.308713E-10   1.339520E-02   2.986612E-03   1.952054E-03   9.822837E-01   2.312790E-03
  4.388742E-09   2.440784E-10   9.410137E-03   2.520660E-03   1.429175E-03   9.916938E-01   1.754539E-03
  4.639802E-09   2.580410E-10   4.288531E-03   1.886201E-03   1.064041E-03   9.959823E-01   1.361930E-03
  4.905224E-09   2.728024E-10   2.043669E-03   1.357902E-03   8.013092E-04   9.980260E-01   9.225542E-04
  5.185829E-09   2.884081E-10   1.103941E-03   9.218664E-04   6.107579E-04   9.991300E-01   5.992629E-04
  5.482486E-09   3.049066E-10   4.293769E-04   6.009610E-04   4.383738E-04   9.995593E-01   4.129449E-04
  5.796114E-09   3.223490E-10   2.371652E-04   3.543059E-04   3.257790E-04   9.997965E-01   3.147367E-04
  6.127683E-09   3.407891E-10   1.094955E-04   2.700576E-04   2.267961E-04   9.999060E-01   2.161362E-04
  6.478220E-09   3.602840E-10   6.175334E-05   1.853656E-04   1.679240E-04   9.999677E-01   1.278202E-04
  6.848809E-09   3.808942E-10   2.213533E-05   1.084821E-04   1.259142E-04   9.999899E-01   7.083489E-05
  7.240598E-09   4.026834E-10   1.011850E-05   7.083489E-05   8.947255E-05   1.000000E+00   0.000000E+00
  7.654799E-09   4.257191E-10   0.000000E+00   0.000000E+00   0.000000E+00   1.000000E+00   0.000000E+00
  8.092695E-09   4.500725E-10   0.000000E+00   0.000000E+00   0.000000E+00   1.000000E+00   0.000000E+00
  8.555641E-09   4.758191E-10   0.000000E+00   0.000000E+00   0.000000E+00   1.000000E+00   0.000000E+00
  9.045069E-09   5.030385E-10   0.000000E+00   0.000000E+00   0.000000E+00   1.000000E+00   0.000000E+00
  9.562496E-09   5.318150E-10   0.000000E+00   0.000000E+00   0.000000E+00   1.000000E+00   0.000000E+00
  1.010952E-08   5.622377E-10   0.000000E+00   0.000000E+00   0.000000E+00   1.000000E+00   0.000000E+00
  1.068784E-08   5.944007E-10   0.000000E+00   0.000000E+00   0.000000E+00   1.000000E+00   0.000000E+00
  1.129924E-08   6.284037E-10   0.000000E+00   0.000000E+00   0.000000E+00   1.000000E+00   0.000000E+00
  1.194562E-08   6.643518E-10   0.000000E+00   0.000000E+00   0.000000E+00   1.000000E+00   0.000000E+00
  1.262898E-08   7.023563E-10   0.000000E+00   0.000000E+00   0.000000E+00   1.000000E+00   0.000000E+00
  1.335142E-08   7.425348E-10   0.000000E+00   0.000000E+00   0.000000E+00   1.000000E+00   0.000000E+00
  1.411519E-08   7.850118E-10   0.000000E+00   0.000000E+00   0.000000E+00   1.000000E+00   0.000000E+00
  1.492266E-08   8.299187E-10   0.000000E+00   0.000000E+00   0.000000E+00   1.000000E+00   0.000000E+00
  1.577632E-08   8.773946E-10   0.000000E+00   0.000000E+00   0.000000E+00   1.000000E+00   0.000000E+00
  1.667881E-08   9.275863E-10   0.000000E+00   0.000000E+00   0.000000E+00   1.000000E+00   0.000000E+00
