# Supplementary material for: Nanoparticle size distribution quantification: results of a small-angle X-ray scattering inter-laboratory comparison
Source: J Appl Crystallogr. 2017 Aug 18;50(Pt 5):1280–8. doi: 10.1107/S160057671701010X (PMC5627679; doi:10.1107/S160057671701010X)
Supplement: Supplementary file 3 [file j-50-01280-sup2.zip › RRAnonData/csv/S15_2016-12-02_20-59-20/S15_2016-12-02_20-59-20_hist-radius-True-1.06196(nm)-17.1426(nm)-50-log-vol.dat]

xMean xWidth yMean yStd Obs cdfMean cdfStd
  1.092335E-09   6.074984E-11   3.248773E-07   3.287788E-07   7.936054E-07   1.174455E-03   1.187885E-03
  1.154822E-09   6.422506E-11   3.225689E-07   3.238230E-07   7.913537E-07   2.340726E-03   1.613946E-03
  1.220884E-09   6.789908E-11   2.778519E-07   3.218666E-07   7.516862E-07   3.345019E-03   1.858319E-03
  1.290726E-09   7.178327E-11   3.124992E-07   3.588774E-07   7.214571E-07   4.475193E-03   1.885555E-03
  1.364562E-09   7.588966E-11   3.103239E-07   3.066539E-07   6.803912E-07   5.597775E-03   2.148921E-03
  1.442622E-09   8.023096E-11   2.798792E-07   3.251934E-07   6.515639E-07   6.609562E-03   2.086266E-03
  1.525148E-09   8.482061E-11   2.628998E-07   3.134971E-07   6.358077E-07   7.560508E-03   2.218372E-03
  1.612395E-09   8.967280E-11   4.702904E-07   4.048282E-07   6.453540E-07   9.261017E-03   2.524214E-03
  1.704633E-09   9.480257E-11   6.941712E-07   5.393376E-07   6.781149E-07   1.177220E-02   2.568375E-03
  1.802147E-09   1.002258E-10   9.409771E-07   6.918764E-07   7.383688E-07   1.517686E-02   2.624726E-03
  1.905239E-09   1.059592E-10   1.513983E-06   8.632082E-07   8.430025E-07   2.065394E-02   3.075300E-03
  2.014229E-09   1.120207E-10   2.173523E-06   1.060286E-06   1.024523E-06   2.851658E-02   3.756056E-03
  2.129454E-09   1.184289E-10   4.164952E-06   1.583026E-06   1.311442E-06   4.357783E-02   5.448817E-03
  2.251270E-09   1.252036E-10   8.191801E-06   2.146404E-06   1.787155E-06   7.320319E-02   7.043833E-03
  2.380055E-09   1.323660E-10   1.419971E-05   2.912472E-06   2.353220E-06   1.245493E-01   8.203021E-03
  2.516207E-09   1.399380E-10   1.934888E-05   3.397568E-06   2.234218E-06   1.945205E-01   9.641246E-03
  2.660148E-09   1.479432E-10   2.333717E-05   3.444046E-06   2.077187E-06   2.789232E-01   1.022518E-02
  2.812322E-09   1.564064E-10   2.232985E-05   4.095034E-06   2.201191E-06   3.596855E-01   1.037004E-02
  2.973203E-09   1.653537E-10   2.413446E-05   3.675994E-06   2.140940E-06   4.469721E-01   9.497808E-03
  3.143286E-09   1.748128E-10   2.731096E-05   4.032053E-06   1.962443E-06   5.457418E-01   1.210549E-02
  3.323099E-09   1.848130E-10   3.040754E-05   4.316340E-06   1.843840E-06   6.557024E-01   1.142703E-02
  3.513198E-09   1.953853E-10   2.712830E-05   4.320947E-06   1.807274E-06   7.538215E-01   1.185143E-02
  3.714172E-09   2.065624E-10   2.053664E-05   3.930483E-06   1.689248E-06   8.280902E-01   1.030604E-02
  3.926642E-09   2.183789E-10   1.519622E-05   3.465785E-06   1.694617E-06   8.830599E-01   9.013563E-03
  4.151267E-09   2.308713E-10   1.129588E-05   2.509516E-06   1.562857E-06   9.239128E-01   7.782272E-03
  4.388742E-09   2.440784E-10   9.356700E-06   2.474002E-06   1.343777E-06   9.577576E-01   6.972598E-03
  4.639802E-09   2.580410E-10   5.054720E-06   2.188001E-06   1.167831E-06   9.760458E-01   6.608343E-03
  4.905224E-09   2.728024E-10   2.831992E-06   1.844006E-06   1.028099E-06   9.862931E-01   5.504924E-03
  5.185829E-09   2.884081E-10   1.800223E-06   1.487288E-06   8.858397E-07   9.928053E-01   4.548453E-03
  5.482486E-09   3.049066E-10   8.279760E-07   1.162173E-06   7.726040E-07   9.957992E-01   3.837205E-03
  5.796114E-09   3.223490E-10   5.430159E-07   8.103548E-07   6.705799E-07   9.977629E-01   3.400433E-03
  6.127683E-09   3.407891E-10   2.977545E-07   7.313997E-07   5.850883E-07   9.988379E-01   2.665151E-03
  6.478220E-09   3.602840E-10   1.961595E-07   5.885393E-07   5.091680E-07   9.995447E-01   1.802709E-03
  6.848809E-09   3.808942E-10   8.258825E-08   4.046292E-07   4.464617E-07   9.998427E-01   1.101298E-03
  7.240598E-09   4.026834E-10   4.349421E-08   3.044597E-07   3.799206E-07   1.000000E+00   0.000000E+00
  7.654799E-09   4.257191E-10   0.000000E+00   0.000000E+00   0.000000E+00   1.000000E+00   0.000000E+00
  8.092695E-09   4.500725E-10   0.000000E+00   0.000000E+00   0.000000E+00   1.000000E+00   0.000000E+00
  8.555641E-09   4.758191E-10   0.000000E+00   0.000000E+00   0.000000E+00   1.000000E+00   0.000000E+00
  9.045069E-09   5.030385E-10   0.000000E+00   0.000000E+00   0.000000E+00   1.000000E+00   0.000000E+00
  9.562496E-09   5.318150E-10   0.000000E+00   0.000000E+00   0.000000E+00   1.000000E+00   0.000000E+00
  1.010952E-08   5.622377E-10   0.000000E+00   0.000000E+00   0.000000E+00   1.000000E+00   0.000000E+00
  1.068784E-08   5.944007E-10   0.000000E+00   0.000000E+00   0.000000E+00   1.000000E+00   0.000000E+00
  1.129924E-08   6.284037E-10   0.000000E+00   0.000000E+00   0.000000E+00   1.000000E+00   0.000000E+00
  1.194562E-08   6.643518E-10   0.000000E+00   0.000000E+00   0.000000E+00   1.000000E+00   0.000000E+00
  1.262898E-08   7.023563E-10   0.000000E+00   0.000000E+00   0.000000E+00   1.000000E+00   0.000000E+00
  1.335142E-08   7.425348E-10   0.000000E+00   0.000000E+00   0.000000E+00   1.000000E+00   0.000000E+00
  1.411519E-08   7.850118E-10   0.000000E+00   0.000000E+00   0.000000E+00   1.000000E+00   0.000000E+00
  1.492266E-08   8.299187E-10   0.000000E+00   0.000000E+00   0.000000E+00   1.000000E+00   0.000000E+00
  1.577632E-08   8.773946E-10   0.000000E+00   0.000000E+00   0.000000E+00   1.000000E+00   0.000000E+00
  1.667881E-08   9.275863E-10   0.000000E+00   0.000000E+00   0.000000E+00   1.000000E+00   0.000000E+00
