# Supplementary material for: Nanoparticle size distribution quantification: results of a small-angle X-ray scattering inter-laboratory comparison
Source: J Appl Crystallogr. 2017 Aug 18;50(Pt 5):1280–8. doi: 10.1107/S160057671701010X (PMC5627679; doi:10.1107/S160057671701010X)
Supplement: Supplementary file 3 [file j-50-01280-sup2.zip › RRAnonData/csv/S15_2016-12-02_20-59-20/S15_2016-12-02_20-59-20_stats_radius.dat]

lower upper weighting totalValue totalValueStd mean meanStd variance varianceStd skew skewStd kurtosis kurtosisStd
  1.061960E-09   1.714260E-08 vol   2.765008E-04   1.034542E-06   3.197964E-09   6.726833E-12   5.043385E-19   1.790277E-20   5.765743E-01   2.092241E-01   4.104655E+00   1.034084E+00
  1.061960E-09   1.714260E-08 num   1.000000E+00   6.986114E-16   2.672415E-09   3.673071E-11   5.231685E-19   4.816603E-20   4.604552E-02   1.124113E-01   3.451076E+00   2.421702E-01
