# Supplementary material for: Nanoparticle size distribution quantification: results of a small-angle X-ray scattering inter-laboratory comparison
Source: J Appl Crystallogr. 2017 Aug 18;50(Pt 5):1280–8. doi: 10.1107/S160057671701010X (PMC5627679; doi:10.1107/S160057671701010X)
Supplement: Supplementary file 3 [file j-50-01280-sup2.zip › RRAnonData/csv/S16.csv]

0.24932031	1575.9406644321	15.759406644321
0.25634342	1553.22148974171	15.5322148974171
0.26336652	1535.24401311159	15.3524401311159
0.27038962	1525.41424939058	15.2541424939058
0.27741274	1519.74598165065	15.197459816506502
0.28443584	1506.70053898223	15.0670053898223
0.29145896	1489.67901054761	14.8967901054761
0.29848206	1475.56227532238	14.7556227532238
0.30550516	1460.05495900549	14.6005495900549
0.31252828	1433.9700357593201	14.339700357593202
0.323062925	1397.0867852010551	13.970867852010551
0.33359759999999994	1357.32230315543	13.573223031554301
0.34062070000000005	1335.3483337534499	13.3534833375345
0.34764382	1318.63194234349	13.1863194234349
0.358178465	1299.7736086311602	12.997736086311603
0.36871314	1280.41595083527	12.8041595083527
0.37573624	1262.53111852333	12.6253111852333
0.386270895	1238.85954245328	12.3885954245328
0.39680555	1227.6065832828601	12.276065832828602
0.40734022999999997	1215.327428486195	12.15327428486195
0.41787487	1195.98156872517	11.959815687251702
0.42840954499999995	1176.4016969052648	11.764016969052648
0.43894419	1155.13422725395	11.5513422725395
0.449478865	1135.1245634094	11.351245634094001
0.46001354	1119.03811712671	11.1903811712671
0.47054818	1101.8187394758902	11.018187394758902
0.484594405	1073.575429379685	10.73575429379685
0.498640595	1042.478111455835	10.42478111455835
0.5091753	1014.11214041412	10.1411214041412
0.519709945	985.391605983589	10.346600380773962
0.533756135	945.996745405057	9.960878589565027
0.54780239	908.502878506519	9.08502878506519
0.5618485799999999	873.1426446253236	8.737537435461489
0.57589477	839.865227633712	8.39865227633712
0.5899410249999999	815.3876886885286	8.153876886885286
0.6039872150000001	797.3015004021875	7.973015004021875
0.6215449966666667	773.1003686773747	7.7310036867737475
0.63910276	739.5719881067985	7.3957198810679845
0.65314898	709.9914621984175	8.241457143869525
0.6707067499999999	667.90882936013	10.099566182616154
0.68826449	621.9289333951194	9.476515163359466
0.70582229	576.0321649795704	10.37811308640007
0.72338003	530.98954957944	8.727767670999015
0.74093783	496.0122893231867	6.478660095992401
0.7620071366666666	468.328570015239	4.68328570015239
0.77956492	448.6841414119295	5.222179583019453
0.7971226566666667	420.27336723974196	6.5832873996148145
0.8181920066666666	389.16876334593	5.9374180141177115
0.8392613133333334	358.5301568221341	5.852011269632339
0.8603306433333334	333.5317702097743	4.550408073954404
0.8849115224999999	306.6101996651202	4.9249814297085655
0.9094923733333333	281.5268322875136	3.8868809458850255
0.9305617233333333	258.1545664485487	4.762947366265882
0.9551425875	234.79005482664576	3.9364967800553177
0.9797234533333333	212.31593361459102	3.2011541331787825
1.0043043274999999	193.19195557909075	4.571681823199025
1.0288852	174.10419656361833	2.286110145099586
1.05346605	158.97789541667927	3.160145785268712
1.081558475	144.22365031576174	2.1376997717535415
1.10965095	124.61947526790574	3.265336569308255
1.13774335	107.01188245619225	2.550755523924447
1.1658358249999998	95.82002463485755	1.0721204749653488
1.19392825	87.91677591285172	2.2512997614839816
1.2255322200000003	80.11240163463357	1.066561049551462
1.25713625	74.67937880710305	0.7467937880710305
1.2887402000000001	70.52850046005165	0.7052850046005165
1.3238557399999997	64.6268225539293	1.065922515191922
1.3589712000000003	54.62093435246428	1.4278294102318527
1.3940867799999999	45.34342467491552	0.9982836795683412
1.4292023	41.24830933059626	0.4543986945659363
1.46431786	37.69696697990994	1.1116027708606284
1.4994334000000002	34.41029466841472	0.9181719831088386
1.5380605	29.847797376308005	0.6407417274066666
1.5766876	28.823967822487703	0.288239678224877
1.6153147166666668	29.364286536974948	0.2936428653697495
1.6574533	24.342006431265915	0.7028536245919952
1.69959195	23.8282290434683	0.4820219317889198
1.7452421142857144	22.62346069051484	0.36231237831543656
1.79089235	22.5256025809951	0.225256025809951
1.833031	23.074596829927348	0.2307459682992735
1.8786812000000002	23.263042953984954	0.43042065488660347
1.9278429857142858	23.048699626302145	0.23048699626302147
1.9770047000000002	23.897017910645957	0.42921543513724925
2.0261664142857145	23.05206341554641	1.208349203394112
2.078839675	22.146227308076103	0.7234749194562508
2.13502465	20.81815274602541	0.3917521885618535
2.1876979000000003	20.424665670235715	0.20424665670235714
2.2403712249999996	20.990694371916113	0.2111661941438563
2.300067688888889	19.85681739803887	0.1985681739803887
2.3597639499999996	19.5937106431697	0.4261205599638373
2.4194604777777777	19.87070909956249	0.37682310832131255
2.4826683999999997	17.67285464994328	0.2437126034373418
2.545876388888889	17.324334975127943	0.2323329352589363
2.6090843999999995	17.694765916360822	0.17694765916360822
2.67580381	16.426600856749427	0.26534774300228864
2.74603495	16.32349947778679	0.1632349947778679
2.81626597	15.815575686774451	0.36472900556531584
2.88649715	15.103418854648151	0.4909191459510049
2.9602396454545454	14.851483328272844	0.14851483328272844
