# Supplementary material for: Nanoparticle size distribution quantification: results of a small-angle X-ray scattering inter-laboratory comparison
Source: J Appl Crystallogr. 2017 Aug 18;50(Pt 5):1280–8. doi: 10.1107/S160057671701010X (PMC5627679; doi:10.1107/S160057671701010X)
Supplement: Supplementary file 3 [file j-50-01280-sup2.zip › RRAnonData/csv/S16_2016-12-02_21-08-43/S16_2016-12-02_21-08-43_fit.dat]

fitQ fitIntensityMean fitIntensityStd
  2.493203E+08   1.558739E+03   1.163396E+00
  2.563434E+08   1.546040E+03   1.123602E+00
  2.633665E+08   1.533096E+03   1.083616E+00
  2.703896E+08   1.519916E+03   1.043506E+00
  2.774127E+08   1.506507E+03   1.003339E+00
  2.844358E+08   1.492877E+03   9.631845E-01
  2.914590E+08   1.479034E+03   9.231129E-01
  2.984821E+08   1.464987E+03   8.831972E-01
  3.055052E+08   1.450745E+03   8.435123E-01
  3.125283E+08   1.436315E+03   8.041358E-01
  3.230629E+08   1.414338E+03   7.458280E-01
  3.335976E+08   1.391986E+03   6.886884E-01
  3.406207E+08   1.376892E+03   6.514004E-01
  3.476438E+08   1.361653E+03   6.148757E-01
  3.581785E+08   1.338542E+03   5.617685E-01
  3.687131E+08   1.315155E+03   5.110623E-01
  3.757362E+08   1.299423E+03   4.788372E-01
  3.862709E+08   1.275638E+03   4.332996E-01
  3.968056E+08   1.251653E+03   3.917332E-01
  4.073402E+08   1.227497E+03   3.549394E-01
  4.178749E+08   1.203198E+03   3.238259E-01
  4.284095E+08   1.178784E+03   2.993257E-01
  4.389442E+08   1.154283E+03   2.822231E-01
  4.494789E+08   1.129722E+03   2.729029E-01
  4.600135E+08   1.105128E+03   2.711353E-01
  4.705482E+08   1.080527E+03   2.760477E-01
  4.845944E+08   1.047761E+03   2.906902E-01
  4.986406E+08   1.015088E+03   3.114649E-01
  5.091753E+08   9.906790E+02   3.292684E-01
  5.197099E+08   9.663789E+02   3.478786E-01
  5.337561E+08   9.341868E+02   3.726973E-01
  5.478024E+08   9.022796E+02   3.964080E-01
  5.618486E+08   8.707068E+02   4.181888E-01
  5.758948E+08   8.395153E+02   4.375146E-01
  5.899410E+08   8.087487E+02   4.540664E-01
  6.039872E+08   7.784487E+02   4.676702E-01
  6.215450E+08   7.412879E+02   4.804345E-01
  6.391028E+08   7.049848E+02   4.885295E-01
  6.531490E+08   6.766014E+02   4.917594E-01
  6.707067E+08   6.419926E+02   4.919691E-01
  6.882645E+08   6.083965E+02   4.882542E-01
  7.058223E+08   5.758547E+02   4.810261E-01
  7.233800E+08   5.444025E+02   4.707436E-01
  7.409378E+08   5.140678E+02   4.578984E-01
  7.620071E+08   4.791715E+02   4.398240E-01
  7.795649E+08   4.513627E+02   4.231556E-01
  7.971227E+08   4.247188E+02   4.055754E-01
  8.181920E+08   3.942861E+02   3.839682E-01
  8.392613E+08   3.655273E+02   3.625415E-01
  8.603306E+08   3.384254E+02   3.419711E-01
  8.849115E+08   3.088655E+02   3.197515E-01
  9.094924E+08   2.814692E+02   2.999395E-01
  9.305617E+08   2.596562E+02   2.850023E-01
  9.551426E+08   2.360851E+02   2.697988E-01
  9.797235E+08   2.144506E+02   2.565395E-01
  1.004304E+09   1.946564E+02   2.445696E-01
  1.028885E+09   1.766008E+02   2.331759E-01
  1.053466E+09   1.601782E+02   2.217052E-01
  1.081558E+09   1.432716E+02   2.078573E-01
  1.109651E+09   1.281973E+02   1.927923E-01
  1.137743E+09   1.147972E+02   1.763871E-01
  1.165836E+09   1.029175E+02   1.588264E-01
  1.193928E+09   9.241116E+01   1.405570E-01
  1.225532E+09   8.206010E+01   1.199852E-01
  1.257136E+09   7.308690E+01   1.005498E-01
  1.288740E+09   6.532318E+01   8.363506E-02
  1.323856E+09   5.793107E+01   6.947713E-02
  1.358971E+09   5.166032E+01   6.129449E-02
  1.394087E+09   4.635051E+01   5.837211E-02
  1.429202E+09   4.186380E+01   5.825130E-02
  1.464318E+09   3.808271E+01   5.836588E-02
  1.499433E+09   3.490773E+01   5.712835E-02
  1.538060E+09   3.201515E+01   5.353690E-02
  1.576688E+09   2.965978E+01   4.783810E-02
  1.615315E+09   2.776187E+01   4.092813E-02
  1.657453E+09   2.613306E+01   3.361296E-02
  1.699592E+09   2.489017E+01   2.852137E-02
  1.745242E+09   2.390006E+01   2.695726E-02
  1.790892E+09   2.320453E+01   2.839378E-02
  1.833031E+09   2.276266E+01   3.024890E-02
  1.878681E+09   2.244063E+01   3.139826E-02
  1.927843E+09   2.221210E+01   3.133291E-02
  1.977005E+09   2.204612E+01   3.049891E-02
  2.026166E+09   2.189246E+01   2.969946E-02
  2.078840E+09   2.169868E+01   2.923033E-02
  2.135025E+09   2.142552E+01   2.862033E-02
  2.187698E+09   2.109181E+01   2.715101E-02
  2.240371E+09   2.068225E+01   2.465452E-02
  2.300068E+09   2.013950E+01   2.185204E-02
  2.359764E+09   1.953812E+01   2.170901E-02
  2.419460E+09   1.890914E+01   2.509431E-02
  2.482668E+09   1.824733E+01   2.968627E-02
  2.545876E+09   1.762042E+01   3.208610E-02
  2.609084E+09   1.705105E+01   3.060218E-02
  2.675804E+09   1.652693E+01   2.479677E-02
  2.746035E+09   1.606607E+01   1.661718E-02
  2.816266E+09   1.569533E+01   1.527443E-02
  2.886497E+09   1.540615E+01   2.504436E-02
  2.960240E+09   1.517848E+01   3.795745E-02
