# Supplementary material for: Nanoparticle size distribution quantification: results of a small-angle X-ray scattering inter-laboratory comparison
Source: J Appl Crystallogr. 2017 Aug 18;50(Pt 5):1280–8. doi: 10.1107/S160057671701010X (PMC5627679; doi:10.1107/S160057671701010X)
Supplement: Supplementary file 3 [file j-50-01280-sup2.zip › RRAnonData/csv/S16_2016-12-02_21-08-43/S16_2016-12-02_21-08-43_hist-radius-True-1.06126(nm)-12.6006(nm)-50-log-num.dat]

xMean xWidth yMean yStd Obs cdfMean cdfStd
  1.088179E-09   5.383838E-11   9.122731E-02   2.962561E-02   5.889726E-02   9.122731E-02   2.962561E-02
  1.143383E-09   5.656963E-11   9.819254E-02   3.319028E-02   4.697682E-02   1.894199E-01   4.334615E-02
  1.201388E-09   5.943944E-11   9.142862E-02   2.940799E-02   3.754579E-02   2.808485E-01   3.908952E-02
  1.262335E-09   6.245484E-11   8.294164E-02   2.408082E-02   3.132110E-02   3.637901E-01   3.817199E-02
  1.326374E-09   6.562322E-11   6.481380E-02   2.183477E-02   2.541241E-02   4.286039E-01   3.352433E-02
  1.393662E-09   6.895232E-11   3.950204E-02   1.650901E-02   2.125044E-02   4.681060E-01   2.785723E-02
  1.464363E-09   7.245032E-11   2.734166E-02   1.442701E-02   1.788189E-02   4.954476E-01   2.151556E-02
  1.538651E-09   7.612577E-11   1.351717E-02   8.557396E-03   1.513242E-02   5.089648E-01   1.864634E-02
  1.616708E-09   7.998768E-11   8.945219E-03   7.920004E-03   1.326506E-02   5.179100E-01   1.539170E-02
  1.698724E-09   8.404550E-11   5.561849E-03   5.315402E-03   1.179702E-02   5.234719E-01   1.364401E-02
  1.784902E-09   8.830918E-11   2.416964E-03   3.695046E-03   1.044918E-02   5.258888E-01   1.352708E-02
  1.875451E-09   9.278916E-11   2.222358E-03   2.947718E-03   9.556092E-03   5.281112E-01   1.306360E-02
  1.970594E-09   9.749641E-11   3.703619E-03   3.692148E-03   8.911333E-03   5.318148E-01   1.327261E-02
  2.070563E-09   1.024425E-10   7.191670E-03   4.609720E-03   8.316799E-03   5.390065E-01   1.286444E-02
  2.175604E-09   1.076394E-10   1.735556E-02   6.420587E-03   7.160067E-03   5.563620E-01   1.383676E-02
  2.285974E-09   1.131000E-10   3.782603E-02   8.534160E-03   6.543026E-03   5.941881E-01   1.427128E-02
  2.401943E-09   1.188377E-10   7.031214E-02   1.009259E-02   6.187993E-03   6.645002E-01   1.429398E-02
  2.523795E-09   1.248664E-10   9.384630E-02   1.306261E-02   5.798414E-03   7.583465E-01   1.243780E-02
  2.651828E-09   1.312009E-10   7.710912E-02   1.020730E-02   5.616689E-03   8.354556E-01   8.301519E-03
  2.786357E-09   1.378569E-10   4.682259E-02   8.741676E-03   4.915006E-03   8.822782E-01   5.363052E-03
  2.927711E-09   1.448504E-10   2.885365E-02   5.753388E-03   4.167397E-03   9.111319E-01   4.382148E-03
  3.076235E-09   1.521988E-10   2.010306E-02   4.739977E-03   3.452312E-03   9.312349E-01   3.679685E-03
  3.232295E-09   1.599199E-10   1.725789E-02   4.165477E-03   2.816675E-03   9.484928E-01   2.951556E-03
  3.396271E-09   1.680327E-10   1.461036E-02   3.273673E-03   2.192098E-03   9.631032E-01   2.531306E-03
  3.568566E-09   1.765571E-10   1.134161E-02   2.794170E-03   1.710943E-03   9.744448E-01   1.975143E-03
  3.749602E-09   1.855140E-10   7.684261E-03   2.429634E-03   1.303015E-03   9.821290E-01   1.475720E-03
  3.939821E-09   1.949252E-10   6.369918E-03   1.731943E-03   9.880035E-04   9.884990E-01   1.181615E-03
  4.139691E-09   2.048139E-10   6.922533E-03   1.861632E-03   7.327850E-04   9.954215E-01   1.064541E-03
  4.349700E-09   2.152043E-10   3.928214E-03   1.158632E-03   5.696440E-04   9.993497E-01   4.979129E-04
  4.570363E-09   2.261217E-10   6.437442E-04   5.020987E-04   4.579006E-04   9.999935E-01   6.507287E-05
  4.802220E-09   2.375930E-10   6.540069E-06   6.507287E-05   3.291410E-04   1.000000E+00   0.000000E+00
  5.045840E-09   2.496462E-10   0.000000E+00   0.000000E+00   0.000000E+00   1.000000E+00   0.000000E+00
  5.301818E-09   2.623109E-10   0.000000E+00   0.000000E+00   0.000000E+00   1.000000E+00   0.000000E+00
  5.570783E-09   2.756181E-10   0.000000E+00   0.000000E+00   0.000000E+00   1.000000E+00   0.000000E+00
  5.853392E-09   2.896004E-10   0.000000E+00   0.000000E+00   0.000000E+00   1.000000E+00   0.000000E+00
  6.150338E-09   3.042920E-10   0.000000E+00   0.000000E+00   0.000000E+00   1.000000E+00   0.000000E+00
  6.462349E-09   3.197289E-10   0.000000E+00   0.000000E+00   0.000000E+00   1.000000E+00   0.000000E+00
  6.790188E-09   3.359490E-10   0.000000E+00   0.000000E+00   0.000000E+00   1.000000E+00   0.000000E+00
  7.134658E-09   3.529919E-10   0.000000E+00   0.000000E+00   0.000000E+00   1.000000E+00   0.000000E+00
  7.496604E-09   3.708994E-10   0.000000E+00   0.000000E+00   0.000000E+00   1.000000E+00   0.000000E+00
  7.876911E-09   3.897153E-10   0.000000E+00   0.000000E+00   0.000000E+00   1.000000E+00   0.000000E+00
  8.276512E-09   4.094859E-10   0.000000E+00   0.000000E+00   0.000000E+00   1.000000E+00   0.000000E+00
  8.696385E-09   4.302593E-10   0.000000E+00   0.000000E+00   0.000000E+00   1.000000E+00   0.000000E+00
  9.137558E-09   4.520866E-10   0.000000E+00   0.000000E+00   0.000000E+00   1.000000E+00   0.000000E+00
  9.601112E-09   4.750213E-10   0.000000E+00   0.000000E+00   0.000000E+00   1.000000E+00   0.000000E+00
  1.008818E-08   4.991194E-10   0.000000E+00   0.000000E+00   0.000000E+00   1.000000E+00   0.000000E+00
  1.059996E-08   5.244400E-10   0.000000E+00   0.000000E+00   0.000000E+00   1.000000E+00   0.000000E+00
  1.113770E-08   5.510452E-10   0.000000E+00   0.000000E+00   0.000000E+00   1.000000E+00   0.000000E+00
  1.170273E-08   5.790001E-10   0.000000E+00   0.000000E+00   0.000000E+00   1.000000E+00   0.000000E+00
  1.229641E-08   6.083731E-10   0.000000E+00   0.000000E+00   0.000000E+00   1.000000E+00   0.000000E+00
