# Supplementary material for: Nanoparticle size distribution quantification: results of a small-angle X-ray scattering inter-laboratory comparison
Source: J Appl Crystallogr. 2017 Aug 18;50(Pt 5):1280–8. doi: 10.1107/S160057671701010X (PMC5627679; doi:10.1107/S160057671701010X)
Supplement: Supplementary file 3 [file j-50-01280-sup2.zip › RRAnonData/csv/S16_2016-12-02_21-08-43/S16_2016-12-02_21-08-43_hist-radius-True-1.06126(nm)-12.6006(nm)-50-log-vol.dat]

xMean xWidth yMean yStd Obs cdfMean cdfStd
  1.088179E-09   5.383838E-11   3.601828E-06   1.232744E-06   2.109270E-06   1.040091E-02   3.545266E-03
  1.143383E-09   5.656963E-11   4.505281E-06   1.589383E-06   1.974108E-06   2.340943E-02   5.943363E-03
  1.201388E-09   5.943944E-11   4.842888E-06   1.566301E-06   1.873541E-06   3.739860E-02   5.978476E-03
  1.262335E-09   6.245484E-11   5.084143E-06   1.494685E-06   1.781280E-06   5.208383E-02   6.627300E-03
  1.326374E-09   6.562322E-11   4.577937E-06   1.531220E-06   1.696348E-06   6.530917E-02   6.427541E-03
  1.393662E-09   6.895232E-11   3.225234E-06   1.301004E-06   1.620731E-06   7.462903E-02   5.816471E-03
  1.464363E-09   7.245032E-11   2.581412E-06   1.329808E-06   1.564224E-06   8.208963E-02   4.613931E-03
  1.538651E-09   7.612577E-11   1.494527E-06   9.383629E-07   1.534786E-06   8.640861E-02   3.914994E-03
  1.616708E-09   7.998768E-11   1.130953E-06   9.924204E-07   1.546285E-06   8.967821E-02   2.892166E-03
  1.698724E-09   8.404550E-11   8.181024E-07   7.764679E-07   1.602066E-06   9.204310E-02   2.207342E-03
  1.784902E-09   8.830918E-11   4.139561E-07   6.318851E-07   1.699379E-06   9.323886E-02   1.980812E-03
  1.875451E-09   9.278916E-11   4.449602E-07   5.865423E-07   1.887761E-06   9.452520E-02   2.150000E-03
  1.970594E-09   9.749641E-11   8.786547E-07   8.739916E-07   2.009504E-06   9.706348E-02   2.641988E-03
  2.070563E-09   1.024425E-10   1.963910E-06   1.254907E-06   2.057645E-06   1.027385E-01   3.723151E-03
  2.175604E-09   1.076394E-10   5.507235E-06   2.055859E-06   2.145745E-06   1.186459E-01   5.794525E-03
  2.285974E-09   1.131000E-10   1.390006E-05   3.158626E-06   2.292753E-06   1.587992E-01   8.451414E-03
  2.401943E-09   1.188377E-10   2.989578E-05   4.446957E-06   2.486015E-06   2.451572E-01   1.029139E-02
  2.523795E-09   1.248664E-10   4.600127E-05   6.204202E-06   2.710951E-06   3.780494E-01   1.465586E-02
  2.651828E-09   1.312009E-10   4.355001E-05   5.519715E-06   3.012931E-06   5.038652E-01   1.074914E-02
  2.786357E-09   1.378569E-10   3.059834E-05   5.507354E-06   3.030815E-06   5.922695E-01   9.682163E-03
  2.927711E-09   1.448504E-10   2.190582E-05   4.302828E-06   2.916229E-06   6.555524E-01   9.659567E-03
  3.076235E-09   1.521988E-10   1.779023E-05   4.220009E-06   2.835719E-06   7.069407E-01   8.117391E-03
  3.232295E-09   1.599199E-10   1.773182E-05   4.216122E-06   2.733777E-06   7.581634E-01   7.981981E-03
  3.396271E-09   1.680327E-10   1.739022E-05   3.932267E-06   2.428385E-06   8.083996E-01   8.136663E-03
  3.568566E-09   1.765571E-10   1.562519E-05   3.815724E-06   2.166361E-06   8.535411E-01   7.342688E-03
  3.749602E-09   1.855140E-10   1.227697E-05   3.791530E-06   1.933624E-06   8.890120E-01   7.162144E-03
  3.939821E-09   1.949252E-10   1.188405E-05   3.230990E-06   1.695315E-06   9.233436E-01   6.482621E-03
  4.139691E-09   2.048139E-10   1.499484E-05   4.025135E-06   1.499389E-06   9.666595E-01   7.343774E-03
  4.349700E-09   2.152043E-10   9.692824E-06   2.778204E-06   1.345559E-06   9.946650E-01   4.060281E-03
  4.570363E-09   2.261217E-10   1.826550E-06   1.418575E-06   1.206177E-06   9.999390E-01   6.065940E-04
  4.802220E-09   2.375930E-10   2.118872E-08   2.108251E-07   1.066361E-06   1.000000E+00   0.000000E+00
  5.045840E-09   2.496462E-10   0.000000E+00   0.000000E+00   0.000000E+00   1.000000E+00   0.000000E+00
  5.301818E-09   2.623109E-10   0.000000E+00   0.000000E+00   0.000000E+00   1.000000E+00   0.000000E+00
  5.570783E-09   2.756181E-10   0.000000E+00   0.000000E+00   0.000000E+00   1.000000E+00   0.000000E+00
  5.853392E-09   2.896004E-10   0.000000E+00   0.000000E+00   0.000000E+00   1.000000E+00   0.000000E+00
  6.150338E-09   3.042920E-10   0.000000E+00   0.000000E+00   0.000000E+00   1.000000E+00   0.000000E+00
  6.462349E-09   3.197289E-10   0.000000E+00   0.000000E+00   0.000000E+00   1.000000E+00   0.000000E+00
  6.790188E-09   3.359490E-10   0.000000E+00   0.000000E+00   0.000000E+00   1.000000E+00   0.000000E+00
  7.134658E-09   3.529919E-10   0.000000E+00   0.000000E+00   0.000000E+00   1.000000E+00   0.000000E+00
  7.496604E-09   3.708994E-10   0.000000E+00   0.000000E+00   0.000000E+00   1.000000E+00   0.000000E+00
  7.876911E-09   3.897153E-10   0.000000E+00   0.000000E+00   0.000000E+00   1.000000E+00   0.000000E+00
  8.276512E-09   4.094859E-10   0.000000E+00   0.000000E+00   0.000000E+00   1.000000E+00   0.000000E+00
  8.696385E-09   4.302593E-10   0.000000E+00   0.000000E+00   0.000000E+00   1.000000E+00   0.000000E+00
  9.137558E-09   4.520866E-10   0.000000E+00   0.000000E+00   0.000000E+00   1.000000E+00   0.000000E+00
  9.601112E-09   4.750213E-10   0.000000E+00   0.000000E+00   0.000000E+00   1.000000E+00   0.000000E+00
  1.008818E-08   4.991194E-10   0.000000E+00   0.000000E+00   0.000000E+00   1.000000E+00   0.000000E+00
  1.059996E-08   5.244400E-10   0.000000E+00   0.000000E+00   0.000000E+00   1.000000E+00   0.000000E+00
  1.113770E-08   5.510452E-10   0.000000E+00   0.000000E+00   0.000000E+00   1.000000E+00   0.000000E+00
  1.170273E-08   5.790001E-10   0.000000E+00   0.000000E+00   0.000000E+00   1.000000E+00   0.000000E+00
  1.229641E-08   6.083731E-10   0.000000E+00   0.000000E+00   0.000000E+00   1.000000E+00   0.000000E+00
