# Supplementary material for: Nanoparticle size distribution quantification: results of a small-angle X-ray scattering inter-laboratory comparison
Source: J Appl Crystallogr. 2017 Aug 18;50(Pt 5):1280–8. doi: 10.1107/S160057671701010X (PMC5627679; doi:10.1107/S160057671701010X)
Supplement: Supplementary file 3 [file j-50-01280-sup2.zip › RRAnonData/csv/S16_2016-12-02_21-08-43/S16_2016-12-02_21-08-43_stats_radius.dat]

lower upper weighting totalValue totalValueStd mean meanStd variance varianceStd skew skewStd kurtosis kurtosisStd
  1.061260E-09   1.260060E-08 vol   3.461562E-04   9.029136E-07   2.822745E-09   5.095268E-12   5.571444E-19   8.196066E-21  -8.157120E-02   2.374632E-02   3.149149E+00   2.525015E-02
  1.061260E-09   1.260060E-08 num   1.000000E+00   6.715322E-16   1.941170E-09   2.894673E-11   6.412925E-19   6.966248E-21   6.015287E-01   3.833490E-02   2.338629E+00   2.028421E-02
