# Supplementary material for: Nanoparticle size distribution quantification: results of a small-angle X-ray scattering inter-laboratory comparison
Source: J Appl Crystallogr. 2017 Aug 18;50(Pt 5):1280–8. doi: 10.1107/S160057671701010X (PMC5627679; doi:10.1107/S160057671701010X)
Supplement: Supplementary file 3 [file j-50-01280-sup2.zip › RRAnonData/csv/S17.csv]

0.1252773	1261.4787	12.614787
0.1445508	1254.4257	12.544257
0.1638243	1244.7516	12.447516
0.1830978	1229.1779999999999	12.29178
0.20237129999999998	1238.274	12.382739999999998
0.2216448	1165.1211	11.651211000000002
0.24091830000000003	1182.9441000000002	11.829441000000001
0.2601918	1152.0032999999999	11.520032999999998
0.2794653	1094.5982999999999	10.945982999999998
0.29873879999999997	1055.0571	10.550571
0.3180123	1015.6365000000001	10.156365000000001
0.3372858	992.9955000000001	9.929955000000001
0.3565593	942.1776000000001	9.421776000000001
0.37583279999999997	923.0865	9.230865
0.39510629999999997	898.2285	8.982285000000001
0.41437979999999996	831.318	8.31318
0.4336533	812.193	8.12193
0.4529268	772.1712	7.721712
0.4722003	714.9708	7.149708
0.49147379999999996	697.6572	6.976572
0.5107473	647.2065	6.472065000000001
0.5300208	631.1112	6.3111120000000005
0.5492943	590.0844	5.900843999999999
0.5685678000000001	562.5198	5.625198
0.5878413	530.1132	5.301132
0.6071148	490.23480000000006	4.902348000000001
0.6263883000000001	467.05260000000004	4.670526000000001
0.6456618000000001	439.2894	4.392894
0.6649353	407.60699999999997	4.07607
0.6842088000000001	382.5027	3.825027
0.7034823	352.5678	3.5256779999999996
0.7227558000000001	329.4846	3.294846
0.75166605	294.04238999999995	10.669110000000018
0.7805763	259.30662	2.5930662
0.7998499000000001	240.04869000000002	2.4004869
0.82876015	212.0727	10.896809999999974
0.8576704	186.7716	1.8677160000000002
0.88658065	164.13417	8.615820000000014
0.9154909	140.42538	1.4042538
0.94440115	122.925855	5.303444999999996
0.9733113999999999	106.93521	1.0693521
1.00222145	91.78092	4.996769999999998
1.0407685	75.6525	4.297199999999997
1.0793154999999999	60.862305000000006	3.2374949999999987
1.1178625000000002	49.83528	2.803559999999997
1.1564095	41.162325	2.1301050000000004
1.18532	34.77996	0.5511702
1.2238666666666669	28.937627000000003	1.2072026888145175
1.2720505000000002	21.753261000000002	1.003568999999997
1.3105975	17.933886	0.7246590000000007
1.3491445	15.4883055	0.4524104999999982
1.3876914999999999	13.4290485	0.6076935000000008
1.4358753333333336	10.795166	0.48818459855161317
1.484059	9.725928	0.38974499999999956
1.5322426666666666	7.994474000000001	0.280003216844022
1.5900633333333332	7.0828560000000005	0.22419599049269387
1.6382469999999998	6.234138	0.1804499126100169
1.6864306666666666	5.663795	0.2705791693164868
1.7442513333333334	5.424021	0.13626957974075873
1.8020716666666665	4.669726	0.12856140548048586
1.8598923333333335	4.672757	0.12715855947671237
1.9273495	4.17624825	0.11073361240636223
1.9948073333333334	3.690586	0.14148655269318028
2.0526276666666665	3.3919100000000006	0.1142154367182383
2.120085	3.005441625	0.2362634002909266
2.1971789999999998	2.6306085	0.13510425733813858
2.2646363333333333	2.2132406000000002	0.10312500332559948
2.3320935	1.9331898	0.08460856071715724
2.4091875	1.8112581	0.1132454669089452
2.4959181999999998	1.5853544400000001	0.09047250821898475
2.582649	1.565575275	0.11614294259194811
2.6693797999999997	0.8179276200000001	0.15177766752708172
