# Supplementary material for: Nanoparticle size distribution quantification: results of a small-angle X-ray scattering inter-laboratory comparison
Source: J Appl Crystallogr. 2017 Aug 18;50(Pt 5):1280–8. doi: 10.1107/S160057671701010X (PMC5627679; doi:10.1107/S160057671701010X)
Supplement: Supplementary file 3 [file j-50-01280-sup2.zip › RRAnonData/csv/S17_2016-12-02_21-09-37/S17_2016-12-02_21-09-37_fit.dat]

fitQ fitIntensityMean fitIntensityStd
  1.252773E+08   1.292270E+03   3.440015E+00
  1.445508E+08   1.273925E+03   3.148236E+00
  1.638243E+08   1.253286E+03   2.836624E+00
  1.830978E+08   1.230478E+03   2.513326E+00
  2.023713E+08   1.205635E+03   2.187403E+00
  2.216448E+08   1.178901E+03   1.869098E+00
  2.409183E+08   1.150431E+03   1.570410E+00
  2.601918E+08   1.120383E+03   1.306023E+00
  2.794653E+08   1.088923E+03   1.094053E+00
  2.987388E+08   1.056220E+03   9.539252E-01
  3.180123E+08   1.022445E+03   8.966978E-01
  3.372858E+08   9.877700E+02   9.123747E-01
  3.565593E+08   9.523667E+02   9.730203E-01
  3.758328E+08   9.164043E+02   1.049541E+00
  3.951063E+08   8.800486E+02   1.121324E+00
  4.143798E+08   8.434609E+02   1.176244E+00
  4.336533E+08   8.067970E+02   1.208045E+00
  4.529268E+08   7.702057E+02   1.214227E+00
  4.722003E+08   7.338285E+02   1.194752E+00
  4.914738E+08   6.977984E+02   1.151288E+00
  5.107473E+08   6.622396E+02   1.086752E+00
  5.300208E+08   6.272669E+02   1.005036E+00
  5.492943E+08   5.929851E+02   9.108521E-01
  5.685678E+08   5.594892E+02   8.096931E-01
  5.878413E+08   5.268637E+02   7.079097E-01
  6.071148E+08   4.951832E+02   6.128748E-01
  6.263883E+08   4.645121E+02   5.329985E-01
  6.456618E+08   4.349048E+02   4.768043E-01
  6.649353E+08   4.064058E+02   4.499463E-01
  6.842088E+08   3.790508E+02   4.512711E-01
  7.034823E+08   3.528659E+02   4.726343E-01
  7.227558E+08   3.278691E+02   5.034517E-01
  7.516660E+08   2.926212E+02   5.487524E-01
  7.805763E+08   2.600695E+02   5.777609E-01
  7.998499E+08   2.398520E+02   5.840858E-01
  8.287602E+08   2.117101E+02   5.728953E-01
  8.576704E+08   1.861187E+02   5.391092E-01
  8.865806E+08   1.629789E+02   4.878850E-01
  9.154909E+08   1.421740E+02   4.263413E-01
  9.444012E+08   1.235739E+02   3.628645E-01
  9.733114E+08   1.070388E+02   3.064178E-01
  1.002221E+09   9.242230E+01   2.650523E-01
  1.040768E+09   7.565923E+01   2.390515E-01
  1.079315E+09   6.168573E+01   2.360672E-01
  1.117863E+09   5.015426E+01   2.360540E-01
  1.156410E+09   4.073277E+01   2.258624E-01
  1.185320E+09   3.486343E+01   2.091841E-01
  1.223867E+09   2.840211E+01   1.767330E-01
  1.272051E+09   2.215176E+01   1.280692E-01
  1.310598E+09   1.833101E+01   9.235371E-02
  1.349144E+09   1.534256E+01   6.934363E-02
  1.387691E+09   1.301746E+01   6.340086E-02
  1.435875E+09   1.083017E+01   6.695086E-02
  1.484059E+09   9.236127E+00   6.599770E-02
  1.532243E+09   8.064235E+00   5.633677E-02
  1.590063E+09   7.038094E+00   3.842271E-02
  1.638247E+09   6.394330E+00   2.628636E-02
  1.686431E+09   5.876101E+00   2.324121E-02
  1.744251E+09   5.361440E+00   2.529064E-02
  1.802072E+09   4.919678E+00   2.354987E-02
  1.859892E+09   4.522033E+00   1.781242E-02
  1.927350E+09   4.092494E+00   1.480725E-02
  1.994807E+09   3.688506E+00   2.004478E-02
  2.052628E+09   3.359802E+00   2.368994E-02
  2.120085E+09   2.997925E+00   2.326397E-02
  2.197179E+09   2.616806E+00   1.825123E-02
  2.264636E+09   2.315020E+00   1.424905E-02
  2.332094E+09   2.044154E+00   1.353889E-02
  2.409188E+09   1.771437E+00   1.396995E-02
  2.495918E+09   1.507429E+00   1.569615E-02
  2.582649E+09   1.282795E+00   2.615144E-02
  2.669380E+09   1.092171E+00   4.212166E-02
