# Supplementary material for: Nanoparticle size distribution quantification: results of a small-angle X-ray scattering inter-laboratory comparison
Source: J Appl Crystallogr. 2017 Aug 18;50(Pt 5):1280–8. doi: 10.1107/S160057671701010X (PMC5627679; doi:10.1107/S160057671701010X)
Supplement: Supplementary file 3 [file j-50-01280-sup2.zip › RRAnonData/csv/S17_2016-12-02_21-09-37/S17_2016-12-02_21-09-37_hist-radius-True-1.1769(nm)-25.0771(nm)-50-log-num.dat]

xMean xWidth yMean yStd Obs cdfMean cdfStd
  1.214026E-09   7.425270E-11   1.580279E-02   1.710380E-02   8.361066E-02   1.580279E-02   1.710380E-02
  1.290621E-09   7.893744E-11   1.329902E-02   1.367170E-02   6.580397E-02   2.910182E-02   2.215159E-02
  1.372049E-09   8.391774E-11   1.027235E-02   1.084944E-02   5.151195E-02   3.937417E-02   2.516027E-02
  1.458614E-09   8.921226E-11   7.416985E-03   9.817405E-03   4.364327E-02   4.679115E-02   2.670553E-02
  1.550641E-09   9.484081E-11   8.383880E-03   9.053803E-03   3.747605E-02   5.517503E-02   2.890426E-02
  1.648473E-09   1.008245E-10   7.958229E-03   7.900657E-03   3.277225E-02   6.313326E-02   2.954775E-02
  1.752478E-09   1.071857E-10   1.202854E-02   9.478109E-03   2.955789E-02   7.516180E-02   2.988000E-02
  1.863045E-09   1.139482E-10   1.669574E-02   9.592110E-03   2.716179E-02   9.185754E-02   2.842863E-02
  1.980588E-09   1.211374E-10   2.656930E-02   1.110241E-02   2.163830E-02   1.184268E-01   2.665873E-02
  2.105547E-09   1.287802E-10   4.049577E-02   1.281525E-02   1.771664E-02   1.589226E-01   2.409053E-02
  2.238390E-09   1.369052E-10   6.084983E-02   1.545782E-02   1.472435E-02   2.197724E-01   2.165666E-02
  2.379613E-09   1.455427E-10   9.146449E-02   1.866764E-02   1.279358E-02   3.112369E-01   1.789691E-02
  2.529747E-09   1.547253E-10   1.186491E-01   1.746256E-02   1.082338E-02   4.298861E-01   1.687657E-02
  2.689354E-09   1.644872E-10   1.257393E-01   1.606166E-02   9.076650E-03   5.556254E-01   1.676224E-02
  2.859030E-09   1.748650E-10   1.079599E-01   1.570363E-02   7.977140E-03   6.635853E-01   1.496258E-02
  3.039411E-09   1.858975E-10   8.901428E-02   1.252685E-02   7.163914E-03   7.525996E-01   1.224870E-02
  3.231173E-09   1.976261E-10   7.883403E-02   1.212344E-02   6.424239E-03   8.314336E-01   6.861806E-03
  3.435033E-09   2.100947E-10   6.588497E-02   9.441506E-03   5.222886E-03   8.973186E-01   5.312070E-03
  3.651756E-09   2.233499E-10   4.383865E-02   6.496523E-03   3.984614E-03   9.411572E-01   3.733943E-03
  3.882151E-09   2.374415E-10   2.633048E-02   5.549919E-03   2.729110E-03   9.674877E-01   3.685022E-03
  4.127083E-09   2.524221E-10   1.589352E-02   4.195180E-03   1.917543E-03   9.833812E-01   1.949489E-03
  4.387468E-09   2.683478E-10   9.768693E-03   2.970035E-03   1.376353E-03   9.931499E-01   1.870092E-03
  4.664281E-09   2.852784E-10   4.167119E-03   1.918923E-03   9.958774E-04   9.973171E-01   1.105981E-03
  4.958559E-09   3.032771E-10   1.496071E-03   1.157304E-03   7.371032E-04   9.988131E-01   6.074746E-04
  5.271403E-09   3.224114E-10   6.552710E-04   7.809754E-04   5.019085E-04   9.994684E-01   3.909158E-04
  5.603985E-09   3.427529E-10   1.939021E-04   3.756398E-04   3.525262E-04   9.996623E-01   3.598804E-04
  5.957551E-09   3.643778E-10   2.236836E-04   3.419023E-04   2.366601E-04   9.998860E-01   2.522363E-04
  6.333423E-09   3.873670E-10   1.077882E-04   2.472393E-04   1.784990E-04   9.999938E-01   6.195295E-05
  6.733010E-09   4.118067E-10   6.226506E-06   6.195295E-05   1.222789E-04   1.000000E+00   0.000000E+00
  7.157807E-09   4.377883E-10   0.000000E+00   0.000000E+00   0.000000E+00   1.000000E+00   0.000000E+00
  7.609406E-09   4.654091E-10   0.000000E+00   0.000000E+00   0.000000E+00   1.000000E+00   0.000000E+00
  8.089497E-09   4.947726E-10   0.000000E+00   0.000000E+00   0.000000E+00   1.000000E+00   0.000000E+00
  8.599878E-09   5.259887E-10   0.000000E+00   0.000000E+00   0.000000E+00   1.000000E+00   0.000000E+00
  9.142459E-09   5.591743E-10   0.000000E+00   0.000000E+00   0.000000E+00   1.000000E+00   0.000000E+00
  9.719273E-09   5.944536E-10   0.000000E+00   0.000000E+00   0.000000E+00   1.000000E+00   0.000000E+00
  1.033248E-08   6.319587E-10   0.000000E+00   0.000000E+00   0.000000E+00   1.000000E+00   0.000000E+00
  1.098437E-08   6.718301E-10   0.000000E+00   0.000000E+00   0.000000E+00   1.000000E+00   0.000000E+00
  1.167740E-08   7.142170E-10   0.000000E+00   0.000000E+00   0.000000E+00   1.000000E+00   0.000000E+00
  1.241414E-08   7.592782E-10   0.000000E+00   0.000000E+00   0.000000E+00   1.000000E+00   0.000000E+00
  1.319738E-08   8.071824E-10   0.000000E+00   0.000000E+00   0.000000E+00   1.000000E+00   0.000000E+00
  1.403002E-08   8.581090E-10   0.000000E+00   0.000000E+00   0.000000E+00   1.000000E+00   0.000000E+00
  1.491520E-08   9.122486E-10   0.000000E+00   0.000000E+00   0.000000E+00   1.000000E+00   0.000000E+00
  1.585623E-08   9.698040E-10   0.000000E+00   0.000000E+00   0.000000E+00   1.000000E+00   0.000000E+00
  1.685662E-08   1.030991E-09   0.000000E+00   0.000000E+00   0.000000E+00   1.000000E+00   0.000000E+00
  1.792014E-08   1.096038E-09   0.000000E+00   0.000000E+00   0.000000E+00   1.000000E+00   0.000000E+00
  1.905075E-08   1.165189E-09   0.000000E+00   0.000000E+00   0.000000E+00   1.000000E+00   0.000000E+00
  2.025270E-08   1.238702E-09   0.000000E+00   0.000000E+00   0.000000E+00   1.000000E+00   0.000000E+00
  2.153047E-08   1.316854E-09   0.000000E+00   0.000000E+00   0.000000E+00   1.000000E+00   0.000000E+00
  2.288887E-08   1.399937E-09   0.000000E+00   0.000000E+00   0.000000E+00   1.000000E+00   0.000000E+00
  2.433297E-08   1.488262E-09   0.000000E+00   0.000000E+00   0.000000E+00   1.000000E+00   0.000000E+00
