# Supplementary material for: Nanoparticle size distribution quantification: results of a small-angle X-ray scattering inter-laboratory comparison
Source: J Appl Crystallogr. 2017 Aug 18;50(Pt 5):1280–8. doi: 10.1107/S160057671701010X (PMC5627679; doi:10.1107/S160057671701010X)
Supplement: Supplementary file 3 [file j-50-01280-sup2.zip › RRAnonData/csv/S17_2016-12-02_21-09-37/S17_2016-12-02_21-09-37_hist-radius-True-1.1769(nm)-25.0771(nm)-50-log-vol.dat]

xMean xWidth yMean yStd Obs cdfMean cdfStd
  1.214026E-09   7.425270E-11   2.257138E-07   2.457437E-07   1.060061E-06   1.184166E-03   1.288443E-03
  1.290621E-09   7.893744E-11   2.299404E-07   2.370578E-07   1.004196E-06   2.390753E-03   1.840700E-03
  1.372049E-09   8.391774E-11   2.127152E-07   2.251284E-07   9.688165E-07   3.507233E-03   2.256965E-03
  1.458614E-09   8.921226E-11   1.829024E-07   2.445038E-07   9.706048E-07   4.467253E-03   2.610139E-03
  1.550641E-09   9.484081E-11   2.501546E-07   2.715126E-07   1.024225E-06   5.780433E-03   3.127829E-03
  1.648473E-09   1.008245E-10   2.824600E-07   2.820457E-07   1.121129E-06   7.263457E-03   3.371274E-03
  1.752478E-09   1.071857E-10   5.182387E-07   4.052045E-07   1.233189E-06   9.984949E-03   3.691762E-03
  1.863045E-09   1.139482E-10   8.638422E-07   4.951871E-07   1.275547E-06   1.452230E-02   3.790437E-03
  1.980588E-09   1.211374E-10   1.648550E-06   6.869946E-07   1.237816E-06   2.317949E-02   3.927877E-03
  2.105547E-09   1.287802E-10   3.033308E-06   9.364681E-07   1.222232E-06   3.910996E-02   4.782390E-03
  2.238390E-09   1.369052E-10   5.461199E-06   1.351536E-06   1.259117E-06   6.779238E-02   6.352430E-03
  2.379613E-09   1.455427E-10   9.848663E-06   1.957018E-06   1.311714E-06   1.195158E-01   7.536711E-03
  2.529747E-09   1.547253E-10   1.533144E-05   2.259119E-06   1.307147E-06   2.000293E-01   9.509948E-03
  2.689354E-09   1.644872E-10   1.946104E-05   2.568761E-06   1.332184E-06   3.022256E-01   1.013301E-02
  2.859030E-09   1.748650E-10   2.001048E-05   2.914234E-06   1.409599E-06   4.073078E-01   1.084796E-02
  3.039411E-09   1.858975E-10   1.981753E-05   2.721486E-06   1.538751E-06   5.113818E-01   1.092979E-02
  3.231173E-09   1.976261E-10   2.110328E-05   2.984136E-06   1.634936E-06   6.222162E-01   9.140905E-03
  3.435033E-09   2.100947E-10   2.116797E-05   2.869140E-06   1.593047E-06   7.333855E-01   1.085291E-02
  3.651756E-09   2.233499E-10   1.686937E-05   2.578355E-06   1.433096E-06   8.219704E-01   8.014951E-03
  3.882151E-09   2.374415E-10   1.218962E-05   2.624635E-06   1.210360E-06   8.859792E-01   8.998733E-03
  4.127083E-09   2.524221E-10   8.804114E-06   2.268374E-06   1.015131E-06   9.322203E-01   6.142917E-03
  4.387468E-09   2.683478E-10   6.489773E-06   1.891248E-06   8.555135E-07   9.663080E-01   7.698641E-03
  4.664281E-09   2.852784E-10   3.353321E-06   1.566803E-06   7.345810E-07   9.839132E-01   5.008757E-03
  4.958559E-09   3.032771E-10   1.437394E-06   1.113472E-06   6.293453E-07   9.914595E-01   3.383535E-03
  5.271403E-09   3.224114E-10   7.604763E-07   9.055950E-07   5.257304E-07   9.954533E-01   3.235352E-03
  5.603985E-09   3.427529E-10   2.688591E-07   5.189053E-07   4.454975E-07   9.968647E-01   3.332643E-03
  5.957551E-09   3.643778E-10   3.734392E-07   5.705386E-07   3.727446E-07   9.988263E-01   2.594182E-03
  6.333423E-09   3.873670E-10   2.096514E-07   4.804766E-07   3.159911E-07   9.999283E-01   7.129455E-04
  6.733010E-09   4.118067E-10   1.361406E-08   1.354582E-07   2.673590E-07   1.000000E+00   0.000000E+00
  7.157807E-09   4.377883E-10   0.000000E+00   0.000000E+00   0.000000E+00   1.000000E+00   0.000000E+00
  7.609406E-09   4.654091E-10   0.000000E+00   0.000000E+00   0.000000E+00   1.000000E+00   0.000000E+00
  8.089497E-09   4.947726E-10   0.000000E+00   0.000000E+00   0.000000E+00   1.000000E+00   0.000000E+00
  8.599878E-09   5.259887E-10   0.000000E+00   0.000000E+00   0.000000E+00   1.000000E+00   0.000000E+00
  9.142459E-09   5.591743E-10   0.000000E+00   0.000000E+00   0.000000E+00   1.000000E+00   0.000000E+00
  9.719273E-09   5.944536E-10   0.000000E+00   0.000000E+00   0.000000E+00   1.000000E+00   0.000000E+00
  1.033248E-08   6.319587E-10   0.000000E+00   0.000000E+00   0.000000E+00   1.000000E+00   0.000000E+00
  1.098437E-08   6.718301E-10   0.000000E+00   0.000000E+00   0.000000E+00   1.000000E+00   0.000000E+00
  1.167740E-08   7.142170E-10   0.000000E+00   0.000000E+00   0.000000E+00   1.000000E+00   0.000000E+00
  1.241414E-08   7.592782E-10   0.000000E+00   0.000000E+00   0.000000E+00   1.000000E+00   0.000000E+00
  1.319738E-08   8.071824E-10   0.000000E+00   0.000000E+00   0.000000E+00   1.000000E+00   0.000000E+00
  1.403002E-08   8.581090E-10   0.000000E+00   0.000000E+00   0.000000E+00   1.000000E+00   0.000000E+00
  1.491520E-08   9.122486E-10   0.000000E+00   0.000000E+00   0.000000E+00   1.000000E+00   0.000000E+00
  1.585623E-08   9.698040E-10   0.000000E+00   0.000000E+00   0.000000E+00   1.000000E+00   0.000000E+00
  1.685662E-08   1.030991E-09   0.000000E+00   0.000000E+00   0.000000E+00   1.000000E+00   0.000000E+00
  1.792014E-08   1.096038E-09   0.000000E+00   0.000000E+00   0.000000E+00   1.000000E+00   0.000000E+00
  1.905075E-08   1.165189E-09   0.000000E+00   0.000000E+00   0.000000E+00   1.000000E+00   0.000000E+00
  2.025270E-08   1.238702E-09   0.000000E+00   0.000000E+00   0.000000E+00   1.000000E+00   0.000000E+00
  2.153047E-08   1.316854E-09   0.000000E+00   0.000000E+00   0.000000E+00   1.000000E+00   0.000000E+00
  2.288887E-08   1.399937E-09   0.000000E+00   0.000000E+00   0.000000E+00   1.000000E+00   0.000000E+00
  2.433297E-08   1.488262E-09   0.000000E+00   0.000000E+00   0.000000E+00   1.000000E+00   0.000000E+00
