# Supplementary material for: Nanoparticle size distribution quantification: results of a small-angle X-ray scattering inter-laboratory comparison
Source: J Appl Crystallogr. 2017 Aug 18;50(Pt 5):1280–8. doi: 10.1107/S160057671701010X (PMC5627679; doi:10.1107/S160057671701010X)
Supplement: Supplementary file 3 [file j-50-01280-sup2.zip › RRAnonData/csv/S17_2016-12-02_21-09-37/S17_2016-12-02_21-09-37_stats_radius.dat]

lower upper weighting totalValue totalValueStd mean meanStd variance varianceStd skew skewStd kurtosis kurtosisStd
  1.176900E-09   2.507710E-08 vol   1.904191E-04   2.975211E-07   3.175442E-09   3.432789E-12   4.592258E-19   8.796309E-21   6.105167E-01   1.371377E-01   3.988298E+00   6.542072E-01
  1.176900E-09   2.507710E-08 num   1.000000E+00   6.949483E-16   2.732423E-09   3.841581E-11   4.235801E-19   4.775171E-20   2.325573E-01   1.935293E-01   3.680606E+00   2.076111E-01
