# Supplementary material for: Nanoparticle size distribution quantification: results of a small-angle X-ray scattering inter-laboratory comparison
Source: J Appl Crystallogr. 2017 Aug 18;50(Pt 5):1280–8. doi: 10.1107/S160057671701010X (PMC5627679; doi:10.1107/S160057671701010X)
Supplement: Supplementary file 3 [file j-50-01280-sup2.zip › RRAnonData/csv/S18.csv]

0.1252773	930.7176000000001	21.542415000000002
0.1445508	923.0808	19.769709000000002
0.1638243	924.2538	18.242178
0.1830978	879.3873	16.111665000000002
0.20237129999999998	878.4662999999999	15.643602000000001
0.2216448	833.4597000000001	13.941609
0.24091830000000003	830.3469	13.971279
0.2601918	795.7379999999999	13.108314
0.2794653	776.9283	12.064854
0.29873879999999997	733.3326000000001	11.422320000000001
0.3180123	743.1756	11.162984999999999
0.3372858	709.8249	10.708089
0.3565593	660.123	10.143023999999999
0.37583279999999997	674.5014	9.835277999999999
0.39510629999999997	653.3538	9.620612999999999
0.41437979999999996	593.7495	8.546517000000001
0.4336533	573.6360000000001	8.377434
0.4529268	549.153	7.960749
0.4722003	511.5131999999999	7.341914999999999
0.49147379999999996	505.6365	7.317878999999999
0.5107473	477.2928	6.857673
0.5300208	462.8877	6.870773999999999
0.5492943	421.4358	6.260318999999999
0.5685678000000001	404.6985	6.1164119999999995
0.5878413	386.8356	5.90655
0.6071148	351.4158	5.4545639999999995
0.6263883000000001	339.057	5.377032000000001
0.6456618000000001	321.7434	5.1250469999999995
0.6649353	289.89873	4.7038139999999995
0.6842088000000001	283.89102	4.724241
0.7034823	247.92171000000002	4.331841000000001
0.7227558000000001	243.07676999999998	4.25187
0.75166605	210.79482000000002	9.339479999999995
0.7805763	189.98064	3.5618490000000005
0.7998499000000001	177.45753000000002	3.435882
0.82876015	150.592965	5.417684999999991
0.8576704	134.71946999999997	2.9168817
0.88658065	119.54593499999999	6.0828750000000085
0.9154909	108.25968	2.5151304
0.94440115	92.36043000000001	4.881269999999993
0.9733113999999999	82.3926	2.1557118
1.00222145	70.467375	3.8152349999999937
1.0407685	56.90769	4.559639999999997
1.0793154999999999	47.022705	1.0997416188597937
1.1178625000000002	41.37689999999999	2.5832999999999973
1.1564095	35.22555	1.492919999999998
1.18532	30.41847	1.2034491
1.2238666666666669	24.728212	2.0248736088980963
1.2720505000000002	20.370793499999998	0.9098685
1.3105975	18.432333	0.6575195469649552
1.3491445	15.691281	1.1352089999999997
1.3876914999999999	13.75221	0.7441889999999987
1.4358753333333336	12.289434	0.4371162597625258
1.484059	10.1967765	0.48679624830807805
1.5322426666666666	10.285924999999999	0.7234948306435917
1.5900633333333332	9.071471	0.36706249936623875
1.6382469999999998	9.331863	0.4493527527946947
1.6864306666666666	8.491038999999999	0.3521392368843041
1.7442513333333334	7.8717630000000005	0.5417801783112784
1.8020716666666665	7.252638	0.3162926614662124
1.8598923333333335	7.81736	0.3219255359901417
1.9273495	7.31794275	0.26855824769985887
1.9948073333333334	7.305980999999999	0.3086793727527157
2.0526276666666665	6.548190000000001	0.2915455765536668
2.120085	6.15740325	0.28563254551794787
2.1971789999999998	6.37358025	0.38418898112330396
2.2646363333333333	5.976743000000002	0.3768337140026086
2.3320935	5.893435500000001	0.2311490303118572
2.4091875	5.92676775	0.23358328430719846
2.4959181999999998	6.194193	0.25834552688116974
2.582649	6.0241485	0.33507842814043454
2.6693797999999997	5.253807599999999	0.43192985263709616
