# Supplementary material for: Nanoparticle size distribution quantification: results of a small-angle X-ray scattering inter-laboratory comparison
Source: J Appl Crystallogr. 2017 Aug 18;50(Pt 5):1280–8. doi: 10.1107/S160057671701010X (PMC5627679; doi:10.1107/S160057671701010X)
Supplement: Supplementary file 3 [file j-50-01280-sup2.zip › RRAnonData/csv/S18_2016-12-02_21-25-48/S18_2016-12-02_21-25-48_fit.dat]

fitQ fitIntensityMean fitIntensityStd
  1.252773E+08   9.283500E+02   5.383182E+00
  1.445508E+08   9.150280E+02   4.896648E+00
  1.638243E+08   9.000509E+02   4.378500E+00
  1.830978E+08   8.835118E+02   3.842042E+00
  2.023713E+08   8.655122E+02   3.301453E+00
  2.216448E+08   8.461604E+02   2.771938E+00
  2.409183E+08   8.255707E+02   2.270346E+00
  2.601918E+08   8.038622E+02   1.816677E+00
  2.794653E+08   7.811572E+02   1.436826E+00
  2.987388E+08   7.575805E+02   1.164605E+00
  3.180123E+08   7.332580E+02   1.031495E+00
  3.372858E+08   7.083155E+02   1.033165E+00
  3.565593E+08   6.828778E+02   1.118151E+00
  3.758328E+08   6.570677E+02   1.228639E+00
  3.951063E+08   6.310047E+02   1.327700E+00
  4.143798E+08   6.048046E+02   1.397006E+00
  4.336533E+08   5.785784E+02   1.429192E+00
  4.529268E+08   5.524319E+02   1.423045E+00
  4.722003E+08   5.264649E+02   1.381014E+00
  4.914738E+08   5.007707E+02   1.307931E+00
  5.107473E+08   4.754361E+02   1.210314E+00
  5.300208E+08   4.505406E+02   1.096035E+00
  5.492943E+08   4.261566E+02   9.742151E-01
  5.685678E+08   4.023492E+02   8.552927E-01
  5.878413E+08   3.791760E+02   7.510013E-01
  6.071148E+08   3.566875E+02   6.734210E-01
  6.263883E+08   3.349267E+02   6.317512E-01
  6.456618E+08   3.139301E+02   6.273456E-01
  6.649353E+08   2.937269E+02   6.520700E-01
  6.842088E+08   2.743401E+02   6.929317E-01
  7.034823E+08   2.557866E+02   7.378632E-01
  7.227558E+08   2.380772E+02   7.782015E-01
  7.516660E+08   2.131065E+02   8.191650E-01
  7.805763E+08   1.900438E+02   8.303526E-01
  7.998499E+08   1.757170E+02   8.209181E-01
  8.287602E+08   1.557684E+02   7.841460E-01
  8.576704E+08   1.376183E+02   7.257222E-01
  8.865806E+08   1.211958E+02   6.530599E-01
  9.154909E+08   1.064181E+02   5.739049E-01
  9.444012E+08   9.319342E+01   4.955119E-01
  9.733114E+08   8.142335E+01   4.239885E-01
  1.002221E+09   7.100532E+01   3.637022E-01
  1.040768E+09   5.903636E+01   3.039872E-01
  1.079315E+09   4.903608E+01   2.654610E-01
  1.117863E+09   4.076162E+01   2.403995E-01
  1.156410E+09   3.398108E+01   2.208025E-01
  1.185320E+09   2.974490E+01   2.066700E-01
  1.223867E+09   2.506754E+01   1.870932E-01
  1.272051E+09   2.052506E+01   1.616583E-01
  1.310598E+09   1.773750E+01   1.416217E-01
  1.349144E+09   1.555056E+01   1.228296E-01
  1.387691E+09   1.384507E+01   1.058835E-01
  1.435875E+09   1.223835E+01   8.783122E-02
  1.484059E+09   1.106757E+01   7.373509E-02
  1.532243E+09   1.020851E+01   6.408825E-02
  1.590063E+09   9.458891E+00   5.846035E-02
  1.638247E+09   8.990255E+00   5.758931E-02
  1.686431E+09   8.613907E+00   5.840124E-02
  1.744251E+09   8.241159E+00   5.958186E-02
  1.802072E+09   7.923187E+00   5.973878E-02
  1.859892E+09   7.640670E+00   5.842636E-02
  1.927350E+09   7.342233E+00   5.507619E-02
  1.994807E+09   7.069362E+00   5.034828E-02
  2.052628E+09   6.852128E+00   4.621521E-02
  2.120085E+09   6.614992E+00   4.302744E-02
  2.197179E+09   6.361870E+00   4.300618E-02
  2.264636E+09   6.153508E+00   4.497793E-02
  2.332094E+09   5.956142E+00   4.639558E-02
  2.409188E+09   5.744239E+00   4.579346E-02
  2.495918E+09   5.525836E+00   4.354867E-02
  2.582649E+09   5.333306E+00   4.261907E-02
  2.669380E+09   5.171614E+00   4.328889E-02
