# Supplementary material for: Nanoparticle size distribution quantification: results of a small-angle X-ray scattering inter-laboratory comparison
Source: J Appl Crystallogr. 2017 Aug 18;50(Pt 5):1280–8. doi: 10.1107/S160057671701010X (PMC5627679; doi:10.1107/S160057671701010X)
Supplement: Supplementary file 3 [file j-50-01280-sup2.zip › RRAnonData/csv/S18_2016-12-02_21-25-48/S18_2016-12-02_21-25-48_hist-radius-True-1.1769(nm)-25.0771(nm)-50-log-num.dat]

xMean xWidth yMean yStd Obs cdfMean cdfStd
  1.214026E-09   7.425270E-11   2.350974E-02   1.812279E-02   2.560879E-01   2.350974E-02   1.812279E-02
  1.290621E-09   7.893744E-11   1.629078E-02   1.527975E-02   1.980078E-01   3.980052E-02   2.406267E-02
  1.372049E-09   8.391774E-11   1.772921E-02   1.339509E-02   1.501069E-01   5.752972E-02   2.723975E-02
  1.458614E-09   8.921226E-11   1.254263E-02   1.298758E-02   1.139253E-01   7.007235E-02   2.883413E-02
  1.550641E-09   9.484081E-11   1.198416E-02   1.235789E-02   9.556748E-02   8.205651E-02   3.000747E-02
  1.648473E-09   1.008245E-10   1.166027E-02   1.020142E-02   7.272895E-02   9.371678E-02   3.014329E-02
  1.752478E-09   1.071857E-10   1.349424E-02   9.417322E-03   6.418135E-02   1.072110E-01   3.118176E-02
  1.863045E-09   1.139482E-10   1.715854E-02   1.034930E-02   5.214741E-02   1.243696E-01   3.090592E-02
  1.980588E-09   1.211374E-10   2.402361E-02   1.261088E-02   4.501080E-02   1.483932E-01   2.963288E-02
  2.105547E-09   1.287802E-10   3.625279E-02   1.227308E-02   3.834459E-02   1.846460E-01   2.811493E-02
  2.238390E-09   1.369052E-10   5.589534E-02   1.572547E-02   3.003769E-02   2.405413E-01   2.597728E-02
  2.379613E-09   1.455427E-10   8.083999E-02   1.684701E-02   2.505175E-02   3.213813E-01   2.400898E-02
  2.529747E-09   1.547253E-10   1.173732E-01   1.987632E-02   2.200367E-02   4.387545E-01   2.014309E-02
  2.689354E-09   1.644872E-10   1.344234E-01   1.802726E-02   1.999795E-02   5.731779E-01   1.613624E-02
  2.859030E-09   1.748650E-10   1.143197E-01   1.568743E-02   1.753761E-02   6.874977E-01   1.264108E-02
  3.039411E-09   1.858975E-10   8.641349E-02   1.249608E-02   1.371690E-02   7.739112E-01   1.084511E-02
  3.231173E-09   1.976261E-10   6.535595E-02   9.640336E-03   1.013572E-02   8.392671E-01   9.888530E-03
  3.435033E-09   2.100947E-10   5.677248E-02   1.063329E-02   7.387624E-03   8.960396E-01   6.722041E-03
  3.651756E-09   2.233499E-10   4.576945E-02   7.991917E-03   5.703738E-03   9.418090E-01   5.334775E-03
  3.882151E-09   2.374415E-10   2.917313E-02   6.355381E-03   4.196548E-03   9.709822E-01   3.609635E-03
  4.127083E-09   2.524221E-10   1.418550E-02   3.873444E-03   3.200114E-03   9.851677E-01   2.684171E-03
  4.387468E-09   2.683478E-10   7.767811E-03   2.784784E-03   2.326437E-03   9.929355E-01   1.620188E-03
  4.664281E-09   2.852784E-10   3.736796E-03   1.711372E-03   1.700429E-03   9.966723E-01   1.324589E-03
  4.958559E-09   3.032771E-10   1.813778E-03   1.259891E-03   1.250559E-03   9.984860E-01   7.808913E-04
  5.271403E-09   3.224114E-10   8.807081E-04   8.467370E-04   9.299017E-04   9.993668E-01   5.460432E-04
  5.603985E-09   3.427529E-10   3.615303E-04   5.510795E-04   6.402033E-04   9.997283E-01   3.446370E-04
  5.957551E-09   3.643778E-10   1.312542E-04   2.978619E-04   4.628868E-04   9.998595E-01   2.586984E-04
  6.333423E-09   3.873670E-10   9.175658E-05   2.275695E-04   3.296262E-04   9.999513E-01   1.551602E-04
  6.733010E-09   4.118067E-10   2.273264E-05   1.114043E-04   2.208961E-04   9.999740E-01   1.133337E-04
  7.157807E-09   4.377883E-10   2.105473E-05   1.032425E-04   1.749289E-04   9.999951E-01   4.891339E-05
  7.609406E-09   4.654091E-10   4.915981E-06   4.891339E-05   1.327221E-04   1.000000E+00   0.000000E+00
  8.089497E-09   4.947726E-10   0.000000E+00   0.000000E+00   0.000000E+00   1.000000E+00   0.000000E+00
  8.599878E-09   5.259887E-10   0.000000E+00   0.000000E+00   0.000000E+00   1.000000E+00   0.000000E+00
  9.142459E-09   5.591743E-10   0.000000E+00   0.000000E+00   0.000000E+00   1.000000E+00   0.000000E+00
  9.719273E-09   5.944536E-10   0.000000E+00   0.000000E+00   0.000000E+00   1.000000E+00   0.000000E+00
  1.033248E-08   6.319587E-10   0.000000E+00   0.000000E+00   0.000000E+00   1.000000E+00   0.000000E+00
  1.098437E-08   6.718301E-10   0.000000E+00   0.000000E+00   0.000000E+00   1.000000E+00   0.000000E+00
  1.167740E-08   7.142170E-10   0.000000E+00   0.000000E+00   0.000000E+00   1.000000E+00   0.000000E+00
  1.241414E-08   7.592782E-10   0.000000E+00   0.000000E+00   0.000000E+00   1.000000E+00   0.000000E+00
  1.319738E-08   8.071824E-10   0.000000E+00   0.000000E+00   0.000000E+00   1.000000E+00   0.000000E+00
  1.403002E-08   8.581090E-10   0.000000E+00   0.000000E+00   0.000000E+00   1.000000E+00   0.000000E+00
  1.491520E-08   9.122486E-10   0.000000E+00   0.000000E+00   0.000000E+00   1.000000E+00   0.000000E+00
  1.585623E-08   9.698040E-10   0.000000E+00   0.000000E+00   0.000000E+00   1.000000E+00   0.000000E+00
  1.685662E-08   1.030991E-09   0.000000E+00   0.000000E+00   0.000000E+00   1.000000E+00   0.000000E+00
  1.792014E-08   1.096038E-09   0.000000E+00   0.000000E+00   0.000000E+00   1.000000E+00   0.000000E+00
  1.905075E-08   1.165189E-09   0.000000E+00   0.000000E+00   0.000000E+00   1.000000E+00   0.000000E+00
  2.025270E-08   1.238702E-09   0.000000E+00   0.000000E+00   0.000000E+00   1.000000E+00   0.000000E+00
  2.153047E-08   1.316854E-09   0.000000E+00   0.000000E+00   0.000000E+00   1.000000E+00   0.000000E+00
  2.288887E-08   1.399937E-09   0.000000E+00   0.000000E+00   0.000000E+00   1.000000E+00   0.000000E+00
  2.433297E-08   1.488262E-09   0.000000E+00   0.000000E+00   0.000000E+00   1.000000E+00   0.000000E+00
