# Supplementary material for: Nanoparticle size distribution quantification: results of a small-angle X-ray scattering inter-laboratory comparison
Source: J Appl Crystallogr. 2017 Aug 18;50(Pt 5):1280–8. doi: 10.1107/S160057671701010X (PMC5627679; doi:10.1107/S160057671701010X)
Supplement: Supplementary file 3 [file j-50-01280-sup2.zip › RRAnonData/csv/S18_2016-12-02_21-25-48/S18_2016-12-02_21-25-48_hist-radius-True-1.1769(nm)-25.0771(nm)-50-log-vol.dat]

xMean xWidth yMean yStd Obs cdfMean cdfStd
  1.214026E-09   7.425270E-11   2.516460E-07   1.980082E-07   2.434698E-06   1.844232E-03   1.450180E-03
  1.290621E-09   7.893744E-11   2.085365E-07   2.003511E-07   2.246342E-06   3.371898E-03   2.134842E-03
  1.372049E-09   8.391774E-11   2.712522E-07   2.067096E-07   2.074156E-06   5.359796E-03   2.656615E-03
  1.458614E-09   8.921226E-11   2.315204E-07   2.406781E-07   1.922962E-06   7.056552E-03   3.073171E-03
  1.550641E-09   9.484081E-11   2.647885E-07   2.723509E-07   1.812307E-06   8.996715E-03   3.567409E-03
  1.648473E-09   1.008245E-10   3.086446E-07   2.709240E-07   1.738971E-06   1.125889E-02   3.870667E-03
  1.752478E-09   1.071857E-10   4.321284E-07   3.016045E-07   1.731446E-06   1.442675E-02   4.355897E-03
  1.863045E-09   1.139482E-10   6.554354E-07   3.965174E-07   1.809815E-06   1.923223E-02   4.822902E-03
  1.980588E-09   1.211374E-10   1.099726E-06   5.659008E-07   1.926598E-06   2.729571E-02   5.411544E-03
  2.105547E-09   1.287802E-10   2.005111E-06   6.810552E-07   1.892566E-06   4.199667E-02   6.039861E-03
  2.238390E-09   1.369052E-10   3.716689E-06   1.012799E-06   1.838245E-06   6.924973E-02   8.628383E-03
  2.379613E-09   1.455427E-10   6.466270E-06   1.347263E-06   1.853254E-06   1.166587E-01   8.779513E-03
  2.529747E-09   1.547253E-10   1.121589E-05   1.841259E-06   1.935695E-06   1.988908E-01   1.036141E-02
  2.689354E-09   1.644872E-10   1.536871E-05   1.998122E-06   2.110210E-06   3.115688E-01   1.130793E-02
  2.859030E-09   1.748650E-10   1.566521E-05   2.088980E-06   2.235234E-06   4.264236E-01   1.086673E-02
  3.039411E-09   1.858975E-10   1.419926E-05   2.058127E-06   2.083575E-06   5.305283E-01   1.070872E-02
  3.231173E-09   1.976261E-10   1.295994E-05   1.929215E-06   1.853207E-06   6.255437E-01   1.131146E-02
  3.435033E-09   2.100947E-10   1.347485E-05   2.391810E-06   1.643285E-06   7.243447E-01   1.183836E-02
  3.651756E-09   2.233499E-10   1.301980E-05   2.240741E-06   1.477766E-06   8.198005E-01   1.209666E-02
  3.882151E-09   2.374415E-10   9.941585E-06   2.134494E-06   1.319808E-06   8.926905E-01   1.087406E-02
  4.127083E-09   2.524221E-10   5.794786E-06   1.576127E-06   1.205522E-06   9.351792E-01   9.535488E-03
  4.387468E-09   2.683478E-10   3.815682E-06   1.376949E-06   1.036953E-06   9.631575E-01   7.012247E-03
  4.664281E-09   2.852784E-10   2.226791E-06   1.029006E-06   9.174688E-07   9.794804E-01   6.551817E-03
  4.958559E-09   3.032771E-10   1.288329E-06   8.920927E-07   8.092793E-07   9.889238E-01   4.666512E-03
  5.271403E-09   3.224114E-10   7.525604E-07   7.197149E-07   6.983405E-07   9.944398E-01   4.368142E-03
  5.603985E-09   3.427529E-10   3.706512E-07   5.622176E-07   6.016247E-07   9.971566E-01   3.549421E-03
  5.957551E-09   3.643778E-10   1.608925E-07   3.664747E-07   5.170538E-07   9.983369E-01   3.049219E-03
  6.333423E-09   3.873670E-10   1.325250E-07   3.285070E-07   4.499192E-07   9.993088E-01   2.199163E-03
  6.733010E-09   4.118067E-10   4.056181E-08   1.987319E-07   3.827054E-07   9.996063E-01   1.716555E-03
  7.157807E-09   4.377883E-10   4.247476E-08   2.081135E-07   3.360472E-07   9.999187E-01   8.086065E-04
  7.609406E-09   4.654091E-10   1.102369E-08   1.096843E-07   2.976187E-07   1.000000E+00   0.000000E+00
  8.089497E-09   4.947726E-10   0.000000E+00   0.000000E+00   0.000000E+00   1.000000E+00   0.000000E+00
  8.599878E-09   5.259887E-10   0.000000E+00   0.000000E+00   0.000000E+00   1.000000E+00   0.000000E+00
  9.142459E-09   5.591743E-10   0.000000E+00   0.000000E+00   0.000000E+00   1.000000E+00   0.000000E+00
  9.719273E-09   5.944536E-10   0.000000E+00   0.000000E+00   0.000000E+00   1.000000E+00   0.000000E+00
  1.033248E-08   6.319587E-10   0.000000E+00   0.000000E+00   0.000000E+00   1.000000E+00   0.000000E+00
  1.098437E-08   6.718301E-10   0.000000E+00   0.000000E+00   0.000000E+00   1.000000E+00   0.000000E+00
  1.167740E-08   7.142170E-10   0.000000E+00   0.000000E+00   0.000000E+00   1.000000E+00   0.000000E+00
  1.241414E-08   7.592782E-10   0.000000E+00   0.000000E+00   0.000000E+00   1.000000E+00   0.000000E+00
  1.319738E-08   8.071824E-10   0.000000E+00   0.000000E+00   0.000000E+00   1.000000E+00   0.000000E+00
  1.403002E-08   8.581090E-10   0.000000E+00   0.000000E+00   0.000000E+00   1.000000E+00   0.000000E+00
  1.491520E-08   9.122486E-10   0.000000E+00   0.000000E+00   0.000000E+00   1.000000E+00   0.000000E+00
  1.585623E-08   9.698040E-10   0.000000E+00   0.000000E+00   0.000000E+00   1.000000E+00   0.000000E+00
  1.685662E-08   1.030991E-09   0.000000E+00   0.000000E+00   0.000000E+00   1.000000E+00   0.000000E+00
  1.792014E-08   1.096038E-09   0.000000E+00   0.000000E+00   0.000000E+00   1.000000E+00   0.000000E+00
  1.905075E-08   1.165189E-09   0.000000E+00   0.000000E+00   0.000000E+00   1.000000E+00   0.000000E+00
  2.025270E-08   1.238702E-09   0.000000E+00   0.000000E+00   0.000000E+00   1.000000E+00   0.000000E+00
  2.153047E-08   1.316854E-09   0.000000E+00   0.000000E+00   0.000000E+00   1.000000E+00   0.000000E+00
  2.288887E-08   1.399937E-09   0.000000E+00   0.000000E+00   0.000000E+00   1.000000E+00   0.000000E+00
  2.433297E-08   1.488262E-09   0.000000E+00   0.000000E+00   0.000000E+00   1.000000E+00   0.000000E+00
