# Supplementary material for: Nanoparticle size distribution quantification: results of a small-angle X-ray scattering inter-laboratory comparison
Source: J Appl Crystallogr. 2017 Aug 18;50(Pt 5):1280–8. doi: 10.1107/S160057671701010X (PMC5627679; doi:10.1107/S160057671701010X)
Supplement: Supplementary file 3 [file j-50-01280-sup2.zip › RRAnonData/csv/S18_2016-12-02_21-25-48/S18_2016-12-02_21-25-48_stats_radius.dat]

lower upper weighting totalValue totalValueStd mean meanStd variance varianceStd skew skewStd kurtosis kurtosisStd
  1.176900E-09   2.507710E-08 vol   1.363933E-04   2.658225E-07   3.166392E-09   4.846800E-12   4.812812E-19   1.337762E-20   6.696024E-01   2.645752E-01   4.418445E+00   1.466882E+00
  1.176900E-09   2.507710E-08 num   1.000000E+00   6.175415E-16   2.687356E-09   4.109673E-11   4.625183E-19   4.665797E-20   1.424334E-01   1.262340E-01   3.619976E+00   3.722213E-01
