# Supplementary material for: Nanoparticle size distribution quantification: results of a small-angle X-ray scattering inter-laboratory comparison
Source: J Appl Crystallogr. 2017 Aug 18;50(Pt 5):1280–8. doi: 10.1107/S160057671701010X (PMC5627679; doi:10.1107/S160057671701010X)
Supplement: Supplementary file 3 [file j-50-01280-sup2.zip › RRAnonData/csv/S20.csv]

0.1035913	1550.681	42.42248
0.1102318	1522.5520000000001	42.8816
0.11687239999999999	1587.362	44.585159999999995
0.12351300000000001	1582.474	44.67941
0.1301536	1550.5120000000002	43.031259999999996
0.1367941	1789.31	49.85504
0.14343470000000003	1499.017	41.44075
0.15007520000000002	1668.806	46.86449
0.1567158	1588.4879999999998	45.16261
0.16335629999999998	1680.205	46.88482
0.16999679999999998	1532.16	43.76535
0.17663729999999997	1534.94	43.21409
0.1832778	1539.906	45.05962
0.1899183	1461.1789999999999	40.05428
0.1965588	1552.536	44.62663
0.20651945	1445.1795	30.15449999999987
0.21648009999999998	1474.4579999999999	41.36403
0.2231205	1431.015	40.818709999999996
0.2297609	1378.6860000000001	38.58078
0.23640129999999998	1499.7179999999998	43.41922
0.2430417	1452.649	40.82648
0.25300225	1438.534	33.09199999999998
0.2629628	1448.661	40.48037
0.2696031	1373.885	38.757529999999996
0.27956355	1338.062	122.09199999999997
0.289524	1378.411	39.86725
0.29948435000000007	1295.652	34.360999999999876
0.3094447	1264.678	36.19758
0.319405	1230.7255	24.46081504359626
0.3326853	1250.9445	77.20550000000003
0.3426455	1128.226	31.847759999999997
0.35260565	1157.9155	23.71397048728924
0.36588575	1132.9845	30.211499999999997
0.3791658	1150.192	23.514081478663485
0.3924457	1087.187	54.02499999999998
0.40572555	1084.0235	22.169798742461555
0.4190053	1034.8220000000001	27.29900000000003
0.43228495	959.7517499999999	45.740249999999996
0.44556450000000003	944.42695	28.094850000000005
0.4621637666666667	938.3506000000001	16.197776518135992
0.4787629	839.66655	17.528580796002853
0.49536179999999996	840.937	32.36634285802665
0.51196055	819.0268	46.34050000000002
0.5285591	791.6384333333334	29.59584691621068
0.5484771	723.7469000000001	12.901914176112266
0.5683948	691.1066	26.53272789273654
0.5883122	653.8472666666667	17.1487901610515
0.6082292666666667	596.4565666666666	18.82663504951899
0.628146	579.3884666666667	10.8406048070048
0.6480624333333332	553.6639333333334	18.335466974539933
0.6712978	492.65957499999996	16.711613899340342
0.6945326666666666	427.9719333333333	8.334276785349898
0.7177670249999999	412.5431	9.059028291617878
0.744319975	356.7049	9.546987933636451
0.7675532	330.25960000000003	8.90328513770806
0.790785875	303.25795	15.86093200963192
0.82065556	269.13370000000003	7.856608289968391
0.8505242749999999	241.310675	9.663219547971137
0.8770733749999999	210.833125	4.474888705332346
0.90694012	181.14334	6.715929258457094
0.94012408	159.1035	5.896575726131225
0.9733066599999999	126.70008	3.795344886752717
1.00648788	113.5213	3.63981149580579
1.0396676	92.729966	3.0580152414934094
1.0761633333333334	74.01353333333334	3.2628779922053117
1.112657	61.712518	3.7339016280432444
1.149149	51.76349333333334	2.1642325647469387
1.1889558333333334	41.55694166666667	2.359705505376206
1.2287601666666668	32.69363666666667	1.7460155129621406
1.2718784285714286	25.142518571428575	0.9942719648830434
1.3149938333333335	21.514725	0.9734500191996106
1.3581054285714287	16.53664285714286	0.7739799567525595
1.404529714285714	14.036047142857141	0.7313719937785645
1.4542653749999999	11.51086475	0.6609461724727812
1.5039965714285715	10.505832142857143	0.6037961997084169
1.553722375	8.556715	0.7199625633700387
1.6067574999999998	8.303390624999999	0.5249777867876888
1.6631005555555556	6.5633768888888895	0.45852071104565695
1.7227503333333334	6.304245555555556	0.4580864726670406
1.7823913333333334	5.274571111111111	0.42360736274612654
1.8420242222222223	5.095299999999999	0.43221045502258176
1.9049600999999998	4.7677465	0.39703558975791275
1.9711972	4.197790500000001	0.4112678275179813
2.0374228	3.5445211	0.41069618019480353
2.1069467272727276	2.7445637272727272	0.3312429530783961
2.179766363636364	2.762818181818182	0.3663987581268388
2.252570181818182	2.443471818181818	0.3784979825388348
2.3286659166666666	1.6480692916666666	0.29894179483634276
2.4080507499999997	1.684935216666667	0.3315499498685916
2.490721076923077	1.1121500692307689	0.257328835036915
2.5766739999999997	1.504630753846154	0.3512613857884273
2.665905214285715	1.2214239607142858	0.3720469118608798
2.7571406923076927	0.9466770423076921	0.41889049806695283
2.8508847857142854	0.8296459635714284	0.38885952417384345
2.9499267500000004	0.3221886906875	0.2568601468439464
