# Supplementary material for: Nanoparticle size distribution quantification: results of a small-angle X-ray scattering inter-laboratory comparison
Source: J Appl Crystallogr. 2017 Aug 18;50(Pt 5):1280–8. doi: 10.1107/S160057671701010X (PMC5627679; doi:10.1107/S160057671701010X)
Supplement: Supplementary file 3 [file j-50-01280-sup2.zip › RRAnonData/csv/S20_2016-12-02_21-22-40/S20_2016-12-02_21-22-40_fit.dat]

fitQ fitIntensityMean fitIntensityStd
  1.035913E+08   1.626020E+03   6.343288E+00
  1.102318E+08   1.619424E+03   6.158628E+00
  1.168724E+08   1.612450E+03   5.965969E+00
  1.235130E+08   1.605104E+03   5.765915E+00
  1.301536E+08   1.597391E+03   5.559096E+00
  1.367941E+08   1.589318E+03   5.346178E+00
  1.434347E+08   1.580889E+03   5.127847E+00
  1.500752E+08   1.572113E+03   4.904835E+00
  1.567158E+08   1.562996E+03   4.677897E+00
  1.633563E+08   1.553545E+03   4.447840E+00
  1.699968E+08   1.543767E+03   4.215507E+00
  1.766373E+08   1.533669E+03   3.981795E+00
  1.832778E+08   1.523260E+03   3.747668E+00
  1.899183E+08   1.512547E+03   3.514171E+00
  1.965588E+08   1.501538E+03   3.282448E+00
  2.065194E+08   1.484488E+03   2.941036E+00
  2.164801E+08   1.466818E+03   2.611629E+00
  2.231205E+08   1.454709E+03   2.401797E+00
  2.297609E+08   1.442346E+03   2.202479E+00
  2.364013E+08   1.429738E+03   2.016521E+00
  2.430417E+08   1.416895E+03   1.847344E+00
  2.530022E+08   1.397207E+03   1.633972E+00
  2.629628E+08   1.377039E+03   1.482546E+00
  2.696031E+08   1.363343E+03   1.422661E+00
  2.795636E+08   1.342446E+03   1.398743E+00
  2.895240E+08   1.321151E+03   1.448306E+00
  2.994844E+08   1.299493E+03   1.555150E+00
  3.094447E+08   1.277501E+03   1.699618E+00
  3.194050E+08   1.255206E+03   1.864639E+00
  3.326853E+08   1.225065E+03   2.095329E+00
  3.426455E+08   1.202187E+03   2.265606E+00
  3.526056E+08   1.179111E+03   2.427479E+00
  3.658858E+08   1.148085E+03   2.624240E+00
  3.791658E+08   1.116830E+03   2.794393E+00
  3.924457E+08   1.085414E+03   2.934800E+00
  4.057256E+08   1.053904E+03   3.043876E+00
  4.190053E+08   1.022365E+03   3.121138E+00
  4.322850E+08   9.908599E+02   3.166943E+00
  4.455645E+08   9.594476E+02   3.182317E+00
  4.621638E+08   9.204007E+02   3.161173E+00
  4.787629E+08   8.816947E+02   3.098993E+00
  4.953618E+08   8.434291E+02   3.000689E+00
  5.119605E+08   8.056954E+02   2.871860E+00
  5.285591E+08   7.685781E+02   2.718636E+00
  5.484771E+08   7.249590E+02   2.511750E+00
  5.683948E+08   6.824570E+02   2.290824E+00
  5.883122E+08   6.411757E+02   2.067751E+00
  6.082293E+08   6.012041E+02   1.854231E+00
  6.281460E+08   5.626162E+02   1.661184E+00
  6.480624E+08   5.254723E+02   1.497788E+00
  6.712978E+08   4.840250E+02   1.352388E+00
  6.945327E+08   4.446604E+02   1.256579E+00
  7.177670E+08   4.074105E+02   1.201899E+00
  7.443200E+08   3.674441E+02   1.170460E+00
  7.675532E+08   3.347462E+02   1.152502E+00
  7.907859E+08   3.041465E+02   1.130862E+00
  8.206556E+08   2.678279E+02   1.086867E+00
  8.505243E+08   2.348130E+02   1.020786E+00
  8.770734E+08   2.081350E+02   9.459232E-01
  9.069401E+08   1.809879E+02   8.502919E-01
  9.401241E+08   1.541883E+02   7.405451E-01
  9.733067E+08   1.306938E+02   6.384225E-01
  1.006488E+09   1.102491E+02   5.519788E-01
  1.039668E+09   9.259347E+01   4.835944E-01
  1.076163E+09   7.608164E+01   4.252962E-01
  1.112657E+09   6.228525E+01   3.767142E-01
  1.149149E+09   5.087232E+01   3.306691E-01
  1.188956E+09   4.076968E+01   2.795893E-01
  1.228760E+09   3.274512E+01   2.284704E-01
  1.271878E+09   2.599145E+01   1.774146E-01
  1.314994E+09   2.086812E+01   1.361369E-01
  1.358105E+09   1.702883E+01   1.080246E-01
  1.404530E+09   1.399333E+01   9.153964E-02
  1.454265E+09   1.167193E+01   8.340461E-02
  1.503997E+09   1.002737E+01   7.824056E-02
  1.553722E+09   8.838027E+00   7.234982E-02
  1.606757E+09   7.891233E+00   6.399598E-02
  1.663101E+09   7.105140E+00   5.359619E-02
  1.722750E+09   6.412040E+00   4.509372E-02
  1.782391E+09   5.797646E+00   4.552745E-02
  1.842024E+09   5.230461E+00   5.437390E-02
  1.904960E+09   4.670565E+00   6.476772E-02
  1.971197E+09   4.122569E+00   7.009941E-02
  2.037423E+09   3.619610E+00   6.722839E-02
  2.106947E+09   3.142233E+00   5.708196E-02
  2.179766E+09   2.697217E+00   4.475503E-02
  2.252570E+09   2.304643E+00   3.893485E-02
  2.328666E+09   1.943897E+00   4.150717E-02
  2.408051E+09   1.614049E+00   4.647201E-02
  2.490721E+09   1.313600E+00   4.999600E-02
  2.576674E+09   1.041440E+00   5.164731E-02
  2.665905E+09   7.975024E-01   5.111193E-02
  2.757141E+09   5.857828E-01   4.862448E-02
  2.850885E+09   4.063225E-01   4.565136E-02
  2.949927E+09   2.569454E-01   4.319493E-02
