# Supplementary material for: Nanoparticle size distribution quantification: results of a small-angle X-ray scattering inter-laboratory comparison
Source: J Appl Crystallogr. 2017 Aug 18;50(Pt 5):1280–8. doi: 10.1107/S160057671701010X (PMC5627679; doi:10.1107/S160057671701010X)
Supplement: Supplementary file 3 [file j-50-01280-sup2.zip › RRAnonData/csv/S20_2016-12-02_21-22-40/S20_2016-12-02_21-22-40_hist-radius-True-1.06497(nm)-30.3268(nm)-50-log-num.dat]

xMean xWidth yMean yStd Obs cdfMean cdfStd
  1.101858E-09   7.377677E-11   1.822401E-02   1.864676E-02   3.217641E-01   1.822401E-02   1.864676E-02
  1.178191E-09   7.888772E-11   1.693798E-02   1.803390E-02   2.355870E-01   3.516198E-02   2.606356E-02
  1.259811E-09   8.435274E-11   1.481974E-02   1.502170E-02   1.778568E-01   4.998172E-02   2.838606E-02
  1.347085E-09   9.019636E-11   1.090119E-02   1.214804E-02   1.396516E-01   6.088291E-02   3.131437E-02
  1.440406E-09   9.644479E-11   8.947802E-03   1.013130E-02   1.054310E-01   6.983071E-02   3.279603E-02
  1.540191E-09   1.031261E-10   8.779571E-03   8.530347E-03   8.676417E-02   7.861028E-02   3.322579E-02
  1.646890E-09   1.102702E-10   8.994583E-03   8.341741E-03   6.759938E-02   8.760486E-02   3.477384E-02
  1.760979E-09   1.179093E-10   1.219998E-02   1.036626E-02   5.587521E-02   9.980485E-02   3.438636E-02
  1.882973E-09   1.260776E-10   1.811645E-02   1.013654E-02   4.394407E-02   1.179213E-01   3.291546E-02
  2.013418E-09   1.348117E-10   2.973232E-02   1.098125E-02   3.668385E-02   1.476536E-01   3.221557E-02
  2.152899E-09   1.441509E-10   4.964915E-02   1.535637E-02   3.161968E-02   1.973028E-01   2.980961E-02
  2.302043E-09   1.541371E-10   8.131634E-02   1.667598E-02   2.807658E-02   2.786191E-01   2.625650E-02
  2.461519E-09   1.648151E-10   1.158799E-01   1.899326E-02   2.705386E-02   3.944990E-01   2.056795E-02
  2.632043E-09   1.762328E-10   1.306092E-01   1.841363E-02   2.484343E-02   5.251082E-01   1.769870E-02
  2.814380E-09   1.884415E-10   1.192285E-01   1.611577E-02   1.990747E-02   6.443367E-01   1.505584E-02
  3.009349E-09   2.014960E-10   9.934064E-02   1.329942E-02   1.629590E-02   7.436773E-01   1.401187E-02
  3.217824E-09   2.154548E-10   8.623320E-02   1.257785E-02   1.301745E-02   8.299105E-01   9.789706E-03
  3.440742E-09   2.303806E-10   7.327461E-02   1.007680E-02   9.694013E-03   9.031852E-01   6.802820E-03
  3.679103E-09   2.463405E-10   4.694605E-02   8.360285E-03   7.030451E-03   9.501312E-01   4.348290E-03
  3.933976E-09   2.634059E-10   2.551023E-02   5.191343E-03   5.193337E-03   9.756414E-01   2.554095E-03
  4.206506E-09   2.816536E-10   1.332020E-02   3.278588E-03   3.865548E-03   9.889616E-01   1.986336E-03
  4.497915E-09   3.011654E-10   5.849043E-03   2.248287E-03   2.816775E-03   9.948107E-01   1.382040E-03
  4.809512E-09   3.220289E-10   2.627700E-03   1.610793E-03   1.888547E-03   9.974384E-01   9.820344E-04
  5.142696E-09   3.443378E-10   1.137237E-03   1.014936E-03   1.268439E-03   9.985756E-01   6.378102E-04
  5.498961E-09   3.681921E-10   7.797115E-04   7.777002E-04   8.927702E-04   9.993553E-01   5.161811E-04
  5.879906E-09   3.936989E-10   4.041727E-04   5.143805E-04   6.192023E-04   9.997595E-01   3.083339E-04
  6.287242E-09   4.209728E-10   1.635096E-04   2.837436E-04   4.500529E-04   9.999230E-01   1.993427E-04
  6.722796E-09   4.501361E-10   7.158884E-05   1.939590E-04   3.067211E-04   9.999946E-01   5.376911E-05
  7.188524E-09   4.813197E-10   5.403999E-06   5.376911E-05   2.009575E-04   1.000000E+00   0.000000E+00
  7.686516E-09   5.146635E-10   0.000000E+00   0.000000E+00   0.000000E+00   1.000000E+00   0.000000E+00
  8.219006E-09   5.503173E-10   0.000000E+00   0.000000E+00   0.000000E+00   1.000000E+00   0.000000E+00
  8.788385E-09   5.884410E-10   0.000000E+00   0.000000E+00   0.000000E+00   1.000000E+00   0.000000E+00
  9.397209E-09   6.292058E-10   0.000000E+00   0.000000E+00   0.000000E+00   1.000000E+00   0.000000E+00
  1.004821E-08   6.727946E-10   0.000000E+00   0.000000E+00   0.000000E+00   1.000000E+00   0.000000E+00
  1.074431E-08   7.194031E-10   0.000000E+00   0.000000E+00   0.000000E+00   1.000000E+00   0.000000E+00
  1.148863E-08   7.692404E-10   0.000000E+00   0.000000E+00   0.000000E+00   1.000000E+00   0.000000E+00
  1.228451E-08   8.225302E-10   0.000000E+00   0.000000E+00   0.000000E+00   1.000000E+00   0.000000E+00
  1.313554E-08   8.795118E-10   0.000000E+00   0.000000E+00   0.000000E+00   1.000000E+00   0.000000E+00
  1.404551E-08   9.404408E-10   0.000000E+00   0.000000E+00   0.000000E+00   1.000000E+00   0.000000E+00
  1.501853E-08   1.005591E-09   0.000000E+00   0.000000E+00   0.000000E+00   1.000000E+00   0.000000E+00
  1.605895E-08   1.075254E-09   0.000000E+00   0.000000E+00   0.000000E+00   1.000000E+00   0.000000E+00
  1.717145E-08   1.149743E-09   0.000000E+00   0.000000E+00   0.000000E+00   1.000000E+00   0.000000E+00
  1.836102E-08   1.229393E-09   0.000000E+00   0.000000E+00   0.000000E+00   1.000000E+00   0.000000E+00
  1.963299E-08   1.314560E-09   0.000000E+00   0.000000E+00   0.000000E+00   1.000000E+00   0.000000E+00
  2.099309E-08   1.405627E-09   0.000000E+00   0.000000E+00   0.000000E+00   1.000000E+00   0.000000E+00
  2.244740E-08   1.503003E-09   0.000000E+00   0.000000E+00   0.000000E+00   1.000000E+00   0.000000E+00
  2.400247E-08   1.607125E-09   0.000000E+00   0.000000E+00   0.000000E+00   1.000000E+00   0.000000E+00
  2.566526E-08   1.718460E-09   0.000000E+00   0.000000E+00   0.000000E+00   1.000000E+00   0.000000E+00
  2.744324E-08   1.837508E-09   0.000000E+00   0.000000E+00   0.000000E+00   1.000000E+00   0.000000E+00
  2.934440E-08   1.964803E-09   0.000000E+00   0.000000E+00   0.000000E+00   1.000000E+00   0.000000E+00
