# Supplementary material for: Nanoparticle size distribution quantification: results of a small-angle X-ray scattering inter-laboratory comparison
Source: J Appl Crystallogr. 2017 Aug 18;50(Pt 5):1280–8. doi: 10.1107/S160057671701010X (PMC5627679; doi:10.1107/S160057671701010X)
Supplement: Supplementary file 3 [file j-50-01280-sup2.zip › RRAnonData/csv/S20_2016-12-02_21-22-40/S20_2016-12-02_21-22-40_hist-radius-True-1.06497(nm)-30.3268(nm)-50-log-vol.dat]

xMean xWidth yMean yStd Obs cdfMean cdfStd
  1.101858E-09   7.377677E-11   2.461971E-07   2.560118E-07   3.785015E-06   1.055628E-03   1.096868E-03
  1.178191E-09   7.888772E-11   2.781472E-07   3.030258E-07   3.418144E-06   2.248365E-03   1.730775E-03
  1.259811E-09   8.435274E-11   2.979982E-07   3.026617E-07   3.143662E-06   3.526608E-03   2.061424E-03
  1.347085E-09   9.019636E-11   2.657506E-07   2.963798E-07   2.945901E-06   4.666369E-03   2.496439E-03
  1.440406E-09   9.644479E-11   2.654880E-07   2.995152E-07   2.827047E-06   5.805408E-03   2.777048E-03
  1.540191E-09   1.031261E-10   3.203433E-07   3.095455E-07   2.791833E-06   7.179837E-03   2.975121E-03
  1.646890E-09   1.102702E-10   4.018504E-07   3.768207E-07   2.710883E-06   8.904001E-03   3.520383E-03
  1.760979E-09   1.179093E-10   6.584303E-07   5.580557E-07   2.600913E-06   1.172956E-02   3.813992E-03
  1.882973E-09   1.260776E-10   1.210954E-06   6.720538E-07   2.618799E-06   1.692806E-02   4.094359E-03
  2.013418E-09   1.348117E-10   2.412202E-06   8.972520E-07   2.764138E-06   2.728191E-02   4.956336E-03
  2.152899E-09   1.441509E-10   4.961850E-06   1.498645E-06   2.906292E-06   4.857893E-02   6.059370E-03
  2.302043E-09   1.541371E-10   9.890244E-06   1.950224E-06   3.205262E-06   9.103003E-02   6.822639E-03
  2.461519E-09   1.648151E-10   1.717741E-05   2.643521E-06   3.789477E-06   1.647558E-01   8.064510E-03
  2.632043E-09   1.762328E-10   2.362332E-05   3.189327E-06   4.072807E-06   2.661486E-01   1.105439E-02
  2.814380E-09   1.884415E-10   2.628057E-05   3.543561E-06   4.003408E-06   3.789384E-01   9.627672E-03
  3.009349E-09   2.014960E-10   2.675789E-05   3.579346E-06   4.020732E-06   4.937805E-01   1.186371E-02
  3.217824E-09   2.154548E-10   2.839436E-05   3.973413E-06   3.833492E-06   6.156520E-01   1.185745E-02
  3.440742E-09   2.303806E-10   2.940408E-05   3.840837E-06   3.523028E-06   7.418552E-01   1.169288E-02
  3.679103E-09   2.463405E-10   2.291287E-05   3.922860E-06   3.137955E-06   8.402019E-01   1.017912E-02
  3.933976E-09   2.634059E-10   1.521667E-05   2.995116E-06   2.817389E-06   9.055109E-01   7.831645E-03
  4.206506E-09   2.816536E-10   9.718330E-06   2.432028E-06   2.556050E-06   9.472204E-01   6.958316E-03
  4.497915E-09   3.011654E-10   5.194270E-06   2.005837E-06   2.198012E-06   9.695121E-01   5.866776E-03
  4.809512E-09   3.220289E-10   2.858351E-06   1.741049E-06   1.855134E-06   9.817794E-01   5.274411E-03
  5.142696E-09   3.443378E-10   1.527530E-06   1.350161E-06   1.565342E-06   9.883353E-01   4.480372E-03
  5.498961E-09   3.681921E-10   1.280466E-06   1.277867E-06   1.324860E-06   9.938304E-01   4.629864E-03
  5.879906E-09   3.936989E-10   8.122311E-07   1.028631E-06   1.116297E-06   9.973157E-01   3.432567E-03
  6.287242E-09   4.209728E-10   4.026569E-07   6.976610E-07   9.554652E-07   9.990440E-01   2.473909E-03
  6.722796E-09   4.501361E-10   2.041613E-07   5.529666E-07   8.192717E-07   9.999222E-01   7.741426E-04
  7.188524E-09   4.813197E-10   1.807295E-08   1.798236E-07   6.720754E-07   1.000000E+00   0.000000E+00
  7.686516E-09   5.146635E-10   0.000000E+00   0.000000E+00   0.000000E+00   1.000000E+00   0.000000E+00
  8.219006E-09   5.503173E-10   0.000000E+00   0.000000E+00   0.000000E+00   1.000000E+00   0.000000E+00
  8.788385E-09   5.884410E-10   0.000000E+00   0.000000E+00   0.000000E+00   1.000000E+00   0.000000E+00
  9.397209E-09   6.292058E-10   0.000000E+00   0.000000E+00   0.000000E+00   1.000000E+00   0.000000E+00
  1.004821E-08   6.727946E-10   0.000000E+00   0.000000E+00   0.000000E+00   1.000000E+00   0.000000E+00
  1.074431E-08   7.194031E-10   0.000000E+00   0.000000E+00   0.000000E+00   1.000000E+00   0.000000E+00
  1.148863E-08   7.692404E-10   0.000000E+00   0.000000E+00   0.000000E+00   1.000000E+00   0.000000E+00
  1.228451E-08   8.225302E-10   0.000000E+00   0.000000E+00   0.000000E+00   1.000000E+00   0.000000E+00
  1.313554E-08   8.795118E-10   0.000000E+00   0.000000E+00   0.000000E+00   1.000000E+00   0.000000E+00
  1.404551E-08   9.404408E-10   0.000000E+00   0.000000E+00   0.000000E+00   1.000000E+00   0.000000E+00
  1.501853E-08   1.005591E-09   0.000000E+00   0.000000E+00   0.000000E+00   1.000000E+00   0.000000E+00
  1.605895E-08   1.075254E-09   0.000000E+00   0.000000E+00   0.000000E+00   1.000000E+00   0.000000E+00
  1.717145E-08   1.149743E-09   0.000000E+00   0.000000E+00   0.000000E+00   1.000000E+00   0.000000E+00
  1.836102E-08   1.229393E-09   0.000000E+00   0.000000E+00   0.000000E+00   1.000000E+00   0.000000E+00
  1.963299E-08   1.314560E-09   0.000000E+00   0.000000E+00   0.000000E+00   1.000000E+00   0.000000E+00
  2.099309E-08   1.405627E-09   0.000000E+00   0.000000E+00   0.000000E+00   1.000000E+00   0.000000E+00
  2.244740E-08   1.503003E-09   0.000000E+00   0.000000E+00   0.000000E+00   1.000000E+00   0.000000E+00
  2.400247E-08   1.607125E-09   0.000000E+00   0.000000E+00   0.000000E+00   1.000000E+00   0.000000E+00
  2.566526E-08   1.718460E-09   0.000000E+00   0.000000E+00   0.000000E+00   1.000000E+00   0.000000E+00
  2.744324E-08   1.837508E-09   0.000000E+00   0.000000E+00   0.000000E+00   1.000000E+00   0.000000E+00
  2.934440E-08   1.964803E-09   0.000000E+00   0.000000E+00   0.000000E+00   1.000000E+00   0.000000E+00
