# Supplementary material for: Nanoparticle size distribution quantification: results of a small-angle X-ray scattering inter-laboratory comparison
Source: J Appl Crystallogr. 2017 Aug 18;50(Pt 5):1280–8. doi: 10.1107/S160057671701010X (PMC5627679; doi:10.1107/S160057671701010X)
Supplement: Supplementary file 3 [file j-50-01280-sup2.zip › RRAnonData/csv/S20_2016-12-02_21-22-40/S20_2016-12-02_21-22-40_stats_radius.dat]

lower upper weighting totalValue totalValueStd mean meanStd variance varianceStd skew skewStd kurtosis kurtosisStd
  1.064970E-09   3.032680E-08 vol   2.329927E-04   4.618549E-07   3.181866E-09   4.180016E-12   4.902941E-19   1.319508E-20   7.982530E-01   2.168977E-01   4.960303E+00   1.086242E+00
  1.064970E-09   3.032680E-08 num   1.000000E+00   5.655548E-16   2.697037E-09   5.084212E-11   4.776905E-19   6.418732E-20   8.426118E-02   2.116180E-01   3.775836E+00   4.026808E-01
