# Supplementary material for: Nanoparticle size distribution quantification: results of a small-angle X-ray scattering inter-laboratory comparison
Source: J Appl Crystallogr. 2017 Aug 18;50(Pt 5):1280–8. doi: 10.1107/S160057671701010X (PMC5627679; doi:10.1107/S160057671701010X)
Supplement: Supplementary file 3 [file j-50-01280-sup2.zip › RRAnonData/csv/S22.csv]

0.1	1914.6236999999999	19.146237
0.1035	1912.2103	19.122103
0.10711	1909.3703	19.093703
0.11086	1906.9562999999998	19.069563
0.11473	1904.3461999999997	19.043461999999998
0.11873999999999998	1902.4343	19.024343
0.12289	1899.4791	18.994791
0.12719	1897.3156	18.973156
0.13163	1892.9327999999998	18.929327999999998
0.13623	1889.7604999999999	18.897605
0.141	1886.2265	18.862265
0.14592	1879.4429	18.794429
0.15102000000000002	1876.2259	18.762259
0.15630000000000002	1871.7923000000003	18.717923000000003
0.16177	1866.1967999999997	18.661967999999998
0.16742	1859.7605999999998	18.597606
0.17327000000000004	1852.7405999999999	18.527406
0.17933000000000002	1843.1967999999997	18.431967999999998
0.1856	1833.9985000000001	18.339985000000002
0.19208000000000003	1823.4760999999999	18.234761
0.19880000000000003	1811.6903	18.116903
0.20574000000000003	1799.0232000000003	17.990232000000002
0.21294000000000002	1785.0532999999998	17.850533
0.22038	1769.9915	17.699915
0.22808	1752.3117000000002	17.523117000000003
0.23605	1733.1475	17.331475
0.24430000000000002	1713.2469	17.132469
0.25284	1692.1198	16.921198
0.26168	1670.0015	16.700015
0.27083	1646.3712	16.463712
0.28029000000000004	1620.7318	16.207318
0.29008999999999996	1593.6562000000001	15.936562000000002
0.30023	1564.3000000000002	15.643000000000002
0.31072	1534.1975	15.341975
0.32158	1503.3353	15.033353
0.33282	1470.9025000000001	14.709025000000002
0.34446	1437.4609	14.374609000000001
0.35650000000000004	1402.9123	14.029123
0.36895999999999995	1367.6657	13.676657
0.38185	1331.3073000000002	13.313073000000003
0.3952	1293.8005	12.938005
0.40901	1255.2421000000002	12.552421000000002
0.42331	1215.3917	12.153917
0.43810000000000004	1173.4017999999999	11.734017999999999
0.45342	1129.6912	11.296912
0.46926999999999996	1089.0071	10.890071
0.48567	1044.9182	10.449182
0.50264	998.2306	9.982306
0.5202100000000001	951.8092999999999	9.518092999999999
0.5383899999999999	904.2506	9.042506
0.5572100000000001	855.7787	8.557787
0.57669	806.0786999999999	8.060787
0.59685	756.1795	7.561795
0.6177100000000001	706.2157000000001	7.062157000000001
0.6393	656.5041000000001	6.565041000000001
0.66164	605.9838	6.059838
0.68477	557.8156	5.578156
0.7087	509.9684	5.099684
0.7334700000000001	463.3393	4.633393
0.7591100000000001	418.12500000000006	4.18125
0.7856399999999999	374.92650000000003	3.7492650000000003
0.8131	333.5905	3.3359050000000003
0.84152	294.35790000000003	2.943579
0.87094	257.5655	2.575655
0.90138	223.26330000000004	2.2326330000000003
0.9328799999999999	191.8363	1.918363
0.96549	163.1521	1.631521
0.99924	137.4236	1.374236
1.03416	114.82870000000001	1.148287
1.07031	94.26339999999999	0.942634
1.10772	77.1365	0.771365
1.1464400000000001	62.52419999999999	0.625242
1.18651	50.30369999999999	0.503037
1.22798	40.318599999999996	0.403186
1.2709000000000001	32.3053	0.32305300000000003
1.3153199999999998	25.9897	0.259897
1.36129	21.1355	0.2184
1.4088699999999998	17.4594	0.2176
1.45812	14.6789	0.2173
1.50908	12.650899999999998	0.21689999999999998
1.5618299999999998	11.113299999999999	0.2166
1.6164200000000002	9.9116	0.21649999999999997
1.67292	8.9372	0.21620000000000003
1.7313900000000002	8.0939	0.21609999999999996
1.7919100000000001	7.329199999999999	0.21620000000000003
1.85454	6.6049	0.21649999999999997
1.91936	5.9243	0.2164
1.9864400000000002	5.2825999999999995	0.21649999999999997
2.05587	4.682300000000001	0.2167
2.1277299999999997	4.1255	0.21710000000000002
2.2020999999999997	3.6197	0.21789999999999998
2.2790700000000004	3.1564999999999994	0.2187
2.35873	2.7609	0.2188
2.44117	2.4035	0.2191
2.5265	2.0915	0.2195
2.6148100000000003	1.8262999999999998	0.21969999999999998
2.7062	1.5864	0.21960000000000002
2.80079	1.3881999999999999	0.21960000000000002
2.8986799999999997	1.2148	0.2194
3.0	1.0833000000000002	0.2194
