# Supplementary material for: Nanoparticle size distribution quantification: results of a small-angle X-ray scattering inter-laboratory comparison
Source: J Appl Crystallogr. 2017 Aug 18;50(Pt 5):1280–8. doi: 10.1107/S160057671701010X (PMC5627679; doi:10.1107/S160057671701010X)
Supplement: Supplementary file 3 [file j-50-01280-sup2.zip › RRAnonData/csv/S22_2016-12-02_21-23-25/S22_2016-12-02_21-23-25_fit.dat]

fitQ fitIntensityMean fitIntensityStd
  1.000000E+08   1.951866E+03   5.878664E+00
  1.035000E+08   1.947936E+03   5.787059E+00
  1.071100E+08   1.943751E+03   5.690409E+00
  1.108600E+08   1.939262E+03   5.587812E+00
  1.147300E+08   1.934480E+03   5.479733E+00
  1.187400E+08   1.929365E+03   5.365565E+00
  1.228900E+08   1.923902E+03   5.245277E+00
  1.271900E+08   1.918063E+03   5.118587E+00
  1.316300E+08   1.911843E+03   4.985853E+00
  1.362300E+08   1.905198E+03   4.846599E+00
  1.410000E+08   1.898093E+03   4.700708E+00
  1.459200E+08   1.890539E+03   4.549081E+00
  1.510200E+08   1.882471E+03   4.391195E+00
  1.563000E+08   1.873867E+03   4.227593E+00
  1.617700E+08   1.864687E+03   4.058689E+00
  1.674200E+08   1.854927E+03   3.885737E+00
  1.732700E+08   1.844527E+03   3.709347E+00
  1.793300E+08   1.833446E+03   3.530798E+00
  1.856000E+08   1.821658E+03   3.352107E+00
  1.920800E+08   1.809139E+03   3.175805E+00
  1.988000E+08   1.795802E+03   3.004285E+00
  2.057400E+08   1.781663E+03   2.842012E+00
  2.129400E+08   1.766612E+03   2.692861E+00
  2.203800E+08   1.750664E+03   2.562874E+00
  2.280800E+08   1.733750E+03   2.457819E+00
  2.360500E+08   1.715822E+03   2.383782E+00
  2.443000E+08   1.696833E+03   2.346081E+00
  2.528400E+08   1.676735E+03   2.348221E+00
  2.616800E+08   1.655482E+03   2.391026E+00
  2.708300E+08   1.633030E+03   2.472336E+00
  2.802900E+08   1.609360E+03   2.587272E+00
  2.900900E+08   1.584384E+03   2.729594E+00
  3.002300E+08   1.558090E+03   2.891858E+00
  3.107200E+08   1.530447E+03   3.066559E+00
  3.215800E+08   1.501400E+03   3.246587E+00
  3.328200E+08   1.470929E+03   3.425038E+00
  3.444600E+08   1.438992E+03   3.595572E+00
  3.565000E+08   1.405608E+03   3.751960E+00
  3.689600E+08   1.370754E+03   3.888662E+00
  3.818500E+08   1.334440E+03   4.000415E+00
  3.952000E+08   1.296636E+03   4.082532E+00
  4.090100E+08   1.257404E+03   4.130616E+00
  4.233100E+08   1.216739E+03   4.141037E+00
  4.381000E+08   1.174733E+03   4.110889E+00
  4.534200E+08   1.131382E+03   4.038157E+00
  4.692700E+08   1.086813E+03   3.922107E+00
  4.856700E+08   1.041114E+03   3.763388E+00
  5.026400E+08   9.943917E+02   3.564344E+00
  5.202100E+08   9.467454E+02   3.329201E+00
  5.383900E+08   8.983495E+02   3.064863E+00
  5.572100E+08   8.493443E+02   2.780841E+00
  5.766900E+08   7.999173E+02   2.490182E+00
  5.968500E+08   7.502740E+02   2.209775E+00
  6.177100E+08   7.006369E+02   1.960174E+00
  6.393000E+08   6.512203E+02   1.763361E+00
  6.616400E+08   6.022755E+02   1.636903E+00
  6.847700E+08   5.540214E+02   1.584423E+00
  7.087000E+08   5.067480E+02   1.590643E+00
  7.334700E+08   4.606865E+02   1.627067E+00
  7.591100E+08   4.160897E+02   1.663539E+00
  7.856400E+08   3.732203E+02   1.676031E+00
  8.131000E+08   3.322967E+02   1.649153E+00
  8.415200E+08   2.935385E+02   1.575881E+00
  8.709400E+08   2.571310E+02   1.456545E+00
  9.013800E+08   2.232570E+02   1.297847E+00
  9.328800E+08   1.920421E+02   1.111506E+00
  9.654900E+08   1.635701E+02   9.129120E-01
  9.992400E+08   1.379051E+02   7.197969E-01
  1.034160E+09   1.150650E+02   5.502034E-01
  1.070310E+09   9.500456E+01   4.192440E-01
  1.107720E+09   7.765390E+01   3.331876E-01
  1.146440E+09   6.288840E+01   2.823773E-01
  1.186510E+09   5.054750E+01   2.465016E-01
  1.227980E+09   4.043115E+01   2.105153E-01
  1.270900E+09   3.231055E+01   1.721661E-01
  1.315320E+09   2.593577E+01   1.391547E-01
  1.361290E+09   2.104495E+01   1.210803E-01
  1.408870E+09   1.737382E+01   1.173805E-01
  1.458120E+09   1.466775E+01   1.171097E-01
  1.509080E+09   1.269195E+01   1.129177E-01
  1.561830E+09   1.123740E+01   1.071562E-01
  1.616420E+09   1.013026E+01   1.081177E-01
  1.672920E+09   9.233556E+00   1.195931E-01
  1.731390E+09   8.448472E+00   1.355458E-01
  1.791910E+09   7.711339E+00   1.476218E-01
  1.854540E+09   6.989039E+00   1.510885E-01
  1.919360E+09   6.271462E+00   1.450317E-01
  1.986440E+09   5.563897E+00   1.310535E-01
  2.055870E+09   4.878948E+00   1.132074E-01
  2.127730E+09   4.230479E+00   9.934921E-02
  2.202100E+09   3.629392E+00   9.831957E-02
  2.279070E+09   3.082082E+00   1.087615E-01
  2.358730E+09   2.591261E+00   1.195500E-01
  2.441170E+09   2.157696E+00   1.219884E-01
  2.526500E+09   1.781513E+00   1.140243E-01
  2.614810E+09   1.462537E+00   9.951769E-02
  2.706200E+09   1.199066E+00   8.640407E-02
  2.800790E+09   9.865399E-01   8.089136E-02
  2.898680E+09   8.171345E-01   8.045107E-02
  3.000000E+09   6.805514E-01   8.001775E-02
