# Supplementary material for: Nanoparticle size distribution quantification: results of a small-angle X-ray scattering inter-laboratory comparison
Source: J Appl Crystallogr. 2017 Aug 18;50(Pt 5):1280–8. doi: 10.1107/S160057671701010X (PMC5627679; doi:10.1107/S160057671701010X)
Supplement: Supplementary file 3 [file j-50-01280-sup2.zip › RRAnonData/csv/S22_2016-12-02_21-23-25/S22_2016-12-02_21-23-25_hist-radius-True-1.0472(nm)-31.4159(nm)-50-log-num.dat]

xMean xWidth yMean yStd Obs cdfMean cdfStd
  1.084057E-09   7.371332E-11   3.596149E-02   2.555795E-02   1.012854E-01   3.596149E-02   2.555795E-02
  1.160364E-09   7.890207E-11   2.974616E-02   2.017071E-02   7.077951E-02   6.570766E-02   2.829343E-02
  1.242043E-09   8.445605E-11   2.532973E-02   1.804684E-02   5.132148E-02   9.103738E-02   3.304698E-02
  1.329472E-09   9.040099E-11   2.346165E-02   1.793312E-02   3.935382E-02   1.144990E-01   3.692465E-02
  1.423055E-09   9.676439E-11   1.553767E-02   1.441902E-02   2.938650E-02   1.300367E-01   3.920284E-02
  1.523225E-09   1.035757E-10   1.747120E-02   1.262943E-02   2.030767E-02   1.475079E-01   3.993743E-02
  1.630446E-09   1.108665E-10   1.510896E-02   1.124195E-02   1.590163E-02   1.626169E-01   4.087944E-02
  1.745214E-09   1.186705E-10   1.904246E-02   1.180129E-02   1.272089E-02   1.816593E-01   4.120312E-02
  1.868061E-09   1.270238E-10   2.418050E-02   1.299983E-02   9.924111E-03   2.058398E-01   4.040276E-02
  1.999556E-09   1.359651E-10   3.317625E-02   1.290606E-02   8.269834E-03   2.390161E-01   3.852500E-02
  2.140306E-09   1.455358E-10   4.581596E-02   1.389896E-02   7.426315E-03   2.848320E-01   3.502161E-02
  2.290964E-09   1.557802E-10   6.576204E-02   1.545731E-02   6.894737E-03   3.505941E-01   3.181707E-02
  2.452227E-09   1.667457E-10   8.791492E-02   1.951258E-02   6.874692E-03   4.385090E-01   2.654989E-02
  2.624842E-09   1.784831E-10   1.143533E-01   1.804533E-02   7.047892E-03   5.528623E-01   2.063375E-02
  2.809607E-09   1.910467E-10   1.167445E-01   1.524955E-02   7.207810E-03   6.696068E-01   1.722100E-02
  3.007377E-09   2.044946E-10   1.007629E-01   1.333576E-02   7.050845E-03   7.703697E-01   1.272722E-02
  3.219069E-09   2.188892E-10   8.145077E-02   1.260092E-02   6.286338E-03   8.518204E-01   8.820281E-03
  3.445663E-09   2.342970E-10   6.179203E-02   8.194695E-03   4.952437E-03   9.136125E-01   6.479914E-03
  3.688206E-09   2.507894E-10   4.154109E-02   7.295662E-03   3.646003E-03   9.551535E-01   4.187415E-03
  3.947822E-09   2.684427E-10   2.359520E-02   5.039189E-03   2.425564E-03   9.787487E-01   2.738927E-03
  4.225712E-09   2.873386E-10   1.154852E-02   3.211342E-03   1.740127E-03   9.902973E-01   2.022871E-03
  4.523164E-09   3.075646E-10   4.868333E-03   1.963705E-03   1.179832E-03   9.951656E-01   1.276870E-03
  4.841553E-09   3.292143E-10   2.556591E-03   1.354897E-03   7.817407E-04   9.977222E-01   8.103367E-04
  5.182355E-09   3.523880E-10   1.313020E-03   9.788461E-04   5.710936E-04   9.990352E-01   5.440610E-04
  5.547145E-09   3.771929E-10   5.466380E-04   5.913169E-04   3.480919E-04   9.995818E-01   3.848940E-04
  5.937613E-09   4.037439E-10   2.955802E-04   3.940740E-04   2.319999E-04   9.998774E-01   2.382815E-04
  6.355567E-09   4.321637E-10   8.385018E-05   2.081677E-04   1.537869E-04   9.999613E-01   1.412021E-04
  6.802941E-09   4.625841E-10   3.872246E-05   1.412021E-04   1.069873E-04   1.000000E+00   0.000000E+00
  7.281806E-09   4.951458E-10   0.000000E+00   0.000000E+00   0.000000E+00   1.000000E+00   0.000000E+00
  7.794379E-09   5.299996E-10   0.000000E+00   0.000000E+00   0.000000E+00   1.000000E+00   0.000000E+00
  8.343032E-09   5.673067E-10   0.000000E+00   0.000000E+00   0.000000E+00   1.000000E+00   0.000000E+00
  8.930305E-09   6.072399E-10   0.000000E+00   0.000000E+00   0.000000E+00   1.000000E+00   0.000000E+00
  9.558917E-09   6.499841E-10   0.000000E+00   0.000000E+00   0.000000E+00   1.000000E+00   0.000000E+00
  1.023178E-08   6.957370E-10   0.000000E+00   0.000000E+00   0.000000E+00   1.000000E+00   0.000000E+00
  1.095200E-08   7.447105E-10   0.000000E+00   0.000000E+00   0.000000E+00   1.000000E+00   0.000000E+00
  1.172292E-08   7.971314E-10   0.000000E+00   0.000000E+00   0.000000E+00   1.000000E+00   0.000000E+00
  1.254811E-08   8.532421E-10   0.000000E+00   0.000000E+00   0.000000E+00   1.000000E+00   0.000000E+00
  1.343138E-08   9.133026E-10   0.000000E+00   0.000000E+00   0.000000E+00   1.000000E+00   0.000000E+00
  1.437683E-08   9.775908E-10   0.000000E+00   0.000000E+00   0.000000E+00   1.000000E+00   0.000000E+00
  1.538883E-08   1.046404E-09   0.000000E+00   0.000000E+00   0.000000E+00   1.000000E+00   0.000000E+00
  1.647206E-08   1.120062E-09   0.000000E+00   0.000000E+00   0.000000E+00   1.000000E+00   0.000000E+00
  1.763154E-08   1.198904E-09   0.000000E+00   0.000000E+00   0.000000E+00   1.000000E+00   0.000000E+00
  1.887264E-08   1.283296E-09   0.000000E+00   0.000000E+00   0.000000E+00   1.000000E+00   0.000000E+00
  2.020110E-08   1.373628E-09   0.000000E+00   0.000000E+00   0.000000E+00   1.000000E+00   0.000000E+00
  2.162308E-08   1.470319E-09   0.000000E+00   0.000000E+00   0.000000E+00   1.000000E+00   0.000000E+00
  2.314514E-08   1.573816E-09   0.000000E+00   0.000000E+00   0.000000E+00   1.000000E+00   0.000000E+00
  2.477435E-08   1.684598E-09   0.000000E+00   0.000000E+00   0.000000E+00   1.000000E+00   0.000000E+00
  2.651824E-08   1.803178E-09   0.000000E+00   0.000000E+00   0.000000E+00   1.000000E+00   0.000000E+00
  2.838488E-08   1.930106E-09   0.000000E+00   0.000000E+00   0.000000E+00   1.000000E+00   0.000000E+00
  3.038292E-08   2.065967E-09   0.000000E+00   0.000000E+00   0.000000E+00   1.000000E+00   0.000000E+00
