# Supplementary material for: Nanoparticle size distribution quantification: results of a small-angle X-ray scattering inter-laboratory comparison
Source: J Appl Crystallogr. 2017 Aug 18;50(Pt 5):1280–8. doi: 10.1107/S160057671701010X (PMC5627679; doi:10.1107/S160057671701010X)
Supplement: Supplementary file 3 [file j-50-01280-sup2.zip › RRAnonData/csv/S22_2016-12-02_21-23-25/S22_2016-12-02_21-23-25_hist-radius-True-1.0472(nm)-31.4159(nm)-50-log-vol.dat]

xMean xWidth yMean yStd Obs cdfMean cdfStd
  1.084057E-09   7.371332E-11   6.232858E-07   4.573618E-07   1.519947E-06   2.163958E-03   1.585782E-03
  1.160364E-09   7.890207E-11   6.297915E-07   4.351314E-07   1.323618E-06   4.350973E-03   1.975136E-03
  1.242043E-09   8.445605E-11   6.586507E-07   4.742526E-07   1.152957E-06   6.638658E-03   2.577410E-03
  1.329472E-09   9.040099E-11   7.479413E-07   5.752385E-07   1.024995E-06   9.235674E-03   3.262165E-03
  1.423055E-09   9.676439E-11   6.089730E-07   5.638806E-07   9.279461E-07   1.135057E-02   3.761939E-03
  1.523225E-09   1.035757E-10   8.306019E-07   5.955774E-07   8.469479E-07   1.423605E-02   4.074356E-03
  1.630446E-09   1.108665E-10   8.778945E-07   6.567515E-07   7.925742E-07   1.728585E-02   4.663563E-03
  1.745214E-09   1.186705E-10   1.361551E-06   8.448545E-07   7.569022E-07   2.201547E-02   5.431678E-03
  1.868061E-09   1.270238E-10   2.124460E-06   1.144666E-06   7.563514E-07   2.939745E-02   5.808211E-03
  1.999556E-09   1.359651E-10   3.581187E-06   1.371353E-06   7.924825E-07   4.184220E-02   6.294422E-03
  2.140306E-09   1.455358E-10   6.011936E-06   1.765153E-06   8.782278E-07   6.273625E-02   7.224239E-03
  2.290964E-09   1.557802E-10   1.059302E-05   2.444827E-06   1.004925E-06   9.954780E-02   8.194391E-03
  2.452227E-09   1.667457E-10   1.739609E-05   3.630044E-06   1.229539E-06   1.600035E-01   9.884495E-03
  2.624842E-09   1.784831E-10   2.767096E-05   4.162975E-06   1.547376E-06   2.561573E-01   1.051527E-02
  2.809607E-09   1.910467E-10   3.457250E-05   4.345843E-06   1.912088E-06   3.762914E-01   1.279236E-02
  3.007377E-09   2.044946E-10   3.653232E-05   4.565441E-06   2.267538E-06   5.032382E-01   1.226371E-02
  3.219069E-09   2.188892E-10   3.617341E-05   5.462669E-06   2.458019E-06   6.289358E-01   1.125200E-02
  3.445663E-09   2.342970E-10   3.367293E-05   4.431418E-06   2.414966E-06   7.459451E-01   9.723908E-03
  3.688206E-09   2.507894E-10   2.764458E-05   4.554598E-06   2.140640E-06   8.420141E-01   9.977890E-03
  3.947822E-09   2.684427E-10   1.923914E-05   3.927435E-06   1.776004E-06   9.088698E-01   9.591996E-03
  4.225712E-09   2.873386E-10   1.153962E-05   3.204555E-06   1.500010E-06   9.489672E-01   8.541327E-03
  4.523164E-09   3.075646E-10   5.980426E-06   2.447131E-06   1.237857E-06   9.697425E-01   5.996546E-03
  4.841553E-09   3.292143E-10   3.829982E-06   2.033658E-06   1.028684E-06   9.830500E-01   4.816415E-03
  5.182355E-09   3.523880E-10   2.414214E-06   1.763887E-06   8.429081E-07   9.914391E-01   4.339602E-03
  5.547145E-09   3.771929E-10   1.215111E-06   1.309376E-06   6.934198E-07   9.956614E-01   3.882566E-03
  5.937613E-09   4.037439E-10   8.130679E-07   1.079309E-06   5.709600E-07   9.984875E-01   2.935591E-03
  6.355567E-09   4.321637E-10   2.844739E-07   7.052234E-07   4.599100E-07   9.994762E-01   1.909624E-03
  6.802941E-09   4.625841E-10   1.500979E-07   5.471864E-07   3.844082E-07   1.000000E+00   0.000000E+00
  7.281806E-09   4.951458E-10   0.000000E+00   0.000000E+00   0.000000E+00   1.000000E+00   0.000000E+00
  7.794379E-09   5.299996E-10   0.000000E+00   0.000000E+00   0.000000E+00   1.000000E+00   0.000000E+00
  8.343032E-09   5.673067E-10   0.000000E+00   0.000000E+00   0.000000E+00   1.000000E+00   0.000000E+00
  8.930305E-09   6.072399E-10   0.000000E+00   0.000000E+00   0.000000E+00   1.000000E+00   0.000000E+00
  9.558917E-09   6.499841E-10   0.000000E+00   0.000000E+00   0.000000E+00   1.000000E+00   0.000000E+00
  1.023178E-08   6.957370E-10   0.000000E+00   0.000000E+00   0.000000E+00   1.000000E+00   0.000000E+00
  1.095200E-08   7.447105E-10   0.000000E+00   0.000000E+00   0.000000E+00   1.000000E+00   0.000000E+00
  1.172292E-08   7.971314E-10   0.000000E+00   0.000000E+00   0.000000E+00   1.000000E+00   0.000000E+00
  1.254811E-08   8.532421E-10   0.000000E+00   0.000000E+00   0.000000E+00   1.000000E+00   0.000000E+00
  1.343138E-08   9.133026E-10   0.000000E+00   0.000000E+00   0.000000E+00   1.000000E+00   0.000000E+00
  1.437683E-08   9.775908E-10   0.000000E+00   0.000000E+00   0.000000E+00   1.000000E+00   0.000000E+00
  1.538883E-08   1.046404E-09   0.000000E+00   0.000000E+00   0.000000E+00   1.000000E+00   0.000000E+00
  1.647206E-08   1.120062E-09   0.000000E+00   0.000000E+00   0.000000E+00   1.000000E+00   0.000000E+00
  1.763154E-08   1.198904E-09   0.000000E+00   0.000000E+00   0.000000E+00   1.000000E+00   0.000000E+00
  1.887264E-08   1.283296E-09   0.000000E+00   0.000000E+00   0.000000E+00   1.000000E+00   0.000000E+00
  2.020110E-08   1.373628E-09   0.000000E+00   0.000000E+00   0.000000E+00   1.000000E+00   0.000000E+00
  2.162308E-08   1.470319E-09   0.000000E+00   0.000000E+00   0.000000E+00   1.000000E+00   0.000000E+00
  2.314514E-08   1.573816E-09   0.000000E+00   0.000000E+00   0.000000E+00   1.000000E+00   0.000000E+00
  2.477435E-08   1.684598E-09   0.000000E+00   0.000000E+00   0.000000E+00   1.000000E+00   0.000000E+00
  2.651824E-08   1.803178E-09   0.000000E+00   0.000000E+00   0.000000E+00   1.000000E+00   0.000000E+00
  2.838488E-08   1.930106E-09   0.000000E+00   0.000000E+00   0.000000E+00   1.000000E+00   0.000000E+00
  3.038292E-08   2.065967E-09   0.000000E+00   0.000000E+00   0.000000E+00   1.000000E+00   0.000000E+00
