# Supplementary material for: Nanoparticle size distribution quantification: results of a small-angle X-ray scattering inter-laboratory comparison
Source: J Appl Crystallogr. 2017 Aug 18;50(Pt 5):1280–8. doi: 10.1107/S160057671701010X (PMC5627679; doi:10.1107/S160057671701010X)
Supplement: Supplementary file 3 [file j-50-01280-sup2.zip › RRAnonData/csv/S22_2016-12-02_21-23-25/S22_2016-12-02_21-23-25_stats_radius.dat]

lower upper weighting totalValue totalValueStd mean meanStd variance varianceStd skew skewStd kurtosis kurtosisStd
  1.047200E-09   3.141590E-08 vol   2.877782E-04   8.105516E-07   3.165064E-09   5.375915E-12   5.132598E-19   1.129394E-20   5.508638E-01   2.153236E-01   4.539604E+00   9.534411E-01
  1.047200E-09   3.141590E-08 num   1.000000E+00   6.525378E-16   2.565038E-09   6.059504E-11   6.031257E-19   6.330215E-20  -1.180920E-02   6.765963E-02   3.002393E+00   3.517036E-01
