# Supplementary material for: Nanoparticle size distribution quantification: results of a small-angle X-ray scattering inter-laboratory comparison
Source: J Appl Crystallogr. 2017 Aug 18;50(Pt 5):1280–8. doi: 10.1107/S160057671701010X (PMC5627679; doi:10.1107/S160057671701010X)
Supplement: Supplementary file 3 [file j-50-01280-sup2.zip › RRAnonData/csv/S23.csv]

0.10483082123599999	1880.34046855	18.8034046855
0.109822753171	1876.5006340300001	18.7650063403
0.11481468344199999	1867.78594733	18.6778594733
0.11980661197200002	1871.05693456	18.7105693456
0.124798538686	1864.19790357	18.6419790357
0.129790463508	1860.57517144	18.6057517144
0.134782386362	1855.18693882	18.5518693882
0.139774307172	1851.43151828	18.5143151828
0.144766225864	1847.25187694	18.4725187694
0.14975814236	1844.08522618	18.4408522618
0.154750056586	1840.49396118	18.4049396118
0.15974196846600003	1830.91330608	18.3091330608
0.164733877925	1824.8355364600002	18.248355364600002
0.169725784885	1820.54715393	18.2054715393
0.174717689273	1812.8201417999999	18.128201418
0.182205540519	1803.186170195	18.03186170195
0.18969338623999998	1785.8951292000002	17.858951292
0.19468527957799997	1783.76804896	17.8376804896
0.20217311364450002	1769.31393187	17.693139318700002
0.20966094157999998	1758.06750904	17.5806750904
0.21465282265799998	1744.80890904	17.4480890904
0.2221406377285	1729.95898361	17.2995898361
0.22962844606299998	1713.25134177	17.1325134177
0.237116245695	1697.13018173	16.9713018173
0.2470999664915	1672.7983457999999	16.727983458
0.25458774777000004	1654.7468316900001	16.5474683169
0.26207551940000007	1635.54000821	16.3554000821
0.27205920159999997	1609.381850395	16.09381850395
0.282042867301	1581.285147185	15.81285147185
0.292026515899	1555.154242985	15.551542429850002
0.302010146788	1529.07573964	15.2907573964
0.311993759363	1500.680705975	15.006807059749999
0.32197735301850006	1474.44475242	14.7444475242
0.3319609271485	1445.15988099	14.4515988099
0.3444403653443333	1412.97393107	14.1297393107
0.3569197730795	1378.37006813	13.7837006813
0.3693991447423333	1344.9513782866666	13.449513782866665
0.38187848373800004	1310.9350305799999	13.1093503058
0.3943577841383333	1276.397605566667	12.763976055666669
0.409332896641	1235.75159476	12.3575159476
0.4218121158165	1202.2745813299998	12.022745813299998
0.4342912923623334	1168.9509153233332	11.689509153233333
0.44926625139566667	1128.7027335466666	11.287027335466666
0.464241149134	1089.0064908366667	10.890064908366666
0.48171178083550004	1042.8614954775	10.428614954775
0.4991823273423333	996.5123274066667	9.965123274066668
0.51665277673725	950.6967235770001	9.50696723577
0.5341231347593334	905.8914799133332	9.058914799133332
0.551593388874	860.680911182	8.60680911182
0.571559270664	810.8062407010001	8.230500307877762
0.59152501382975	761.1243868337501	7.955678870260622
0.6114906135305	712.76230861675	7.916377535484034
0.6314560649250001	664.7739754865	7.750770576875017
0.65142136317375	619.2879239625	7.033479282752549
0.6738821307884001	571.0935407306	7.511301482008674
0.6988383004708	519.4770216173999	6.871866022343737
0.7212986311379999	477.18404212925	5.787845405828422
0.7437587322156	438.32110312040004	5.984326739155853
0.7712096558161666	393.243378864	6.134199142702858
0.7986602365414	350.8178007824	5.18058759472213
0.8236149876392	315.2695399366	4.712589391445789
0.8510648471325001	279.48402439883336	4.77938053858529
0.881009709208	243.83368045416668	4.307727227172322
0.9109540906128334	211.9832072163333	3.843785052451477
0.943393268033857	181.38207143814284	3.6180772100301506
0.9758318569103333	154.570301371	2.9495965419439463
1.0082698049838572	131.18362668928572	2.719086795593574
1.0432022659385713	109.37808171485713	2.346693938744339
1.078133952315714	90.86378549962856	1.9868195773766497
1.1155598596087501	74.3731579737625	1.729420974097233
1.1529848372457143	60.70838407089999	1.3272500081946472
1.190408810405	49.6134757118875	1.1547475323898215
1.2328214176766668	39.473556250444446	0.9539467265604661
1.2752327019887502	31.620756600137497	0.6908900074808749
1.3176425631622224	25.718304915711112	0.5516398679517186
1.3625455636966666	20.9742153828	0.41580274167307635
1.409941343705	17.326424295080002	0.3165655106694368
1.4598295722499999	14.522121305959999	0.22503818996188618
1.509715589825	12.50585911414	0.16386367406086078
1.559599321032	11.02444733457	0.12237617318852965
1.6119746742754548	9.850416272742727	0.09850416272742728
1.666841225812727	8.891818379493635	0.08891818379493635
1.7241984198183333	8.071143821685	0.08071143821685
1.7840457477933331	7.314953973805	0.07314953973805001
1.8438891868400002	6.6117616829158345	0.06611761682915834
1.906221796913846	5.963855918025383	0.05963855918025383
1.9710429577200002	5.342794463196923	0.05342794463196923
2.0383518678357144	4.73991304941	0.0473991304941
2.1081477959285717	4.176791315513572	0.04176791315513572
2.180429803355333	3.6827399556946663	0.03731419776096068
2.2551970336639995	3.2172438552	0.03259783162859491
2.33244839434625	2.8096073488362503	0.028593572693201234
2.4121828887787498	2.441975497991875	0.024419754979918752
2.4943992527929413	2.133364335278235	0.02133364335278235
2.5790963335688235	1.8614655780958826	0.018872279507324355
2.6662726763905558	1.6226621663372223	0.016226621663372222
2.7559269552444436	1.4252915800627777	0.014252915800627777
2.8505472493505	1.231223115682	0.01231223115682
2.9501308991735002	1.079861379666	0.010798613796659999
