# Supplementary material for: Nanoparticle size distribution quantification: results of a small-angle X-ray scattering inter-laboratory comparison
Source: J Appl Crystallogr. 2017 Aug 18;50(Pt 5):1280–8. doi: 10.1107/S160057671701010X (PMC5627679; doi:10.1107/S160057671701010X)
Supplement: Supplementary file 3 [file j-50-01280-sup2.zip › RRAnonData/csv/S23_2016-12-02_21-44-07/S23_2016-12-02_21-44-07_fit.dat]

fitQ fitIntensityMean fitIntensityStd
  1.048308E+08   1.911612E+03   5.913305E+00
  1.098228E+08   1.905910E+03   5.804592E+00
  1.148147E+08   1.899962E+03   5.692551E+00
  1.198066E+08   1.893769E+03   5.577420E+00
  1.247985E+08   1.887335E+03   5.459446E+00
  1.297905E+08   1.880662E+03   5.338889E+00
  1.347824E+08   1.873752E+03   5.216021E+00
  1.397743E+08   1.866610E+03   5.091127E+00
  1.447662E+08   1.859237E+03   4.964506E+00
  1.497581E+08   1.851636E+03   4.836470E+00
  1.547501E+08   1.843811E+03   4.707345E+00
  1.597420E+08   1.835765E+03   4.577474E+00
  1.647339E+08   1.827501E+03   4.447218E+00
  1.697258E+08   1.819023E+03   4.316953E+00
  1.747177E+08   1.810333E+03   4.187075E+00
  1.822055E+08   1.796911E+03   3.993904E+00
  1.896934E+08   1.783033E+03   3.804046E+00
  1.946853E+08   1.773534E+03   3.680106E+00
  2.021731E+08   1.758925E+03   3.499417E+00
  2.096609E+08   1.743895E+03   3.326615E+00
  2.146528E+08   1.733647E+03   3.216743E+00
  2.221406E+08   1.717944E+03   3.061412E+00
  2.296284E+08   1.701855E+03   2.919273E+00
  2.371162E+08   1.685393E+03   2.792358E+00
  2.471000E+08   1.662891E+03   2.650100E+00
  2.545877E+08   1.645617E+03   2.565706E+00
  2.620755E+08   1.628019E+03   2.501680E+00
  2.720592E+08   1.604075E+03   2.448727E+00
  2.820429E+08   1.579616E+03   2.431938E+00
  2.920265E+08   1.554677E+03   2.448287E+00
  3.020101E+08   1.529293E+03   2.492978E+00
  3.119938E+08   1.503500E+03   2.560176E+00
  3.219774E+08   1.477334E+03   2.643755E+00
  3.319609E+08   1.450831E+03   2.737872E+00
  3.444404E+08   1.417281E+03   2.862450E+00
  3.569198E+08   1.383329E+03   2.986854E+00
  3.693991E+08   1.349043E+03   3.104387E+00
  3.818785E+08   1.314491E+03   3.209970E+00
  3.943578E+08   1.279739E+03   3.299885E+00
  4.093329E+08   1.237864E+03   3.383502E+00
  4.218121E+08   1.202900E+03   3.431055E+00
  4.342913E+08   1.167939E+03   3.457604E+00
  4.492663E+08   1.126074E+03   3.461517E+00
  4.642411E+08   1.084400E+03   3.435618E+00
  4.817118E+08   1.036147E+03   3.369901E+00
  4.991823E+08   9.884248E+02   3.269713E+00
  5.166528E+08   9.413659E+02   3.140219E+00
  5.341231E+08   8.950937E+02   2.987694E+00
  5.515934E+08   8.497210E+02   2.819382E+00
  5.715593E+08   7.990991E+02   2.618091E+00
  5.915250E+08   7.499219E+02   2.419834E+00
  6.114906E+08   7.023076E+02   2.238174E+00
  6.314561E+08   6.563566E+02   2.085953E+00
  6.514214E+08   6.121518E+02   1.973339E+00
  6.738821E+08   5.645904E+02   1.900067E+00
  6.988383E+08   5.145176E+02   1.880852E+00
  7.212986E+08   4.719955E+02   1.905348E+00
  7.437587E+08   4.319038E+02   1.951089E+00
  7.712097E+08   3.861992E+02   2.011138E+00
  7.986602E+08   3.440803E+02   2.053575E+00
  8.236150E+08   3.088366E+02   2.064334E+00
  8.510648E+08   2.733187E+02   2.039117E+00
  8.810097E+08   2.383014E+02   1.966414E+00
  9.109541E+08   2.069783E+02   1.851144E+00
  9.433933E+08   1.769527E+02   1.688319E+00
  9.758319E+08   1.506928E+02   1.499579E+00
  1.008270E+09   1.278814E+02   1.299729E+00
  1.043202E+09   1.068043E+02   1.088195E+00
  1.078134E+09   8.895995E+01   8.949787E-01
  1.115560E+09   7.299520E+01   7.202285E-01
  1.152985E+09   5.985973E+01   5.843801E-01
  1.190409E+09   4.914204E+01   4.847172E-01
  1.232821E+09   3.944643E+01   4.032800E-01
  1.275233E+09   3.189045E+01   3.394188E-01
  1.317643E+09   2.605314E+01   2.819345E-01
  1.362546E+09   2.134845E+01   2.241949E-01
  1.409941E+09   1.764756E+01   1.691780E-01
  1.459830E+09   1.479504E+01   1.234416E-01
  1.509716E+09   1.271307E+01   9.390572E-02
  1.559599E+09   1.117075E+01   7.813242E-02
  1.611975E+09   9.946739E+00   6.884463E-02
  1.666841E+09   8.950057E+00   6.129828E-02
  1.724198E+09   8.105254E+00   5.457401E-02
  1.784046E+09   7.355020E+00   4.894454E-02
  1.843889E+09   6.686849E+00   4.359003E-02
  1.906222E+09   6.047645E+00   3.722717E-02
  1.971043E+09   5.429077E+00   3.066895E-02
  2.038352E+09   4.831533E+00   2.608555E-02
  2.108148E+09   4.261352E+00   2.395999E-02
  2.180430E+09   3.728088E+00   2.225959E-02
  2.255197E+09   3.241896E+00   1.966084E-02
  2.332448E+09   2.811063E+00   1.676466E-02
  2.412183E+09   2.439789E+00   1.454739E-02
  2.494399E+09   2.126514E+00   1.291069E-02
  2.579096E+09   1.863350E+00   1.149579E-02
  2.666273E+09   1.637259E+00   1.068462E-02
  2.755927E+09   1.433295E+00   9.693607E-03
  2.850547E+09   1.234265E+00   7.025253E-03
  2.950131E+09   1.036428E+00   9.391377E-03
