# Supplementary material for: Nanoparticle size distribution quantification: results of a small-angle X-ray scattering inter-laboratory comparison
Source: J Appl Crystallogr. 2017 Aug 18;50(Pt 5):1280–8. doi: 10.1107/S160057671701010X (PMC5627679; doi:10.1107/S160057671701010X)
Supplement: Supplementary file 3 [file j-50-01280-sup2.zip › RRAnonData/csv/S23_2016-12-02_21-44-07/S23_2016-12-02_21-44-07_hist-radius-True-1.0649(nm)-29.9682(nm)-50-log-num.dat]

xMean xWidth yMean yStd Obs cdfMean cdfStd
  1.101651E-09   7.350256E-11   1.593628E-02   1.696513E-02   3.191025E-02   1.593628E-02   1.696513E-02
  1.177691E-09   7.857592E-11   1.414219E-02   1.549226E-02   2.765691E-02   3.007846E-02   2.162296E-02
  1.258978E-09   8.399947E-11   1.198991E-02   1.489953E-02   2.459191E-02   4.206837E-02   2.488938E-02
  1.345877E-09   8.979736E-11   8.272188E-03   9.282803E-03   2.149124E-02   5.034056E-02   2.563961E-02
  1.438773E-09   9.599544E-11   8.730178E-03   9.887815E-03   1.751104E-02   5.907074E-02   2.495306E-02
  1.538081E-09   1.026213E-10   8.838425E-03   8.983512E-03   1.408363E-02   6.790916E-02   2.392544E-02
  1.644244E-09   1.097046E-10   1.183846E-02   9.864877E-03   1.183847E-02   7.974762E-02   2.167967E-02
  1.757735E-09   1.172767E-10   1.274239E-02   1.117884E-02   1.013907E-02   9.249002E-02   1.903166E-02
  1.879059E-09   1.253715E-10   1.573019E-02   9.987575E-03   9.196325E-03   1.082202E-01   1.737140E-02
  2.008757E-09   1.340250E-10   2.371738E-02   1.261300E-02   9.152073E-03   1.319376E-01   1.676994E-02
  2.147408E-09   1.432758E-10   5.519337E-02   1.667384E-02   8.847688E-03   1.871310E-01   2.047129E-02
  2.295628E-09   1.531651E-10   1.100819E-01   1.947590E-02   7.801338E-03   2.972129E-01   1.976182E-02
  2.454079E-09   1.637370E-10   1.314733E-01   2.112046E-02   6.891799E-03   4.286862E-01   1.802246E-02
  2.623467E-09   1.750386E-10   1.095009E-01   1.719159E-02   6.105742E-03   5.381871E-01   1.502185E-02
  2.804547E-09   1.871203E-10   9.406525E-02   1.662264E-02   5.371225E-03   6.322523E-01   9.844497E-03
  2.998125E-09   2.000359E-10   9.705766E-02   1.172547E-02   4.586677E-03   7.293100E-01   8.683974E-03
  3.205064E-09   2.138430E-10   1.038205E-01   1.113374E-02   3.834531E-03   8.331305E-01   8.441026E-03
  3.426287E-09   2.286031E-10   7.030939E-02   9.236933E-03   3.233560E-03   9.034399E-01   5.671458E-03
  3.662780E-09   2.443819E-10   3.833901E-02   6.991189E-03   2.600584E-03   9.417789E-01   3.959173E-03
  3.915596E-09   2.612499E-10   2.587766E-02   4.483057E-03   2.267999E-03   9.676565E-01   3.036670E-03
  4.185862E-09   2.792822E-10   1.861916E-02   3.858729E-03   1.770914E-03   9.862757E-01   2.353727E-03
  4.474782E-09   2.985590E-10   8.069638E-03   2.428345E-03   1.249568E-03   9.943453E-01   1.369515E-03
  4.783645E-09   3.191665E-10   3.019021E-03   1.591499E-03   8.890242E-04   9.973644E-01   1.012160E-03
  5.113826E-09   3.411963E-10   1.832409E-03   1.116356E-03   6.041332E-04   9.991968E-01   5.958460E-04
  5.466798E-09   3.647467E-10   5.095745E-04   5.931686E-04   4.067035E-04   9.997063E-01   4.437274E-04
  5.844133E-09   3.899226E-10   2.216379E-04   4.088081E-04   2.788768E-04   9.999280E-01   2.053391E-04
  6.247512E-09   4.168362E-10   6.036916E-05   1.921400E-04   1.816925E-04   9.999883E-01   8.156722E-05
  6.678734E-09   4.456075E-10   1.165227E-05   8.156722E-05   1.046925E-04   1.000000E+00   0.000000E+00
  7.139720E-09   4.763646E-10   0.000000E+00   0.000000E+00   0.000000E+00   1.000000E+00   0.000000E+00
  7.632524E-09   5.092447E-10   0.000000E+00   0.000000E+00   0.000000E+00   1.000000E+00   0.000000E+00
  8.159344E-09   5.443943E-10   0.000000E+00   0.000000E+00   0.000000E+00   1.000000E+00   0.000000E+00
  8.722526E-09   5.819700E-10   0.000000E+00   0.000000E+00   0.000000E+00   1.000000E+00   0.000000E+00
  9.324581E-09   6.221393E-10   0.000000E+00   0.000000E+00   0.000000E+00   1.000000E+00   0.000000E+00
  9.968191E-09   6.650812E-10   0.000000E+00   0.000000E+00   0.000000E+00   1.000000E+00   0.000000E+00
  1.065623E-08   7.109871E-10   0.000000E+00   0.000000E+00   0.000000E+00   1.000000E+00   0.000000E+00
  1.139175E-08   7.600615E-10   0.000000E+00   0.000000E+00   0.000000E+00   1.000000E+00   0.000000E+00
  1.217804E-08   8.125232E-10   0.000000E+00   0.000000E+00   0.000000E+00   1.000000E+00   0.000000E+00
  1.301861E-08   8.686060E-10   0.000000E+00   0.000000E+00   0.000000E+00   1.000000E+00   0.000000E+00
  1.391719E-08   9.285598E-10   0.000000E+00   0.000000E+00   0.000000E+00   1.000000E+00   0.000000E+00
  1.487780E-08   9.926517E-10   0.000000E+00   0.000000E+00   0.000000E+00   1.000000E+00   0.000000E+00
  1.590470E-08   1.061167E-09   0.000000E+00   0.000000E+00   0.000000E+00   1.000000E+00   0.000000E+00
  1.700249E-08   1.134412E-09   0.000000E+00   0.000000E+00   0.000000E+00   1.000000E+00   0.000000E+00
  1.817606E-08   1.212713E-09   0.000000E+00   0.000000E+00   0.000000E+00   1.000000E+00   0.000000E+00
  1.943062E-08   1.296418E-09   0.000000E+00   0.000000E+00   0.000000E+00   1.000000E+00   0.000000E+00
  2.077178E-08   1.385901E-09   0.000000E+00   0.000000E+00   0.000000E+00   1.000000E+00   0.000000E+00
  2.220551E-08   1.481560E-09   0.000000E+00   0.000000E+00   0.000000E+00   1.000000E+00   0.000000E+00
  2.373820E-08   1.583821E-09   0.000000E+00   0.000000E+00   0.000000E+00   1.000000E+00   0.000000E+00
  2.537668E-08   1.693141E-09   0.000000E+00   0.000000E+00   0.000000E+00   1.000000E+00   0.000000E+00
  2.712826E-08   1.810007E-09   0.000000E+00   0.000000E+00   0.000000E+00   1.000000E+00   0.000000E+00
  2.900073E-08   1.934939E-09   0.000000E+00   0.000000E+00   0.000000E+00   1.000000E+00   0.000000E+00
