# Supplementary material for: Nanoparticle size distribution quantification: results of a small-angle X-ray scattering inter-laboratory comparison
Source: J Appl Crystallogr. 2017 Aug 18;50(Pt 5):1280–8. doi: 10.1107/S160057671701010X (PMC5627679; doi:10.1107/S160057671701010X)
Supplement: Supplementary file 3 [file j-50-01280-sup2.zip › RRAnonData/csv/S23_2016-12-02_21-44-07/S23_2016-12-02_21-44-07_hist-radius-True-1.0649(nm)-29.9682(nm)-50-log-vol.dat]

xMean xWidth yMean yStd Obs cdfMean cdfStd
  1.101651E-09   7.350256E-11   2.534352E-07   2.726348E-07   4.861655E-07   9.062541E-04   9.742167E-04
  1.177691E-09   7.857592E-11   2.802044E-07   3.081954E-07   5.292816E-07   1.908411E-03   1.397358E-03
  1.258978E-09   8.399947E-11   2.864624E-07   3.579672E-07   5.530164E-07   2.933040E-03   1.805053E-03
  1.345877E-09   8.979736E-11   2.398364E-07   2.693986E-07   5.596207E-07   3.791051E-03   1.969331E-03
  1.438773E-09   9.599544E-11   3.100758E-07   3.519770E-07   5.583653E-07   4.900452E-03   2.061550E-03
  1.538081E-09   1.026213E-10   3.834882E-07   3.883408E-07   5.592750E-07   6.273435E-03   2.168891E-03
  1.644244E-09   1.097046E-10   6.278886E-07   5.215857E-07   5.829157E-07   8.520967E-03   2.118011E-03
  1.757735E-09   1.172767E-10   8.218034E-07   7.085537E-07   6.401034E-07   1.146134E-02   2.265854E-03
  1.879059E-09   1.253715E-10   1.252355E-06   7.948396E-07   7.449641E-07   1.594133E-02   2.588615E-03
  2.008757E-09   1.340250E-10   2.313469E-06   1.222332E-06   9.242176E-07   2.421923E-02   3.892337E-03
  2.147408E-09   1.432758E-10   6.612292E-06   2.001267E-06   1.026356E-06   4.787778E-02   6.324557E-03
  2.295628E-09   1.531651E-10   1.599020E-05   2.843186E-06   1.094276E-06   1.050826E-01   7.913968E-03
  2.454079E-09   1.637370E-10   2.312471E-05   3.696545E-06   1.172026E-06   1.878202E-01   9.448063E-03
  2.623467E-09   1.750386E-10   2.346691E-05   3.678972E-06   1.272133E-06   2.717811E-01   9.336150E-03
  2.804547E-09   1.871203E-10   2.471517E-05   4.248621E-06   1.349769E-06   3.602129E-01   9.693191E-03
  2.998125E-09   2.000359E-10   3.122342E-05   3.789280E-06   1.404898E-06   4.719226E-01   9.118561E-03
  3.205064E-09   2.138430E-10   4.056166E-05   4.418118E-06   1.433375E-06   6.170435E-01   1.217568E-02
  3.426287E-09   2.286031E-10   3.331304E-05   4.278826E-06   1.439692E-06   7.362350E-01   1.055974E-02
  3.662780E-09   2.443819E-10   2.226621E-05   4.026377E-06   1.430752E-06   8.158996E-01   9.645324E-03
  3.915596E-09   2.612499E-10   1.842797E-05   3.198115E-06   1.578480E-06   8.818347E-01   8.567524E-03
  4.185862E-09   2.792822E-10   1.612560E-05   3.368668E-06   1.451590E-06   9.395327E-01   7.942765E-03
  4.474782E-09   2.985590E-10   8.436230E-06   2.489008E-06   1.234937E-06   9.697196E-01   5.847525E-03
  4.783645E-09   3.191665E-10   3.880736E-06   2.029249E-06   1.040929E-06   9.836086E-01   5.652173E-03
  5.113826E-09   3.411963E-10   2.880300E-06   1.752982E-06   8.605667E-07   9.939166E-01   4.500287E-03
  5.466798E-09   3.647467E-10   9.682019E-07   1.143836E-06   7.104344E-07   9.973815E-01   3.929485E-03
  5.844133E-09   3.899226E-10   5.193352E-07   9.596371E-07   5.868654E-07   9.992375E-01   2.170143E-03
  6.247512E-09   4.168362E-10   1.723424E-07   5.481397E-07   4.817463E-07   9.998532E-01   1.027264E-03
  6.678734E-09   4.456075E-10   4.119891E-08   2.883935E-07   3.705961E-07   1.000000E+00   0.000000E+00
  7.139720E-09   4.763646E-10   0.000000E+00   0.000000E+00   0.000000E+00   1.000000E+00   0.000000E+00
  7.632524E-09   5.092447E-10   0.000000E+00   0.000000E+00   0.000000E+00   1.000000E+00   0.000000E+00
  8.159344E-09   5.443943E-10   0.000000E+00   0.000000E+00   0.000000E+00   1.000000E+00   0.000000E+00
  8.722526E-09   5.819700E-10   0.000000E+00   0.000000E+00   0.000000E+00   1.000000E+00   0.000000E+00
  9.324581E-09   6.221393E-10   0.000000E+00   0.000000E+00   0.000000E+00   1.000000E+00   0.000000E+00
  9.968191E-09   6.650812E-10   0.000000E+00   0.000000E+00   0.000000E+00   1.000000E+00   0.000000E+00
  1.065623E-08   7.109871E-10   0.000000E+00   0.000000E+00   0.000000E+00   1.000000E+00   0.000000E+00
  1.139175E-08   7.600615E-10   0.000000E+00   0.000000E+00   0.000000E+00   1.000000E+00   0.000000E+00
  1.217804E-08   8.125232E-10   0.000000E+00   0.000000E+00   0.000000E+00   1.000000E+00   0.000000E+00
  1.301861E-08   8.686060E-10   0.000000E+00   0.000000E+00   0.000000E+00   1.000000E+00   0.000000E+00
  1.391719E-08   9.285598E-10   0.000000E+00   0.000000E+00   0.000000E+00   1.000000E+00   0.000000E+00
  1.487780E-08   9.926517E-10   0.000000E+00   0.000000E+00   0.000000E+00   1.000000E+00   0.000000E+00
  1.590470E-08   1.061167E-09   0.000000E+00   0.000000E+00   0.000000E+00   1.000000E+00   0.000000E+00
  1.700249E-08   1.134412E-09   0.000000E+00   0.000000E+00   0.000000E+00   1.000000E+00   0.000000E+00
  1.817606E-08   1.212713E-09   0.000000E+00   0.000000E+00   0.000000E+00   1.000000E+00   0.000000E+00
  1.943062E-08   1.296418E-09   0.000000E+00   0.000000E+00   0.000000E+00   1.000000E+00   0.000000E+00
  2.077178E-08   1.385901E-09   0.000000E+00   0.000000E+00   0.000000E+00   1.000000E+00   0.000000E+00
  2.220551E-08   1.481560E-09   0.000000E+00   0.000000E+00   0.000000E+00   1.000000E+00   0.000000E+00
  2.373820E-08   1.583821E-09   0.000000E+00   0.000000E+00   0.000000E+00   1.000000E+00   0.000000E+00
  2.537668E-08   1.693141E-09   0.000000E+00   0.000000E+00   0.000000E+00   1.000000E+00   0.000000E+00
  2.712826E-08   1.810007E-09   0.000000E+00   0.000000E+00   0.000000E+00   1.000000E+00   0.000000E+00
  2.900073E-08   1.934939E-09   0.000000E+00   0.000000E+00   0.000000E+00   1.000000E+00   0.000000E+00
