# Supplementary material for: Nanoparticle size distribution quantification: results of a small-angle X-ray scattering inter-laboratory comparison
Source: J Appl Crystallogr. 2017 Aug 18;50(Pt 5):1280–8. doi: 10.1107/S160057671701010X (PMC5627679; doi:10.1107/S160057671701010X)
Supplement: Supplementary file 3 [file j-50-01280-sup2.zip › RRAnonData/csv/S23_2016-12-02_21-44-07/S23_2016-12-02_21-44-07_stats_radius.dat]

lower upper weighting totalValue totalValueStd mean meanStd variance varianceStd skew skewStd kurtosis kurtosisStd
  1.064900E-09   2.996820E-08 vol   2.794945E-04   7.623483E-07   3.182503E-09   5.352479E-12   4.863728E-19   1.203882E-20   5.435440E-01   1.605427E-01   3.666927E+00   7.227340E-01
  1.064900E-09   2.996820E-08 num   1.000000E+00   5.417169E-16   2.697844E-09   3.168464E-11   4.691415E-19   4.302339E-20   1.510543E-01   1.502897E-01   3.609386E+00   2.071535E-01
