# Supplementary material for: Nanoparticle size distribution quantification: results of a small-angle X-ray scattering inter-laboratory comparison
Source: J Appl Crystallogr. 2017 Aug 18;50(Pt 5):1280–8. doi: 10.1107/S160057671701010X (PMC5627679; doi:10.1107/S160057671701010X)
Supplement: Supplementary file 3 [file j-50-01280-sup2.zip › RRAnonData/csv/S24.csv]

0.10483082123599999	1889.5147031900003	18.895147031900002
0.109822753171	1886.6576576500001	18.8665765765
0.11481468344199999	1880.07053098	18.8007053098
0.11980661197200002	1884.08324492	18.8408324492
0.124798538686	1877.44450275	18.7744450275
0.129790463508	1874.82747964	18.7482747964
0.134782386362	1869.71559863	18.6971559863
0.139774307172	1866.79961275	18.6679961275
0.144766225864	1863.34933476	18.633493347599998
0.14975814236	1859.78757249	18.5978757249
0.154750056586	1857.02440695	18.5702440695
0.15974196846600003	1847.88856228	18.4788856228
0.164733877925	1842.58175667	18.4258175667
0.169725784885	1838.3434899899999	18.3834348999
0.174717689273	1830.27716938	18.3027716938
0.182205540519	1820.5944959550002	18.205944959550003
0.18969338623999998	1803.92227143	18.0392227143
0.19468527957799997	1801.2038650200002	18.0120386502
0.20217311364450002	1786.72696272	17.867269627200002
0.20966094157999998	1775.41187968	17.7541187968
0.21465282265799998	1761.3016566400001	17.613016566400002
0.2221406377285	1746.6056199500001	17.466056199500002
0.22962844606299998	1730.2108789400002	17.302108789400002
0.237116245695	1712.8172418899999	17.1281724189
0.2470999664915	1688.49581704	16.8849581704
0.25458774777000004	1670.50188985	16.7050188985
0.26207551940000007	1650.4135294799999	16.504135294799998
0.27205920159999997	1624.67133153	16.246713315300003
0.282042867301	1596.40507374	15.964050737400001
0.292026515899	1570.372165585	15.70372165585
0.302010146788	1543.37750961	15.433775096100002
0.311993759363	1514.585180255	15.14585180255
0.32197735301850006	1487.38210759	14.8738210759
0.3319609271485	1458.948830715	14.58948830715
0.3444403653443333	1425.94447597	14.259444759700001
0.3569197730795	1391.360861555	13.91360861555
0.3693991447423333	1356.9542082266664	13.569542082266665
0.38187848373800004	1322.956625925	13.229566259250001
0.3943577841383333	1288.3823985233332	12.883823985233333
0.409332896641	1247.2935224366665	12.472935224366665
0.4218121158165	1213.6762359049999	12.13676235905
0.4342912923623334	1179.5356146466668	11.795356146466668
0.44926625139566667	1139.1977770466667	11.391977770466667
0.464241149134	1099.39037584	10.9939037584
0.48171178083550004	1052.7853512749998	10.527853512749997
0.4991823273423333	1006.0019159909999	10.060019159909999
0.51665277673725	959.2239886655	9.592239886655
0.5341231347593334	913.774637769	9.13774637769
0.551593388874	868.5297662185	8.685297662185
0.571559270664	818.231518132	8.273614231126354
0.59152501382975	767.79189072875	8.08879918393843
0.6114906135305	718.80164143325	8.088342467322946
0.6314560649250001	670.5667222957501	7.644089546373122
0.65142136317375	624.8104988545001	7.104352964560291
0.6738821307884001	576.0160924454	7.574525622877256
0.6988383004708	523.8631751384	6.982296424102563
0.7212986311379999	481.349675725	5.737669870976922
0.7437587322156	442.0323538898	6.068842146447331
0.7712096558161666	396.57429279749994	6.159991200697979
0.7986602365414	353.6417471802	5.262413555019359
0.8236149876392	317.8323835652	4.759654342740057
0.8510648471325001	281.6248983861667	4.784603529921181
0.881009709208	245.7569670191667	4.307995888260536
0.9109540906128334	213.60491175833332	3.8366547869845142
0.943393268033857	182.89736305657144	3.6244603161917293
0.9758318569103333	155.8296029185	2.9720960963070224
1.0082698049838572	132.07017661	2.782440818362719
1.0432022659385713	110.16850754828572	2.352794246756307
1.078133952315714	91.55007829564285	1.9985068408995135
1.1155598596087501	74.91290003746249	1.7424811829739313
1.1529848372457143	61.17242032812857	1.3287487777155182
1.190408810405	50.021314682950006	1.1781090262432241
1.2328214176766668	39.820591201511114	0.9664541008353686
1.2752327019887502	31.9121088500125	0.7012594493344123
1.3176425631622224	25.934159799466666	0.556052870559724
1.3625455636966666	21.188697278377777	0.419466767293252
1.409941343705	17.5011730774	0.3221476855402273
1.4598295722499999	14.66871082146	0.22782138529564394
1.509715589825	12.655159238880001	0.17124118210843856
1.559599321032	11.14706982846	0.1265016249939635
1.6119746742754548	9.966646914483634	0.09966646914483634
1.666841225812727	8.992709006083636	0.08992709006083636
1.7241984198183333	8.15707912525	0.0815707912525
1.7840457477933331	7.393727300411666	0.07393727300411666
1.8438891868400002	6.684634951505001	0.06684634951505002
1.906221796913846	6.025769950162308	0.06025769950162308
1.9710429577200002	5.3982454956653845	0.053982454956653846
2.0383518678357144	4.785981215317143	0.047859812153171435
2.1081477959285717	4.225077037783572	0.042250770377835714
2.180429803355333	3.7211141196620003	0.03733029936149034
2.2551970336639995	3.258273222971333	0.03258273222971333
2.33244839434625	2.84296679656875	0.03008593405400902
2.4121828887787498	2.465821684424375	0.02465821684424375
2.4943992527929413	2.1560191379876468	0.0218774443951412
2.5790963335688235	1.8703562382582353	0.019287134200573347
2.6662726763905558	1.6416743501577777	0.016416743501577777
2.7559269552444436	1.431335187247778	0.01431335187247778
2.8505472493505	1.2402357153415002	0.012402357153415002
2.9501308991735002	1.0867846190315	0.010867846190315
