# Supplementary material for: Nanoparticle size distribution quantification: results of a small-angle X-ray scattering inter-laboratory comparison
Source: J Appl Crystallogr. 2017 Aug 18;50(Pt 5):1280–8. doi: 10.1107/S160057671701010X (PMC5627679; doi:10.1107/S160057671701010X)
Supplement: Supplementary file 3 [file j-50-01280-sup2.zip › RRAnonData/csv/S24_2016-12-02_22-03-45/S24_2016-12-02_22-03-45_fit.dat]

fitQ fitIntensityMean fitIntensityStd
  1.048308E+08   1.927813E+03   6.045499E+00
  1.098228E+08   1.922071E+03   5.920372E+00
  1.148147E+08   1.916079E+03   5.791548E+00
  1.198066E+08   1.909842E+03   5.659321E+00
  1.247985E+08   1.903362E+03   5.523995E+00
  1.297905E+08   1.896641E+03   5.385892E+00
  1.347824E+08   1.889682E+03   5.245347E+00
  1.397743E+08   1.882488E+03   5.102714E+00
  1.447662E+08   1.875062E+03   4.958364E+00
  1.497581E+08   1.867407E+03   4.812688E+00
  1.547501E+08   1.859526E+03   4.666095E+00
  1.597420E+08   1.851422E+03   4.519019E+00
  1.647339E+08   1.843099E+03   4.371915E+00
  1.697258E+08   1.834560E+03   4.225266E+00
  1.747177E+08   1.825808E+03   4.079584E+00
  1.822055E+08   1.812289E+03   3.864068E+00
  1.896934E+08   1.798312E+03   3.653924E+00
  1.946853E+08   1.788745E+03   3.517869E+00
  2.021731E+08   1.774031E+03   3.321563E+00
  2.096609E+08   1.758893E+03   3.136803E+00
  2.146528E+08   1.748572E+03   3.021342E+00
  2.221406E+08   1.732756E+03   2.861747E+00
  2.296284E+08   1.716551E+03   2.720915E+00
  2.371162E+08   1.699972E+03   2.601473E+00
  2.471000E+08   1.677308E+03   2.479330E+00
  2.545877E+08   1.659909E+03   2.417509E+00
  2.620755E+08   1.642185E+03   2.381770E+00
  2.720592E+08   1.618069E+03   2.373341E+00
  2.820429E+08   1.593433E+03   2.405413E+00
  2.920265E+08   1.568314E+03   2.470984E+00
  3.020101E+08   1.542746E+03   2.561865E+00
  3.119938E+08   1.516766E+03   2.669854E+00
  3.219774E+08   1.490409E+03   2.787506E+00
  3.319609E+08   1.463713E+03   2.908481E+00
  3.444404E+08   1.429917E+03   3.056580E+00
  3.569198E+08   1.395716E+03   3.194009E+00
  3.693991E+08   1.361176E+03   3.315063E+00
  3.818785E+08   1.326367E+03   3.415728E+00
  3.943578E+08   1.291356E+03   3.493334E+00
  4.093329E+08   1.249166E+03   3.553836E+00
  4.218121E+08   1.213937E+03   3.576308E+00
  4.342913E+08   1.178709E+03   3.573487E+00
  4.492663E+08   1.136522E+03   3.537803E+00
  4.642411E+08   1.094524E+03   3.469081E+00
  4.817118E+08   1.045890E+03   3.351520E+00
  4.991823E+08   9.977868E+02   3.200030E+00
  5.166528E+08   9.503465E+02   3.022628E+00
  5.341231E+08   9.036933E+02   2.828637E+00
  5.515934E+08   8.579411E+02   2.628583E+00
  5.715593E+08   8.068882E+02   2.407384E+00
  5.915250E+08   7.572840E+02   2.211508E+00
  6.114906E+08   7.092480E+02   2.058148E+00
  6.314561E+08   6.628819E+02   1.960070E+00
  6.514214E+08   6.182698E+02   1.921496E+00
  6.738821E+08   5.702610E+02   1.941068E+00
  6.988383E+08   5.197064E+02   2.016049E+00
  7.212986E+08   4.767664E+02   2.104284E+00
  7.437587E+08   4.362731E+02   2.189960E+00
  7.712097E+08   3.901021E+02   2.269298E+00
  7.986602E+08   3.475455E+02   2.305694E+00
  8.236150E+08   3.119303E+02   2.295809E+00
  8.510648E+08   2.760341E+02   2.237874E+00
  8.810097E+08   2.406411E+02   2.124237E+00
  9.109541E+08   2.089814E+02   1.968315E+00
  9.433933E+08   1.786343E+02   1.766621E+00
  9.758319E+08   1.520963E+02   1.547487E+00
  1.008270E+09   1.290476E+02   1.326907E+00
  1.043202E+09   1.077569E+02   1.103129E+00
  1.078134E+09   8.973772E+01   9.055182E-01
  1.115560E+09   7.362290E+01   7.302904E-01
  1.152985E+09   6.036964E+01   5.934647E-01
  1.190409E+09   4.956032E+01   4.892860E-01
  1.232821E+09   3.978553E+01   3.989898E-01
  1.275233E+09   3.217009E+01   3.261868E-01
  1.317643E+09   2.628763E+01   2.633743E-01
  1.362546E+09   2.154629E+01   2.053452E-01
  1.409941E+09   1.781564E+01   1.548923E-01
  1.459830E+09   1.493898E+01   1.164168E-01
  1.509716E+09   1.283842E+01   9.322962E-02
  1.559599E+09   1.128182E+01   8.088074E-02
  1.611975E+09   1.004637E+01   7.245606E-02
  1.666841E+09   9.040536E+00   6.371004E-02
  1.724198E+09   8.188147E+00   5.382483E-02
  1.784046E+09   7.431181E+00   4.456457E-02
  1.843889E+09   6.756849E+00   3.809000E-02
  1.906222E+09   6.111544E+00   3.374914E-02
  1.971043E+09   5.486950E+00   2.986208E-02
  2.038352E+09   4.883541E+00   2.588656E-02
  2.108148E+09   4.307668E+00   2.278832E-02
  2.180430E+09   3.768795E+00   2.068758E-02
  2.255197E+09   3.277026E+00   1.838056E-02
  2.332448E+09   2.840799E+00   1.586906E-02
  2.412183E+09   2.464649E+00   1.424669E-02
  2.494399E+09   2.147275E+00   1.275076E-02
  2.579096E+09   1.880680E+00   1.023479E-02
  2.666273E+09   1.651393E+00   8.713405E-03
  2.755927E+09   1.444179E+00   8.958805E-03
  2.850547E+09   1.242155E+00   7.206164E-03
  2.950131E+09   1.042706E+00   8.380100E-03
