# Supplementary material for: Nanoparticle size distribution quantification: results of a small-angle X-ray scattering inter-laboratory comparison
Source: J Appl Crystallogr. 2017 Aug 18;50(Pt 5):1280–8. doi: 10.1107/S160057671701010X (PMC5627679; doi:10.1107/S160057671701010X)
Supplement: Supplementary file 3 [file j-50-01280-sup2.zip › RRAnonData/csv/S24_2016-12-02_22-03-45/S24_2016-12-02_22-03-45_hist-radius-True-1.0649(nm)-29.9682(nm)-50-log-num.dat]

xMean xWidth yMean yStd Obs cdfMean cdfStd
  1.101651E-09   7.350256E-11   1.395191E-02   1.679099E-02   3.179354E-02   1.395191E-02   1.679099E-02
  1.177691E-09   7.857592E-11   1.107058E-02   1.268592E-02   2.802035E-02   2.502249E-02   1.995525E-02
  1.258978E-09   8.399947E-11   1.201827E-02   1.287271E-02   2.458275E-02   3.704076E-02   2.411214E-02
  1.345877E-09   8.979736E-11   9.576923E-03   9.730236E-03   2.131282E-02   4.661769E-02   2.484602E-02
  1.438773E-09   9.599544E-11   9.565655E-03   9.293084E-03   1.747195E-02   5.618334E-02   2.549665E-02
  1.538081E-09   1.026213E-10   1.159139E-02   1.033101E-02   1.457537E-02   6.777473E-02   2.654740E-02
  1.644244E-09   1.097046E-10   1.122880E-02   1.059076E-02   1.183035E-02   7.900353E-02   2.385907E-02
  1.757735E-09   1.172767E-10   1.156610E-02   9.352197E-03   1.005982E-02   9.056964E-02   2.150320E-02
  1.879059E-09   1.253715E-10   1.451333E-02   9.268391E-03   9.326691E-03   1.050830E-01   2.035733E-02
  2.008757E-09   1.340250E-10   2.722653E-02   1.253738E-02   9.135325E-03   1.323095E-01   1.894968E-02
  2.147408E-09   1.432758E-10   5.319514E-02   1.373471E-02   8.837100E-03   1.855046E-01   1.889860E-02
  2.295628E-09   1.531651E-10   1.092684E-01   1.832753E-02   7.822472E-03   2.947731E-01   2.280294E-02
  2.454079E-09   1.637370E-10   1.304838E-01   2.096583E-02   6.968250E-03   4.252569E-01   1.932429E-02
  2.623467E-09   1.750386E-10   1.120144E-01   1.588414E-02   6.123600E-03   5.372713E-01   1.510796E-02
  2.804547E-09   1.871203E-10   9.226760E-02   1.593407E-02   5.348483E-03   6.295389E-01   1.182726E-02
  2.998125E-09   2.000359E-10   1.009609E-01   1.450055E-02   4.559439E-03   7.304998E-01   9.530799E-03
  3.205064E-09   2.138430E-10   1.021378E-01   1.058069E-02   3.843722E-03   8.326376E-01   7.986828E-03
  3.426287E-09   2.286031E-10   6.991518E-02   8.436329E-03   3.198096E-03   9.025528E-01   5.842316E-03
  3.662780E-09   2.443819E-10   3.902346E-02   7.433797E-03   2.602268E-03   9.415762E-01   4.062597E-03
  3.915596E-09   2.612499E-10   2.641070E-02   5.183839E-03   2.244545E-03   9.679869E-01   3.250286E-03
  4.185862E-09   2.792822E-10   1.806191E-02   3.811428E-03   1.816330E-03   9.860488E-01   2.649589E-03
  4.474782E-09   2.985590E-10   8.515919E-03   2.616606E-03   1.215303E-03   9.945648E-01   1.229194E-03
  4.783645E-09   3.191665E-10   3.004264E-03   1.467268E-03   9.099542E-04   9.975690E-01   8.119713E-04
  5.113826E-09   3.411963E-10   1.624392E-03   9.607153E-04   6.208661E-04   9.991934E-01   6.294572E-04
  5.466798E-09   3.647467E-10   5.436763E-04   5.952893E-04   4.132938E-04   9.997371E-01   3.983912E-04
  5.844133E-09   3.899226E-10   1.933212E-04   3.538134E-04   2.732804E-04   9.999304E-01   1.986480E-04
  6.247512E-09   4.168362E-10   3.398736E-05   1.482841E-04   1.839008E-04   9.999644E-01   1.410436E-04
  6.678734E-09   4.456075E-10   3.014062E-05   1.313914E-04   1.155583E-04   9.999945E-01   5.439834E-05
  7.139720E-09   4.763646E-10   5.467239E-06   5.439834E-05   7.963584E-05   1.000000E+00   0.000000E+00
  7.632524E-09   5.092447E-10   0.000000E+00   0.000000E+00   0.000000E+00   1.000000E+00   0.000000E+00
  8.159344E-09   5.443943E-10   0.000000E+00   0.000000E+00   0.000000E+00   1.000000E+00   0.000000E+00
  8.722526E-09   5.819700E-10   0.000000E+00   0.000000E+00   0.000000E+00   1.000000E+00   0.000000E+00
  9.324581E-09   6.221393E-10   0.000000E+00   0.000000E+00   0.000000E+00   1.000000E+00   0.000000E+00
  9.968191E-09   6.650812E-10   0.000000E+00   0.000000E+00   0.000000E+00   1.000000E+00   0.000000E+00
  1.065623E-08   7.109871E-10   0.000000E+00   0.000000E+00   0.000000E+00   1.000000E+00   0.000000E+00
  1.139175E-08   7.600615E-10   0.000000E+00   0.000000E+00   0.000000E+00   1.000000E+00   0.000000E+00
  1.217804E-08   8.125232E-10   0.000000E+00   0.000000E+00   0.000000E+00   1.000000E+00   0.000000E+00
  1.301861E-08   8.686060E-10   0.000000E+00   0.000000E+00   0.000000E+00   1.000000E+00   0.000000E+00
  1.391719E-08   9.285598E-10   0.000000E+00   0.000000E+00   0.000000E+00   1.000000E+00   0.000000E+00
  1.487780E-08   9.926517E-10   0.000000E+00   0.000000E+00   0.000000E+00   1.000000E+00   0.000000E+00
  1.590470E-08   1.061167E-09   0.000000E+00   0.000000E+00   0.000000E+00   1.000000E+00   0.000000E+00
  1.700249E-08   1.134412E-09   0.000000E+00   0.000000E+00   0.000000E+00   1.000000E+00   0.000000E+00
  1.817606E-08   1.212713E-09   0.000000E+00   0.000000E+00   0.000000E+00   1.000000E+00   0.000000E+00
  1.943062E-08   1.296418E-09   0.000000E+00   0.000000E+00   0.000000E+00   1.000000E+00   0.000000E+00
  2.077178E-08   1.385901E-09   0.000000E+00   0.000000E+00   0.000000E+00   1.000000E+00   0.000000E+00
  2.220551E-08   1.481560E-09   0.000000E+00   0.000000E+00   0.000000E+00   1.000000E+00   0.000000E+00
  2.373820E-08   1.583821E-09   0.000000E+00   0.000000E+00   0.000000E+00   1.000000E+00   0.000000E+00
  2.537668E-08   1.693141E-09   0.000000E+00   0.000000E+00   0.000000E+00   1.000000E+00   0.000000E+00
  2.712826E-08   1.810007E-09   0.000000E+00   0.000000E+00   0.000000E+00   1.000000E+00   0.000000E+00
  2.900073E-08   1.934939E-09   0.000000E+00   0.000000E+00   0.000000E+00   1.000000E+00   0.000000E+00
