# Supplementary material for: Nanoparticle size distribution quantification: results of a small-angle X-ray scattering inter-laboratory comparison
Source: J Appl Crystallogr. 2017 Aug 18;50(Pt 5):1280–8. doi: 10.1107/S160057671701010X (PMC5627679; doi:10.1107/S160057671701010X)
Supplement: Supplementary file 3 [file j-50-01280-sup2.zip › RRAnonData/csv/S24_2016-12-02_22-03-45/S24_2016-12-02_22-03-45_hist-radius-True-1.0649(nm)-29.9682(nm)-50-log-vol.dat]

xMean xWidth yMean yStd Obs cdfMean cdfStd
  1.101651E-09   7.350256E-11   2.254019E-07   2.745071E-07   4.904782E-07   7.983120E-04   9.712834E-04
  1.177691E-09   7.857592E-11   2.200561E-07   2.548115E-07   5.296580E-07   1.578186E-03   1.272687E-03
  1.258978E-09   8.399947E-11   2.891058E-07   3.109034E-07   5.583885E-07   2.602766E-03   1.718005E-03
  1.345877E-09   8.979736E-11   2.797809E-07   2.833973E-07   5.656342E-07   3.594134E-03   1.874019E-03
  1.438773E-09   9.599544E-11   3.446100E-07   3.337407E-07   5.644597E-07   4.816205E-03   2.100373E-03
  1.538081E-09   1.026213E-10   5.058747E-07   4.523662E-07   5.659503E-07   6.609695E-03   2.518828E-03
  1.644244E-09   1.097046E-10   5.975022E-07   5.585588E-07   5.902375E-07   8.727807E-03   2.347737E-03
  1.757735E-09   1.172767E-10   7.536030E-07   6.074639E-07   6.452259E-07   1.139936E-02   2.152089E-03
  1.879059E-09   1.253715E-10   1.147444E-06   7.301444E-07   7.477826E-07   1.546563E-02   2.605229E-03
  2.008757E-09   1.340250E-10   2.681338E-06   1.227436E-06   9.239103E-07   2.497044E-02   3.650339E-03
  2.147408E-09   1.432758E-10   6.402382E-06   1.649299E-06   1.026834E-06   4.766434E-02   5.758976E-03
  2.295628E-09   1.531651E-10   1.599591E-05   2.820963E-06   1.114283E-06   1.043502E-01   8.543380E-03
  2.454079E-09   1.637370E-10   2.309700E-05   3.648997E-06   1.187073E-06   1.862208E-01   8.935285E-03
  2.623467E-09   1.750386E-10   2.414847E-05   3.324257E-06   1.282177E-06   2.718122E-01   9.024794E-03
  2.804547E-09   1.871203E-10   2.441950E-05   4.125268E-06   1.356056E-06   3.583672E-01   9.496239E-03
  2.998125E-09   2.000359E-10   3.269696E-05   4.586878E-06   1.418856E-06   4.742549E-01   1.155199E-02
  3.205064E-09   2.138430E-10   4.026029E-05   4.368756E-06   1.448942E-06   6.169506E-01   9.958094E-03
  3.426287E-09   2.286031E-10   3.335789E-05   3.816170E-06   1.453990E-06   7.351843E-01   1.066535E-02
  3.662780E-09   2.443819E-10   2.282674E-05   4.226075E-06   1.446996E-06   8.160939E-01   1.023312E-02
  3.915596E-09   2.612499E-10   1.893536E-05   3.718580E-06   1.580860E-06   8.832085E-01   9.601023E-03
  4.185862E-09   2.792822E-10   1.573883E-05   3.318232E-06   1.487500E-06   9.389953E-01   9.137404E-03
  4.474782E-09   2.985590E-10   9.009495E-06   2.708230E-06   1.228253E-06   9.709333E-01   5.196061E-03
  4.783645E-09   3.191665E-10   3.906824E-06   1.912941E-06   1.052279E-06   9.847870E-01   4.473443E-03
  5.113826E-09   3.411963E-10   2.575446E-06   1.527589E-06   8.665593E-07   9.939169E-01   4.645109E-03
  5.466798E-09   3.647467E-10   1.046438E-06   1.137669E-06   7.139084E-07   9.976257E-01   3.554941E-03
  5.844133E-09   3.899226E-10   4.502052E-07   8.198145E-07   5.904552E-07   9.992201E-01   2.220774E-03
  6.247512E-09   4.168362E-10   9.617121E-08   4.192530E-07   4.869823E-07   9.995604E-01   1.740671E-03
  6.678734E-09   4.456075E-10   1.024831E-07   4.467355E-07   3.906311E-07   9.999228E-01   7.676997E-04
  7.139720E-09   4.763646E-10   2.191331E-08   2.180346E-07   3.191894E-07   1.000000E+00   0.000000E+00
  7.632524E-09   5.092447E-10   0.000000E+00   0.000000E+00   0.000000E+00   1.000000E+00   0.000000E+00
  8.159344E-09   5.443943E-10   0.000000E+00   0.000000E+00   0.000000E+00   1.000000E+00   0.000000E+00
  8.722526E-09   5.819700E-10   0.000000E+00   0.000000E+00   0.000000E+00   1.000000E+00   0.000000E+00
  9.324581E-09   6.221393E-10   0.000000E+00   0.000000E+00   0.000000E+00   1.000000E+00   0.000000E+00
  9.968191E-09   6.650812E-10   0.000000E+00   0.000000E+00   0.000000E+00   1.000000E+00   0.000000E+00
  1.065623E-08   7.109871E-10   0.000000E+00   0.000000E+00   0.000000E+00   1.000000E+00   0.000000E+00
  1.139175E-08   7.600615E-10   0.000000E+00   0.000000E+00   0.000000E+00   1.000000E+00   0.000000E+00
  1.217804E-08   8.125232E-10   0.000000E+00   0.000000E+00   0.000000E+00   1.000000E+00   0.000000E+00
  1.301861E-08   8.686060E-10   0.000000E+00   0.000000E+00   0.000000E+00   1.000000E+00   0.000000E+00
  1.391719E-08   9.285598E-10   0.000000E+00   0.000000E+00   0.000000E+00   1.000000E+00   0.000000E+00
  1.487780E-08   9.926517E-10   0.000000E+00   0.000000E+00   0.000000E+00   1.000000E+00   0.000000E+00
  1.590470E-08   1.061167E-09   0.000000E+00   0.000000E+00   0.000000E+00   1.000000E+00   0.000000E+00
  1.700249E-08   1.134412E-09   0.000000E+00   0.000000E+00   0.000000E+00   1.000000E+00   0.000000E+00
  1.817606E-08   1.212713E-09   0.000000E+00   0.000000E+00   0.000000E+00   1.000000E+00   0.000000E+00
  1.943062E-08   1.296418E-09   0.000000E+00   0.000000E+00   0.000000E+00   1.000000E+00   0.000000E+00
  2.077178E-08   1.385901E-09   0.000000E+00   0.000000E+00   0.000000E+00   1.000000E+00   0.000000E+00
  2.220551E-08   1.481560E-09   0.000000E+00   0.000000E+00   0.000000E+00   1.000000E+00   0.000000E+00
  2.373820E-08   1.583821E-09   0.000000E+00   0.000000E+00   0.000000E+00   1.000000E+00   0.000000E+00
  2.537668E-08   1.693141E-09   0.000000E+00   0.000000E+00   0.000000E+00   1.000000E+00   0.000000E+00
  2.712826E-08   1.810007E-09   0.000000E+00   0.000000E+00   0.000000E+00   1.000000E+00   0.000000E+00
  2.900073E-08   1.934939E-09   0.000000E+00   0.000000E+00   0.000000E+00   1.000000E+00   0.000000E+00
