# Supplementary material for: Nanoparticle size distribution quantification: results of a small-angle X-ray scattering inter-laboratory comparison
Source: J Appl Crystallogr. 2017 Aug 18;50(Pt 5):1280–8. doi: 10.1107/S160057671701010X (PMC5627679; doi:10.1107/S160057671701010X)
Supplement: Supplementary file 3 [file j-50-01280-sup2.zip › RRAnonData/csv/S24_2016-12-02_22-03-45/S24_2016-12-02_22-03-45_stats_radius.dat]

lower upper weighting totalValue totalValueStd mean meanStd variance varianceStd skew skewStd kurtosis kurtosisStd
  1.064900E-09   2.996820E-08 vol   2.821330E-04   7.382889E-07   3.182089E-09   5.076836E-12   4.840446E-19   1.159603E-20   5.430627E-01   1.918970E-01   3.700989E+00   9.318600E-01
  1.064900E-09   2.996820E-08 num   1.000000E+00   6.309050E-16   2.701729E-09   3.537479E-11   4.631744E-19   4.669875E-20   1.741326E-01   1.534510E-01   3.602298E+00   2.514352E-01
