# Supplementary material for: Nanoparticle size distribution quantification: results of a small-angle X-ray scattering inter-laboratory comparison
Source: J Appl Crystallogr. 2017 Aug 18;50(Pt 5):1280–8. doi: 10.1107/S160057671701010X (PMC5627679; doi:10.1107/S160057671701010X)
Supplement: Supplementary file 3 [file j-50-01280-sup2.zip › RRAnonData/csv/S25.csv]

0.10374839999999999	2087.382	20.873820000000002
0.1084412	2054.9215	20.549215
0.11334620000000001	2054.9525	20.549525
0.1184731	2079.3995000000004	20.793995000000006
0.12383190000000001	2057.5029999999997	20.575029999999998
0.1294331	2021.0235	20.210235
0.1352877	2036.4105	20.364105
0.141407	2012.7435000000003	20.127435000000002
0.1478032	2023.2610000000002	20.23261
0.1544887	2021.7554999999998	20.217554999999997
0.16147660000000003	2014.913	20.14913
0.1687805	1993.8615	19.938615
0.1764148	1966.9795000000001	19.669795
0.1843945	1986.3020000000001	19.863020000000002
0.1927351	1958.7904999999998	19.587905
0.2014529	1951.3310000000001	19.51331
0.2105651	1912.033	19.12033
0.22008940000000002	1907.124	19.07124
0.23004460000000002	1878.9925	18.789925
0.24045	1850.6545000000003	18.506545000000003
0.2513261	1828.6754999999998	18.286755
0.2626941	1806.4239999999998	18.064239999999998
0.2745764	1754.7295000000001	17.547295000000002
0.2869961	1723.5520000000001	17.23552
0.29997759999999996	1686.9099999999999	16.8691
0.3135463	1644.7089999999998	16.44709
0.32772870000000004	1595.2385000000002	15.952385000000001
0.34255260000000004	1551.105	15.511050000000001
0.358047	1501.6715	15.016715
0.3742423	1456.771	14.56771
0.3911701	1405.9825	14.059825000000002
0.4088636	1355.0770000000002	13.550770000000002
0.42735750000000006	1306.143	13.061430000000001
0.44668779999999997	1247.3239999999998	12.473239999999999
0.46689250000000004	1189.795	11.897950000000002
0.48801110000000003	1132.597	11.32597
0.510085	1066.8845	10.668845
0.5331573	1002.917	10.02917
0.5572732	931.1709999999999	9.31171
0.5824799	866.816	8.66816
0.6088268	799.8005	7.998005000000001
0.6363654000000001	727.8	7.278
0.6651497000000001	656.1645	6.5616449999999995
0.6952358999999999	591.606	5.91606
0.7266830000000001	520.927	5.20927
0.7595525000000001	456.45205000000004	4.5645205
0.7939088	397.11485	3.9711485
0.8298191	341.04449999999997	3.4104449999999997
0.8673537	287.971	2.87971
0.9065861	239.45035	2.3945035
0.9475931	195.3331	1.9533310000000002
0.9904548000000001	159.3197	1.5931970000000002
1.035255	126.19445	1.2619445
1.082082	97.6879	0.976879
1.131027	75.67545	0.7567545
1.1821860000000002	57.898450000000004	0.5789845
1.2356589999999998	44.1013	0.44101300000000004
1.2915510000000001	32.631205	0.32631205
1.349971	25.118945000000004	0.25118945000000004
1.4110329999999998	20.487070000000003	0.20487070000000004
1.4748570000000003	16.398139999999998	0.16398139999999997
1.541568	13.718900000000001	0.137189
1.6112970000000002	11.743164999999998	0.11743164999999998
1.68418	10.132245	0.10132245
1.760359	9.219845	0.09219845
1.8399839999999998	8.057255000000001	0.0911169
1.923211	6.85982	0.0857943
2.010202	6.496619999999999	0.0831318
2.1011279999999997	5.158345	0.07856835000000001
2.196167	4.883086	0.07622655
2.2955039999999998	3.8286800000000003	0.0739381
2.3993349999999998	3.393681	0.0699912
2.5078620000000003	2.6708135	0.06829294999999999
2.6212989999999996	2.7114119999999997	0.06452575
2.739866	2.037667	0.06381775
2.863796	1.775117	0.0650877
2.993332	1.5406585000000002	0.07429530000000001
