# Supplementary material for: Nanoparticle size distribution quantification: results of a small-angle X-ray scattering inter-laboratory comparison
Source: J Appl Crystallogr. 2017 Aug 18;50(Pt 5):1280–8. doi: 10.1107/S160057671701010X (PMC5627679; doi:10.1107/S160057671701010X)
Supplement: Supplementary file 3 [file j-50-01280-sup2.zip › RRAnonData/csv/S25_2016-12-02_22-02-33/S25_2016-12-02_22-02-33_fit.dat]

fitQ fitIntensityMean fitIntensityStd
  1.037484E+08   2.087917E+03   4.026161E+00
  1.084412E+08   2.082265E+03   3.946671E+00
  1.133462E+08   2.076109E+03   3.861071E+00
  1.184731E+08   2.069405E+03   3.769036E+00
  1.238319E+08   2.062105E+03   3.670265E+00
  1.294331E+08   2.054161E+03   3.564487E+00
  1.352877E+08   2.045518E+03   3.451479E+00
  1.414070E+08   2.036117E+03   3.331092E+00
  1.478032E+08   2.025898E+03   3.203266E+00
  1.544887E+08   2.014793E+03   3.068084E+00
  1.614766E+08   2.002733E+03   2.925810E+00
  1.687805E+08   1.989642E+03   2.776960E+00
  1.764148E+08   1.975439E+03   2.622392E+00
  1.843945E+08   1.960042E+03   2.463426E+00
  1.927351E+08   1.943361E+03   2.302023E+00
  2.014529E+08   1.925303E+03   2.141002E+00
  2.105651E+08   1.905771E+03   1.984332E+00
  2.200894E+08   1.884665E+03   1.837465E+00
  2.300446E+08   1.861879E+03   1.707597E+00
  2.404500E+08   1.837308E+03   1.603601E+00
  2.513261E+08   1.810844E+03   1.535140E+00
  2.626941E+08   1.782377E+03   1.510593E+00
  2.745764E+08   1.751801E+03   1.534221E+00
  2.869961E+08   1.719009E+03   1.604259E+00
  2.999776E+08   1.683901E+03   1.713393E+00
  3.135463E+08   1.646384E+03   1.851041E+00
  3.277287E+08   1.606372E+03   2.005702E+00
  3.425526E+08   1.563793E+03   2.166324E+00
  3.580470E+08   1.518593E+03   2.322774E+00
  3.742423E+08   1.470735E+03   2.465852E+00
  3.911701E+08   1.420208E+03   2.587197E+00
  4.088636E+08   1.367028E+03   2.679254E+00
  4.273575E+08   1.311247E+03   2.735333E+00
  4.466878E+08   1.252953E+03   2.749810E+00
  4.668925E+08   1.192278E+03   2.718432E+00
  4.880111E+08   1.129402E+03   2.638731E+00
  5.100850E+08   1.064556E+03   2.510533E+00
  5.331573E+08   9.980270E+02   2.336553E+00
  5.572732E+08   9.301583E+02   2.123066E+00
  5.824799E+08   8.613505E+02   1.880694E+00
  6.088268E+08   7.920602E+02   1.625298E+00
  6.363654E+08   7.227965E+02   1.378837E+00
  6.651497E+08   6.541135E+02   1.169035E+00
  6.952359E+08   5.866021E+02   1.023853E+00
  7.266830E+08   5.208763E+02   9.557612E-01
  7.595525E+08   4.575576E+02   9.464181E-01
  7.939088E+08   3.972567E+02   9.560654E-01
  8.298191E+08   3.405521E+02   9.477397E-01
  8.673537E+08   2.879672E+02   8.999626E-01
  9.065861E+08   2.399472E+02   8.076049E-01
  9.475931E+08   1.968357E+02   6.791550E-01
  9.904548E+08   1.588547E+02   5.333121E-01
  1.035255E+09   1.260880E+02   3.947623E-01
  1.082082E+09   9.846999E+01   2.873624E-01
  1.131027E+09   7.578502E+01   2.208896E-01
  1.182186E+09   5.767328E+01   1.798245E-01
  1.235659E+09   4.365029E+01   1.413270E-01
  1.291551E+09   3.313686E+01   1.007686E-01
  1.349971E+09   2.549987E+01   7.183930E-02
  1.411033E+09   2.009956E+01   6.332749E-02
  1.474857E+09   1.633798E+01   5.843736E-02
  1.541568E+09   1.370115E+01   4.656411E-02
  1.611297E+09   1.178637E+01   3.564941E-02
  1.684180E+09   1.030968E+01   3.140592E-02
  1.760359E+09   9.092674E+00   2.648320E-02
  1.839984E+09   8.035056E+00   2.400759E-02
  1.923211E+09   7.083928E+00   2.828879E-02
  2.010202E+09   6.210700E+00   2.805147E-02
  2.101128E+09   5.400723E+00   2.310672E-02
  2.196167E+09   4.651903E+00   2.201018E-02
  2.295504E+09   3.973226E+00   2.057323E-02
  2.399335E+09   3.377270E+00   1.953241E-02
  2.507862E+09   2.869627E+00   2.224792E-02
  2.621299E+09   2.443564E+00   1.893744E-02
  2.739866E+09   2.084684E+00   1.717699E-02
  2.863796E+09   1.781073E+00   2.580502E-02
  2.993332E+09   1.530038E+00   3.192372E-02
