# Supplementary material for: Nanoparticle size distribution quantification: results of a small-angle X-ray scattering inter-laboratory comparison
Source: J Appl Crystallogr. 2017 Aug 18;50(Pt 5):1280–8. doi: 10.1107/S160057671701010X (PMC5627679; doi:10.1107/S160057671701010X)
Supplement: Supplementary file 3 [file j-50-01280-sup2.zip › RRAnonData/csv/S25_2016-12-02_22-02-33/S25_2016-12-02_22-02-33_hist-radius-True-1.04953(nm)-30.2809(nm)-50-log-num.dat]

xMean xWidth yMean yStd Obs cdfMean cdfStd
  1.086030E-09   7.300098E-11   2.491149E-02   2.178442E-02   5.550045E-02   2.491149E-02   2.178442E-02
  1.161570E-09   7.807863E-11   1.972128E-02   1.653597E-02   4.232830E-02   4.463277E-02   2.644986E-02
  1.242364E-09   8.350945E-11   1.287000E-02   1.248323E-02   3.101120E-02   5.750277E-02   2.883760E-02
  1.328778E-09   8.931803E-11   1.032955E-02   1.112715E-02   2.422432E-02   6.783232E-02   2.926807E-02
  1.421202E-09   9.553062E-11   7.762343E-03   9.689170E-03   1.869093E-02   7.559466E-02   2.805664E-02
  1.520055E-09   1.021753E-10   7.310341E-03   7.560102E-03   1.498792E-02   8.290500E-02   2.822475E-02
  1.625784E-09   1.092822E-10   7.864356E-03   9.414471E-03   1.274165E-02   9.076936E-02   2.650260E-02
  1.738867E-09   1.168835E-10   1.193809E-02   8.935740E-03   1.059157E-02   1.027075E-01   2.473959E-02
  1.859815E-09   1.250134E-10   1.810859E-02   1.020364E-02   9.430094E-03   1.208160E-01   2.285284E-02
  1.989177E-09   1.337088E-10   3.168680E-02   1.416546E-02   8.221379E-03   1.525028E-01   2.019171E-02
  2.127535E-09   1.430090E-10   5.240390E-02   1.416183E-02   7.427452E-03   2.049067E-01   1.982740E-02
  2.275518E-09   1.529562E-10   8.543896E-02   1.715576E-02   7.020632E-03   2.903457E-01   2.027696E-02
  2.433794E-09   1.635952E-10   1.095770E-01   1.729375E-02   6.975362E-03   3.999227E-01   2.229391E-02
  2.603078E-09   1.749742E-10   1.250318E-01   1.929881E-02   7.192245E-03   5.249545E-01   1.598338E-02
  2.784138E-09   1.871446E-10   1.114724E-01   1.524005E-02   7.249070E-03   6.364269E-01   1.231782E-02
  2.977791E-09   2.001616E-10   1.002101E-01   1.344423E-02   6.633528E-03   7.366371E-01   9.692076E-03
  3.184914E-09   2.140841E-10   8.798161E-02   1.198093E-02   4.873729E-03   8.246187E-01   7.710687E-03
  3.406443E-09   2.289749E-10   7.160753E-02   9.028651E-03   3.466880E-03   8.962262E-01   5.597304E-03
  3.643381E-09   2.449014E-10   4.763756E-02   6.514157E-03   2.783586E-03   9.438638E-01   3.726908E-03
  3.896800E-09   2.619358E-10   2.725702E-02   4.986507E-03   2.311830E-03   9.711208E-01   2.896894E-03
  4.167845E-09   2.801549E-10   1.723885E-02   3.842968E-03   1.759914E-03   9.883596E-01   1.936118E-03
  4.457743E-09   2.996413E-10   7.683836E-03   2.224127E-03   1.206774E-03   9.960435E-01   1.077594E-03
  4.767806E-09   3.204832E-10   2.389314E-03   1.347820E-03   9.171418E-04   9.984328E-01   6.643426E-04
  5.099435E-09   3.427746E-10   6.769735E-04   7.449589E-04   5.933318E-04   9.991097E-01   3.817415E-04
  5.454130E-09   3.666166E-10   4.378125E-04   5.255325E-04   3.771091E-04   9.995476E-01   3.489135E-04
  5.833497E-09   3.921170E-10   2.993171E-04   3.670714E-04   2.627850E-04   9.998469E-01   2.804713E-04
  6.239251E-09   4.193910E-10   1.531235E-04   2.804713E-04   1.802719E-04   1.000000E+00   0.000000E+00
  6.673228E-09   4.485621E-10   0.000000E+00   0.000000E+00   0.000000E+00   1.000000E+00   0.000000E+00
  7.137390E-09   4.797623E-10   0.000000E+00   0.000000E+00   0.000000E+00   1.000000E+00   0.000000E+00
  7.633837E-09   5.131325E-10   0.000000E+00   0.000000E+00   0.000000E+00   1.000000E+00   0.000000E+00
  8.164815E-09   5.488239E-10   0.000000E+00   0.000000E+00   0.000000E+00   1.000000E+00   0.000000E+00
  8.732726E-09   5.869979E-10   0.000000E+00   0.000000E+00   0.000000E+00   1.000000E+00   0.000000E+00
  9.340139E-09   6.278270E-10   0.000000E+00   0.000000E+00   0.000000E+00   1.000000E+00   0.000000E+00
  9.989800E-09   6.714961E-10   0.000000E+00   0.000000E+00   0.000000E+00   1.000000E+00   0.000000E+00
  1.068465E-08   7.182026E-10   0.000000E+00   0.000000E+00   0.000000E+00   1.000000E+00   0.000000E+00
  1.142783E-08   7.681578E-10   0.000000E+00   0.000000E+00   0.000000E+00   1.000000E+00   0.000000E+00
  1.222270E-08   8.215877E-10   0.000000E+00   0.000000E+00   0.000000E+00   1.000000E+00   0.000000E+00
  1.307286E-08   8.787339E-10   0.000000E+00   0.000000E+00   0.000000E+00   1.000000E+00   0.000000E+00
  1.398216E-08   9.398550E-10   0.000000E+00   0.000000E+00   0.000000E+00   1.000000E+00   0.000000E+00
  1.495470E-08   1.005227E-09   0.000000E+00   0.000000E+00   0.000000E+00   1.000000E+00   0.000000E+00
  1.599489E-08   1.075147E-09   0.000000E+00   0.000000E+00   0.000000E+00   1.000000E+00   0.000000E+00
  1.710742E-08   1.149930E-09   0.000000E+00   0.000000E+00   0.000000E+00   1.000000E+00   0.000000E+00
  1.829735E-08   1.229914E-09   0.000000E+00   0.000000E+00   0.000000E+00   1.000000E+00   0.000000E+00
  1.957003E-08   1.315462E-09   0.000000E+00   0.000000E+00   0.000000E+00   1.000000E+00   0.000000E+00
  2.093125E-08   1.406960E-09   0.000000E+00   0.000000E+00   0.000000E+00   1.000000E+00   0.000000E+00
  2.238714E-08   1.504822E-09   0.000000E+00   0.000000E+00   0.000000E+00   1.000000E+00   0.000000E+00
  2.394429E-08   1.609492E-09   0.000000E+00   0.000000E+00   0.000000E+00   1.000000E+00   0.000000E+00
  2.560976E-08   1.721441E-09   0.000000E+00   0.000000E+00   0.000000E+00   1.000000E+00   0.000000E+00
  2.739107E-08   1.841177E-09   0.000000E+00   0.000000E+00   0.000000E+00   1.000000E+00   0.000000E+00
  2.929628E-08   1.969242E-09   0.000000E+00   0.000000E+00   0.000000E+00   1.000000E+00   0.000000E+00
