# Supplementary material for: Nanoparticle size distribution quantification: results of a small-angle X-ray scattering inter-laboratory comparison
Source: J Appl Crystallogr. 2017 Aug 18;50(Pt 5):1280–8. doi: 10.1107/S160057671701010X (PMC5627679; doi:10.1107/S160057671701010X)
Supplement: Supplementary file 3 [file j-50-01280-sup2.zip › RRAnonData/csv/S25_2016-12-02_22-02-33/S25_2016-12-02_22-02-33_hist-radius-True-1.04953(nm)-30.2809(nm)-50-log-vol.dat]

xMean xWidth yMean yStd Obs cdfMean cdfStd
  1.086030E-09   7.300098E-11   4.318359E-07   3.848716E-07   8.452229E-07   1.404850E-03   1.251044E-03
  1.161570E-09   7.807863E-11   4.140660E-07   3.509949E-07   7.710816E-07   2.752339E-03   1.660068E-03
  1.242364E-09   8.350945E-11   3.342613E-07   3.231650E-07   7.173279E-07   3.840029E-03   1.936979E-03
  1.328778E-09   8.931803E-11   3.253357E-07   3.505266E-07   6.760937E-07   4.898964E-03   2.139765E-03
  1.421202E-09   9.553062E-11   3.001562E-07   3.734216E-07   6.490920E-07   5.876042E-03   2.084102E-03
  1.520055E-09   1.021753E-10   3.472257E-07   3.603038E-07   6.520862E-07   7.006381E-03   2.260691E-03
  1.625784E-09   1.092822E-10   4.543493E-07   5.459528E-07   6.721298E-07   8.485779E-03   2.425456E-03
  1.738867E-09   1.168835E-10   8.483257E-07   6.361986E-07   7.067231E-07   1.124759E-02   2.315472E-03
  1.859815E-09   1.250134E-10   1.573103E-06   8.748011E-07   7.604518E-07   1.636909E-02   2.880236E-03
  1.989177E-09   1.337088E-10   3.362202E-06   1.483975E-06   8.482484E-07   2.731478E-02   3.690549E-03
  2.127535E-09   1.430090E-10   6.806621E-06   1.836980E-06   9.381442E-07   4.947285E-02   5.179524E-03
  2.275518E-09   1.529562E-10   1.360660E-05   2.775828E-06   1.095985E-06   9.376470E-02   6.722397E-03
  2.433794E-09   1.635952E-10   2.123170E-05   3.477821E-06   1.309151E-06   1.628768E-01   8.850198E-03
  2.603078E-09   1.749742E-10   2.954532E-05   4.338168E-06   1.664254E-06   2.590559E-01   9.620204E-03
  2.784138E-09   1.871446E-10   3.212834E-05   4.290834E-06   2.022912E-06   3.636456E-01   9.825913E-03
  2.977791E-09   2.001616E-10   3.542168E-05   4.694044E-06   2.245103E-06   4.789534E-01   9.993512E-03
  3.184914E-09   2.140841E-10   3.801425E-05   5.178239E-06   2.014602E-06   6.026987E-01   1.058240E-02
  3.406443E-09   2.289749E-10   3.776829E-05   4.810553E-06   1.731693E-06   7.256410E-01   9.014961E-03
  3.643381E-09   2.449014E-10   3.055498E-05   3.979012E-06   1.663548E-06   8.251098E-01   8.336132E-03
  3.896800E-09   2.619358E-10   2.140657E-05   3.879957E-06   1.714666E-06   8.947937E-01   8.002644E-03
  4.167845E-09   2.801549E-10   1.657229E-05   3.633215E-06   1.600104E-06   9.487406E-01   6.935163E-03
  4.457743E-09   2.996413E-10   8.942065E-06   2.565123E-06   1.347895E-06   9.778484E-01   4.581849E-03
  4.767806E-09   3.204832E-10   3.394054E-06   1.937498E-06   1.138652E-06   9.888977E-01   3.579771E-03
  5.099435E-09   3.427746E-10   1.192991E-06   1.310398E-06   9.365517E-07   9.927813E-01   2.545754E-03
  5.454130E-09   3.666166E-10   9.427992E-07   1.123177E-06   7.595180E-07   9.958500E-01   3.185597E-03
  5.833497E-09   3.921170E-10   7.908636E-07   9.688476E-07   6.351757E-07   9.984248E-01   2.882755E-03
  6.239251E-09   4.193910E-10   4.837923E-07   8.853796E-07   5.247868E-07   1.000000E+00   0.000000E+00
  6.673228E-09   4.485621E-10   0.000000E+00   0.000000E+00   0.000000E+00   1.000000E+00   0.000000E+00
  7.137390E-09   4.797623E-10   0.000000E+00   0.000000E+00   0.000000E+00   1.000000E+00   0.000000E+00
  7.633837E-09   5.131325E-10   0.000000E+00   0.000000E+00   0.000000E+00   1.000000E+00   0.000000E+00
  8.164815E-09   5.488239E-10   0.000000E+00   0.000000E+00   0.000000E+00   1.000000E+00   0.000000E+00
  8.732726E-09   5.869979E-10   0.000000E+00   0.000000E+00   0.000000E+00   1.000000E+00   0.000000E+00
  9.340139E-09   6.278270E-10   0.000000E+00   0.000000E+00   0.000000E+00   1.000000E+00   0.000000E+00
  9.989800E-09   6.714961E-10   0.000000E+00   0.000000E+00   0.000000E+00   1.000000E+00   0.000000E+00
  1.068465E-08   7.182026E-10   0.000000E+00   0.000000E+00   0.000000E+00   1.000000E+00   0.000000E+00
  1.142783E-08   7.681578E-10   0.000000E+00   0.000000E+00   0.000000E+00   1.000000E+00   0.000000E+00
  1.222270E-08   8.215877E-10   0.000000E+00   0.000000E+00   0.000000E+00   1.000000E+00   0.000000E+00
  1.307286E-08   8.787339E-10   0.000000E+00   0.000000E+00   0.000000E+00   1.000000E+00   0.000000E+00
  1.398216E-08   9.398550E-10   0.000000E+00   0.000000E+00   0.000000E+00   1.000000E+00   0.000000E+00
  1.495470E-08   1.005227E-09   0.000000E+00   0.000000E+00   0.000000E+00   1.000000E+00   0.000000E+00
  1.599489E-08   1.075147E-09   0.000000E+00   0.000000E+00   0.000000E+00   1.000000E+00   0.000000E+00
  1.710742E-08   1.149930E-09   0.000000E+00   0.000000E+00   0.000000E+00   1.000000E+00   0.000000E+00
  1.829735E-08   1.229914E-09   0.000000E+00   0.000000E+00   0.000000E+00   1.000000E+00   0.000000E+00
  1.957003E-08   1.315462E-09   0.000000E+00   0.000000E+00   0.000000E+00   1.000000E+00   0.000000E+00
  2.093125E-08   1.406960E-09   0.000000E+00   0.000000E+00   0.000000E+00   1.000000E+00   0.000000E+00
  2.238714E-08   1.504822E-09   0.000000E+00   0.000000E+00   0.000000E+00   1.000000E+00   0.000000E+00
  2.394429E-08   1.609492E-09   0.000000E+00   0.000000E+00   0.000000E+00   1.000000E+00   0.000000E+00
  2.560976E-08   1.721441E-09   0.000000E+00   0.000000E+00   0.000000E+00   1.000000E+00   0.000000E+00
  2.739107E-08   1.841177E-09   0.000000E+00   0.000000E+00   0.000000E+00   1.000000E+00   0.000000E+00
  2.929628E-08   1.969242E-09   0.000000E+00   0.000000E+00   0.000000E+00   1.000000E+00   0.000000E+00
