# Supplementary material for: Nanoparticle size distribution quantification: results of a small-angle X-ray scattering inter-laboratory comparison
Source: J Appl Crystallogr. 2017 Aug 18;50(Pt 5):1280–8. doi: 10.1107/S160057671701010X (PMC5627679; doi:10.1107/S160057671701010X)
Supplement: Supplementary file 3 [file j-50-01280-sup2.zip › RRAnonData/csv/S25_2016-12-02_22-02-33/S25_2016-12-02_22-02-33_stats_radius.dat]

lower upper weighting totalValue totalValueStd mean meanStd variance varianceStd skew skewStd kurtosis kurtosisStd
  1.049530E-09   3.028090E-08 vol   3.071941E-04   3.959634E-07   3.161336E-09   2.923457E-12   4.607946E-19   8.965966E-21   5.175962E-01   1.202716E-01   4.034335E+00   5.741875E-01
  1.049530E-09   3.028090E-08 num   1.000000E+00   6.328753E-16   2.666631E-09   4.050349E-11   4.950040E-19   5.258352E-20  -1.826094E-03   1.298836E-01   3.436539E+00   1.818710E-01
