# Supplementary material for: Nanoparticle size distribution quantification: results of a small-angle X-ray scattering inter-laboratory comparison
Source: J Appl Crystallogr. 2017 Aug 18;50(Pt 5):1280–8. doi: 10.1107/S160057671701010X (PMC5627679; doi:10.1107/S160057671701010X)
Supplement: Supplementary file 3 [file j-50-01280-sup2.zip › RRAnonData/csv/S27.csv]

0.1140824069072807	1487.5390070921978	14.875390070921979
0.1216879007010994	1480.942901234568	14.80942901234568
0.1292933944949181	1474.7243589743591	14.747243589743592
0.1368988882887368	1471.401408450705	14.71401408450705
0.1445043820825555	1467.5331196581199	14.6753311965812
0.1521098758763742	1456.615942028986	14.56615942028986
0.1597153696701929	1446.3585069444448	14.463585069444449
0.1673208634640116	1440.192424242424	14.401924242424242
0.1749263572578303	1432.761695906433	14.327616959064331
0.182531851051649	1418.69262295082	14.186926229508199
0.1901373448454678	1411.691975308642	14.116919753086421
0.1977428386392865	1395.986618004866	13.95986618004866
0.2053483324331052	1385.0844370860932	13.850844370860932
0.2129538262269239	1372.331210191083	13.723312101910832
0.2205593200207426	1362.58878968254	13.6258878968254
0.2281648138145613	1345.166193181818	13.45166193181818
0.23577030760838003	1333.570788530466	13.33570788530466
0.2433758014021987	1315.228395061728	13.15228395061728
0.2509812951960174	1298.419568822554	12.98419568822554
0.2585867889898362	1286.607655502392	12.86607655502392
0.2661922827836549	1270.7352272727271	12.707352272727272
0.2737977765774736	1255.750744047619	12.55750744047619
0.28520601726820166	1232.061926519579	12.32061926519579
0.2966142579589297	1207.7513495276648	12.077513495276648
0.3042197517527484	1193.947084917617	11.939470849176171
0.31562799244347645	1167.918549771167	11.67918549771167
0.3270362331342045	1142.6326945412309	11.42632694541231
0.33844447382493253	1117.916094434826	11.17916094434826
0.3498527145156607	1090.910790598291	10.90910790598291
0.36126095520638873	1066.6763322884015	10.666763322884014
0.3726691958971168	1038.871485943775	10.388714859437751
0.3840774365878449	1017.0798634913291	10.170798634913291
0.39928842417548227	984.4332200359818	10.036201065792
0.4144994117631198	948.9759504862955	9.489759504862954
0.4259076524538478	927.9283588435376	9.279283588435376
0.43731589314457586	902.935482864727	9.02935482864727
0.45252688073221325	869.3201108946572	9.04239909734906
0.4677378683198507	836.9396123139777	8.369396123139778
0.48294885590748804	805.7157015166874	8.184224078550585
0.501962590392035	765.047059672325	8.558213418136214
0.5209763248765817	727.943537470718	7.279435374707179
0.5361873124642191	696.0002853127144	6.960002853127143
0.5552010469487659	658.83558933727	7.98705378311599
0.5742147814333127	620.2102944071928	8.20682846385347
0.5932285159178594	583.7178944603321	8.198914730707818
0.6160449972993155	541.8633406427704	8.250124285204691
0.6350587317838623	507.6913924135421	5.9265835820934845
0.6540724662684091	475.4644573047476	7.538093259509085
0.6768889476498652	437.64134542758666	6.750375501662868
0.6997054290313214	402.0020996551024	6.818614821111492
0.7225219104127775	368.11834390400276	6.044798396480089
0.749141138691143	331.271441432308	6.501425348808284
0.7757603669695085	297.193835644216	5.511253370221921
0.802379595247874	265.0351086606229	5.447319944791915
0.8289988235262394	235.92716203005912	4.473988970566349
0.8556180518046049	209.74770765763398	4.742589731587171
0.8860400269798797	181.95525205514872	4.24056540788544
0.9164620021551545	157.46713263882734	3.6736402377605106
0.9468839773304295	135.60942856379467	3.418869441433809
0.9773059525057043	116.94748196591648	2.6688384675568497
1.0115306745778885	97.68670330684033	2.7610015211233487
1.049558143546982	79.5568757778312	2.314385899266609
1.0837828656191661	66.28554859434996	1.929466779280233
1.1180075876913504	54.77742930067294	1.6037523171284178
1.156035056660444	44.66324727844629	1.325570973866272
1.197865272526447	35.69138247620455	1.1370442799830587
1.2396954883924494	28.634761450715633	0.8050042161089117
1.2815257042584527	23.283078400550533	0.6526296946841463
1.3233559201244556	19.112486912205775	0.47680703693089593
1.3651861359904587	15.907964708913573	0.39217454842108457
1.4146218456502802	13.083322393238385	0.3033342631908062
1.4640575553101016	11.04788055998272	0.19230397144207603
1.5134932649699235	9.633100245911947	0.1506823248488676
1.562928974629745	8.581222674460578	0.09949830313670113
1.6161674311864758	7.657866595997033	0.09054326999763497
1.673208634640116	6.9157992544089	0.07629074959813262
1.7264470911968475	6.300581357071666	0.06300581357071666
1.7834882946504875	5.731145068359696	0.0717293424884506
1.8443322450010373	5.161655407581144	0.0521152879451195
1.9089789422484964	4.639953298496199	0.052075500354266946
1.9736256394959555	4.1254024208741695	0.0412540242087417
2.038272336743414	3.694536395086436	0.05233671223747635
2.110524527784692	3.2656463236729714	0.04267023671936993
2.1827767188259695	2.8378308096200455	0.03631924504347968
2.255028909867247	2.517692646239404	0.036721766328615
2.3310838478054348	2.2076941795874356	0.02631486425601129
2.410941532640531	1.9138071421256087	0.025681677437320038
2.494601964372537	1.662411567038829	0.024726976002259465
2.578262396104543	1.4245338927673925	0.021882836511275545
2.665725574733458	1.2562255578110528	0.015274004289347635
2.7569915002592835	1.0933245985981423	0.01338524432500675
2.852060172682016	0.9517453690688247	0.010683902597607303
2.9509315920016594	0.8356711816416195	0.014386366511545083
