# Supplementary material for: Nanoparticle size distribution quantification: results of a small-angle X-ray scattering inter-laboratory comparison
Source: J Appl Crystallogr. 2017 Aug 18;50(Pt 5):1280–8. doi: 10.1107/S160057671701010X (PMC5627679; doi:10.1107/S160057671701010X)
Supplement: Supplementary file 3 [file j-50-01280-sup2.zip › RRAnonData/csv/S27_2016-12-02_22-04-19/S27_2016-12-02_22-04-19_fit.dat]

fitQ fitIntensityMean fitIntensityStd
  1.140824E+08   1.502114E+03   7.081854E+00
  1.216879E+08   1.494368E+03   6.783959E+00
  1.292934E+08   1.486168E+03   6.475738E+00
  1.368989E+08   1.477523E+03   6.158776E+00
  1.445044E+08   1.468441E+03   5.834742E+00
  1.521099E+08   1.458931E+03   5.505404E+00
  1.597154E+08   1.449002E+03   5.172638E+00
  1.673209E+08   1.438665E+03   4.838448E+00
  1.749264E+08   1.427929E+03   4.504996E+00
  1.825319E+08   1.416806E+03   4.174644E+00
  1.901373E+08   1.405305E+03   3.850017E+00
  1.977428E+08   1.393438E+03   3.534081E+00
  2.053483E+08   1.381217E+03   3.230257E+00
  2.129538E+08   1.368652E+03   2.942559E+00
  2.205593E+08   1.355756E+03   2.675742E+00
  2.281648E+08   1.342541E+03   2.435421E+00
  2.357703E+08   1.329019E+03   2.228041E+00
  2.433758E+08   1.315203E+03   2.060495E+00
  2.509813E+08   1.301104E+03   1.939158E+00
  2.585868E+08   1.286736E+03   1.868299E+00
  2.661923E+08   1.272112E+03   1.848414E+00
  2.737978E+08   1.257244E+03   1.875494E+00
  2.852060E+08   1.234515E+03   1.986867E+00
  2.966143E+08   1.211310E+03   2.154916E+00
  3.042198E+08   1.195599E+03   2.284091E+00
  3.156280E+08   1.171703E+03   2.487050E+00
  3.270362E+08   1.147450E+03   2.687092E+00
  3.384445E+08   1.122885E+03   2.873557E+00
  3.498527E+08   1.098051E+03   3.039663E+00
  3.612610E+08   1.072991E+03   3.181247E+00
  3.726692E+08   1.047749E+03   3.295950E+00
  3.840774E+08   1.022365E+03   3.382710E+00
  3.992884E+08   9.883724E+02   3.454866E+00
  4.144994E+08   9.542965E+02   3.479035E+00
  4.259077E+08   9.287404E+02   3.467757E+00
  4.373159E+08   9.032268E+02   3.433487E+00
  4.525269E+08   8.693367E+02   3.356196E+00
  4.677379E+08   8.356680E+02   3.248776E+00
  4.829489E+08   8.022985E+02   3.118426E+00
  5.019626E+08   7.611184E+02   2.935051E+00
  5.209763E+08   7.206526E+02   2.743629E+00
  5.361873E+08   6.888757E+02   2.595170E+00
  5.552010E+08   6.499918E+02   2.427521E+00
  5.742148E+08   6.121301E+02   2.290668E+00
  5.932285E+08   5.753775E+02   2.191852E+00
  6.160450E+08   5.328428E+02   2.124832E+00
  6.350587E+08   4.987770E+02   2.105835E+00
  6.540725E+08   4.660187E+02   2.110253E+00
  6.768889E+08   4.284877E+02   2.131143E+00
  6.997054E+08   3.929403E+02   2.153125E+00
  7.225219E+08   3.594022E+02   2.163658E+00
  7.491411E+08   3.228225E+02   2.151550E+00
  7.757604E+08   2.889683E+02   2.108686E+00
  8.023796E+08   2.577932E+02   2.035710E+00
  8.289988E+08   2.292264E+02   1.936776E+00
  8.556181E+08   2.031765E+02   1.817875E+00
  8.860400E+08   1.763476E+02   1.665984E+00
  9.164620E+08   1.524820E+02   1.505983E+00
  9.468840E+08   1.313811E+02   1.345841E+00
  9.773060E+08   1.128365E+02   1.191658E+00
  1.011531E+09   9.476368E+01   1.030396E+00
  1.049558E+09   7.779150E+01   8.699222E-01
  1.083783E+09   6.499030E+01   7.431844E-01
  1.118008E+09   5.423911E+01   6.323986E-01
  1.156035E+09   4.437518E+01   5.260988E-01
  1.197865E+09   3.567008E+01   4.268557E-01
  1.239695E+09   2.882501E+01   3.434858E-01
  1.281526E+09   2.348922E+01   2.738551E-01
  1.323356E+09   1.936108E+01   2.163303E-01
  1.365186E+09   1.618566E+01   1.696790E-01
  1.414622E+09   1.337392E+01   1.273921E-01
  1.464058E+09   1.131787E+01   9.783341E-02
  1.513493E+09   9.801433E+00   7.874562E-02
  1.562929E+09   8.662374E+00   6.633228E-02
  1.616167E+09   7.722454E+00   5.633185E-02
  1.673209E+09   6.931408E+00   4.747633E-02
  1.726447E+09   6.321817E+00   4.103986E-02
  1.783488E+09   5.756000E+00   3.588487E-02
  1.844332E+09   5.217049E+00   3.098473E-02
  1.908979E+09   4.694494E+00   2.571125E-02
  1.973626E+09   4.211978E+00   2.190774E-02
  2.038272E+09   3.765379E+00   2.115917E-02
  2.110525E+09   3.308415E+00   2.178300E-02
  2.182777E+09   2.897448E+00   2.061075E-02
  2.255029E+09   2.533854E+00   1.746866E-02
  2.331084E+09   2.202371E+00   1.457525E-02
  2.410942E+09   1.908532E+00   1.350441E-02
  2.494602E+09   1.654296E+00   1.279624E-02
  2.578262E+09   1.445290E+00   1.190581E-02
  2.665726E+09   1.262329E+00   1.102688E-02
  2.756992E+09   1.096509E+00   8.508915E-03
  2.852060E+09   9.406440E-01   6.001987E-03
  2.950932E+09   7.935213E-01   1.247151E-02
