# Supplementary material for: Nanoparticle size distribution quantification: results of a small-angle X-ray scattering inter-laboratory comparison
Source: J Appl Crystallogr. 2017 Aug 18;50(Pt 5):1280–8. doi: 10.1107/S160057671701010X (PMC5627679; doi:10.1107/S160057671701010X)
Supplement: Supplementary file 3 [file j-50-01280-sup2.zip › RRAnonData/csv/S27_2016-12-02_22-04-19/S27_2016-12-02_22-04-19_hist-radius-True-1.06461(nm)-27.5379(nm)-50-log-num.dat]

xMean xWidth yMean yStd Obs cdfMean cdfStd
  1.100393E-09   7.156531E-11   1.980799E-02   1.723236E-02   3.790730E-02   1.980799E-02   1.723236E-02
  1.174363E-09   7.637608E-11   1.535545E-02   1.653397E-02   3.249183E-02   3.516343E-02   2.422340E-02
  1.253307E-09   8.151024E-11   1.456986E-02   1.413105E-02   2.635237E-02   4.973330E-02   2.459144E-02
  1.337556E-09   8.698953E-11   1.350226E-02   1.305970E-02   2.193883E-02   6.323555E-02   2.589802E-02
  1.427470E-09   9.283714E-11   1.274619E-02   1.221840E-02   1.856025E-02   7.598174E-02   2.592080E-02
  1.523427E-09   9.907785E-11   1.259037E-02   1.018436E-02   1.493711E-02   8.857211E-02   2.440606E-02
  1.625835E-09   1.057381E-10   1.581115E-02   1.011545E-02   1.255214E-02   1.043833E-01   2.421882E-02
  1.735127E-09   1.128460E-10   1.635236E-02   9.647459E-03   1.157308E-02   1.207356E-01   2.069511E-02
  1.851766E-09   1.204317E-10   1.632125E-02   9.080963E-03   1.050596E-02   1.370569E-01   2.089841E-02
  1.976246E-09   1.285274E-10   2.190208E-02   1.140845E-02   1.001628E-02   1.589590E-01   1.931562E-02
  2.109093E-09   1.371673E-10   3.802082E-02   1.200837E-02   1.006926E-02   1.969798E-01   1.948992E-02
  2.250871E-09   1.463880E-10   7.863696E-02   1.364048E-02   9.761439E-03   2.756167E-01   2.123790E-02
  2.402179E-09   1.562285E-10   1.163154E-01   1.973206E-02   9.495950E-03   3.919321E-01   2.130860E-02
  2.563658E-09   1.667305E-10   1.132515E-01   1.763531E-02   8.176467E-03   5.051836E-01   1.687785E-02
  2.735993E-09   1.779385E-10   9.704981E-02   1.605461E-02   7.136483E-03   6.022334E-01   1.240149E-02
  2.919912E-09   1.898999E-10   9.146946E-02   1.330610E-02   5.513140E-03   6.937029E-01   1.051292E-02
  3.116195E-09   2.026653E-10   9.601895E-02   1.175094E-02   4.260454E-03   7.897218E-01   8.194082E-03
  3.325672E-09   2.162889E-10   8.046755E-02   9.081554E-03   3.644406E-03   8.701894E-01   7.271765E-03
  3.549230E-09   2.308283E-10   5.094969E-02   7.850748E-03   2.944357E-03   9.211391E-01   5.011644E-03
  3.787817E-09   2.463451E-10   3.326188E-02   6.084557E-03   2.789370E-03   9.544009E-01   3.036637E-03
  4.042442E-09   2.629049E-10   2.117027E-02   4.328771E-03   2.229881E-03   9.755712E-01   3.041919E-03
  4.314183E-09   2.805779E-10   1.395773E-02   3.349503E-03   1.557663E-03   9.895289E-01   1.858849E-03
  4.604192E-09   2.994389E-10   6.010141E-03   2.013372E-03   1.097309E-03   9.955391E-01   1.230610E-03
  4.913695E-09   3.195678E-10   2.331071E-03   1.273969E-03   7.811484E-04   9.978701E-01   8.304950E-04
  5.244004E-09   3.410499E-10   1.419064E-03   9.707620E-04   5.343785E-04   9.992892E-01   5.481860E-04
  5.596517E-09   3.639759E-10   4.934099E-04   5.337358E-04   3.601764E-04   9.997826E-01   3.438927E-04
  5.972726E-09   3.884432E-10   1.170353E-04   2.684652E-04   2.444888E-04   9.998996E-01   2.234807E-04
  6.374226E-09   4.145551E-10   7.527734E-05   2.040151E-04   1.649231E-04   9.999749E-01   1.099852E-04
  6.802714E-09   4.424224E-10   1.626825E-05   9.263289E-05   1.087413E-04   9.999912E-01   6.166403E-05
  7.260007E-09   4.721630E-10   0.000000E+00   0.000000E+00   0.000000E+00   9.999912E-01   6.166403E-05
  7.748040E-09   5.039027E-10   8.807566E-06   6.166403E-05   5.122341E-05   1.000000E+00   0.000000E+00
  8.268879E-09   5.377761E-10   0.000000E+00   0.000000E+00   0.000000E+00   1.000000E+00   0.000000E+00
  8.824731E-09   5.739266E-10   0.000000E+00   0.000000E+00   0.000000E+00   1.000000E+00   0.000000E+00
  9.417948E-09   6.125071E-10   0.000000E+00   0.000000E+00   0.000000E+00   1.000000E+00   0.000000E+00
  1.005104E-08   6.536811E-10   0.000000E+00   0.000000E+00   0.000000E+00   1.000000E+00   0.000000E+00
  1.072669E-08   6.976229E-10   0.000000E+00   0.000000E+00   0.000000E+00   1.000000E+00   0.000000E+00
  1.144776E-08   7.445186E-10   0.000000E+00   0.000000E+00   0.000000E+00   1.000000E+00   0.000000E+00
  1.221731E-08   7.945667E-10   0.000000E+00   0.000000E+00   0.000000E+00   1.000000E+00   0.000000E+00
  1.303858E-08   8.479791E-10   0.000000E+00   0.000000E+00   0.000000E+00   1.000000E+00   0.000000E+00
  1.391506E-08   9.049820E-10   0.000000E+00   0.000000E+00   0.000000E+00   1.000000E+00   0.000000E+00
  1.485046E-08   9.658168E-10   0.000000E+00   0.000000E+00   0.000000E+00   1.000000E+00   0.000000E+00
  1.584874E-08   1.030741E-09   0.000000E+00   0.000000E+00   0.000000E+00   1.000000E+00   0.000000E+00
  1.691412E-08   1.100030E-09   0.000000E+00   0.000000E+00   0.000000E+00   1.000000E+00   0.000000E+00
  1.805113E-08   1.173976E-09   0.000000E+00   0.000000E+00   0.000000E+00   1.000000E+00   0.000000E+00
  1.926456E-08   1.252893E-09   0.000000E+00   0.000000E+00   0.000000E+00   1.000000E+00   0.000000E+00
  2.055957E-08   1.337115E-09   0.000000E+00   0.000000E+00   0.000000E+00   1.000000E+00   0.000000E+00
  2.194162E-08   1.426999E-09   0.000000E+00   0.000000E+00   0.000000E+00   1.000000E+00   0.000000E+00
  2.341658E-08   1.522925E-09   0.000000E+00   0.000000E+00   0.000000E+00   1.000000E+00   0.000000E+00
  2.499070E-08   1.625299E-09   0.000000E+00   0.000000E+00   0.000000E+00   1.000000E+00   0.000000E+00
  2.667062E-08   1.734555E-09   0.000000E+00   0.000000E+00   0.000000E+00   1.000000E+00   0.000000E+00
