# Supplementary material for: Nanoparticle size distribution quantification: results of a small-angle X-ray scattering inter-laboratory comparison
Source: J Appl Crystallogr. 2017 Aug 18;50(Pt 5):1280–8. doi: 10.1107/S160057671701010X (PMC5627679; doi:10.1107/S160057671701010X)
Supplement: Supplementary file 3 [file j-50-01280-sup2.zip › RRAnonData/csv/S27_2016-12-02_22-04-19/S27_2016-12-02_22-04-19_hist-radius-True-1.06461(nm)-27.5379(nm)-50-log-vol.dat]

xMean xWidth yMean yStd Obs cdfMean cdfStd
  1.100393E-09   7.156531E-11   2.525593E-07   2.203562E-07   4.609248E-07   1.147881E-03   1.001250E-03
  1.174363E-09   7.637608E-11   2.343304E-07   2.521991E-07   4.504997E-07   2.212211E-03   1.552345E-03
  1.253307E-09   8.151024E-11   2.722829E-07   2.661807E-07   4.399123E-07   3.449337E-03   1.740417E-03
  1.337556E-09   8.698953E-11   3.067602E-07   2.975917E-07   4.510050E-07   4.843468E-03   2.093711E-03
  1.427470E-09   9.283714E-11   3.463555E-07   3.352898E-07   4.489282E-07   6.417369E-03   2.265426E-03
  1.523427E-09   9.907785E-11   4.240021E-07   3.439044E-07   4.657227E-07   8.344250E-03   2.354637E-03
  1.625835E-09   1.057381E-10   6.433123E-07   4.086999E-07   5.056903E-07   1.126886E-02   2.570198E-03
  1.735127E-09   1.128460E-10   8.149787E-07   4.788389E-07   5.621997E-07   1.497395E-02   2.218902E-03
  1.851766E-09   1.204317E-10   9.837164E-07   5.522915E-07   6.271630E-07   1.944657E-02   2.822894E-03
  1.976246E-09   1.285274E-10   1.611974E-06   8.439066E-07   7.355017E-07   2.677276E-02   3.705013E-03
  2.109093E-09   1.371673E-10   3.419785E-06   1.091805E-06   8.878211E-07   4.231388E-02   4.849766E-03
  2.250871E-09   1.463880E-10   8.589183E-06   1.533840E-06   1.026716E-06   8.134521E-02   7.066623E-03
  2.402179E-09   1.562285E-10   1.528300E-05   2.591281E-06   1.207900E-06   1.507985E-01   9.447776E-03
  2.563658E-09   1.667305E-10   1.801524E-05   2.725532E-06   1.204862E-06   2.326728E-01   9.073068E-03
  2.735993E-09   1.779385E-10   1.874532E-05   2.983595E-06   1.324670E-06   3.178710E-01   9.537055E-03
  2.919912E-09   1.898999E-10   2.153600E-05   3.089761E-06   1.248389E-06   4.157479E-01   1.013699E-02
  3.116195E-09   2.026653E-10   2.751761E-05   3.301300E-06   1.154463E-06   5.408022E-01   1.105611E-02
  3.325672E-09   2.162889E-10   2.784016E-05   3.214353E-06   1.173157E-06   6.673204E-01   1.178750E-02
  3.549230E-09   2.308283E-10   2.132815E-05   3.179506E-06   1.184729E-06   7.642627E-01   1.053528E-02
  3.787817E-09   2.463451E-10   1.692440E-05   2.987876E-06   1.344056E-06   8.411844E-01   8.529660E-03
  4.042442E-09   2.629049E-10   1.319692E-05   2.704239E-06   1.308526E-06   9.011538E-01   9.921963E-03
  4.314183E-09   2.805779E-10   1.046537E-05   2.506772E-06   1.105651E-06   9.487269E-01   7.353376E-03
  4.604192E-09   2.994389E-10   5.473263E-06   1.823805E-06   9.420607E-07   9.736029E-01   5.937311E-03
  4.913695E-09   3.195678E-10   2.584517E-06   1.413256E-06   7.900488E-07   9.853530E-01   4.815708E-03
  5.244004E-09   3.410499E-10   1.916125E-06   1.301983E-06   6.514773E-07   9.940632E-01   4.430774E-03
  5.596517E-09   3.639759E-10   8.063723E-07   8.724449E-07   5.417529E-07   9.977285E-01   3.515548E-03
  5.972726E-09   3.884432E-10   2.284962E-07   5.236947E-07   4.511029E-07   9.987666E-01   2.733624E-03
  6.374226E-09   4.145551E-10   1.845664E-07   4.998995E-07   3.715923E-07   9.996047E-01   1.727176E-03
  6.802714E-09   4.424224E-10   4.957944E-08   2.820008E-07   3.038144E-07   9.998297E-01   1.192228E-03
  7.260007E-09   4.721630E-10   0.000000E+00   0.000000E+00   0.000000E+00   9.998297E-01   1.192228E-03
  7.748040E-09   5.039027E-10   3.784206E-08   2.649482E-07   2.117216E-07   1.000000E+00   0.000000E+00
  8.268879E-09   5.377761E-10   0.000000E+00   0.000000E+00   0.000000E+00   1.000000E+00   0.000000E+00
  8.824731E-09   5.739266E-10   0.000000E+00   0.000000E+00   0.000000E+00   1.000000E+00   0.000000E+00
  9.417948E-09   6.125071E-10   0.000000E+00   0.000000E+00   0.000000E+00   1.000000E+00   0.000000E+00
  1.005104E-08   6.536811E-10   0.000000E+00   0.000000E+00   0.000000E+00   1.000000E+00   0.000000E+00
  1.072669E-08   6.976229E-10   0.000000E+00   0.000000E+00   0.000000E+00   1.000000E+00   0.000000E+00
  1.144776E-08   7.445186E-10   0.000000E+00   0.000000E+00   0.000000E+00   1.000000E+00   0.000000E+00
  1.221731E-08   7.945667E-10   0.000000E+00   0.000000E+00   0.000000E+00   1.000000E+00   0.000000E+00
  1.303858E-08   8.479791E-10   0.000000E+00   0.000000E+00   0.000000E+00   1.000000E+00   0.000000E+00
  1.391506E-08   9.049820E-10   0.000000E+00   0.000000E+00   0.000000E+00   1.000000E+00   0.000000E+00
  1.485046E-08   9.658168E-10   0.000000E+00   0.000000E+00   0.000000E+00   1.000000E+00   0.000000E+00
  1.584874E-08   1.030741E-09   0.000000E+00   0.000000E+00   0.000000E+00   1.000000E+00   0.000000E+00
  1.691412E-08   1.100030E-09   0.000000E+00   0.000000E+00   0.000000E+00   1.000000E+00   0.000000E+00
  1.805113E-08   1.173976E-09   0.000000E+00   0.000000E+00   0.000000E+00   1.000000E+00   0.000000E+00
  1.926456E-08   1.252893E-09   0.000000E+00   0.000000E+00   0.000000E+00   1.000000E+00   0.000000E+00
  2.055957E-08   1.337115E-09   0.000000E+00   0.000000E+00   0.000000E+00   1.000000E+00   0.000000E+00
  2.194162E-08   1.426999E-09   0.000000E+00   0.000000E+00   0.000000E+00   1.000000E+00   0.000000E+00
  2.341658E-08   1.522925E-09   0.000000E+00   0.000000E+00   0.000000E+00   1.000000E+00   0.000000E+00
  2.499070E-08   1.625299E-09   0.000000E+00   0.000000E+00   0.000000E+00   1.000000E+00   0.000000E+00
  2.667062E-08   1.734555E-09   0.000000E+00   0.000000E+00   0.000000E+00   1.000000E+00   0.000000E+00
