# Supplementary material for: Nanoparticle size distribution quantification: results of a small-angle X-ray scattering inter-laboratory comparison
Source: J Appl Crystallogr. 2017 Aug 18;50(Pt 5):1280–8. doi: 10.1107/S160057671701010X (PMC5627679; doi:10.1107/S160057671701010X)
Supplement: Supplementary file 3 [file j-50-01280-sup2.zip › RRAnonData/csv/S27_2016-12-02_22-04-19/S27_2016-12-02_22-04-19_stats_radius.dat]

lower upper weighting totalValue totalValueStd mean meanStd variance varianceStd skew skewStd kurtosis kurtosisStd
  1.064610E-09   2.753790E-08 vol   2.200322E-04   6.710372E-07   3.204733E-09   5.534108E-12   5.225635E-19   1.637596E-20   5.531637E-01   2.637268E-01   3.957051E+00   1.587986E+00
  1.064610E-09   2.753790E-08 num   1.000000E+00   6.651050E-16   2.668345E-09   3.461139E-11   5.252728E-19   4.418657E-20   1.148085E-01   1.106029E-01   3.421948E+00   2.893993E-01
