# Supplementary material for: Nanoparticle size distribution quantification: results of a small-angle X-ray scattering inter-laboratory comparison
Source: J Appl Crystallogr. 2017 Aug 18;50(Pt 5):1280–8. doi: 10.1107/S160057671701010X (PMC5627679; doi:10.1107/S160057671701010X)
Supplement: Supplementary file 3 [file j-50-01280-sup2.zip › RRAnonData/csv/S28.csv]

0.17831	1586.9715	15.869715000000001
0.18491	1604.0294999999999	16.040295
0.19150999999999999	1617.4245	16.174245000000003
0.19812000000000002	1627.383	16.27383
0.20472	1634.4855	16.344855
0.21133000000000002	1638.9450000000002	16.389450000000004
0.21793	1641.0974999999999	16.410975
0.22453	1641.2355	16.412355
0.23114	1639.3905	16.393905
0.23774	1635.9495	16.359495
0.24435	1631.07	16.3107
0.25095	1624.7985	16.247985
0.260855	1613.076	16.130760000000002
0.27076	1598.8664999999999	15.988665
0.27737	1588.113	15.88113
0.28397	1576.563	15.765630000000002
0.29057	1564.3110000000001	15.643110000000002
0.30047999999999997	1544.4299999999998	15.444299999999998
0.31039	1523.5049999999999	15.23505
0.31699	1508.7495	15.087494999999999
0.326895	1485.602175	14.85602175
0.3368	1461.6730499999999	14.6167305
0.34670999999999996	1437.0333	14.370333
0.35661	1411.9039500000001	14.119039500000001
0.36651999999999996	1386.151275	13.86151275
0.37642	1359.90585	13.599058500000002
0.38633000000000006	1333.240125	13.33240125
0.39954	1297.2054750000002	12.972054750000002
0.40944	1269.8950499999999	12.698950499999999
0.41935	1242.3994500000001	12.423994500000001
0.43256000000000006	1205.57805	12.055780500000001
0.44576499999999997	1168.680675	11.68680675
0.458975	1131.880575	11.31880575
0.47218000000000004	1095.275625	10.95275625
0.48539	1058.820675	10.58820675
0.498595	1022.6016	10.226016
0.5118050000000001	985.1284499999999	10.52864999999997
0.5283133333333333	936.41165	10.69248429540582
0.544825	891.2934	8.912934
0.55803	857.1560999999999	8.571560999999999
0.5745399999999999	815.2402000000001	9.561058736222625
0.5910500000000001	774.6270749999999	8.014875000000016
0.60756	735.38085	8.872676643634641
0.62737	689.88295	8.551623768764598
0.64388	653.422125	7.179824999999994
0.6603899999999999	618.2778999999999	7.995067492366743
0.6802	577.3035	7.73614411512606
0.7000133333333333	537.8893	7.466987807509785
0.7198233333333334	499.9496000000001	7.160909711586912
0.7396333333333334	463.60689999999994	6.831020057795172
0.7627475	423.93885	7.073169676407445
0.78586	386.54940000000005	5.934982030090769
0.80567	356.56415	5.645985259235108
0.8287849999999999	323.73915	5.834132812488079
0.8551975	288.9502875	5.40253973656431
0.87831	260.65815	4.487732895627789
0.901425	234.6724125	4.623071088589955
0.9278374999999999	207.5794125	4.143019563392894
0.9542525000000001	182.9623125	3.7791295641531364
0.983966	158.115309	3.7059719242097597
1.0137	135.59280374999997	3.021819576745369
1.0401	118.03963499999999	2.6757183669974434
1.0698	100.720956	2.5539490251018138
1.1027999999999998	84.11989200000001	2.141987119180808
1.1325	71.22580124999999	1.739269431417701
1.1623	60.15718200000001	1.5937548372096015
1.1953	49.823316	1.3255976571969337
1.2316	40.6312725	1.1458880962167506
1.2678999999999998	33.249291	0.8344026167690268
1.3042	27.451067500000004	0.7104294892466456
1.34052	22.773543	0.5347308179462822
1.3769	19.029485	0.44164590735678716
1.4165	16.1049325	0.3084944237603817
1.4594	13.837082357142858	0.2413961943705653
1.5023	12.243965750000001	0.15231059390932894
1.5452	11.177151	0.11770517667202589
1.5881833333333333	10.38352425	0.10383524250000001
1.6311	9.664502785714285	0.09664502785714285
1.6806	8.958338625	0.08958338625
1.7301	8.293408714285716	0.08293408714285716
1.7795999999999998	7.7576233125	0.077576233125
1.8291285714285714	7.207362214285714	0.07207362214285715
1.8786999999999998	6.670864125	0.06752346053593357
1.9348	6.111793166666668	0.06111793166666668
1.9909000000000001	5.5132104375	0.06673861467545265
2.047	4.954957166666666	0.05346863942582231
2.1064	4.4304855	0.05083845217696948
2.165855555555556	3.990115666666666	0.04121140667524917
2.2286	3.6254193	0.03707506638348742
2.2946	3.2216617500000004	0.03375532845004215
2.3606000000000003	2.8817121000000006	0.0325067032063583
2.4265999999999996	2.5910797499999996	0.03135292339289007
2.4959	2.295831818181818	0.028608466585064576
2.5685000000000002	2.0730811363636366	0.027818637028454166
2.6411	1.8471905454545452	0.026732659164233882
2.717	1.6587527500000003	0.024749231409672005
2.7962000000000002	1.5136867875	0.024106363432960302
2.8754000000000004	1.366101425	0.023259104637082074
2.9578999999999995	1.219413126923077	0.021474661765041907
