# Supplementary material for: Nanoparticle size distribution quantification: results of a small-angle X-ray scattering inter-laboratory comparison
Source: J Appl Crystallogr. 2017 Aug 18;50(Pt 5):1280–8. doi: 10.1107/S160057671701010X (PMC5627679; doi:10.1107/S160057671701010X)
Supplement: Supplementary file 3 [file j-50-01280-sup2.zip › RRAnonData/csv/S28_2016-12-02_22-26-12/S28_2016-12-02_22-26-12_fit.dat]

fitQ fitIntensityMean fitIntensityStd
  1.783100E+08   1.739779E+03   2.806678E+00
  1.849100E+08   1.729474E+03   2.732622E+00
  1.915100E+08   1.718857E+03   2.657305E+00
  1.981200E+08   1.707917E+03   2.580755E+00
  2.047200E+08   1.696693E+03   2.503354E+00
  2.113300E+08   1.685159E+03   2.425021E+00
  2.179300E+08   1.673355E+03   2.346153E+00
  2.245300E+08   1.661271E+03   2.266794E+00
  2.311400E+08   1.648895E+03   2.186994E+00
  2.377400E+08   1.636272E+03   2.107170E+00
  2.443500E+08   1.623371E+03   2.027263E+00
  2.509500E+08   1.610237E+03   1.947705E+00
  2.608550E+08   1.590073E+03   1.829175E+00
  2.707600E+08   1.569385E+03   1.712324E+00
  2.773700E+08   1.555300E+03   1.635662E+00
  2.839700E+08   1.541024E+03   1.560454E+00
  2.905700E+08   1.526542E+03   1.486851E+00
  3.004800E+08   1.504430E+03   1.379975E+00
  3.103900E+08   1.481900E+03   1.278421E+00
  3.169900E+08   1.466676E+03   1.214319E+00
  3.268950E+08   1.443522E+03   1.124372E+00
  3.368000E+08   1.420024E+03   1.043183E+00
  3.467100E+08   1.396196E+03   9.721936E-01
  3.566100E+08   1.372104E+03   9.129584E-01
  3.665200E+08   1.347726E+03   8.666262E-01
  3.764200E+08   1.323138E+03   8.341406E-01
  3.863300E+08   1.298319E+03   8.156389E-01
  3.995400E+08   1.264961E+03   8.116635E-01
  4.094400E+08   1.239791E+03   8.223190E-01
  4.193500E+08   1.214480E+03   8.424882E-01
  4.325600E+08   1.180605E+03   8.803846E-01
  4.457650E+08   1.146645E+03   9.263539E-01
  4.589750E+08   1.112634E+03   9.762604E-01
  4.721800E+08   1.078658E+03   1.026802E+00
  4.853900E+08   1.044748E+03   1.075579E+00
  4.985950E+08   1.010986E+03   1.120791E+00
  5.118050E+08   9.773990E+02   1.161235E+00
  5.283133E+08   9.357699E+02   1.203805E+00
  5.448250E+08   8.946041E+02   1.236647E+00
  5.580300E+08   8.620830E+02   1.255606E+00
  5.745400E+08   8.219954E+02   1.270142E+00
  5.910500E+08   7.826192E+02   1.274742E+00
  6.075600E+08   7.440289E+02   1.269922E+00
  6.273700E+08   6.988575E+02   1.252732E+00
  6.438800E+08   6.622263E+02   1.229953E+00
  6.603900E+08   6.265762E+02   1.200582E+00
  6.802000E+08   5.851619E+02   1.158221E+00
  7.000133E+08   5.452920E+02   1.110017E+00
  7.198233E+08   5.070374E+02   1.058078E+00
  7.396333E+08   4.704359E+02   1.004460E+00
  7.627475E+08   4.298619E+02   9.423823E-01
  7.858600E+08   3.916166E+02   8.834400E-01
  8.056700E+08   3.606958E+02   8.370818E-01
  8.287850E+08   3.267808E+02   7.891390E-01
  8.551975E+08   2.908513E+02   7.431420E-01
  8.783100E+08   2.618368E+02   7.101588E-01
  9.014250E+08   2.350261E+02   6.827072E-01
  9.278375E+08   2.070051E+02   6.558970E-01
  9.542525E+08   1.816567E+02   6.312450E-01
  9.839660E+08   1.561745E+02   6.029360E-01
  1.013700E+09   1.336886E+02   5.714213E-01
  1.040100E+09   1.160742E+02   5.395375E-01
  1.069800E+09   9.869521E+01   4.989180E-01
  1.102800E+09   8.214377E+01   4.485330E-01
  1.132500E+09   6.948159E+01   3.998165E-01
  1.162300E+09   5.867250E+01   3.494836E-01
  1.195300E+09   4.865848E+01   2.943512E-01
  1.231600E+09   3.969786E+01   2.374158E-01
  1.267900E+09   3.255968E+01   1.873244E-01
  1.304200E+09   2.693479E+01   1.463768E-01
  1.340520E+09   2.254577E+01   1.156348E-01
  1.376900E+09   1.914987E+01   9.440530E-02
  1.416500E+09   1.634824E+01   7.918029E-02
  1.459400E+09   1.411287E+01   6.725740E-02
  1.502300E+09   1.248421E+01   5.661689E-02
  1.545200E+09   1.128118E+01   4.643228E-02
  1.588183E+09   1.036497E+01   3.778419E-02
  1.631100E+09   9.638114E+00   3.222540E-02
  1.680600E+09   8.941403E+00   2.977197E-02
  1.730100E+09   8.329613E+00   2.902846E-02
  1.779600E+09   7.761484E+00   2.745883E-02
  1.829129E+09   7.215990E+00   2.442736E-02
  1.878700E+09   6.685436E+00   2.077993E-02
  1.934800E+09   6.103853E+00   1.763993E-02
  1.990900E+09   5.547754E+00   1.638956E-02
  2.047000E+09   5.024235E+00   1.589379E-02
  2.106400E+09   4.512148E+00   1.462459E-02
  2.165856E+09   4.047565E+00   1.231299E-02
  2.228600E+09   3.611194E+00   9.784302E-03
  2.294600E+09   3.210751E+00   8.517531E-03
  2.360600E+09   2.866433E+00   8.546824E-03
  2.426600E+09   2.572354E+00   8.490163E-03
  2.495900E+09   2.309877E+00   7.890678E-03
  2.568500E+09   2.076162E+00   7.478201E-03
  2.641100E+09   1.874368E+00   7.981432E-03
  2.717000E+09   1.686978E+00   8.698418E-03
  2.796200E+09   1.507489E+00   8.297288E-03
  2.875400E+09   1.337922E+00   6.605550E-03
  2.957900E+09   1.169745E+00   7.135207E-03
