# Supplementary material for: Nanoparticle size distribution quantification: results of a small-angle X-ray scattering inter-laboratory comparison
Source: J Appl Crystallogr. 2017 Aug 18;50(Pt 5):1280–8. doi: 10.1107/S160057671701010X (PMC5627679; doi:10.1107/S160057671701010X)
Supplement: Supplementary file 3 [file j-50-01280-sup2.zip › RRAnonData/csv/S28_2016-12-02_22-26-12/S28_2016-12-02_22-26-12_hist-radius-True-1.0621(nm)-17.6187(nm)-50-log-num.dat]

xMean xWidth yMean yStd Obs cdfMean cdfStd
  1.092785E-09   6.137025E-11   2.739298E-03   8.082787E-03   3.829121E-02   2.739298E-03   8.082787E-03
  1.155928E-09   6.491635E-11   1.620071E-03   5.496643E-03   3.287552E-02   4.359369E-03   1.024205E-02
  1.222720E-09   6.866734E-11   2.033458E-03   6.340299E-03   2.888902E-02   6.392827E-03   1.128582E-02
  1.293371E-09   7.263508E-11   6.685478E-04   3.275522E-03   2.502173E-02   7.061375E-03   1.164954E-02
  1.368105E-09   7.683208E-11   6.043994E-04   2.961749E-03   2.155080E-02   7.665774E-03   1.190764E-02
  1.447157E-09   8.127159E-11   9.285808E-04   3.386269E-03   1.792277E-02   8.594355E-03   1.223098E-02
  1.530777E-09   8.596763E-11   5.938044E-04   2.590470E-03   1.495032E-02   9.188159E-03   1.208721E-02
  1.619228E-09   9.093501E-11   9.428628E-04   2.999508E-03   1.249251E-02   1.013102E-02   1.188692E-02
  1.712790E-09   9.618941E-11   1.881581E-03   4.212813E-03   1.063225E-02   1.201260E-02   1.148977E-02
  1.811758E-09   1.017474E-10   2.840510E-03   4.289657E-03   9.656809E-03   1.485311E-02   1.179045E-02
  1.916445E-09   1.076266E-10   7.365197E-03   7.549621E-03   8.799785E-03   2.221831E-02   1.018176E-02
  2.027182E-09   1.138455E-10   1.513036E-02   1.040116E-02   8.403201E-03   3.734867E-02   1.109565E-02
  2.144316E-09   1.204237E-10   3.888967E-02   1.454387E-02   8.801046E-03   7.623834E-02   1.335246E-02
  2.268219E-09   1.273820E-10   8.714746E-02   1.541734E-02   9.998507E-03   1.633858E-01   1.419800E-02
  2.399281E-09   1.347424E-10   1.302360E-01   1.793090E-02   1.001101E-02   2.936218E-01   1.704467E-02
  2.537916E-09   1.425281E-10   1.193618E-01   1.914791E-02   8.290043E-03   4.129836E-01   1.431122E-02
  2.684562E-09   1.507636E-10   9.153697E-02   1.663692E-02   6.618444E-03   5.045206E-01   1.029495E-02
  2.839682E-09   1.594751E-10   8.559336E-02   1.328688E-02   5.748387E-03   5.901139E-01   9.026419E-03
  3.003764E-09   1.686899E-10   9.844927E-02   1.290769E-02   5.168089E-03   6.885632E-01   8.814682E-03
  3.177328E-09   1.784371E-10   1.104234E-01   1.251404E-02   4.308606E-03   7.989866E-01   8.214841E-03
  3.360920E-09   1.887475E-10   8.166198E-02   9.801555E-03   3.592862E-03   8.806486E-01   6.060924E-03
  3.555120E-09   1.996537E-10   4.546428E-02   7.622640E-03   2.986414E-03   9.261128E-01   4.326285E-03
  3.760542E-09   2.111901E-10   3.017743E-02   5.952862E-03   2.477699E-03   9.562903E-01   3.364977E-03
  3.977834E-09   2.233931E-10   2.411745E-02   4.448027E-03   2.115451E-03   9.804077E-01   2.474279E-03
  4.207681E-09   2.363012E-10   1.280628E-02   3.243123E-03   1.638205E-03   9.932140E-01   1.458961E-03
  4.450809E-09   2.499552E-10   4.346975E-03   1.860057E-03   1.212167E-03   9.975610E-01   1.005587E-03
  4.707986E-09   2.643981E-10   1.445218E-03   1.214066E-03   9.009987E-04   9.990062E-01   6.775540E-04
  4.980023E-09   2.796755E-10   7.897255E-04   6.930525E-04   6.544119E-04   9.997959E-01   4.082746E-04
  5.267779E-09   2.958357E-10   2.040734E-04   4.082746E-04   4.721322E-04   1.000000E+00   0.000000E+00
  5.572161E-09   3.129297E-10   0.000000E+00   0.000000E+00   0.000000E+00   1.000000E+00   0.000000E+00
  5.894132E-09   3.310114E-10   0.000000E+00   0.000000E+00   0.000000E+00   1.000000E+00   0.000000E+00
  6.234707E-09   3.501379E-10   0.000000E+00   0.000000E+00   0.000000E+00   1.000000E+00   0.000000E+00
  6.594960E-09   3.703696E-10   0.000000E+00   0.000000E+00   0.000000E+00   1.000000E+00   0.000000E+00
  6.976030E-09   3.917703E-10   0.000000E+00   0.000000E+00   0.000000E+00   1.000000E+00   0.000000E+00
  7.379119E-09   4.144076E-10   0.000000E+00   0.000000E+00   0.000000E+00   1.000000E+00   0.000000E+00
  7.805499E-09   4.383528E-10   0.000000E+00   0.000000E+00   0.000000E+00   1.000000E+00   0.000000E+00
  8.256517E-09   4.636817E-10   0.000000E+00   0.000000E+00   0.000000E+00   1.000000E+00   0.000000E+00
  8.733595E-09   4.904742E-10   0.000000E+00   0.000000E+00   0.000000E+00   1.000000E+00   0.000000E+00
  9.238239E-09   5.188148E-10   0.000000E+00   0.000000E+00   0.000000E+00   1.000000E+00   0.000000E+00
  9.772043E-09   5.487929E-10   0.000000E+00   0.000000E+00   0.000000E+00   1.000000E+00   0.000000E+00
  1.033669E-08   5.805033E-10   0.000000E+00   0.000000E+00   0.000000E+00   1.000000E+00   0.000000E+00
  1.093397E-08   6.140459E-10   0.000000E+00   0.000000E+00   0.000000E+00   1.000000E+00   0.000000E+00
  1.156575E-08   6.495267E-10   0.000000E+00   0.000000E+00   0.000000E+00   1.000000E+00   0.000000E+00
  1.223404E-08   6.870577E-10   0.000000E+00   0.000000E+00   0.000000E+00   1.000000E+00   0.000000E+00
  1.294095E-08   7.267572E-10   0.000000E+00   0.000000E+00   0.000000E+00   1.000000E+00   0.000000E+00
  1.368871E-08   7.687507E-10   0.000000E+00   0.000000E+00   0.000000E+00   1.000000E+00   0.000000E+00
  1.447967E-08   8.131706E-10   0.000000E+00   0.000000E+00   0.000000E+00   1.000000E+00   0.000000E+00
  1.531633E-08   8.601573E-10   0.000000E+00   0.000000E+00   0.000000E+00   1.000000E+00   0.000000E+00
  1.620134E-08   9.098589E-10   0.000000E+00   0.000000E+00   0.000000E+00   1.000000E+00   0.000000E+00
  1.713748E-08   9.624323E-10   0.000000E+00   0.000000E+00   0.000000E+00   1.000000E+00   0.000000E+00
