# Supplementary material for: Nanoparticle size distribution quantification: results of a small-angle X-ray scattering inter-laboratory comparison
Source: J Appl Crystallogr. 2017 Aug 18;50(Pt 5):1280–8. doi: 10.1107/S160057671701010X (PMC5627679; doi:10.1107/S160057671701010X)
Supplement: Supplementary file 3 [file j-50-01280-sup2.zip › RRAnonData/csv/S28_2016-12-02_22-26-12/S28_2016-12-02_22-26-12_hist-radius-True-1.0621(nm)-17.6187(nm)-50-log-vol.dat]

xMean xWidth yMean yStd Obs cdfMean cdfStd
  1.092785E-09   6.137025E-11   4.168081E-08   1.231158E-07   5.531561E-07   1.440184E-04   4.252823E-04
  1.155928E-09   6.491635E-11   2.949955E-08   1.000476E-07   5.642668E-07   2.460741E-04   5.765537E-04
  1.222720E-09   6.866734E-11   4.254368E-08   1.328119E-07   5.854687E-07   3.932394E-04   6.863453E-04
  1.293371E-09   7.263508E-11   1.625254E-08   7.962285E-08   5.964332E-07   4.495209E-04   7.350216E-04
  1.368105E-09   7.683208E-11   1.711681E-08   8.385900E-08   5.874475E-07   5.087778E-04   7.808850E-04
  1.447157E-09   8.127159E-11   3.203655E-08   1.167858E-07   5.745989E-07   6.195643E-04   8.610183E-04
  1.530777E-09   8.596763E-11   2.423277E-08   1.056523E-07   5.635068E-07   7.034334E-04   8.781409E-04
  1.619228E-09   9.093501E-11   4.646865E-08   1.477771E-07   5.708499E-07   8.641734E-04   9.253329E-04
  1.712790E-09   9.618941E-11   1.089192E-07   2.434317E-07   6.000643E-07   1.241083E-03   1.070407E-03
  1.811758E-09   1.017474E-10   1.963245E-07   2.972792E-07   6.538676E-07   1.920324E-03   1.329389E-03
  1.916445E-09   1.076266E-10   5.972580E-07   6.084054E-07   7.303982E-07   3.986848E-03   1.833617E-03
  2.027182E-09   1.138455E-10   1.467671E-06   1.004272E-06   8.633672E-07   9.065245E-03   3.189761E-03
  2.144316E-09   1.204237E-10   4.465067E-06   1.678909E-06   1.041368E-06   2.451380E-02   4.818106E-03
  2.268219E-09   1.273820E-10   1.179680E-05   2.109913E-06   1.376022E-06   6.532653E-02   5.757693E-03
  2.399281E-09   1.347424E-10   2.074326E-05   2.899312E-06   1.553365E-06   1.370939E-01   8.356601E-03
  2.537916E-09   1.425281E-10   2.236865E-05   3.501023E-06   1.489280E-06   2.144835E-01   8.778958E-03
  2.684562E-09   1.507636E-10   2.026848E-05   3.667813E-06   1.421540E-06   2.846073E-01   8.108474E-03
  2.839682E-09   1.594751E-10   2.256250E-05   3.445924E-06   1.512322E-06   3.626708E-01   8.590951E-03
  3.003764E-09   1.686899E-10   3.074734E-05   4.036136E-06   1.579293E-06   4.690483E-01   9.843864E-03
  3.177328E-09   1.784371E-10   4.069072E-05   4.635678E-06   1.542045E-06   6.098282E-01   1.078485E-02
  3.360920E-09   1.887475E-10   3.540920E-05   4.219659E-06   1.519600E-06   7.323360E-01   9.629422E-03
  3.555120E-09   1.996537E-10   2.329482E-05   3.862475E-06   1.482437E-06   8.129315E-01   8.234150E-03
  3.760542E-09   2.111901E-10   1.836070E-05   3.624139E-06   1.449190E-06   8.764552E-01   7.890180E-03
  3.977834E-09   2.233931E-10   1.736338E-05   3.172646E-06   1.477048E-06   9.365325E-01   6.639703E-03
  4.207681E-09   2.363012E-10   1.083061E-05   2.740690E-06   1.320623E-06   9.740019E-01   4.763039E-03
  4.450809E-09   2.499552E-10   4.348318E-06   1.860109E-06   1.153997E-06   9.890465E-01   4.130815E-03
  4.707986E-09   2.643981E-10   1.712408E-06   1.432045E-06   9.925885E-07   9.949723E-01   3.413304E-03
  4.980023E-09   2.796755E-10   1.122970E-06   9.814153E-07   8.512539E-07   9.988580E-01   2.284224E-03
  5.267779E-09   2.958357E-10   3.303352E-07   6.607185E-07   7.330423E-07   1.000000E+00   0.000000E+00
  5.572161E-09   3.129297E-10   0.000000E+00   0.000000E+00   0.000000E+00   1.000000E+00   0.000000E+00
  5.894132E-09   3.310114E-10   0.000000E+00   0.000000E+00   0.000000E+00   1.000000E+00   0.000000E+00
  6.234707E-09   3.501379E-10   0.000000E+00   0.000000E+00   0.000000E+00   1.000000E+00   0.000000E+00
  6.594960E-09   3.703696E-10   0.000000E+00   0.000000E+00   0.000000E+00   1.000000E+00   0.000000E+00
  6.976030E-09   3.917703E-10   0.000000E+00   0.000000E+00   0.000000E+00   1.000000E+00   0.000000E+00
  7.379119E-09   4.144076E-10   0.000000E+00   0.000000E+00   0.000000E+00   1.000000E+00   0.000000E+00
  7.805499E-09   4.383528E-10   0.000000E+00   0.000000E+00   0.000000E+00   1.000000E+00   0.000000E+00
  8.256517E-09   4.636817E-10   0.000000E+00   0.000000E+00   0.000000E+00   1.000000E+00   0.000000E+00
  8.733595E-09   4.904742E-10   0.000000E+00   0.000000E+00   0.000000E+00   1.000000E+00   0.000000E+00
  9.238239E-09   5.188148E-10   0.000000E+00   0.000000E+00   0.000000E+00   1.000000E+00   0.000000E+00
  9.772043E-09   5.487929E-10   0.000000E+00   0.000000E+00   0.000000E+00   1.000000E+00   0.000000E+00
  1.033669E-08   5.805033E-10   0.000000E+00   0.000000E+00   0.000000E+00   1.000000E+00   0.000000E+00
  1.093397E-08   6.140459E-10   0.000000E+00   0.000000E+00   0.000000E+00   1.000000E+00   0.000000E+00
  1.156575E-08   6.495267E-10   0.000000E+00   0.000000E+00   0.000000E+00   1.000000E+00   0.000000E+00
  1.223404E-08   6.870577E-10   0.000000E+00   0.000000E+00   0.000000E+00   1.000000E+00   0.000000E+00
  1.294095E-08   7.267572E-10   0.000000E+00   0.000000E+00   0.000000E+00   1.000000E+00   0.000000E+00
  1.368871E-08   7.687507E-10   0.000000E+00   0.000000E+00   0.000000E+00   1.000000E+00   0.000000E+00
  1.447967E-08   8.131706E-10   0.000000E+00   0.000000E+00   0.000000E+00   1.000000E+00   0.000000E+00
  1.531633E-08   8.601573E-10   0.000000E+00   0.000000E+00   0.000000E+00   1.000000E+00   0.000000E+00
  1.620134E-08   9.098589E-10   0.000000E+00   0.000000E+00   0.000000E+00   1.000000E+00   0.000000E+00
  1.713748E-08   9.624323E-10   0.000000E+00   0.000000E+00   0.000000E+00   1.000000E+00   0.000000E+00
