# Supplementary material for: Nanoparticle size distribution quantification: results of a small-angle X-ray scattering inter-laboratory comparison
Source: J Appl Crystallogr. 2017 Aug 18;50(Pt 5):1280–8. doi: 10.1107/S160057671701010X (PMC5627679; doi:10.1107/S160057671701010X)
Supplement: Supplementary file 3 [file j-50-01280-sup2.zip › RRAnonData/csv/S28_2016-12-02_22-26-12/S28_2016-12-02_22-26-12_stats_radius.dat]

lower upper weighting totalValue totalValueStd mean meanStd variance varianceStd skew skewStd kurtosis kurtosisStd
  1.062100E-09   1.761870E-08 vol   2.890356E-04   4.045975E-07   3.140415E-09   2.557561E-12   3.367959E-19   6.732252E-21   3.849976E-01   5.997580E-02   2.920204E+00   2.113707E-01
  1.062100E-09   1.761870E-08 num   1.000000E+00   6.588041E-16   2.826528E-09   1.759548E-11   2.924726E-19   2.710874E-20   4.651187E-01   2.519458E-01   3.439753E+00   3.195600E-01
