# Supplementary material for: Nanoparticle size distribution quantification: results of a small-angle X-ray scattering inter-laboratory comparison
Source: J Appl Crystallogr. 2017 Aug 18;50(Pt 5):1280–8. doi: 10.1107/S160057671701010X (PMC5627679; doi:10.1107/S160057671701010X)
Supplement: Supplementary file 3 [file j-50-01280-sup2.zip › RRAnonData/csv/S29.csv]

0.1	1860.7117000000003	18.607117000000002
0.1035	1857.0839000000003	18.570839000000003
0.10711	1853.9306	18.539306
0.11086	1850.921	18.50921
0.11473	1847.672	18.47672
0.11873999999999998	1845.0071999999998	18.450072
0.12289	1842.0261	18.420261
0.12719	1839.4764000000002	18.394764000000002
0.13163	1835.1792	18.351792
0.13623	1831.6797000000001	18.316797
0.141	1828.0342999999998	18.280343
0.14592	1821.0047	18.210047
0.15102000000000002	1817.8425	18.178425
0.15630000000000002	1813.1524	18.131524
0.16177	1807.8185999999998	18.078186
0.16742	1801.2471999999998	18.012472
0.17327000000000004	1793.9703000000002	17.939703
0.17933000000000002	1785.1114000000002	17.851114000000003
0.1856	1775.9006	17.759006
0.19208000000000003	1765.7221	17.657221
0.19880000000000003	1754.0205	17.540205
0.20574000000000003	1741.5779	17.415779
0.21294000000000002	1728.0412	17.280412
0.22038	1713.212	17.13212
0.22808	1696.1098	16.961098
0.23605	1677.5054999999998	16.775055
0.24430000000000002	1658.2549	16.582549
0.25284	1637.6838	16.376838
0.26168	1616.1118	16.161118
0.27083	1593.1355999999998	15.931356
0.28029000000000004	1568.1247	15.681247
0.29008999999999996	1541.9082	15.419082000000001
0.30023	1513.5502999999999	15.135503
0.31072	1484.2886999999998	14.842887
0.32158	1454.4503	14.544503
0.33282	1423.0169	14.230169000000002
0.34446	1390.6329	13.906329000000001
0.35650000000000004	1357.2121	13.572121
0.36895999999999995	1323.0488	13.230488000000001
0.38185	1287.6517999999999	12.876517999999999
0.3952	1251.4004	12.514004
0.40901	1214.0140999999999	12.140141
0.42331	1175.6042	11.756042
0.43810000000000004	1134.9926	11.349926
0.45342	1092.4921000000002	10.924921000000001
0.46926999999999996	1053.2326	10.532326000000001
0.48567	1010.572	10.10572
0.50264	965.4172000000001	9.654172
0.5202100000000001	920.4209000000001	9.204209
0.5383899999999999	874.3986	8.743986
0.5572100000000001	827.4879999999999	8.27488
0.57669	779.4118	7.794118
0.59685	731.0730000000001	7.310730000000001
0.6177100000000001	682.7766	6.8277660000000004
0.6393	634.7441000000001	6.347441000000002
0.66164	585.8366	5.858366
0.68477	539.1899	5.3918989999999996
0.7087	492.9513	4.929513
0.7334700000000001	447.88379999999995	4.478838
0.7591100000000001	404.12879999999996	4.041288
0.7856399999999999	362.3061	3.6230610000000003
0.8131	322.3437	3.223437
0.84152	284.3777	2.843777
0.87094	248.8239	2.488239
0.90138	215.6729	2.156729
0.9328799999999999	185.28040000000001	1.8528040000000001
0.96549	157.5523	1.575523
0.99924	132.6836	1.3268360000000001
1.03416	110.86229999999999	1.108623
1.07031	90.9812	0.9098120000000001
1.10772	74.4416	0.744416
1.1464400000000001	60.326899999999995	0.6032689999999999
1.18651	48.53189999999999	0.48531899999999994
1.22798	38.8861	0.388861
1.2709000000000001	31.149699999999996	0.31149699999999997
1.3153199999999998	25.055500000000002	0.250555
1.36129	20.3716	0.2184
1.4088699999999998	16.8236	0.2176
1.45812	14.1318	0.2173
1.50908	12.1766	0.21689999999999998
1.5618299999999998	10.692599999999999	0.2166
1.6164200000000002	9.5349	0.2164
1.67292	8.5972	0.21620000000000003
1.7313900000000002	7.783900000000001	0.21609999999999996
1.7919100000000001	7.045499999999999	0.21620000000000003
1.85454	6.3492999999999995	0.21649999999999997
1.91936	5.699	0.2164
1.9864400000000002	5.082	0.21649999999999997
2.05587	4.5014	0.2167
2.1277299999999997	3.965	0.21710000000000002
2.2020999999999997	3.4776000000000002	0.21789999999999998
2.2790700000000004	3.0324	0.2187
2.35873	2.6519	0.2188
2.44117	2.3057	0.2191
2.5265	2.0035000000000003	0.2195
2.6148100000000003	1.7463	0.21969999999999998
2.7062	1.5119	0.21960000000000002
2.80079	1.3171	0.21960000000000002
2.8986799999999997	1.1498	0.2194
3.0	1.0202	0.2194
