# Supplementary material for: Nanoparticle size distribution quantification: results of a small-angle X-ray scattering inter-laboratory comparison
Source: J Appl Crystallogr. 2017 Aug 18;50(Pt 5):1280–8. doi: 10.1107/S160057671701010X (PMC5627679; doi:10.1107/S160057671701010X)
Supplement: Supplementary file 3 [file j-50-01280-sup2.zip › RRAnonData/csv/S29_2016-12-02_21-42-29/S29_2016-12-02_21-42-29_fit.dat]

fitQ fitIntensityMean fitIntensityStd
  1.000000E+08   1.892169E+03   6.920101E+00
  1.035000E+08   1.888329E+03   6.819990E+00
  1.071100E+08   1.884239E+03   6.714382E+00
  1.108600E+08   1.879852E+03   6.602294E+00
  1.147300E+08   1.875179E+03   6.484237E+00
  1.187400E+08   1.870181E+03   6.359548E+00
  1.228900E+08   1.864844E+03   6.228194E+00
  1.271900E+08   1.859138E+03   6.089867E+00
  1.316300E+08   1.853062E+03   5.944954E+00
  1.362300E+08   1.846570E+03   5.792930E+00
  1.410000E+08   1.839630E+03   5.633657E+00
  1.459200E+08   1.832253E+03   5.468100E+00
  1.510200E+08   1.824374E+03   5.295661E+00
  1.563000E+08   1.815971E+03   5.116888E+00
  1.617700E+08   1.807008E+03   4.932171E+00
  1.674200E+08   1.797479E+03   4.742782E+00
  1.732700E+08   1.787327E+03   4.549247E+00
  1.793300E+08   1.776511E+03   4.352759E+00
  1.856000E+08   1.765006E+03   4.155231E+00
  1.920800E+08   1.752789E+03   3.959020E+00
  1.988000E+08   1.739777E+03   3.766160E+00
  2.057400E+08   1.725984E+03   3.580788E+00
  2.129400E+08   1.711303E+03   3.406124E+00
  2.203800E+08   1.695751E+03   3.247657E+00
  2.280800E+08   1.679259E+03   3.110479E+00
  2.360500E+08   1.661783E+03   3.000270E+00
  2.443000E+08   1.643276E+03   2.922502E+00
  2.528400E+08   1.623692E+03   2.881669E+00
  2.616800E+08   1.602988E+03   2.880449E+00
  2.708300E+08   1.581120E+03   2.919051E+00
  2.802900E+08   1.558073E+03   2.994913E+00
  2.900900E+08   1.533760E+03   3.103376E+00
  3.002300E+08   1.508172E+03   3.237855E+00
  3.107200E+08   1.481278E+03   3.390871E+00
  3.215800E+08   1.453028E+03   3.554771E+00
  3.328200E+08   1.423402E+03   3.721826E+00
  3.444600E+08   1.392360E+03   3.884745E+00
  3.565000E+08   1.359924E+03   4.036375E+00
  3.689600E+08   1.326070E+03   4.170332E+00
  3.818500E+08   1.290813E+03   4.280645E+00
  3.952000E+08   1.254121E+03   4.362079E+00
  4.090100E+08   1.216059E+03   4.409866E+00
  4.233100E+08   1.176621E+03   4.420200E+00
  4.381000E+08   1.135899E+03   4.390212E+00
  4.534200E+08   1.093890E+03   4.318162E+00
  4.692700E+08   1.050717E+03   4.203858E+00
  4.856700E+08   1.006466E+03   4.048784E+00
  5.026400E+08   9.612403E+02   3.856434E+00
  5.202100E+08   9.151371E+02   3.632504E+00
  5.383900E+08   8.683242E+02   3.385603E+00
  5.572100E+08   8.209367E+02   3.126988E+00
  5.766900E+08   7.731545E+02   2.870939E+00
  5.968500E+08   7.251747E+02   2.633973E+00
  6.177100E+08   6.772103E+02   2.432941E+00
  6.393000E+08   6.294660E+02   2.281297E+00
  6.616400E+08   5.821818E+02   2.184445E+00
  6.847700E+08   5.355663E+02   2.136092E+00
  7.087000E+08   4.898968E+02   2.119281E+00
  7.334700E+08   4.453938E+02   2.111360E+00
  7.591100E+08   4.022991E+02   2.090138E+00
  7.856400E+08   3.608648E+02   2.038137E+00
  8.131000E+08   3.213006E+02   1.944570E+00
  8.415200E+08   2.838187E+02   1.805874E+00
  8.709400E+08   2.485989E+02   1.625353E+00
  9.013800E+08   2.158200E+02   1.412581E+00
  9.328800E+08   1.856063E+02   1.182018E+00
  9.654900E+08   1.580422E+02   9.515833E-01
  9.992400E+08   1.331937E+02   7.410261E-01
  1.034160E+09   1.110821E+02   5.689138E-01
  1.070310E+09   9.166702E+01   4.469527E-01
  1.107720E+09   7.488298E+01   3.717018E-01
  1.146440E+09   6.061042E+01   3.230199E-01
  1.186510E+09   4.869335E+01   2.788227E-01
  1.227980E+09   3.893608E+01   2.288569E-01
  1.270900E+09   3.111397E+01   1.760635E-01
  1.315320E+09   2.498137E+01   1.324911E-01
  1.361290E+09   2.028119E+01   1.115005E-01
  1.408870E+09   1.675488E+01   1.107702E-01
  1.458120E+09   1.415453E+01   1.132236E-01
  1.509080E+09   1.225292E+01   1.092378E-01
  1.561830E+09   1.084916E+01   1.021090E-01
  1.616420E+09   9.777284E+00   1.026079E-01
  1.672920E+09   8.907189E+00   1.157158E-01
  1.731390E+09   8.145328E+00   1.332414E-01
  1.791910E+09   7.431366E+00   1.445137E-01
  1.854540E+09   6.733601E+00   1.443452E-01
  1.919360E+09   6.041776E+00   1.336548E-01
  1.986440E+09   5.359974E+00   1.176491E-01
  2.055870E+09   4.699127E+00   1.032556E-01
  2.127730E+09   4.071525E+00   9.613470E-02
  2.202100E+09   3.487133E+00   9.747180E-02
  2.279070E+09   2.952432E+00   1.036919E-01
  2.358730E+09   2.471242E+00   1.100106E-01
  2.441170E+09   2.045959E+00   1.129822E-01
  2.526500E+09   1.678014E+00   1.110344E-01
  2.614810E+09   1.367552E+00   1.047083E-01
  2.706200E+09   1.112319E+00   9.653629E-02
  2.800790E+09   9.071280E-01   8.967248E-02
  2.898680E+09   7.441464E-01   8.593619E-02
  3.000000E+09   6.135093E-01   8.570852E-02
