# Supplementary material for: Nanoparticle size distribution quantification: results of a small-angle X-ray scattering inter-laboratory comparison
Source: J Appl Crystallogr. 2017 Aug 18;50(Pt 5):1280–8. doi: 10.1107/S160057671701010X (PMC5627679; doi:10.1107/S160057671701010X)
Supplement: Supplementary file 3 [file j-50-01280-sup2.zip › RRAnonData/csv/S29_2016-12-02_21-42-29/S29_2016-12-02_21-42-29_hist-radius-True-1.0472(nm)-31.4159(nm)-50-log-num.dat]

xMean xWidth yMean yStd Obs cdfMean cdfStd
  1.084057E-09   7.371332E-11   3.680381E-02   2.685594E-02   1.079097E-01   3.680381E-02   2.685594E-02
  1.160364E-09   7.890207E-11   3.439691E-02   2.594575E-02   7.231468E-02   7.120072E-02   3.934788E-02
  1.242043E-09   8.445605E-11   2.505072E-02   1.943265E-02   5.449506E-02   9.625144E-02   4.340691E-02
  1.329472E-09   9.040099E-11   1.935283E-02   1.619690E-02   3.823122E-02   1.156043E-01   4.616417E-02
  1.423055E-09   9.676439E-11   1.905287E-02   1.651459E-02   2.832958E-02   1.346571E-01   4.573450E-02
  1.523225E-09   1.035757E-10   1.945948E-02   1.286243E-02   2.192851E-02   1.541166E-01   4.679304E-02
  1.630446E-09   1.108665E-10   1.761306E-02   1.162440E-02   1.579571E-02   1.717297E-01   4.944228E-02
  1.745214E-09   1.186705E-10   1.651188E-02   9.609947E-03   1.258545E-02   1.882416E-01   4.936258E-02
  1.868061E-09   1.270238E-10   2.441973E-02   1.164484E-02   1.049266E-02   2.126613E-01   4.737096E-02
  1.999556E-09   1.359651E-10   3.450468E-02   1.255002E-02   8.590038E-03   2.471660E-01   4.624916E-02
  2.140306E-09   1.455358E-10   4.224536E-02   1.274145E-02   7.674884E-03   2.894113E-01   4.351238E-02
  2.290964E-09   1.557802E-10   6.556427E-02   1.782700E-02   7.038702E-03   3.549756E-01   3.757398E-02
  2.452227E-09   1.667457E-10   8.721618E-02   1.875417E-02   6.952233E-03   4.421918E-01   3.029041E-02
  2.624842E-09   1.784831E-10   1.126873E-01   1.900457E-02   7.144722E-03   5.548791E-01   2.418689E-02
  2.809607E-09   1.910467E-10   1.156018E-01   1.767737E-02   7.293790E-03   6.704809E-01   1.899553E-02
  3.007377E-09   2.044946E-10   1.004352E-01   1.369187E-02   7.123618E-03   7.709161E-01   1.458271E-02
  3.219069E-09   2.188892E-10   8.195873E-02   1.263189E-02   6.409536E-03   8.528748E-01   1.031436E-02
  3.445663E-09   2.342970E-10   6.051231E-02   9.071118E-03   5.058677E-03   9.133871E-01   6.968985E-03
  3.688206E-09   2.507894E-10   4.169033E-02   7.871039E-03   3.793779E-03   9.550774E-01   4.784023E-03
  3.947822E-09   2.684427E-10   2.348914E-02   5.535953E-03   2.412798E-03   9.785666E-01   2.832358E-03
  4.225712E-09   2.873386E-10   1.170611E-02   3.480737E-03   1.652226E-03   9.902727E-01   2.174241E-03
  4.523164E-09   3.075646E-10   5.145551E-03   1.941317E-03   1.166033E-03   9.954182E-01   1.467274E-03
  4.841553E-09   3.292143E-10   2.538731E-03   1.688581E-03   7.406354E-04   9.979570E-01   8.973157E-04
  5.182355E-09   3.523880E-10   1.012010E-03   9.222927E-04   5.423926E-04   9.989690E-01   5.384003E-04
  5.547145E-09   3.771929E-10   5.693451E-04   5.703523E-04   3.684959E-04   9.995383E-01   4.243062E-04
  5.937613E-09   4.037439E-10   2.750695E-04   4.126973E-04   2.583191E-04   9.998134E-01   2.734607E-04
  6.355567E-09   4.321637E-10   1.275704E-04   2.480140E-04   1.651334E-04   9.999410E-01   1.683310E-04
  6.802941E-09   4.625841E-10   5.904796E-05   1.683310E-04   1.093534E-04   1.000000E+00   0.000000E+00
  7.281806E-09   4.951458E-10   0.000000E+00   0.000000E+00   0.000000E+00   1.000000E+00   0.000000E+00
  7.794379E-09   5.299996E-10   0.000000E+00   0.000000E+00   0.000000E+00   1.000000E+00   0.000000E+00
  8.343032E-09   5.673067E-10   0.000000E+00   0.000000E+00   0.000000E+00   1.000000E+00   0.000000E+00
  8.930305E-09   6.072399E-10   0.000000E+00   0.000000E+00   0.000000E+00   1.000000E+00   0.000000E+00
  9.558917E-09   6.499841E-10   0.000000E+00   0.000000E+00   0.000000E+00   1.000000E+00   0.000000E+00
  1.023178E-08   6.957370E-10   0.000000E+00   0.000000E+00   0.000000E+00   1.000000E+00   0.000000E+00
  1.095200E-08   7.447105E-10   0.000000E+00   0.000000E+00   0.000000E+00   1.000000E+00   0.000000E+00
  1.172292E-08   7.971314E-10   0.000000E+00   0.000000E+00   0.000000E+00   1.000000E+00   0.000000E+00
  1.254811E-08   8.532421E-10   0.000000E+00   0.000000E+00   0.000000E+00   1.000000E+00   0.000000E+00
  1.343138E-08   9.133026E-10   0.000000E+00   0.000000E+00   0.000000E+00   1.000000E+00   0.000000E+00
  1.437683E-08   9.775908E-10   0.000000E+00   0.000000E+00   0.000000E+00   1.000000E+00   0.000000E+00
  1.538883E-08   1.046404E-09   0.000000E+00   0.000000E+00   0.000000E+00   1.000000E+00   0.000000E+00
  1.647206E-08   1.120062E-09   0.000000E+00   0.000000E+00   0.000000E+00   1.000000E+00   0.000000E+00
  1.763154E-08   1.198904E-09   0.000000E+00   0.000000E+00   0.000000E+00   1.000000E+00   0.000000E+00
  1.887264E-08   1.283296E-09   0.000000E+00   0.000000E+00   0.000000E+00   1.000000E+00   0.000000E+00
  2.020110E-08   1.373628E-09   0.000000E+00   0.000000E+00   0.000000E+00   1.000000E+00   0.000000E+00
  2.162308E-08   1.470319E-09   0.000000E+00   0.000000E+00   0.000000E+00   1.000000E+00   0.000000E+00
  2.314514E-08   1.573816E-09   0.000000E+00   0.000000E+00   0.000000E+00   1.000000E+00   0.000000E+00
  2.477435E-08   1.684598E-09   0.000000E+00   0.000000E+00   0.000000E+00   1.000000E+00   0.000000E+00
  2.651824E-08   1.803178E-09   0.000000E+00   0.000000E+00   0.000000E+00   1.000000E+00   0.000000E+00
  2.838488E-08   1.930106E-09   0.000000E+00   0.000000E+00   0.000000E+00   1.000000E+00   0.000000E+00
  3.038292E-08   2.065967E-09   0.000000E+00   0.000000E+00   0.000000E+00   1.000000E+00   0.000000E+00
