# Supplementary material for: Nanoparticle size distribution quantification: results of a small-angle X-ray scattering inter-laboratory comparison
Source: J Appl Crystallogr. 2017 Aug 18;50(Pt 5):1280–8. doi: 10.1107/S160057671701010X (PMC5627679; doi:10.1107/S160057671701010X)
Supplement: Supplementary file 3 [file j-50-01280-sup2.zip › RRAnonData/csv/S29_2016-12-02_21-42-29/S29_2016-12-02_21-42-29_hist-radius-True-1.0472(nm)-31.4159(nm)-50-log-vol.dat]

xMean xWidth yMean yStd Obs cdfMean cdfStd
  1.084057E-09   7.371332E-11   6.231648E-07   4.692820E-07   1.517878E-06   2.236833E-03   1.681394E-03
  1.160364E-09   7.890207E-11   7.144374E-07   5.567363E-07   1.319345E-06   4.801158E-03   2.807769E-03
  1.242043E-09   8.445605E-11   6.330360E-07   4.934510E-07   1.160209E-06   7.073187E-03   3.375835E-03
  1.329472E-09   9.040099E-11   5.985663E-07   5.078734E-07   1.028599E-06   9.222424E-03   3.831222E-03
  1.423055E-09   9.676439E-11   7.142930E-07   6.116910E-07   9.260482E-07   1.178733E-02   4.147432E-03
  1.523225E-09   1.035757E-10   8.976448E-07   5.976747E-07   8.494912E-07   1.501066E-02   4.699438E-03
  1.630446E-09   1.108665E-10   1.002392E-06   6.651578E-07   7.925977E-07   1.861021E-02   5.565987E-03
  1.745214E-09   1.186705E-10   1.149438E-06   6.599594E-07   7.561701E-07   2.273994E-02   5.960529E-03
  1.868061E-09   1.270238E-10   2.076536E-06   9.768567E-07   7.545002E-07   3.020248E-02   6.279931E-03
  1.999556E-09   1.359651E-10   3.608448E-06   1.320629E-06   7.974589E-07   4.316819E-02   6.829638E-03
  2.140306E-09   1.455358E-10   5.409721E-06   1.600003E-06   8.572312E-07   6.260698E-02   7.392301E-03
  2.290964E-09   1.557802E-10   1.029734E-05   2.610826E-06   9.898891E-07   9.960795E-02   8.223120E-03
  2.452227E-09   1.667457E-10   1.678171E-05   3.223797E-06   1.204655E-06   1.599110E-01   9.960359E-03
  2.624842E-09   1.784831E-10   2.656813E-05   4.164318E-06   1.505066E-06   2.553747E-01   1.100474E-02
  2.809607E-09   1.910467E-10   3.325164E-05   4.853471E-06   1.851821E-06   3.748493E-01   1.185935E-02
  3.007377E-09   2.044946E-10   3.539516E-05   4.620228E-06   2.213681E-06   5.020209E-01   1.204821E-02
  3.219069E-09   2.188892E-10   3.538247E-05   5.210716E-06   2.375339E-06   6.291473E-01   1.097277E-02
  3.445663E-09   2.342970E-10   3.204469E-05   4.416518E-06   2.339973E-06   7.442836E-01   1.086916E-02
  3.688206E-09   2.507894E-10   2.694732E-05   4.776073E-06   2.069241E-06   8.411139E-01   1.068071E-02
  3.947822E-09   2.684427E-10   1.859221E-05   4.130305E-06   1.717307E-06   9.079205E-01   9.619249E-03
  4.225712E-09   2.873386E-10   1.129821E-05   3.229447E-06   1.430575E-06   9.485101E-01   9.392238E-03
  4.523164E-09   3.075646E-10   6.130061E-06   2.355890E-06   1.194778E-06   9.705281E-01   6.976773E-03
  4.841553E-09   3.292143E-10   3.731786E-06   2.449106E-06   1.000939E-06   9.839393E-01   5.730891E-03
  5.182355E-09   3.523880E-10   1.850035E-06   1.714808E-06   8.177218E-07   9.905833E-01   4.412470E-03
  5.547145E-09   3.771929E-10   1.248361E-06   1.254291E-06   6.749042E-07   9.950685E-01   4.290564E-03
  5.937613E-09   4.037439E-10   7.304642E-07   1.097096E-06   5.533013E-07   9.976942E-01   3.364870E-03
  6.355567E-09   4.321637E-10   4.103558E-07   7.961183E-07   4.571003E-07   9.991705E-01   2.359910E-03
  6.802941E-09   4.625841E-10   2.302209E-07   6.549758E-07   3.618534E-07   1.000000E+00   0.000000E+00
  7.281806E-09   4.951458E-10   0.000000E+00   0.000000E+00   0.000000E+00   1.000000E+00   0.000000E+00
  7.794379E-09   5.299996E-10   0.000000E+00   0.000000E+00   0.000000E+00   1.000000E+00   0.000000E+00
  8.343032E-09   5.673067E-10   0.000000E+00   0.000000E+00   0.000000E+00   1.000000E+00   0.000000E+00
  8.930305E-09   6.072399E-10   0.000000E+00   0.000000E+00   0.000000E+00   1.000000E+00   0.000000E+00
  9.558917E-09   6.499841E-10   0.000000E+00   0.000000E+00   0.000000E+00   1.000000E+00   0.000000E+00
  1.023178E-08   6.957370E-10   0.000000E+00   0.000000E+00   0.000000E+00   1.000000E+00   0.000000E+00
  1.095200E-08   7.447105E-10   0.000000E+00   0.000000E+00   0.000000E+00   1.000000E+00   0.000000E+00
  1.172292E-08   7.971314E-10   0.000000E+00   0.000000E+00   0.000000E+00   1.000000E+00   0.000000E+00
  1.254811E-08   8.532421E-10   0.000000E+00   0.000000E+00   0.000000E+00   1.000000E+00   0.000000E+00
  1.343138E-08   9.133026E-10   0.000000E+00   0.000000E+00   0.000000E+00   1.000000E+00   0.000000E+00
  1.437683E-08   9.775908E-10   0.000000E+00   0.000000E+00   0.000000E+00   1.000000E+00   0.000000E+00
  1.538883E-08   1.046404E-09   0.000000E+00   0.000000E+00   0.000000E+00   1.000000E+00   0.000000E+00
  1.647206E-08   1.120062E-09   0.000000E+00   0.000000E+00   0.000000E+00   1.000000E+00   0.000000E+00
  1.763154E-08   1.198904E-09   0.000000E+00   0.000000E+00   0.000000E+00   1.000000E+00   0.000000E+00
  1.887264E-08   1.283296E-09   0.000000E+00   0.000000E+00   0.000000E+00   1.000000E+00   0.000000E+00
  2.020110E-08   1.373628E-09   0.000000E+00   0.000000E+00   0.000000E+00   1.000000E+00   0.000000E+00
  2.162308E-08   1.470319E-09   0.000000E+00   0.000000E+00   0.000000E+00   1.000000E+00   0.000000E+00
  2.314514E-08   1.573816E-09   0.000000E+00   0.000000E+00   0.000000E+00   1.000000E+00   0.000000E+00
  2.477435E-08   1.684598E-09   0.000000E+00   0.000000E+00   0.000000E+00   1.000000E+00   0.000000E+00
  2.651824E-08   1.803178E-09   0.000000E+00   0.000000E+00   0.000000E+00   1.000000E+00   0.000000E+00
  2.838488E-08   1.930106E-09   0.000000E+00   0.000000E+00   0.000000E+00   1.000000E+00   0.000000E+00
  3.038292E-08   2.065967E-09   0.000000E+00   0.000000E+00   0.000000E+00   1.000000E+00   0.000000E+00
