# Supplementary material for: Nanoparticle size distribution quantification: results of a small-angle X-ray scattering inter-laboratory comparison
Source: J Appl Crystallogr. 2017 Aug 18;50(Pt 5):1280–8. doi: 10.1107/S160057671701010X (PMC5627679; doi:10.1107/S160057671701010X)
Supplement: Supplementary file 3 [file j-50-01280-sup2.zip › RRAnonData/csv/S29_2016-12-02_21-42-29/S29_2016-12-02_21-42-29_stats_radius.dat]

lower upper weighting totalValue totalValueStd mean meanStd variance varianceStd skew skewStd kurtosis kurtosisStd
  1.047200E-09   3.141590E-08 vol   2.783178E-04   9.442247E-07   3.165638E-09   6.358162E-12   5.198565E-19   1.455037E-20   5.838003E-01   2.418836E-01   4.770473E+00   1.071713E+00
  1.047200E-09   3.141590E-08 num   1.000000E+00   6.265484E-16   2.555310E-09   7.472681E-11   6.118505E-19   7.743902E-20   2.832688E-03   7.522759E-02   2.982874E+00   4.178324E-01
