# Supplementary material for: Nanoparticle size distribution quantification: results of a small-angle X-ray scattering inter-laboratory comparison
Source: J Appl Crystallogr. 2017 Aug 18;50(Pt 5):1280–8. doi: 10.1107/S160057671701010X (PMC5627679; doi:10.1107/S160057671701010X)
Supplement: Supplementary file 3 [file j-50-01280-sup2.zip › RRAnonData/csv/S30.csv]

0.1320438	1935.893	19.35893
0.1425905	1915.6060000000002	19.156060000000004
0.1531372	1915.312	19.153119999999998
0.1636839	1952.9169999999997	19.529169999999997
0.1742306	1893.6950000000002	18.936950000000003
0.1847773	1922.606	19.22606
0.195324	1944.9299999999998	19.449299999999997
0.2058707	1870.2259999999999	18.70226
0.21641739999999998	1848.31	18.4831
0.2269641	1837.6299999999999	18.3763
0.23751080000000002	1762.8270000000002	17.628270000000004
0.24805750000000001	1798.384	17.98384
0.2586043	1736.211	17.36211
0.26915100000000003	1705.0430000000001	17.050430000000002
0.2796977	1713.9689999999998	17.139689999999998
0.29024439999999996	1674.492	16.74492
0.3007911	1615.236	16.15236
0.3113378	1616.607	16.16607
0.3218845	1567.634	15.67634
0.33243120000000004	1522.352	15.22352
0.3429779	1527.5620000000001	15.275620000000002
0.3535246	1464.806	14.648060000000001
0.36407130000000004	1455.529	14.55529
0.37461809999999995	1427.417	14.27417
0.3851648	1381.566	13.815660000000001
0.3957115	1370.2669999999998	13.702669999999998
0.41153155	1303.0275000000001	15.550499999999943
0.4273516	1269.8419999999999	12.698419999999999
0.4378983	1222.008	12.220080000000001
0.45371835000000005	1182.8004999999998	11.828005
0.46953839999999997	1126.1139999999998	11.261139999999997
0.4800851	1094.467	10.94467
0.49590525	1060.2150000000001	19.680999999999923
0.5117253	1022.0409999999999	10.22041
0.52754535	967.4226000000001	14.002700000000004
0.5486387500000001	920.98505	18.623149999999953
0.5644587999999999	875.974	8.75974
0.58027885	838.4158499999999	14.716150000000026
0.60137225	783.5035	10.639300000000048
0.6224657499999999	732.04475	7.3204475
0.6382858	689.9604	6.899604000000001
0.65410585	654.3848499999999	13.066049999999962
0.67519925	603.53985	13.612250000000016
0.69629265	565.01245	13.904250000000046
0.7226594333333334	505.59680000000003	13.928001067035154
0.74902625	457.09884999999997	8.677850000000007
0.77011965	419.74165000000005	6.605350000000015
0.7912130500000001	381.92249999999996	11.152099999999962
0.8175797999999999	343.1439666666667	8.852886831298488
0.84394655	307.2487	7.945200000000027
0.8703134	270.9426	8.406686434222088
0.9019535	235.21576666666667	7.125856433284204
0.92832025	205.13105000000002	5.451650000000015
0.954687	181.22946666666667	5.742567502529779
0.9863271999999998	154.2656333333333	5.277382006365564
1.0179673333333332	130.84666666666666	4.653097735320468
1.0496073333333333	111.60419999999999	3.2415001285413116
1.0812476666666666	94.04905000000001	3.351620084501427
1.118161	77.24249	2.893533448055624
1.155074666666667	62.46802333333333	1.968859774220712
1.191988	51.248975	1.8671874280340288
1.2289013333333336	42.4437	1.1740928855503743
1.265815	35.0043375	1.1217122553071504
1.3080017499999999	28.521327499999998	0.9192069201887656
1.35018875	23.869799999999998	0.5647880001528597
1.3923755	19.754760000000005	0.4940655195922901
1.43456225	16.73224	0.2072186695256968
1.4820224	14.327167999999997	0.3981213521955333
1.52948275	12.668439999999999	0.33928741874208423
1.5769427999999999	11.300556	0.20697086970392736
1.6296764	10.0489264	0.11170997450989414
1.6824099999999997	9.1302186	0.1585999210893875
1.7351434000000001	8.435074799999999	0.1459791779276759
1.787877	7.555283800000001	0.11886276091375289
1.8458839999999999	6.893504333333333	0.13006766491142652
1.9038907999999999	6.350012799999999	0.10508706030877436
1.9618978333333335	5.684771166666667	0.13040473320714915
2.025178	5.018026666666667	0.1019258623401233
2.088458166666667	4.493901	0.10962658420991381
2.1570118571428574	3.8818872857142854	0.06695859885353009
2.2255655	3.5893786666666667	0.07363684621649075
2.294119	3.256192714285714	0.09590859016339068
2.367946	2.7553189999999996	0.09293970961891164
2.441773	2.3769777142857147	0.05849923193646151
2.520873375	2.146175375	0.05966333522145543
2.599973571428571	1.9047029999999998	0.059442077836928134
2.679073875	1.576373625	0.05283530148014352
2.763447625	1.450415	0.05385445385772714
2.853094555555556	1.333986222222222	0.09479564866578417
2.948015	0.6705758934444445	0.5369446506467171
