# Supplementary material for: Nanoparticle size distribution quantification: results of a small-angle X-ray scattering inter-laboratory comparison
Source: J Appl Crystallogr. 2017 Aug 18;50(Pt 5):1280–8. doi: 10.1107/S160057671701010X (PMC5627679; doi:10.1107/S160057671701010X)
Supplement: Supplementary file 3 [file j-50-01280-sup2.zip › RRAnonData/csv/S30_2016-12-02_22-31-04/S30_2016-12-02_22-31-04_fit.dat]

fitQ fitIntensityMean fitIntensityStd
  1.320438E+08   1.989408E+03   5.529600E+00
  1.425905E+08   1.973593E+03   5.226813E+00
  1.531372E+08   1.956708E+03   4.912087E+00
  1.636839E+08   1.938781E+03   4.587784E+00
  1.742306E+08   1.919846E+03   4.256416E+00
  1.847773E+08   1.899936E+03   3.920668E+00
  1.953240E+08   1.879085E+03   3.583441E+00
  2.058707E+08   1.857330E+03   3.247917E+00
  2.164174E+08   1.834710E+03   2.917678E+00
  2.269641E+08   1.811262E+03   2.596893E+00
  2.375108E+08   1.787026E+03   2.290611E+00
  2.480575E+08   1.762043E+03   2.005211E+00
  2.586043E+08   1.736355E+03   1.748990E+00
  2.691510E+08   1.710003E+03   1.532720E+00
  2.796977E+08   1.683031E+03   1.369332E+00
  2.902444E+08   1.655481E+03   1.271220E+00
  3.007911E+08   1.627398E+03   1.244333E+00
  3.113378E+08   1.598824E+03   1.283019E+00
  3.218845E+08   1.569804E+03   1.371763E+00
  3.324312E+08   1.540381E+03   1.492251E+00
  3.429779E+08   1.510599E+03   1.628821E+00
  3.535246E+08   1.480502E+03   1.770003E+00
  3.640713E+08   1.450133E+03   1.907944E+00
  3.746181E+08   1.419533E+03   2.037393E+00
  3.851648E+08   1.388747E+03   2.154867E+00
  3.957115E+08   1.357814E+03   2.258098E+00
  4.115316E+08   1.311232E+03   2.383294E+00
  4.273516E+08   1.264547E+03   2.471014E+00
  4.378983E+08   1.233432E+03   2.508495E+00
  4.537184E+08   1.186864E+03   2.534065E+00
  4.695384E+08   1.140529E+03   2.524938E+00
  4.800851E+08   1.109826E+03   2.501205E+00
  4.959052E+08   1.064134E+03   2.442266E+00
  5.117253E+08   1.018968E+03   2.359853E+00
  5.275454E+08   9.744271E+02   2.259884E+00
  5.486388E+08   9.161679E+02   2.111099E+00
  5.644588E+08   8.734270E+02   1.997812E+00
  5.802788E+08   8.315868E+02   1.892191E+00
  6.013722E+08   7.773156E+02   1.777366E+00
  6.224657E+08   7.249024E+02   1.707001E+00
  6.382858E+08   6.868829E+02   1.688917E+00
  6.541058E+08   6.500153E+02   1.700325E+00
  6.751992E+08   6.027083E+02   1.754205E+00
  6.962926E+08   5.575713E+02   1.837952E+00
  7.226594E+08   5.042651E+02   1.958759E+00
  7.490262E+08   4.544579E+02   2.071175E+00
  7.701196E+08   4.171339E+02   2.141409E+00
  7.912131E+08   3.820346E+02   2.187065E+00
  8.175798E+08   3.412414E+02   2.204498E+00
  8.439466E+08   3.037903E+02   2.176351E+00
  8.703134E+08   2.695700E+02   2.104844E+00
  9.019535E+08   2.325838E+02   1.969212E+00
  9.283202E+08   2.049839E+02   1.823150E+00
  9.546870E+08   1.801393E+02   1.655900E+00
  9.863272E+08   1.537203E+02   1.439315E+00
  1.017967E+09   1.307152E+02   1.218774E+00
  1.049607E+09   1.108154E+02   1.006801E+00
  1.081248E+09   9.371469E+01   8.135160E-01
  1.118161E+09   7.690635E+01   6.211742E-01
  1.155075E+09   6.305423E+01   4.701766E-01
  1.191988E+09   5.173872E+01   3.603530E-01
  1.228901E+09   4.257450E+01   2.851720E-01
  1.265815E+09   3.521365E+01   2.337462E-01
  1.308002E+09   2.861443E+01   1.904461E-01
  1.350189E+09   2.356680E+01   1.545577E-01
  1.392376E+09   1.973214E+01   1.233534E-01
  1.434562E+09   1.682958E+01   9.781408E-02
  1.482022E+09   1.439566E+01   7.751706E-02
  1.529483E+09   1.259732E+01   6.538850E-02
  1.576943E+09   1.124073E+01   5.792766E-02
  1.629676E+09   1.007944E+01   5.120106E-02
  1.682410E+09   9.151262E+00   4.476319E-02
  1.735143E+09   8.366209E+00   3.930537E-02
  1.787877E+09   7.668718E+00   3.569079E-02
  1.845884E+09   6.965636E+00   3.356320E-02
  1.903891E+09   6.311124E+00   3.200423E-02
  1.961898E+09   5.699517E+00   2.994972E-02
  2.025178E+09   5.083054E+00   2.716968E-02
  2.088458E+09   4.524384E+00   2.485598E-02
  2.157012E+09   3.988697E+00   2.375211E-02
  2.225566E+09   3.525368E+00   2.325352E-02
  2.294119E+09   3.128892E+00   2.187274E-02
  2.367946E+09   2.765028E+00   1.944938E-02
  2.441773E+09   2.451254E+00   1.799706E-02
  2.520873E+09   2.153152E+00   1.824139E-02
  2.599974E+09   1.880063E+00   1.803306E-02
  2.679074E+09   1.623879E+00   1.681774E-02
  2.763448E+09   1.368116E+00   1.871537E-02
  2.853095E+09   1.122155E+00   2.713821E-02
  2.948015E+09   9.015313E-01   3.826500E-02
