# Supplementary material for: Nanoparticle size distribution quantification: results of a small-angle X-ray scattering inter-laboratory comparison
Source: J Appl Crystallogr. 2017 Aug 18;50(Pt 5):1280–8. doi: 10.1107/S160057671701010X (PMC5627679; doi:10.1107/S160057671701010X)
Supplement: Supplementary file 3 [file j-50-01280-sup2.zip › RRAnonData/csv/S30_2016-12-02_22-31-04/S30_2016-12-02_22-31-04_hist-radius-True-1.06566(nm)-23.792(nm)-50-log-num.dat]

xMean xWidth yMean yStd Obs cdfMean cdfStd
  1.099806E-09   6.829262E-11   1.706980E-02   1.872286E-02   5.854503E-02   1.706980E-02   1.872286E-02
  1.170287E-09   7.266914E-11   1.082199E-02   1.288121E-02   4.517246E-02   2.789179E-02   2.115071E-02
  1.245285E-09   7.732613E-11   1.115597E-02   1.237338E-02   3.471287E-02   3.904776E-02   2.441185E-02
  1.325089E-09   8.228156E-11   7.267408E-03   9.948419E-03   2.701765E-02   4.631517E-02   2.547306E-02
  1.410007E-09   8.755456E-11   5.511102E-03   7.960346E-03   2.110770E-02   5.182627E-02   2.533542E-02
  1.500367E-09   9.316548E-11   5.031967E-03   7.778781E-03   1.725317E-02   5.685824E-02   2.410795E-02
  1.596517E-09   9.913597E-11   6.012665E-03   6.899394E-03   1.426709E-02   6.287090E-02   2.370462E-02
  1.698830E-09   1.054891E-10   7.750823E-03   7.910941E-03   1.216683E-02   7.062173E-02   2.373083E-02
  1.807699E-09   1.122493E-10   1.138440E-02   8.092874E-03   1.079848E-02   8.200612E-02   2.261757E-02
  1.923545E-09   1.194428E-10   2.209314E-02   1.101248E-02   1.020055E-02   1.040993E-01   2.117491E-02
  2.046815E-09   1.270973E-10   3.160453E-02   1.344239E-02   9.497509E-03   1.357038E-01   2.082926E-02
  2.177985E-09   1.352423E-10   5.228439E-02   1.529208E-02   8.941961E-03   1.879882E-01   1.988953E-02
  2.317561E-09   1.439093E-10   9.356318E-02   1.823072E-02   9.375790E-03   2.815513E-01   1.989697E-02
  2.466081E-09   1.531317E-10   1.237841E-01   2.092314E-02   1.068511E-02   4.053355E-01   2.048856E-02
  2.624120E-09   1.629451E-10   1.218457E-01   1.839551E-02   1.193037E-02   5.271812E-01   1.670586E-02
  2.792286E-09   1.733874E-10   1.043381E-01   1.686469E-02   9.085017E-03   6.315193E-01   1.275740E-02
  2.971229E-09   1.844989E-10   8.300142E-02   1.317415E-02   8.313849E-03   7.145208E-01   9.632905E-03
  3.161640E-09   1.963225E-10   8.278588E-02   1.158660E-02   6.652462E-03   7.973066E-01   8.220439E-03
  3.364253E-09   2.089037E-10   8.033403E-02   1.140787E-02   5.120829E-03   8.776407E-01   7.450130E-03
  3.579850E-09   2.222913E-10   5.484557E-02   9.890844E-03   3.280134E-03   9.324862E-01   5.489656E-03
  3.809264E-09   2.365368E-10   2.912365E-02   6.246912E-03   2.619986E-03   9.616099E-01   3.266739E-03
  4.053380E-09   2.516952E-10   1.762749E-02   4.270259E-03   2.206510E-03   9.792374E-01   2.364967E-03
  4.313141E-09   2.678251E-10   1.090676E-02   2.673858E-03   1.510364E-03   9.901441E-01   2.054023E-03
  4.589547E-09   2.849886E-10   5.793305E-03   2.238193E-03   1.087760E-03   9.959374E-01   1.242360E-03
  4.883668E-09   3.032520E-10   2.480351E-03   1.360150E-03   7.812346E-04   9.984178E-01   7.221270E-04
  5.196637E-09   3.226859E-10   8.564112E-04   8.249676E-04   5.490611E-04   9.992742E-01   6.579578E-04
  5.529662E-09   3.433651E-10   4.956234E-04   6.069695E-04   3.805301E-04   9.997698E-01   3.371934E-04
  5.884030E-09   3.653696E-10   1.514732E-04   3.032482E-04   2.666879E-04   9.999213E-01   2.135006E-04
  6.261106E-09   3.887843E-10   6.062391E-05   1.928417E-04   1.755950E-04   9.999819E-01   1.028908E-04
  6.662348E-09   4.136994E-10   1.807831E-05   1.028908E-04   1.287114E-04   1.000000E+00   0.000000E+00
  7.089304E-09   4.402113E-10   0.000000E+00   0.000000E+00   0.000000E+00   1.000000E+00   0.000000E+00
  7.543620E-09   4.684221E-10   0.000000E+00   0.000000E+00   0.000000E+00   1.000000E+00   0.000000E+00
  8.027052E-09   4.984409E-10   0.000000E+00   0.000000E+00   0.000000E+00   1.000000E+00   0.000000E+00
  8.541464E-09   5.303834E-10   0.000000E+00   0.000000E+00   0.000000E+00   1.000000E+00   0.000000E+00
  9.088842E-09   5.643729E-10   0.000000E+00   0.000000E+00   0.000000E+00   1.000000E+00   0.000000E+00
  9.671299E-09   6.005406E-10   0.000000E+00   0.000000E+00   0.000000E+00   1.000000E+00   0.000000E+00
  1.029108E-08   6.390262E-10   0.000000E+00   0.000000E+00   0.000000E+00   1.000000E+00   0.000000E+00
  1.095058E-08   6.799780E-10   0.000000E+00   0.000000E+00   0.000000E+00   1.000000E+00   0.000000E+00
  1.165235E-08   7.235543E-10   0.000000E+00   0.000000E+00   0.000000E+00   1.000000E+00   0.000000E+00
  1.239909E-08   7.699232E-10   0.000000E+00   0.000000E+00   0.000000E+00   1.000000E+00   0.000000E+00
  1.319368E-08   8.192635E-10   0.000000E+00   0.000000E+00   0.000000E+00   1.000000E+00   0.000000E+00
  1.403920E-08   8.717659E-10   0.000000E+00   0.000000E+00   0.000000E+00   1.000000E+00   0.000000E+00
  1.493890E-08   9.276329E-10   0.000000E+00   0.000000E+00   0.000000E+00   1.000000E+00   0.000000E+00
  1.589625E-08   9.870800E-10   0.000000E+00   0.000000E+00   0.000000E+00   1.000000E+00   0.000000E+00
  1.691496E-08   1.050337E-09   0.000000E+00   0.000000E+00   0.000000E+00   1.000000E+00   0.000000E+00
  1.799895E-08   1.117648E-09   0.000000E+00   0.000000E+00   0.000000E+00   1.000000E+00   0.000000E+00
  1.915241E-08   1.189272E-09   0.000000E+00   0.000000E+00   0.000000E+00   1.000000E+00   0.000000E+00
  2.037979E-08   1.265486E-09   0.000000E+00   0.000000E+00   0.000000E+00   1.000000E+00   0.000000E+00
  2.168583E-08   1.346584E-09   0.000000E+00   0.000000E+00   0.000000E+00   1.000000E+00   0.000000E+00
  2.307556E-08   1.432880E-09   0.000000E+00   0.000000E+00   0.000000E+00   1.000000E+00   0.000000E+00
