# Supplementary material for: Nanoparticle size distribution quantification: results of a small-angle X-ray scattering inter-laboratory comparison
Source: J Appl Crystallogr. 2017 Aug 18;50(Pt 5):1280–8. doi: 10.1107/S160057671701010X (PMC5627679; doi:10.1107/S160057671701010X)
Supplement: Supplementary file 3 [file j-50-01280-sup2.zip › RRAnonData/csv/S30_2016-12-02_22-31-04/S30_2016-12-02_22-31-04_hist-radius-True-1.06566(nm)-23.792(nm)-50-log-vol.dat]

xMean xWidth yMean yStd Obs cdfMean cdfStd
  1.099806E-09   6.829262E-11   2.841875E-07   3.189151E-07   8.878180E-07   9.678626E-04   1.084707E-03
  1.170287E-09   7.266914E-11   2.151243E-07   2.576337E-07   8.094044E-07   1.700221E-03   1.308723E-03
  1.245285E-09   7.732613E-11   2.700844E-07   3.026316E-07   7.437906E-07   2.620321E-03   1.677409E-03
  1.325089E-09   8.228156E-11   2.094311E-07   2.869746E-07   6.965177E-07   3.334086E-03   1.888805E-03
  1.410007E-09   8.755456E-11   1.911116E-07   2.739183E-07   6.618578E-07   3.985252E-03   1.944501E-03
  1.500367E-09   9.316548E-11   2.076407E-07   3.230983E-07   6.429500E-07   4.692972E-03   1.966496E-03
  1.596517E-09   9.913597E-11   3.047956E-07   3.514452E-07   6.599144E-07   5.731859E-03   2.047055E-03
  1.698830E-09   1.054891E-10   4.727718E-07   4.871365E-07   7.065793E-07   7.342185E-03   2.407841E-03
  1.807699E-09   1.122493E-10   8.359964E-07   5.829785E-07   7.955966E-07   1.019235E-02   2.637024E-03
  1.923545E-09   1.194428E-10   1.952760E-06   9.548231E-07   8.882632E-07   1.684942E-02   3.497472E-03
  2.046815E-09   1.270973E-10   3.378054E-06   1.425072E-06   9.779675E-07   2.836201E-02   4.416615E-03
  2.177985E-09   1.352423E-10   6.721742E-06   1.950974E-06   1.141311E-06   5.126714E-02   5.961690E-03
  2.317561E-09   1.439093E-10   1.450089E-05   2.838618E-06   1.443589E-06   1.006767E-01   7.568055E-03
  2.466081E-09   1.531317E-10   2.299364E-05   3.980153E-06   2.021480E-06   1.790176E-01   1.014948E-02
  2.624120E-09   1.629451E-10   2.712319E-05   3.958466E-06   2.578394E-06   2.714428E-01   9.918727E-03
  2.792286E-09   1.733874E-10   2.791143E-05   4.425550E-06   2.317964E-06   3.665570E-01   1.042541E-02
  2.971229E-09   1.844989E-10   2.686389E-05   4.172706E-06   2.620843E-06   4.580983E-01   9.197736E-03
  3.161640E-09   1.963225E-10   3.238602E-05   4.401955E-06   2.486996E-06   5.684538E-01   1.141856E-02
  3.364253E-09   2.089037E-10   3.765899E-05   5.382952E-06   2.287542E-06   6.967719E-01   1.275029E-02
  3.579850E-09   2.222913E-10   3.077564E-05   5.449749E-06   1.765304E-06   8.016437E-01   1.149633E-02
  3.809264E-09   2.365368E-10   1.966847E-05   4.148349E-06   1.725201E-06   8.686685E-01   8.360351E-03
  4.053380E-09   2.516952E-10   1.437184E-05   3.438129E-06   1.675476E-06   9.176456E-01   7.582107E-03
  4.313141E-09   2.678251E-10   1.073228E-05   2.616866E-06   1.395535E-06   9.542131E-01   7.385773E-03
  4.589547E-09   2.849886E-10   6.821334E-06   2.612819E-06   1.187954E-06   9.774659E-01   5.509936E-03
  4.883668E-09   3.032520E-10   3.508623E-06   1.901416E-06   1.018701E-06   9.894269E-01   4.441246E-03
  5.196637E-09   3.226859E-10   1.468567E-06   1.424611E-06   8.534665E-07   9.944318E-01   4.885280E-03
  5.529662E-09   3.433651E-10   1.009480E-06   1.233781E-06   7.116119E-07   9.978702E-01   3.109068E-03
  5.884030E-09   3.653696E-10   3.797072E-07   7.596034E-07   6.026528E-07   9.991626E-01   2.268597E-03
  6.261106E-09   3.887843E-10   1.821554E-07   5.792854E-07   4.916600E-07   9.997819E-01   1.240281E-03
  6.662348E-09   4.136994E-10   6.422140E-08   3.652145E-07   4.251437E-07   1.000000E+00   0.000000E+00
  7.089304E-09   4.402113E-10   0.000000E+00   0.000000E+00   0.000000E+00   1.000000E+00   0.000000E+00
  7.543620E-09   4.684221E-10   0.000000E+00   0.000000E+00   0.000000E+00   1.000000E+00   0.000000E+00
  8.027052E-09   4.984409E-10   0.000000E+00   0.000000E+00   0.000000E+00   1.000000E+00   0.000000E+00
  8.541464E-09   5.303834E-10   0.000000E+00   0.000000E+00   0.000000E+00   1.000000E+00   0.000000E+00
  9.088842E-09   5.643729E-10   0.000000E+00   0.000000E+00   0.000000E+00   1.000000E+00   0.000000E+00
  9.671299E-09   6.005406E-10   0.000000E+00   0.000000E+00   0.000000E+00   1.000000E+00   0.000000E+00
  1.029108E-08   6.390262E-10   0.000000E+00   0.000000E+00   0.000000E+00   1.000000E+00   0.000000E+00
  1.095058E-08   6.799780E-10   0.000000E+00   0.000000E+00   0.000000E+00   1.000000E+00   0.000000E+00
  1.165235E-08   7.235543E-10   0.000000E+00   0.000000E+00   0.000000E+00   1.000000E+00   0.000000E+00
  1.239909E-08   7.699232E-10   0.000000E+00   0.000000E+00   0.000000E+00   1.000000E+00   0.000000E+00
  1.319368E-08   8.192635E-10   0.000000E+00   0.000000E+00   0.000000E+00   1.000000E+00   0.000000E+00
  1.403920E-08   8.717659E-10   0.000000E+00   0.000000E+00   0.000000E+00   1.000000E+00   0.000000E+00
  1.493890E-08   9.276329E-10   0.000000E+00   0.000000E+00   0.000000E+00   1.000000E+00   0.000000E+00
  1.589625E-08   9.870800E-10   0.000000E+00   0.000000E+00   0.000000E+00   1.000000E+00   0.000000E+00
  1.691496E-08   1.050337E-09   0.000000E+00   0.000000E+00   0.000000E+00   1.000000E+00   0.000000E+00
  1.799895E-08   1.117648E-09   0.000000E+00   0.000000E+00   0.000000E+00   1.000000E+00   0.000000E+00
  1.915241E-08   1.189272E-09   0.000000E+00   0.000000E+00   0.000000E+00   1.000000E+00   0.000000E+00
  2.037979E-08   1.265486E-09   0.000000E+00   0.000000E+00   0.000000E+00   1.000000E+00   0.000000E+00
  2.168583E-08   1.346584E-09   0.000000E+00   0.000000E+00   0.000000E+00   1.000000E+00   0.000000E+00
  2.307556E-08   1.432880E-09   0.000000E+00   0.000000E+00   0.000000E+00   1.000000E+00   0.000000E+00
