# Supplementary material for: Nanoparticle size distribution quantification: results of a small-angle X-ray scattering inter-laboratory comparison
Source: J Appl Crystallogr. 2017 Aug 18;50(Pt 5):1280–8. doi: 10.1107/S160057671701010X (PMC5627679; doi:10.1107/S160057671701010X)
Supplement: Supplementary file 3 [file j-50-01280-sup2.zip › RRAnonData/csv/S30_2016-12-02_22-31-04/S30_2016-12-02_22-31-04_stats_radius.dat]

lower upper weighting totalValue totalValueStd mean meanStd variance varianceStd skew skewStd kurtosis kurtosisStd
  1.065660E-09   2.379200E-08 vol   2.934641E-04   7.974863E-07   3.178107E-09   4.274281E-12   4.659537E-19   1.064692E-20   5.735482E-01   1.686926E-01   3.795178E+00   7.913996E-01
  1.065660E-09   2.379200E-08 num   1.000000E+00   6.997688E-16   2.717859E-09   3.548420E-11   4.476954E-19   4.747098E-20   1.359979E-01   1.668080E-01   3.725776E+00   2.322612E-01
