# Supplementary material for: Nanoparticle size distribution quantification: results of a small-angle X-ray scattering inter-laboratory comparison
Source: J Appl Crystallogr. 2017 Aug 18;50(Pt 5):1280–8. doi: 10.1107/S160057671701010X (PMC5627679; doi:10.1107/S160057671701010X)
Supplement: Supplementary file 3 [file j-50-01280-sup2.zip › RRAnonData/csv/S31.csv]

0.1320438	1873.211	18.732110000000002
0.1425905	1887.172	18.87172
0.1531372	1847.4509999999998	18.47451
0.1636839	1895.6770000000001	18.956770000000002
0.1742306	1855.5049999999999	18.555049999999998
0.1847773	1857.202	18.572020000000002
0.195324	1883.343	18.83343
0.2058707	1796.2150000000001	17.96215
0.21641739999999998	1786.1779999999999	17.86178
0.2269641	1790.36	17.9036
0.23751080000000002	1720.8909999999998	17.20891
0.24805750000000001	1730.9270000000001	17.30927
0.2586043	1686.714	16.86714
0.26915100000000003	1642.306	16.42306
0.2796977	1643.114	16.43114
0.29024439999999996	1611.838	16.11838
0.3007911	1561.1629999999998	15.611629999999998
0.3113378	1555.4950000000001	15.554950000000002
0.3218845	1520.0439999999999	15.200439999999999
0.33243120000000004	1481.013	14.81013
0.3429779	1478.037	14.780370000000001
0.3535246	1430.221	14.30221
0.36407130000000004	1395.818	13.95818
0.37461809999999995	1387.25	13.8725
0.3851648	1335.8940000000002	13.358940000000002
0.3957115	1331.825	13.31825
0.41153155	1255.054	16.53800000000012
0.4273516	1225.381	12.253810000000001
0.4378983	1176.164	11.76164
0.45371835000000005	1150.502	11.50502
0.46953839999999997	1088.5280000000002	10.885280000000003
0.4800851	1070.8770000000002	10.708770000000001
0.49590525	1031.2644999999998	21.775500000000076
0.5117253	991.0110999999999	9.910110999999999
0.52754535	939.6623	11.207499999999982
0.5486387500000001	886.7997	16.80789999999996
0.5644587999999999	845.8290000000001	8.458290000000002
0.58027885	812.23435	15.340150000000106
0.60137225	760.04075	9.881250000000021
0.6224657499999999	708.93375	7.0893375
0.6382858	673.7345	6.737345
0.65410585	634.3380999999999	12.645199999999988
0.67519925	587.8579	14.064700000000014
0.69629265	543.59415	12.04234999999994
0.7226594333333334	488.07929999999993	12.817667412988985
0.74902625	441.04875000000004	10.584349999999999
0.77011965	403.67555000000004	7.0504500000000405
0.7912130500000001	369.26099999999997	11.509800000000011
0.8175797999999999	331.8096	8.767670163352037
0.84394655	293.08835	8.06725
0.8703134	260.62606666666665	8.937238727432035
0.9019535	227.38609999999997	7.3993315146257155
0.92832025	199.63755000000003	4.922550000000015
0.954687	174.57853333333333	6.925880368909396
0.9863271999999998	148.72036666666668	4.774218571079921
1.0179673333333332	127.03239999999998	4.07766835867427
1.0496073333333333	106.53466666666667	3.5246119031430627
1.0812476666666666	89.95284333333335	3.4547209155074197
1.118161	73.9013175	2.6980289275147236
1.155074666666667	60.04678666666666	2.1050714127026113
1.191988	49.417564999999996	1.8728064223223035
1.2289013333333336	40.54316666666667	1.0461271796541318
1.265815	33.6567	1.2289345797546212
1.3080017499999999	27.38485	0.9240287117833513
1.35018875	22.494412499999996	0.7358163664639772
1.3923755	18.653475	0.5258603132407574
1.43456225	16.3236325	0.1696436627353056
1.4820224	13.884462	0.3102224063700106
1.52948275	12.410955	0.24837651125190313
1.5769427999999999	10.870028	0.1825406704655154
1.6296764	9.8959628	0.11100209536756142
1.6824099999999997	8.7883452	0.14385064102512685
1.7351434000000001	8.078501800000002	0.10193039736031446
1.787877	7.483896400000001	0.12199938864420597
1.8458839999999999	6.851761666666666	0.16784352546656206
1.9038907999999999	6.0253402000000005	0.09074418717109321
1.9618978333333335	5.437221999999999	0.14980183732785116
2.025178	4.945811833333333	0.14333348145250116
2.088458166666667	4.356454500000001	0.11397205363033831
2.1570118571428574	3.8288428571428565	0.06998661627238809
2.2255655	3.3639121666666667	0.06875579038249958
2.294119	3.038513142857142	0.06179936879436255
2.367946	2.645626	0.08723191413697172
2.441773	2.2801097142857145	0.08030747053570753
2.520873375	2.108750875	0.05287128030496271
2.599973571428571	1.8289209999999998	0.05590644375123679
2.679073875	1.52101225	0.06219043022637061
2.763447625	1.52178275	0.05401090298373069
2.853094555555556	1.352521222222222	0.09487945018983007
2.948015	0.7961033111111111	0.5479980462311432
