# Supplementary material for: Nanoparticle size distribution quantification: results of a small-angle X-ray scattering inter-laboratory comparison
Source: J Appl Crystallogr. 2017 Aug 18;50(Pt 5):1280–8. doi: 10.1107/S160057671701010X (PMC5627679; doi:10.1107/S160057671701010X)
Supplement: Supplementary file 3 [file j-50-01280-sup2.zip › RRAnonData/csv/S31_2016-12-02_22-46-25/S31_2016-12-02_22-46-25_fit.dat]

fitQ fitIntensityMean fitIntensityStd
  1.320438E+08   1.928840E+03   6.577022E+00
  1.425905E+08   1.913471E+03   6.204878E+00
  1.531372E+08   1.897062E+03   5.818715E+00
  1.636839E+08   1.879641E+03   5.421492E+00
  1.742306E+08   1.861240E+03   5.016332E+00
  1.847773E+08   1.841891E+03   4.606532E+00
  1.953240E+08   1.821628E+03   4.195607E+00
  2.058707E+08   1.800488E+03   3.787367E+00
  2.164174E+08   1.778506E+03   3.386040E+00
  2.269641E+08   1.755720E+03   2.996493E+00
  2.375108E+08   1.732168E+03   2.624586E+00
  2.480575E+08   1.707891E+03   2.277741E+00
  2.586043E+08   1.682929E+03   1.965756E+00
  2.691510E+08   1.657322E+03   1.701709E+00
  2.796977E+08   1.631112E+03   1.501931E+00
  2.902444E+08   1.604342E+03   1.382725E+00
  3.007911E+08   1.577052E+03   1.352079E+00
  3.113378E+08   1.549287E+03   1.402011E+00
  3.218845E+08   1.521088E+03   1.511396E+00
  3.324312E+08   1.492497E+03   1.656431E+00
  3.429779E+08   1.463559E+03   1.817803E+00
  3.535246E+08   1.434313E+03   1.982053E+00
  3.640713E+08   1.404804E+03   2.140360E+00
  3.746181E+08   1.375071E+03   2.287063E+00
  3.851648E+08   1.345156E+03   2.418572E+00
  3.957115E+08   1.315101E+03   2.532679E+00
  4.115316E+08   1.269838E+03   2.668644E+00
  4.273516E+08   1.224477E+03   2.761212E+00
  4.378983E+08   1.194245E+03   2.799120E+00
  4.537184E+08   1.148998E+03   2.821909E+00
  4.695384E+08   1.103980E+03   2.806870E+00
  4.800851E+08   1.074150E+03   2.777986E+00
  4.959052E+08   1.029757E+03   2.710245E+00
  5.117253E+08   9.858772E+02   2.618510E+00
  5.275454E+08   9.426068E+02   2.509368E+00
  5.486388E+08   8.860125E+02   2.349177E+00
  5.644588E+08   8.444962E+02   2.227833E+00
  5.802788E+08   8.038577E+02   2.113916E+00
  6.013722E+08   7.511506E+02   1.985742E+00
  6.224657E+08   7.002552E+02   1.896600E+00
  6.382858E+08   6.633421E+02   1.859542E+00
  6.541058E+08   6.275525E+02   1.847716E+00
  6.751992E+08   5.816377E+02   1.865474E+00
  6.962926E+08   5.378403E+02   1.910091E+00
  7.226594E+08   4.861336E+02   1.982342E+00
  7.490262E+08   4.378424E+02   2.050610E+00
  7.701196E+08   4.016713E+02   2.090614E+00
  7.912131E+08   3.676719E+02   2.111600E+00
  8.175798E+08   3.281804E+02   2.106925E+00
  8.439466E+08   2.919510E+02   2.066856E+00
  8.703134E+08   2.588744E+02   1.993456E+00
  9.019535E+08   2.231601E+02   1.867522E+00
  9.283202E+08   1.965390E+02   1.737685E+00
  9.546870E+08   1.726015E+02   1.591875E+00
  9.863272E+08   1.471796E+02   1.404621E+00
  1.017967E+09   1.250753E+02   1.213530E+00
  1.049607E+09   1.059839E+02   1.027542E+00
  1.081248E+09   8.960361E+01   8.540530E-01
  1.118161E+09   7.353028E+01   6.749135E-01
  1.155075E+09   6.030701E+01   5.261772E-01
  1.191988E+09   4.952254E+01   4.097212E-01
  1.228901E+09   4.080048E+01   3.231817E-01
  1.265815E+09   3.380229E+01   2.603354E-01
  1.308002E+09   2.753250E+01   2.071986E-01
  1.350189E+09   2.273724E+01   1.645574E-01
  1.392376E+09   1.909154E+01   1.277898E-01
  1.434562E+09   1.632719E+01   9.712654E-02
  1.482022E+09   1.400210E+01   7.307078E-02
  1.529483E+09   1.227628E+01   6.120941E-02
  1.576943E+09   1.096704E+01   5.617935E-02
  1.629676E+09   9.839236E+00   5.038492E-02
  1.682410E+09   8.932671E+00   4.172497E-02
  1.735143E+09   8.163146E+00   3.356228E-02
  1.787877E+09   7.478597E+00   3.130094E-02
  1.845884E+09   6.788847E+00   3.495494E-02
  1.903891E+09   6.147364E+00   3.817851E-02
  1.961898E+09   5.548161E+00   3.771598E-02
  2.025178E+09   4.943757E+00   3.419151E-02
  2.088458E+09   4.395099E+00   3.043903E-02
  2.157012E+09   3.868216E+00   2.746658E-02
  2.225566E+09   3.412797E+00   2.472356E-02
  2.294119E+09   3.025019E+00   2.259139E-02
  2.367946E+09   2.672882E+00   2.264180E-02
  2.441773E+09   2.373618E+00   2.376829E-02
  2.520873E+09   2.092987E+00   2.300152E-02
  2.599974E+09   1.837221E+00   1.992266E-02
  2.679074E+09   1.596254E+00   1.771317E-02
  2.763448E+09   1.353351E+00   2.024504E-02
  2.853095E+09   1.117435E+00   2.722521E-02
  2.948015E+09   9.044673E-01   3.568602E-02
