# Supplementary material for: Nanoparticle size distribution quantification: results of a small-angle X-ray scattering inter-laboratory comparison
Source: J Appl Crystallogr. 2017 Aug 18;50(Pt 5):1280–8. doi: 10.1107/S160057671701010X (PMC5627679; doi:10.1107/S160057671701010X)
Supplement: Supplementary file 3 [file j-50-01280-sup2.zip › RRAnonData/csv/S31_2016-12-02_22-46-25/S31_2016-12-02_22-46-25_hist-radius-True-1.06566(nm)-23.792(nm)-50-log-num.dat]

xMean xWidth yMean yStd Obs cdfMean cdfStd
  1.099806E-09   6.829262E-11   1.981618E-02   2.183261E-02   6.175161E-02   1.981618E-02   2.183261E-02
  1.170287E-09   7.266914E-11   1.443714E-02   1.650827E-02   4.745755E-02   3.425332E-02   2.867705E-02
  1.245285E-09   7.732613E-11   8.655827E-03   1.059952E-02   3.470238E-02   4.290915E-02   3.171898E-02
  1.325089E-09   8.228156E-11   1.034507E-02   1.191804E-02   2.810401E-02   5.325422E-02   3.212142E-02
  1.410007E-09   8.755456E-11   6.062818E-03   8.987670E-03   2.127712E-02   5.931703E-02   2.957384E-02
  1.500367E-09   9.316548E-11   4.629721E-03   6.373425E-03   1.762587E-02   6.394676E-02   2.933975E-02
  1.596517E-09   9.913597E-11   6.020270E-03   6.920983E-03   1.450518E-02   6.996703E-02   2.966150E-02
  1.698830E-09   1.054891E-10   9.133643E-03   8.888002E-03   1.247392E-02   7.910067E-02   2.947639E-02
  1.807699E-09   1.122493E-10   1.284312E-02   9.585177E-03   1.087554E-02   9.194378E-02   2.903325E-02
  1.923545E-09   1.194428E-10   2.036422E-02   1.271012E-02   9.146733E-03   1.123080E-01   2.624795E-02
  2.046815E-09   1.270973E-10   3.345299E-02   1.303258E-02   7.951814E-03   1.457610E-01   2.477917E-02
  2.177985E-09   1.352423E-10   5.401007E-02   1.437972E-02   7.632378E-03   1.997711E-01   2.381007E-02
  2.317561E-09   1.439093E-10   9.070521E-02   1.635727E-02   7.983885E-03   2.904763E-01   2.507183E-02
  2.466081E-09   1.531317E-10   1.227296E-01   1.952061E-02   9.238431E-03   4.132059E-01   2.094175E-02
  2.624120E-09   1.629451E-10   1.145750E-01   1.441736E-02   1.175249E-02   5.277809E-01   1.688283E-02
  2.792286E-09   1.733874E-10   1.017519E-01   1.422780E-02   9.873825E-03   6.295328E-01   1.380770E-02
  2.971229E-09   1.844989E-10   8.305165E-02   1.272702E-02   8.365851E-03   7.125845E-01   1.003436E-02
  3.161640E-09   1.963225E-10   8.519182E-02   1.114440E-02   5.987959E-03   7.977763E-01   8.641575E-03
  3.364253E-09   2.089037E-10   7.806265E-02   1.085780E-02   4.535043E-03   8.758389E-01   6.995066E-03
  3.579850E-09   2.222913E-10   5.552102E-02   7.971165E-03   3.400722E-03   9.313600E-01   5.199090E-03
  3.809264E-09   2.365368E-10   3.062307E-02   6.479931E-03   2.709982E-03   9.619830E-01   3.383340E-03
  4.053380E-09   2.516952E-10   1.633314E-02   4.335724E-03   2.154711E-03   9.783162E-01   2.592204E-03
  4.313141E-09   2.678251E-10   1.142553E-02   2.998755E-03   1.545906E-03   9.897417E-01   2.121385E-03
  4.589547E-09   2.849886E-10   6.638840E-03   2.387434E-03   1.135596E-03   9.963805E-01   1.102198E-03
  4.883668E-09   3.032520E-10   2.101258E-03   1.392538E-03   7.588357E-04   9.984818E-01   8.667403E-04
  5.196637E-09   3.226859E-10   8.828852E-04   8.457780E-04   5.726950E-04   9.993647E-01   6.406103E-04
  5.529662E-09   3.433651E-10   4.127374E-04   5.913192E-04   3.770747E-04   9.997774E-01   3.522051E-04
  5.884030E-09   3.653696E-10   1.516319E-04   3.231955E-04   2.581341E-04   9.999290E-01   2.027584E-04
  6.261106E-09   3.887843E-10   5.429777E-05   1.841990E-04   1.777907E-04   9.999833E-01   9.481828E-05
  6.662348E-09   4.136994E-10   5.883212E-06   5.853722E-05   1.101648E-04   9.999892E-01   7.543648E-05
  7.089304E-09   4.402113E-10   1.077320E-05   7.543648E-05   8.313792E-05   1.000000E+00   0.000000E+00
  7.543620E-09   4.684221E-10   0.000000E+00   0.000000E+00   0.000000E+00   1.000000E+00   0.000000E+00
  8.027052E-09   4.984409E-10   0.000000E+00   0.000000E+00   0.000000E+00   1.000000E+00   0.000000E+00
  8.541464E-09   5.303834E-10   0.000000E+00   0.000000E+00   0.000000E+00   1.000000E+00   0.000000E+00
  9.088842E-09   5.643729E-10   0.000000E+00   0.000000E+00   0.000000E+00   1.000000E+00   0.000000E+00
  9.671299E-09   6.005406E-10   0.000000E+00   0.000000E+00   0.000000E+00   1.000000E+00   0.000000E+00
  1.029108E-08   6.390262E-10   0.000000E+00   0.000000E+00   0.000000E+00   1.000000E+00   0.000000E+00
  1.095058E-08   6.799780E-10   0.000000E+00   0.000000E+00   0.000000E+00   1.000000E+00   0.000000E+00
  1.165235E-08   7.235543E-10   0.000000E+00   0.000000E+00   0.000000E+00   1.000000E+00   0.000000E+00
  1.239909E-08   7.699232E-10   0.000000E+00   0.000000E+00   0.000000E+00   1.000000E+00   0.000000E+00
  1.319368E-08   8.192635E-10   0.000000E+00   0.000000E+00   0.000000E+00   1.000000E+00   0.000000E+00
  1.403920E-08   8.717659E-10   0.000000E+00   0.000000E+00   0.000000E+00   1.000000E+00   0.000000E+00
  1.493890E-08   9.276329E-10   0.000000E+00   0.000000E+00   0.000000E+00   1.000000E+00   0.000000E+00
  1.589625E-08   9.870800E-10   0.000000E+00   0.000000E+00   0.000000E+00   1.000000E+00   0.000000E+00
  1.691496E-08   1.050337E-09   0.000000E+00   0.000000E+00   0.000000E+00   1.000000E+00   0.000000E+00
  1.799895E-08   1.117648E-09   0.000000E+00   0.000000E+00   0.000000E+00   1.000000E+00   0.000000E+00
  1.915241E-08   1.189272E-09   0.000000E+00   0.000000E+00   0.000000E+00   1.000000E+00   0.000000E+00
  2.037979E-08   1.265486E-09   0.000000E+00   0.000000E+00   0.000000E+00   1.000000E+00   0.000000E+00
  2.168583E-08   1.346584E-09   0.000000E+00   0.000000E+00   0.000000E+00   1.000000E+00   0.000000E+00
  2.307556E-08   1.432880E-09   0.000000E+00   0.000000E+00   0.000000E+00   1.000000E+00   0.000000E+00
