# Supplementary material for: Nanoparticle size distribution quantification: results of a small-angle X-ray scattering inter-laboratory comparison
Source: J Appl Crystallogr. 2017 Aug 18;50(Pt 5):1280–8. doi: 10.1107/S160057671701010X (PMC5627679; doi:10.1107/S160057671701010X)
Supplement: Supplementary file 3 [file j-50-01280-sup2.zip › RRAnonData/csv/S31_2016-12-02_22-46-25/S31_2016-12-02_22-46-25_hist-radius-True-1.06566(nm)-23.792(nm)-50-log-vol.dat]

xMean xWidth yMean yStd Obs cdfMean cdfStd
  1.099806E-09   6.829262E-11   3.221877E-07   3.594700E-07   8.898645E-07   1.137931E-03   1.268884E-03
  1.170287E-09   7.266914E-11   2.801842E-07   3.260591E-07   8.057653E-07   2.127858E-03   1.820199E-03
  1.245285E-09   7.732613E-11   2.010135E-07   2.474255E-07   7.393007E-07   2.838030E-03   2.128065E-03
  1.325089E-09   8.228156E-11   2.883453E-07   3.320484E-07   6.923493E-07   3.857015E-03   2.292744E-03
  1.410007E-09   8.755456E-11   2.014175E-07   3.004593E-07   6.564687E-07   4.568796E-03   2.097374E-03
  1.500367E-09   9.316548E-11   1.863336E-07   2.549656E-07   6.387552E-07   5.227197E-03   2.153956E-03
  1.596517E-09   9.913597E-11   2.923579E-07   3.370404E-07   6.543876E-07   6.260874E-03   2.367516E-03
  1.698830E-09   1.054891E-10   5.403953E-07   5.244450E-07   6.642578E-07   8.171536E-03   2.827888E-03
  1.807699E-09   1.122493E-10   9.125254E-07   6.801148E-07   6.813213E-07   1.139599E-02   3.278991E-03
  1.923545E-09   1.194428E-10   1.735867E-06   1.078330E-06   7.273176E-07   1.753209E-02   3.479818E-03
  2.046815E-09   1.270973E-10   3.449574E-06   1.339054E-06   8.061801E-07   2.972084E-02   4.327973E-03
  2.177985E-09   1.352423E-10   6.738552E-06   1.791124E-06   9.409804E-07   5.353168E-02   5.092054E-03
  2.317561E-09   1.439093E-10   1.357660E-05   2.480069E-06   1.167887E-06   1.015023E-01   8.274695E-03
  2.466081E-09   1.531317E-10   2.211345E-05   3.467138E-06   1.639910E-06   1.796439E-01   7.864233E-03
  2.624120E-09   1.629451E-10   2.469265E-05   3.030211E-06   2.454194E-06   2.668964E-01   9.312316E-03
  2.792286E-09   1.733874E-10   2.636309E-05   3.559661E-06   2.418978E-06   3.600600E-01   8.903410E-03
  2.971229E-09   1.844989E-10   2.595611E-05   3.794173E-06   2.459427E-06   4.517817E-01   9.863166E-03
  3.161640E-09   1.963225E-10   3.221451E-05   4.166164E-06   2.148779E-06   5.656142E-01   1.095558E-02
  3.364253E-09   2.089037E-10   3.542701E-05   4.885800E-06   1.933082E-06   6.907961E-01   1.174248E-02
  3.579850E-09   2.222913E-10   3.025882E-05   4.268634E-06   1.743364E-06   7.977220E-01   1.054690E-02
  3.809264E-09   2.365368E-10   2.003943E-05   4.180941E-06   1.708753E-06   8.685411E-01   8.525219E-03
  4.053380E-09   2.516952E-10   1.293595E-05   3.303312E-06   1.612111E-06   9.142487E-01   8.693302E-03
  4.313141E-09   2.678251E-10   1.092316E-05   2.889209E-06   1.349480E-06   9.528493E-01   7.398884E-03
  4.589547E-09   2.849886E-10   7.584614E-06   2.722126E-06   1.173256E-06   9.796584E-01   5.099063E-03
  4.883668E-09   3.032520E-10   2.888305E-06   1.902782E-06   9.817436E-07   9.898666E-01   5.382537E-03
  5.196637E-09   3.226859E-10   1.463001E-06   1.404733E-06   8.278422E-07   9.950384E-01   4.742459E-03
  5.529662E-09   3.433651E-10   8.212720E-07   1.170709E-06   6.903513E-07   9.979391E-01   3.210812E-03
  5.884030E-09   3.653696E-10   3.641678E-07   7.715211E-07   5.785416E-07   9.992251E-01   2.207903E-03
  6.261106E-09   3.887843E-10   1.548312E-07   5.251028E-07   4.862260E-07   9.997712E-01   1.301855E-03
  6.662348E-09   4.136994E-10   2.071396E-08   2.061013E-07   3.878746E-07   9.998441E-01   1.091493E-03
  7.089304E-09   4.402113E-10   4.428686E-08   3.100361E-07   3.289854E-07   1.000000E+00   0.000000E+00
  7.543620E-09   4.684221E-10   0.000000E+00   0.000000E+00   0.000000E+00   1.000000E+00   0.000000E+00
  8.027052E-09   4.984409E-10   0.000000E+00   0.000000E+00   0.000000E+00   1.000000E+00   0.000000E+00
  8.541464E-09   5.303834E-10   0.000000E+00   0.000000E+00   0.000000E+00   1.000000E+00   0.000000E+00
  9.088842E-09   5.643729E-10   0.000000E+00   0.000000E+00   0.000000E+00   1.000000E+00   0.000000E+00
  9.671299E-09   6.005406E-10   0.000000E+00   0.000000E+00   0.000000E+00   1.000000E+00   0.000000E+00
  1.029108E-08   6.390262E-10   0.000000E+00   0.000000E+00   0.000000E+00   1.000000E+00   0.000000E+00
  1.095058E-08   6.799780E-10   0.000000E+00   0.000000E+00   0.000000E+00   1.000000E+00   0.000000E+00
  1.165235E-08   7.235543E-10   0.000000E+00   0.000000E+00   0.000000E+00   1.000000E+00   0.000000E+00
  1.239909E-08   7.699232E-10   0.000000E+00   0.000000E+00   0.000000E+00   1.000000E+00   0.000000E+00
  1.319368E-08   8.192635E-10   0.000000E+00   0.000000E+00   0.000000E+00   1.000000E+00   0.000000E+00
  1.403920E-08   8.717659E-10   0.000000E+00   0.000000E+00   0.000000E+00   1.000000E+00   0.000000E+00
  1.493890E-08   9.276329E-10   0.000000E+00   0.000000E+00   0.000000E+00   1.000000E+00   0.000000E+00
  1.589625E-08   9.870800E-10   0.000000E+00   0.000000E+00   0.000000E+00   1.000000E+00   0.000000E+00
  1.691496E-08   1.050337E-09   0.000000E+00   0.000000E+00   0.000000E+00   1.000000E+00   0.000000E+00
  1.799895E-08   1.117648E-09   0.000000E+00   0.000000E+00   0.000000E+00   1.000000E+00   0.000000E+00
  1.915241E-08   1.189272E-09   0.000000E+00   0.000000E+00   0.000000E+00   1.000000E+00   0.000000E+00
  2.037979E-08   1.265486E-09   0.000000E+00   0.000000E+00   0.000000E+00   1.000000E+00   0.000000E+00
  2.168583E-08   1.346584E-09   0.000000E+00   0.000000E+00   0.000000E+00   1.000000E+00   0.000000E+00
  2.307556E-08   1.432880E-09   0.000000E+00   0.000000E+00   0.000000E+00   1.000000E+00   0.000000E+00
