# Supplementary material for: Nanoparticle size distribution quantification: results of a small-angle X-ray scattering inter-laboratory comparison
Source: J Appl Crystallogr. 2017 Aug 18;50(Pt 5):1280–8. doi: 10.1107/S160057671701010X (PMC5627679; doi:10.1107/S160057671701010X)
Supplement: Supplementary file 3 [file j-50-01280-sup2.zip › RRAnonData/csv/S31_2016-12-02_22-46-25/S31_2016-12-02_22-46-25_stats_radius.dat]

lower upper weighting totalValue totalValueStd mean meanStd variance varianceStd skew skewStd kurtosis kurtosisStd
  1.065660E-09   2.379200E-08 vol   2.829907E-04   7.147869E-07   3.183564E-09   4.119896E-12   4.703163E-19   1.183407E-20   5.280433E-01   2.071189E-01   3.748671E+00   1.036350E+00
  1.065660E-09   2.379200E-08 num   1.000000E+00   5.826868E-16   2.706820E-09   4.502478E-11   4.681787E-19   6.158221E-20   1.195714E-01   2.107225E-01   3.591401E+00   2.826874E-01
