# Supplementary material for: Nanoparticle size distribution quantification: results of a small-angle X-ray scattering inter-laboratory comparison
Source: J Appl Crystallogr. 2017 Aug 18;50(Pt 5):1280–8. doi: 10.1107/S160057671701010X (PMC5627679; doi:10.1107/S160057671701010X)
Supplement: Supplementary file 3 [file j-50-01280-sup2.zip › RRAnonData/csv/S32.csv]

0.17831	1695.939	16.959390000000003
0.18491	1712.661	17.12661
0.19150999999999999	1725.6734999999999	17.256735
0.19812000000000002	1735.2524999999998	17.352525
0.20472	1741.833	17.41833
0.21133000000000002	1745.7569999999998	17.45757
0.21793	1747.4295	17.474295
0.22453	1747.0065	17.470065
0.23114	1744.4415	17.444415
0.23774	1740.012	17.40012
0.24435	1734.0149999999999	17.340149999999998
0.25095	1726.623	17.26623
0.260855	1713.27975	17.1327975
0.27076	1697.85	16.9785
0.27737	1686.2805	16.862805
0.28397	1673.7765	16.737765
0.29057	1660.3845000000001	16.603845
0.30047999999999997	1638.7800000000002	16.387800000000002
0.31039	1616.385	16.16385
0.31699	1600.9005	16.009005
0.326895	1576.5945000000002	15.765945000000002
0.3368	1551.2459999999999	15.512459999999999
0.34670999999999996	1524.9315	15.249315
0.35661	1498.04895	14.980489500000001
0.36651999999999996	1470.5979000000002	14.705979000000003
0.37642	1442.6733	14.426732999999999
0.38633000000000006	1414.2923999999998	14.142923999999999
0.39954	1376.0529000000001	13.760529000000002
0.40944	1347.14355	13.4714355
0.41935	1318.034325	13.180343250000002
0.43256000000000006	1279.037475	12.790374750000002
0.44576499999999997	1240.0108500000001	12.400108500000002
0.458975	1201.046025	12.010460250000001
0.47218000000000004	1162.184775	11.621847749999999
0.48539	1123.43115	11.234311499999999
0.498595	1085.0517	10.850517
0.5118050000000001	1045.32705	11.154899999999998
0.5283133333333333	993.4027499999999	11.441375499147831
0.544825	945.6087	9.456087
0.55803	909.3734999999999	9.093734999999999
0.5745399999999999	865.5015	10.04298219118701
0.5910500000000001	822.5537999999999	8.47184999999996
0.60756	780.9609999999999	9.448992598023331
0.62737	732.6823	9.141255433062803
0.64388	693.4762499999999	7.752300000000047
0.6603899999999999	655.6723	8.623535291427752
0.6802	611.29905	8.401813241794901
0.7000133333333333	568.8881	7.927985262978271
0.7198233333333334	528.86945	7.416473394242072
0.7396333333333334	491.14345000000003	7.151231398682333
0.7627475	449.13824999999997	7.546681802620272
0.78586	409.2698	6.389720647845255
0.80567	377.26045	5.943154254265989
0.8287849999999999	342.24202499999996	6.24038859261785
0.8551975	305.282175	5.738711544469274
0.87831	275.38815	4.671034865797957
0.901425	248.0715	4.9204753768055705
0.9278374999999999	219.03165	4.434090893858625
0.9542525000000001	192.8149875	4.067009080719673
0.983966	166.19585999999998	3.8658239170453683
1.0137	142.88166	3.1611526775825767
1.0401	124.51661999999999	2.7920144814586823
1.0698	106.166802	2.7010269941212175
1.1027999999999998	88.71567300000001	2.2787770840247847
1.1325	75.06886875000001	1.8095305031662376
1.1623	63.548925	1.6857990199360937
1.1953	52.562090999999995	1.4181384608778491
1.2316	42.874165	1.2040111728053018
1.2678999999999998	35.085513	0.8921692776578329
1.3042	28.89986	0.7555193164473036
1.34052	24.053660999999998	0.5307498826952304
1.3769	20.555945	0.41939412368320106
1.4165	17.5738375	0.3420343450828442
1.4594	15.072599142857142	0.25715293808691836
1.5023	13.280093	0.17702726258545617
1.5452	12.005253214285712	0.1417647528292009
1.5881833333333333	11.0097715	0.11152862389584138
1.6311	10.226290285714285	0.10226290285714285
1.6806	9.5643804375	0.095643804375
1.7301	8.911666071428572	0.08911666071428571
1.7795999999999998	8.259493124999999	0.08259493124999999
1.8291285714285714	7.641146142857143	0.07641146142857143
1.8786999999999998	7.0732978125	0.071115324296484
1.9348	6.413423166666667	0.06920341767170489
1.9909000000000001	5.8089039375	0.058089039375000005
2.047	5.2638723333333335	0.06335275158427296
2.1064	4.714221500000001	0.0471959853483323
2.165855555555556	4.291114500000001	0.04291114500000001
2.2286	3.8956545000000005	0.038956545
2.2946	3.5260687500000003	0.037932508784847024
2.3606000000000003	3.1345764	0.036222221206877944
2.4265999999999996	2.8424394	0.030831685803156806
2.4959	2.5766639999999996	0.028362728945504487
2.5685000000000002	2.3369995909090906	0.027316575423551214
2.6411	2.124704590909091	0.0264217315548952
2.717	1.880222	0.024091304288319047
2.7962000000000002	1.7001007499999996	0.02324135640799869
2.8754000000000004	1.5836967499999999	0.022902412835007994
2.9578999999999995	1.4479173346153844	0.021544497714324415
