# Supplementary material for: Nanoparticle size distribution quantification: results of a small-angle X-ray scattering inter-laboratory comparison
Source: J Appl Crystallogr. 2017 Aug 18;50(Pt 5):1280–8. doi: 10.1107/S160057671701010X (PMC5627679; doi:10.1107/S160057671701010X)
Supplement: Supplementary file 3 [file j-50-01280-sup2.zip › RRAnonData/csv/S32_2016-12-02_22-38-53/S32_2016-12-02_22-38-53_fit.dat]

fitQ fitIntensityMean fitIntensityStd
  1.783100E+08   1.854830E+03   3.493407E+00
  1.849100E+08   1.843686E+03   3.402615E+00
  1.915100E+08   1.832205E+03   3.310406E+00
  1.981200E+08   1.820377E+03   3.216826E+00
  2.047200E+08   1.808243E+03   3.122353E+00
  2.113300E+08   1.795775E+03   3.026901E+00
  2.179300E+08   1.783017E+03   2.930968E+00
  2.245300E+08   1.769959E+03   2.834621E+00
  2.311400E+08   1.756587E+03   2.737934E+00
  2.377400E+08   1.742950E+03   2.641427E+00
  2.443500E+08   1.729015E+03   2.545042E+00
  2.509500E+08   1.714832E+03   2.449316E+00
  2.608550E+08   1.693059E+03   2.307173E+00
  2.707600E+08   1.670727E+03   2.167661E+00
  2.773700E+08   1.655526E+03   2.076497E+00
  2.839700E+08   1.640121E+03   1.987372E+00
  2.905700E+08   1.624497E+03   1.900468E+00
  3.004800E+08   1.600646E+03   1.774893E+00
  3.103900E+08   1.576352E+03   1.656307E+00
  3.169900E+08   1.559940E+03   1.581848E+00
  3.268950E+08   1.534986E+03   1.477896E+00
  3.368000E+08   1.509667E+03   1.384549E+00
  3.467100E+08   1.484003E+03   1.303153E+00
  3.566100E+08   1.458061E+03   1.235075E+00
  3.665200E+08   1.431821E+03   1.181150E+00
  3.764200E+08   1.405364E+03   1.142005E+00
  3.863300E+08   1.378667E+03   1.117482E+00
  3.995400E+08   1.342800E+03   1.106223E+00
  4.094400E+08   1.315749E+03   1.111970E+00
  4.193500E+08   1.288555E+03   1.127787E+00
  4.325600E+08   1.252177E+03   1.160893E+00
  4.457650E+08   1.215727E+03   1.203265E+00
  4.589750E+08   1.179242E+03   1.250633E+00
  4.721800E+08   1.142813E+03   1.299442E+00
  4.853900E+08   1.106475E+03   1.347003E+00
  4.985950E+08   1.070316E+03   1.391253E+00
  5.118050E+08   1.034366E+03   1.430779E+00
  5.283133E+08   9.898359E+02   1.472045E+00
  5.448250E+08   9.458342E+02   1.503271E+00
  5.580300E+08   9.110964E+02   1.520689E+00
  5.745400E+08   8.683058E+02   1.533041E+00
  5.910500E+08   8.263073E+02   1.535294E+00
  6.075600E+08   7.851793E+02   1.528149E+00
  6.273700E+08   7.370799E+02   1.508501E+00
  6.438800E+08   6.981088E+02   1.484213E+00
  6.603900E+08   6.602124E+02   1.454052E+00
  6.802000E+08   6.162284E+02   1.411940E+00
  7.000133E+08   5.739268E+02   1.365483E+00
  7.198233E+08   5.333795E+02   1.316844E+00
  7.396333E+08   4.946233E+02   1.267948E+00
  7.627475E+08   4.517073E+02   1.212701E+00
  7.858600E+08   4.113015E+02   1.161136E+00
  8.056700E+08   3.786692E+02   1.120637E+00
  8.287850E+08   3.429150E+02   1.077838E+00
  8.551975E+08   3.050831E+02   1.034059E+00
  8.783100E+08   2.745685E+02   9.989066E-01
  9.014250E+08   2.464021E+02   9.651278E-01
  9.278375E+08   2.169971E+02   9.262596E-01
  9.542525E+08   1.904269E+02   8.852224E-01
  9.839660E+08   1.637469E+02   8.347644E-01
  1.013700E+09   1.402302E+02   7.788323E-01
  1.040100E+09   1.218257E+02   7.246769E-01
  1.069800E+09   1.036817E+02   6.595559E-01
  1.102800E+09   8.641426E+01   5.838447E-01
  1.132500E+09   7.321091E+01   5.148324E-01
  1.162300E+09   6.194232E+01   4.469440E-01
  1.195300E+09   5.150163E+01   3.757857E-01
  1.231600E+09   4.215393E+01   3.050683E-01
  1.267900E+09   3.469822E+01   2.443774E-01
  1.304200E+09   2.881106E+01   1.946999E-01
  1.340520E+09   2.420333E+01   1.556744E-01
  1.376900E+09   2.062289E+01   1.257584E-01
  1.416500E+09   1.765119E+01   1.010470E-01
  1.459400E+09   1.525981E+01   8.054058E-02
  1.502300E+09   1.349813E+01   6.466566E-02
  1.545200E+09   1.218045E+01   5.303432E-02
  1.588183E+09   1.116460E+01   4.577993E-02
  1.631100E+09   1.035129E+01   4.217977E-02
  1.680600E+09   9.569103E+00   4.006830E-02
  1.730100E+09   8.885468E+00   3.757757E-02
  1.779600E+09   8.257743E+00   3.365941E-02
  1.829129E+09   7.663572E+00   2.878860E-02
  1.878700E+09   7.093925E+00   2.428235E-02
  1.934800E+09   6.477942E+00   2.124392E-02
  1.990900E+09   5.895899E+00   2.054903E-02
  2.047000E+09   5.352908E+00   2.059465E-02
  2.106400E+09   4.825319E+00   1.984795E-02
  2.165856E+09   4.348868E+00   1.789265E-02
  2.228600E+09   3.902636E+00   1.521089E-02
  2.294600E+09   3.493838E+00   1.299214E-02
  2.360600E+09   3.142624E+00   1.201326E-02
  2.426600E+09   2.842613E+00   1.151547E-02
  2.495900E+09   2.574282E+00   1.066940E-02
  2.568500E+09   2.333833E+00   9.932257E-03
  2.641100E+09   2.123488E+00   1.031596E-02
  2.717000E+09   1.924125E+00   1.094502E-02
  2.796200E+09   1.728419E+00   9.836078E-03
  2.875400E+09   1.539616E+00   7.465276E-03
  2.957900E+09   1.350350E+00   1.017470E-02
