# Supplementary material for: Nanoparticle size distribution quantification: results of a small-angle X-ray scattering inter-laboratory comparison
Source: J Appl Crystallogr. 2017 Aug 18;50(Pt 5):1280–8. doi: 10.1107/S160057671701010X (PMC5627679; doi:10.1107/S160057671701010X)
Supplement: Supplementary file 3 [file j-50-01280-sup2.zip › RRAnonData/csv/S32_2016-12-02_22-38-53/S32_2016-12-02_22-38-53_hist-radius-True-1.0621(nm)-17.6187(nm)-50-log-num.dat]

xMean xWidth yMean yStd Obs cdfMean cdfStd
  1.092785E-09   6.137025E-11   3.674956E-03   9.002838E-03   3.988709E-02   3.674956E-03   9.002838E-03
  1.155928E-09   6.491635E-11   3.491448E-03   8.748046E-03   3.276902E-02   7.166404E-03   1.260642E-02
  1.222720E-09   6.866734E-11   1.306181E-03   4.762663E-03   2.873517E-02   8.472584E-03   1.310306E-02
  1.293371E-09   7.263508E-11   1.827627E-03   5.201095E-03   2.492948E-02   1.030021E-02   1.318861E-02
  1.368105E-09   7.683208E-11   1.321216E-03   4.670213E-03   2.175882E-02   1.162143E-02   1.298201E-02
  1.447157E-09   8.127159E-11   6.748892E-04   2.942080E-03   1.772923E-02   1.229632E-02   1.318848E-02
  1.530777E-09   8.596763E-11   4.631456E-04   2.270761E-03   1.462298E-02   1.275946E-02   1.349015E-02
  1.619228E-09   9.093501E-11   9.389411E-04   2.986534E-03   1.224655E-02   1.369840E-02   1.353274E-02
  1.712790E-09   9.618941E-11   2.600430E-03   4.564767E-03   1.097234E-02   1.629883E-02   1.314757E-02
  1.811758E-09   1.017474E-10   3.065528E-03   4.902642E-03   9.740153E-03   1.936436E-02   1.335113E-02
  1.916445E-09   1.076266E-10   6.427038E-03   6.328422E-03   9.118617E-03   2.579140E-02   1.317305E-02
  2.027182E-09   1.138455E-10   1.400171E-02   8.104123E-03   9.035621E-03   3.979311E-02   1.299178E-02
  2.144316E-09   1.204237E-10   3.650094E-02   1.259112E-02   9.985265E-03   7.629405E-02   1.281211E-02
  2.268219E-09   1.273820E-10   9.183564E-02   1.820900E-02   1.083637E-02   1.681297E-01   1.480058E-02
  2.399281E-09   1.347424E-10   1.357106E-01   2.218253E-02   9.495062E-03   3.038403E-01   1.702445E-02
  2.537916E-09   1.425281E-10   1.205432E-01   1.812814E-02   7.992980E-03   4.243835E-01   1.583642E-02
  2.684562E-09   1.507636E-10   8.952062E-02   1.797690E-02   6.667293E-03   5.139041E-01   1.168199E-02
  2.839682E-09   1.594751E-10   8.065604E-02   1.452720E-02   5.583680E-03   5.945601E-01   8.993760E-03
  3.003764E-09   1.686899E-10   9.289787E-02   1.361019E-02   4.947635E-03   6.874580E-01   8.960033E-03
  3.177328E-09   1.784371E-10   1.086447E-01   1.244383E-02   4.298345E-03   7.961027E-01   8.275960E-03
  3.360920E-09   1.887475E-10   8.291162E-02   9.682832E-03   3.607672E-03   8.790143E-01   6.061077E-03
  3.555120E-09   1.996537E-10   4.690468E-02   8.097586E-03   3.015873E-03   9.259190E-01   4.551361E-03
  3.760542E-09   2.111901E-10   2.860510E-02   6.215406E-03   2.474468E-03   9.545241E-01   3.155648E-03
  3.977834E-09   2.233931E-10   2.395884E-02   4.451470E-03   2.159435E-03   9.784829E-01   2.759343E-03
  4.207681E-09   2.363012E-10   1.367329E-02   3.284438E-03   1.631719E-03   9.921562E-01   1.644670E-03
  4.450809E-09   2.499552E-10   5.039710E-03   2.112859E-03   1.226323E-03   9.971959E-01   1.055451E-03
  4.707986E-09   2.643981E-10   1.567578E-03   1.165300E-03   9.190164E-04   9.987635E-01   6.436815E-04
  4.980023E-09   2.796755E-10   8.485641E-04   6.894426E-04   6.534917E-04   9.996121E-01   4.859602E-04
  5.267779E-09   2.958357E-10   3.238318E-04   4.723227E-04   4.808363E-04   9.999359E-01   2.335992E-04
  5.572161E-09   3.129297E-10   6.407647E-05   2.335992E-04   3.516836E-04   1.000000E+00   0.000000E+00
  5.894132E-09   3.310114E-10   0.000000E+00   0.000000E+00   0.000000E+00   1.000000E+00   0.000000E+00
  6.234707E-09   3.501379E-10   0.000000E+00   0.000000E+00   0.000000E+00   1.000000E+00   0.000000E+00
  6.594960E-09   3.703696E-10   0.000000E+00   0.000000E+00   0.000000E+00   1.000000E+00   0.000000E+00
  6.976030E-09   3.917703E-10   0.000000E+00   0.000000E+00   0.000000E+00   1.000000E+00   0.000000E+00
  7.379119E-09   4.144076E-10   0.000000E+00   0.000000E+00   0.000000E+00   1.000000E+00   0.000000E+00
  7.805499E-09   4.383528E-10   0.000000E+00   0.000000E+00   0.000000E+00   1.000000E+00   0.000000E+00
  8.256517E-09   4.636817E-10   0.000000E+00   0.000000E+00   0.000000E+00   1.000000E+00   0.000000E+00
  8.733595E-09   4.904742E-10   0.000000E+00   0.000000E+00   0.000000E+00   1.000000E+00   0.000000E+00
  9.238239E-09   5.188148E-10   0.000000E+00   0.000000E+00   0.000000E+00   1.000000E+00   0.000000E+00
  9.772043E-09   5.487929E-10   0.000000E+00   0.000000E+00   0.000000E+00   1.000000E+00   0.000000E+00
  1.033669E-08   5.805033E-10   0.000000E+00   0.000000E+00   0.000000E+00   1.000000E+00   0.000000E+00
  1.093397E-08   6.140459E-10   0.000000E+00   0.000000E+00   0.000000E+00   1.000000E+00   0.000000E+00
  1.156575E-08   6.495267E-10   0.000000E+00   0.000000E+00   0.000000E+00   1.000000E+00   0.000000E+00
  1.223404E-08   6.870577E-10   0.000000E+00   0.000000E+00   0.000000E+00   1.000000E+00   0.000000E+00
  1.294095E-08   7.267572E-10   0.000000E+00   0.000000E+00   0.000000E+00   1.000000E+00   0.000000E+00
  1.368871E-08   7.687507E-10   0.000000E+00   0.000000E+00   0.000000E+00   1.000000E+00   0.000000E+00
  1.447967E-08   8.131706E-10   0.000000E+00   0.000000E+00   0.000000E+00   1.000000E+00   0.000000E+00
  1.531633E-08   8.601573E-10   0.000000E+00   0.000000E+00   0.000000E+00   1.000000E+00   0.000000E+00
  1.620134E-08   9.098589E-10   0.000000E+00   0.000000E+00   0.000000E+00   1.000000E+00   0.000000E+00
  1.713748E-08   9.624323E-10   0.000000E+00   0.000000E+00   0.000000E+00   1.000000E+00   0.000000E+00
