# Supplementary material for: Nanoparticle size distribution quantification: results of a small-angle X-ray scattering inter-laboratory comparison
Source: J Appl Crystallogr. 2017 Aug 18;50(Pt 5):1280–8. doi: 10.1107/S160057671701010X (PMC5627679; doi:10.1107/S160057671701010X)
Supplement: Supplementary file 3 [file j-50-01280-sup2.zip › RRAnonData/csv/S32_2016-12-02_22-38-53/S32_2016-12-02_22-38-53_hist-radius-True-1.0621(nm)-17.6187(nm)-50-log-vol.dat]

xMean xWidth yMean yStd Obs cdfMean cdfStd
  1.092785E-09   6.137025E-11   5.830507E-08   1.433527E-07   5.839597E-07   1.911008E-04   4.698185E-04
  1.155928E-09   6.491635E-11   6.558672E-08   1.640997E-07   5.919897E-07   4.059384E-04   7.206886E-04
  1.222720E-09   6.866734E-11   2.839791E-08   1.035194E-07   6.038393E-07   4.990109E-04   7.680764E-04
  1.293371E-09   7.263508E-11   4.736063E-08   1.347299E-07   6.282515E-07   6.542095E-04   8.168572E-04
  1.368105E-09   7.683208E-11   4.122636E-08   1.464623E-07   6.295860E-07   7.893997E-04   8.491328E-04
  1.447157E-09   8.127159E-11   2.388432E-08   1.041121E-07   6.074326E-07   8.677311E-04   9.229026E-04
  1.530777E-09   8.596763E-11   2.060725E-08   1.009756E-07   6.011609E-07   9.352489E-04   9.853756E-04
  1.619228E-09   9.093501E-11   4.891314E-08   1.555470E-07   6.140743E-07   1.095740E-03   1.057811E-03
  1.712790E-09   9.618941E-11   1.614200E-07   2.834550E-07   6.449820E-07   1.625350E-03   1.200591E-03
  1.811758E-09   1.017474E-10   2.257532E-07   3.636360E-07   7.065837E-07   2.365721E-03   1.498586E-03
  1.916445E-09   1.076266E-10   5.525855E-07   5.461633E-07   8.039020E-07   4.178056E-03   1.899204E-03
  2.027182E-09   1.138455E-10   1.438918E-06   8.362761E-07   9.869959E-07   8.896829E-03   2.828360E-03
  2.144316E-09   1.204237E-10   4.435604E-06   1.518005E-06   1.251282E-06   2.343966E-02   4.641607E-03
  2.268219E-09   1.273820E-10   1.314428E-05   2.579919E-06   1.568812E-06   6.653713E-02   7.247322E-03
  2.399281E-09   1.347424E-10   2.281686E-05   3.823358E-06   1.546112E-06   1.413461E-01   8.597919E-03
  2.537916E-09   1.425281E-10   2.388006E-05   3.583649E-06   1.562432E-06   2.196467E-01   9.025266E-03
  2.684562E-09   1.507636E-10   2.094941E-05   4.122717E-06   1.518045E-06   2.883388E-01   8.429693E-03
  2.839682E-09   1.594751E-10   2.246907E-05   4.000754E-06   1.524631E-06   3.620115E-01   8.881277E-03
  3.003764E-09   1.686899E-10   3.069607E-05   4.497299E-06   1.590711E-06   4.626605E-01   1.032999E-02
  3.177328E-09   1.784371E-10   4.232921E-05   4.934329E-06   1.635389E-06   6.014468E-01   1.129514E-02
  3.360920E-09   1.887475E-10   3.800458E-05   4.428186E-06   1.615381E-06   7.260577E-01   9.242388E-03
  3.555120E-09   1.996537E-10   2.539244E-05   4.290996E-06   1.583888E-06   8.093200E-01   8.899602E-03
  3.760542E-09   2.111901E-10   1.841712E-05   3.930843E-06   1.546804E-06   8.697071E-01   7.537321E-03
  3.977834E-09   2.233931E-10   1.829429E-05   3.459648E-06   1.580249E-06   9.296907E-01   7.538872E-03
  4.207681E-09   2.363012E-10   1.223023E-05   2.943458E-06   1.395370E-06   9.697925E-01   5.254991E-03
  4.450809E-09   2.499552E-10   5.300605E-06   2.188010E-06   1.227506E-06   9.871737E-01   4.416153E-03
  4.707986E-09   2.643981E-10   1.960657E-06   1.463651E-06   1.062356E-06   9.936046E-01   3.266777E-03
  4.980023E-09   2.796755E-10   1.263211E-06   1.029319E-06   9.099563E-07   9.977470E-01   2.818973E-03
  5.267779E-09   2.958357E-10   5.586007E-07   8.144146E-07   7.836641E-07   9.995780E-01   1.538335E-03
  5.572161E-09   3.129297E-10   1.289980E-07   4.702111E-07   6.746339E-07   1.000000E+00   0.000000E+00
  5.894132E-09   3.310114E-10   0.000000E+00   0.000000E+00   0.000000E+00   1.000000E+00   0.000000E+00
  6.234707E-09   3.501379E-10   0.000000E+00   0.000000E+00   0.000000E+00   1.000000E+00   0.000000E+00
  6.594960E-09   3.703696E-10   0.000000E+00   0.000000E+00   0.000000E+00   1.000000E+00   0.000000E+00
  6.976030E-09   3.917703E-10   0.000000E+00   0.000000E+00   0.000000E+00   1.000000E+00   0.000000E+00
  7.379119E-09   4.144076E-10   0.000000E+00   0.000000E+00   0.000000E+00   1.000000E+00   0.000000E+00
  7.805499E-09   4.383528E-10   0.000000E+00   0.000000E+00   0.000000E+00   1.000000E+00   0.000000E+00
  8.256517E-09   4.636817E-10   0.000000E+00   0.000000E+00   0.000000E+00   1.000000E+00   0.000000E+00
  8.733595E-09   4.904742E-10   0.000000E+00   0.000000E+00   0.000000E+00   1.000000E+00   0.000000E+00
  9.238239E-09   5.188148E-10   0.000000E+00   0.000000E+00   0.000000E+00   1.000000E+00   0.000000E+00
  9.772043E-09   5.487929E-10   0.000000E+00   0.000000E+00   0.000000E+00   1.000000E+00   0.000000E+00
  1.033669E-08   5.805033E-10   0.000000E+00   0.000000E+00   0.000000E+00   1.000000E+00   0.000000E+00
  1.093397E-08   6.140459E-10   0.000000E+00   0.000000E+00   0.000000E+00   1.000000E+00   0.000000E+00
  1.156575E-08   6.495267E-10   0.000000E+00   0.000000E+00   0.000000E+00   1.000000E+00   0.000000E+00
  1.223404E-08   6.870577E-10   0.000000E+00   0.000000E+00   0.000000E+00   1.000000E+00   0.000000E+00
  1.294095E-08   7.267572E-10   0.000000E+00   0.000000E+00   0.000000E+00   1.000000E+00   0.000000E+00
  1.368871E-08   7.687507E-10   0.000000E+00   0.000000E+00   0.000000E+00   1.000000E+00   0.000000E+00
  1.447967E-08   8.131706E-10   0.000000E+00   0.000000E+00   0.000000E+00   1.000000E+00   0.000000E+00
  1.531633E-08   8.601573E-10   0.000000E+00   0.000000E+00   0.000000E+00   1.000000E+00   0.000000E+00
  1.620134E-08   9.098589E-10   0.000000E+00   0.000000E+00   0.000000E+00   1.000000E+00   0.000000E+00
  1.713748E-08   9.624323E-10   0.000000E+00   0.000000E+00   0.000000E+00   1.000000E+00   0.000000E+00
