# Supplementary material for: Nanoparticle size distribution quantification: results of a small-angle X-ray scattering inter-laboratory comparison
Source: J Appl Crystallogr. 2017 Aug 18;50(Pt 5):1280–8. doi: 10.1107/S160057671701010X (PMC5627679; doi:10.1107/S160057671701010X)
Supplement: Supplementary file 3 [file j-50-01280-sup2.zip › RRAnonData/csv/S32_2016-12-02_22-38-53/S32_2016-12-02_22-38-53_settings.cfg]

[I/O Settings]
filename = /Volumes/OrpheusB/brian/Documents/BAM/Papers/Accuracy/jupyterNotebooks/RRAnonData/csv/S32.csv
outputbasename = S32_2016-12-02_22-38-53

[MCSAS Settings]
startfromminimum = False
psimin = 0
maxiterations = 100000.0
emin = 0.01
psimax = 1e+200
qmax = 1e+200
qmin = 0.0
convergencecriterion = 4.3
findbackground = True
numcontribs = 300
masknegativeint = False
maxretries = 5
compensationexponent = 0.66666667
maskzeroint = False
numreps = 100
model = Sphere
q limits = [  1.78310000e+08   2.95790000e+09]

[Model Settings]
radius_min = 0.0
radius_max = 1e+200
sld = 6.74e+15
