# Supplementary material for: Nanoparticle size distribution quantification: results of a small-angle X-ray scattering inter-laboratory comparison
Source: J Appl Crystallogr. 2017 Aug 18;50(Pt 5):1280–8. doi: 10.1107/S160057671701010X (PMC5627679; doi:10.1107/S160057671701010X)
Supplement: Supplementary file 3 [file j-50-01280-sup2.zip › RRAnonData/csv/S32_2016-12-02_22-38-53/S32_2016-12-02_22-38-53_stats_radius.dat]

lower upper weighting totalValue totalValueStd mean meanStd variance varianceStd skew skewStd kurtosis kurtosisStd
  1.062100E-09   1.761870E-08 vol   3.049843E-04   5.212175E-07   3.147971E-09   3.136297E-12   3.527332E-19   7.388975E-21   4.106368E-01   7.954188E-02   2.994286E+00   2.590829E-01
  1.062100E-09   1.761870E-08 num   1.000000E+00   7.221839E-16   2.819251E-09   1.972223E-11   3.075988E-19   3.088618E-20   4.318355E-01   2.799733E-01   3.571497E+00   2.952709E-01
