# Supplementary material for: Nanoparticle size distribution quantification: results of a small-angle X-ray scattering inter-laboratory comparison
Source: J Appl Crystallogr. 2017 Aug 18;50(Pt 5):1280–8. doi: 10.1107/S160057671701010X (PMC5627679; doi:10.1107/S160057671701010X)
Supplement: Supplementary file 3 [file j-50-01280-sup2.zip › RRAnonData/csv/S33.csv]

0.1140824069072807	1489.637943262411	35.00880609863019
0.1216879007010994	1483.6728395061732	29.40295391462996
0.1292933944949181	1477.947307692308	24.99230554027075
0.1368988882887368	1473.771126760563	22.091218852207042
0.1445043820825555	1467.7759615384618	18.84143412815818
0.1521098758763742	1458.803894927536	16.2658881944186
0.1597153696701929	1452.3752604166668	14.569468550632989
0.1673208634640116	1439.527424242424	14.395274242424241
0.1749263572578303	1434.536842105263	14.345368421052632
0.182531851051649	1422.728142076503	14.22728142076503
0.1901373448454678	1413.846419753086	14.13846419753086
0.1977428386392865	1398.924330900243	13.989243309002429
0.2053483324331052	1388.601048565122	13.886010485651221
0.2129538262269239	1373.109925690021	13.731099256900212
0.2205593200207426	1362.791319444445	13.62791319444445
0.2281648138145613	1346.314441287879	13.46314441287879
0.23577030760838003	1334.87396953405	13.3487396953405
0.2433758014021987	1318.9858024691362	13.189858024691361
0.2509812951960174	1302.463349917081	13.02463349917081
0.2585867889898362	1289.04485645933	12.890448564593301
0.2661922827836549	1273.659318181818	12.73659318181818
0.2737977765774736	1258.257180059524	12.58257180059524
0.28520601726820166	1233.91434104506	12.3391434104506
0.2966142579589297	1209.538697705803	12.09538697705803
0.3042197517527484	1195.483967046895	11.954839670468951
0.31562799244347645	1169.580640686862	11.69580640686862
0.3270362331342045	1145.4492450638788	11.454492450638789
0.33844447382493253	1119.3468991273226	11.193468991273226
0.3498527145156607	1093.5127670940171	10.935127670940172
0.36126095520638873	1069.3994252873558	10.693994252873559
0.3726691958971168	1043.229091365462	10.43229091365462
0.3840774365878449	1018.5498479986895	10.185498479986896
0.39928842417548227	986.0887789126489	9.860887789126489
0.4144994117631198	950.9701734317562	9.509701734317561
0.4259076524538478	930.1814200680274	9.301814200680274
0.43731589314457586	903.9577102187766	9.039577102187765
0.45252688073221325	871.2726846788603	8.712726846788604
0.4677378683198507	839.0945386983723	8.390945386983724
0.48294885590748804	807.0356342762268	8.424298759487499
0.501962590392035	767.0425343193865	8.62508716397993
0.5209763248765817	728.7106312789831	7.287106312789831
0.5361873124642191	696.8730096725477	6.968730096725477
0.5552010469487659	659.6357380200103	8.1223660866362
0.5742147814333127	621.6406641994781	7.93759005842935
0.5932285159178594	584.9912646036718	8.154592230963589
0.6160449972993155	543.0823696030135	8.286070899396059
0.6350587317838623	508.547008488252	6.260888402091495
0.6540724662684091	476.2002959221588	7.721444555227418
0.6768889476498652	438.43414393700533	6.645154874037012
0.6997054290313214	402.7730990052975	6.781621815179759
0.7225219104127775	369.1590315075037	6.053457119730091
0.749141138691143	331.9518879973358	6.624401195876206
0.7757603669695085	297.641748323445	5.522625478952193
0.802379595247874	265.8227430980028	5.479164504913001
0.8289988235262394	236.4990513418711	4.716726485201781
0.8556180518046049	210.15028986878556	4.753978947758745
0.8860400269798797	182.39544980945234	4.192123842799854
0.9164620021551545	157.89030567112223	3.8488873780300152
0.9468839773304295	135.8720575807963	3.3590007638963106
0.9773059525057043	117.46232979520123	2.7656004151654727
1.0115306745778885	98.0525509981829	2.785905088982913
1.049558143546982	79.9139050456268	2.1639480378325993
1.0837828656191661	66.41362862477882	1.9059884179998348
1.1180075876913504	55.020593702202476	1.6907347236910528
1.156035056660444	44.75307555329912	1.3273013862175322
1.197865272526447	35.76670932233015	1.129211096057858
1.2396954883924494	28.6961277268304	0.7969421133050566
1.2815257042584527	23.338084687214614	0.6560879615281479
1.3233559201244556	19.1673038677061	0.4722464993580323
1.3651861359904587	15.947148386670932	0.3945429888416536
1.4146218456502802	13.127406542431812	0.3585254766821411
1.4640575553101016	11.114310328779299	0.38313134276865385
1.5134932649699235	9.666312994656206	0.350858746099816
1.562928974629745	8.575816979884513	0.37491749709223304
1.6161674311864758	7.668424548867459	0.3216353526383234
1.673208634640116	6.903254616107104	0.34062871980623577
1.7264470911968475	6.308079633503836	0.3375892129229917
1.7834882946504875	5.731026804663763	0.3139976715773125
1.8443322450010373	5.176712164156477	0.3113203587439341
1.9089789422484964	4.638935290508441	0.29125994600816857
1.9736256394959555	4.142851603795197	0.30682700777894045
2.038272336743414	3.6970843695582647	0.2877243127896747
2.110524527784692	3.2532315433552355	0.2708816039346165
2.1827767188259695	2.858768151213801	0.28389904672572347
2.255028909867247	2.51906654820531	0.2671565548722868
2.3310838478054348	2.193902320313941	0.2656059324087302
2.410941532640531	1.9117831810029235	0.2514932626829932
2.494601964372537	1.6613153057268422	0.24978287388781953
2.578262396104543	1.4459474159318788	0.24891153602834695
2.665725574733458	1.2562222909269498	0.23842505523892324
2.7569915002592835	1.096334466692336	0.23584344558900916
2.852060172682016	0.9503993644993568	0.22495494872233504
2.9509315920016594	0.8263563606941564	0.22320522064722087
