# Supplementary material for: Nanoparticle size distribution quantification: results of a small-angle X-ray scattering inter-laboratory comparison
Source: J Appl Crystallogr. 2017 Aug 18;50(Pt 5):1280–8. doi: 10.1107/S160057671701010X (PMC5627679; doi:10.1107/S160057671701010X)
Supplement: Supplementary file 3 [file j-50-01280-sup2.zip › RRAnonData/csv/S33_2016-12-02_22-21-42/S33_2016-12-02_22-21-42_fit.dat]

fitQ fitIntensityMean fitIntensityStd
  1.140824E+08   1.509413E+03   9.006982E+00
  1.216879E+08   1.501512E+03   8.725607E+00
  1.292934E+08   1.493150E+03   8.432422E+00
  1.368989E+08   1.484334E+03   8.128543E+00
  1.445044E+08   1.475076E+03   7.815134E+00
  1.521099E+08   1.465383E+03   7.493410E+00
  1.597154E+08   1.455267E+03   7.164633E+00
  1.673209E+08   1.444737E+03   6.830118E+00
  1.749264E+08   1.433804E+03   6.491231E+00
  1.825319E+08   1.422479E+03   6.149402E+00
  1.901373E+08   1.410773E+03   5.806125E+00
  1.977428E+08   1.398699E+03   5.462976E+00
  2.053483E+08   1.386268E+03   5.121629E+00
  2.129538E+08   1.373492E+03   4.783882E+00
  2.205593E+08   1.360384E+03   4.451688E+00
  2.281648E+08   1.346956E+03   4.127204E+00
  2.357703E+08   1.333221E+03   3.812847E+00
  2.433758E+08   1.319193E+03   3.511368E+00
  2.509813E+08   1.304883E+03   3.225944E+00
  2.585868E+08   1.290306E+03   2.960259E+00
  2.661923E+08   1.275476E+03   2.718571E+00
  2.737978E+08   1.260404E+03   2.505683E+00
  2.852060E+08   1.237376E+03   2.251571E+00
  2.966143E+08   1.213883E+03   2.089467E+00
  3.042198E+08   1.197985E+03   2.036862E+00
  3.156280E+08   1.173819E+03   2.038339E+00
  3.270362E+08   1.149310E+03   2.121420E+00
  3.384445E+08   1.124504E+03   2.262491E+00
  3.498527E+08   1.099447E+03   2.438064E+00
  3.612610E+08   1.074181E+03   2.629236E+00
  3.726692E+08   1.048751E+03   2.822374E+00
  3.840774E+08   1.023200E+03   3.008184E+00
  3.992884E+08   9.890147E+02   3.234266E+00
  4.144994E+08   9.547844E+02   3.427990E+00
  4.259077E+08   9.291378E+02   3.549425E+00
  4.373159E+08   9.035553E+02   3.649646E+00
  4.525269E+08   8.696073E+02   3.750506E+00
  4.677379E+08   8.359189E+02   3.815510E+00
  4.829489E+08   8.025671E+02   3.847556E+00
  5.019626E+08   7.614595E+02   3.847148E+00
  5.209763E+08   7.211187E+02   3.810090E+00
  5.361873E+08   6.894765E+02   3.760596E+00
  5.552010E+08   6.507999E+02   3.682340E+00
  5.742148E+08   6.131827E+02   3.594939E+00
  5.932285E+08   5.767053E+02   3.507168E+00
  6.160450E+08   5.345312E+02   3.411285E+00
  6.350587E+08   5.007824E+02   3.344816E+00
  6.540725E+08   4.683481E+02   3.292809E+00
  6.768889E+08   4.312046E+02   3.248654E+00
  6.997054E+08   3.960317E+02   3.219860E+00
  7.225219E+08   3.628437E+02   3.199094E+00
  7.491411E+08   3.266280E+02   3.174001E+00
  7.757604E+08   2.930772E+02   3.136497E+00
  8.023796E+08   2.621344E+02   3.077297E+00
  8.289988E+08   2.337220E+02   2.990682E+00
  8.556181E+08   2.077451E+02   2.874435E+00
  8.860400E+08   1.809003E+02   2.706429E+00
  9.164620E+08   1.569178E+02   2.505710E+00
  9.468840E+08   1.356089E+02   2.279869E+00
  9.773060E+08   1.167787E+02   2.038043E+00
  1.011531E+09   9.831202E+01   1.758951E+00
  1.049558E+09   8.084191E+01   1.455755E+00
  1.083783E+09   6.756638E+01   1.202051E+00
  1.118008E+09   5.634124E+01   9.763895E-01
  1.156035E+09   4.597706E+01   7.665918E-01
  1.197865E+09   3.678085E+01   5.906817E-01
  1.239695E+09   2.952785E+01   4.708819E-01
  1.281526E+09   2.387917E+01   3.980291E-01
  1.323356E+09   1.953545E+01   3.578308E-01
  1.365186E+09   1.623588E+01   3.364152E-01
  1.414622E+09   1.337855E+01   3.220350E-01
  1.464058E+09   1.136081E+01   3.104566E-01
  1.513493E+09   9.936643E+00   2.964008E-01
  1.562929E+09   8.914850E+00   2.778251E-01
  1.616167E+09   8.100648E+00   2.536629E-01
  1.673209E+09   7.417877E+00   2.268098E-01
  1.726447E+09   6.869496E+00   2.050691E-01
  1.783488E+09   6.320027E+00   1.881271E-01
  1.844332E+09   5.744630E+00   1.768388E-01
  1.908979E+09   5.133496E+00   1.688169E-01
  1.973626E+09   4.527805E+00   1.607123E-01
  2.038272E+09   3.941591E+00   1.500462E-01
  2.110525E+09   3.329054E+00   1.347590E-01
  2.182777E+09   2.779597E+00   1.185442E-01
  2.255029E+09   2.305067E+00   1.064105E-01
  2.331084E+09   1.890470E+00   1.017760E-01
  2.410942E+09   1.543721E+00   1.024396E-01
  2.494602E+09   1.263555E+00   1.009127E-01
  2.578262E+09   1.049176E+00   9.346141E-02
  2.665726E+09   8.747123E-01   8.308491E-02
  2.756992E+09   7.283025E-01   7.647779E-02
  2.852060E+09   6.005985E-01   7.637802E-02
  2.950932E+09   4.859665E-01   7.968787E-02
