# Supplementary material for: Nanoparticle size distribution quantification: results of a small-angle X-ray scattering inter-laboratory comparison
Source: J Appl Crystallogr. 2017 Aug 18;50(Pt 5):1280–8. doi: 10.1107/S160057671701010X (PMC5627679; doi:10.1107/S160057671701010X)
Supplement: Supplementary file 3 [file j-50-01280-sup2.zip › RRAnonData/csv/S33_2016-12-02_22-21-42/S33_2016-12-02_22-21-42_hist-radius-True-1.06461(nm)-27.5379(nm)-50-log-num.dat]

xMean xWidth yMean yStd Obs cdfMean cdfStd
  1.100393E-09   7.156531E-11   3.349188E-02   2.548899E-02   2.190742E-01   3.349188E-02   2.548899E-02
  1.174363E-09   7.637608E-11   3.197883E-02   2.266248E-02   1.424034E-01   6.547071E-02   3.190021E-02
  1.253307E-09   8.151024E-11   3.058764E-02   2.060411E-02   1.039285E-01   9.605835E-02   4.000252E-02
  1.337556E-09   8.698953E-11   2.772230E-02   1.906640E-02   7.604742E-02   1.237806E-01   4.434366E-02
  1.427470E-09   9.283714E-11   2.615278E-02   1.625402E-02   5.491071E-02   1.499334E-01   4.963585E-02
  1.523427E-09   9.907785E-11   2.815394E-02   1.538672E-02   4.735718E-02   1.780874E-01   4.939930E-02
  1.625835E-09   1.057381E-10   2.470166E-02   1.449660E-02   3.355412E-02   2.027890E-01   4.847381E-02
  1.735127E-09   1.128460E-10   2.786515E-02   1.406559E-02   2.903342E-02   2.306542E-01   4.651402E-02
  1.851766E-09   1.204317E-10   3.430282E-02   1.584528E-02   2.380288E-02   2.649570E-01   4.565724E-02
  1.976246E-09   1.285274E-10   3.801052E-02   1.452502E-02   2.053360E-02   3.029675E-01   4.337317E-02
  2.109093E-09   1.371673E-10   4.333949E-02   1.428100E-02   1.838925E-02   3.463070E-01   4.274854E-02
  2.250871E-09   1.463880E-10   5.159656E-02   1.545858E-02   1.720215E-02   3.979036E-01   3.822565E-02
  2.402179E-09   1.562285E-10   6.465800E-02   1.724631E-02   1.699261E-02   4.625616E-01   3.501027E-02
  2.563658E-09   1.667305E-10   8.161295E-02   1.697111E-02   1.811825E-02   5.441745E-01   2.613429E-02
  2.735993E-09   1.779385E-10   9.732737E-02   1.528356E-02   1.541593E-02   6.415019E-01   2.227722E-02
  2.919912E-09   1.898999E-10   9.884788E-02   1.589243E-02   1.132540E-02   7.403498E-01   1.609824E-02
  3.116195E-09   2.026653E-10   8.736835E-02   1.194884E-02   8.232234E-03   8.277181E-01   1.224242E-02
  3.325672E-09   2.162889E-10   6.663681E-02   1.091665E-02   5.819098E-03   8.943549E-01   8.843269E-03
  3.549230E-09   2.308283E-10   4.556044E-02   8.444923E-03   4.439484E-03   9.399154E-01   6.069533E-03
  3.787817E-09   2.463451E-10   2.680196E-02   6.059204E-03   3.228999E-03   9.667173E-01   4.017608E-03
  4.042442E-09   2.629049E-10   1.494925E-02   4.019626E-03   2.246892E-03   9.816666E-01   3.178344E-03
  4.314183E-09   2.805779E-10   8.479348E-03   2.894972E-03   1.498637E-03   9.901459E-01   2.475378E-03
  4.604192E-09   2.994389E-10   5.026204E-03   2.437209E-03   1.092186E-03   9.951721E-01   1.359674E-03
  4.913695E-09   3.195678E-10   2.554414E-03   1.416784E-03   7.280829E-04   9.977265E-01   8.905847E-04
  5.244004E-09   3.410499E-10   1.217310E-03   8.279271E-04   5.080619E-04   9.989439E-01   6.986927E-04
  5.596517E-09   3.639759E-10   6.898518E-04   5.900754E-04   3.381276E-04   9.996337E-01   4.097587E-04
  5.972726E-09   3.884432E-10   2.663363E-04   3.574848E-04   2.278166E-04   9.999000E-01   2.151562E-04
  6.374226E-09   4.145551E-10   7.629401E-05   1.977541E-04   1.615269E-04   9.999763E-01   1.039035E-04
  6.802714E-09   4.424224E-10   1.533517E-05   8.744307E-05   1.145707E-04   9.999917E-01   5.835238E-05
  7.260007E-09   4.721630E-10   8.326048E-06   5.835238E-05   6.512019E-05   1.000000E+00   0.000000E+00
  7.748040E-09   5.039027E-10   0.000000E+00   0.000000E+00   0.000000E+00   1.000000E+00   0.000000E+00
  8.268879E-09   5.377761E-10   0.000000E+00   0.000000E+00   0.000000E+00   1.000000E+00   0.000000E+00
  8.824731E-09   5.739266E-10   0.000000E+00   0.000000E+00   0.000000E+00   1.000000E+00   0.000000E+00
  9.417948E-09   6.125071E-10   0.000000E+00   0.000000E+00   0.000000E+00   1.000000E+00   0.000000E+00
  1.005104E-08   6.536811E-10   0.000000E+00   0.000000E+00   0.000000E+00   1.000000E+00   0.000000E+00
  1.072669E-08   6.976229E-10   0.000000E+00   0.000000E+00   0.000000E+00   1.000000E+00   0.000000E+00
  1.144776E-08   7.445186E-10   0.000000E+00   0.000000E+00   0.000000E+00   1.000000E+00   0.000000E+00
  1.221731E-08   7.945667E-10   0.000000E+00   0.000000E+00   0.000000E+00   1.000000E+00   0.000000E+00
  1.303858E-08   8.479791E-10   0.000000E+00   0.000000E+00   0.000000E+00   1.000000E+00   0.000000E+00
  1.391506E-08   9.049820E-10   0.000000E+00   0.000000E+00   0.000000E+00   1.000000E+00   0.000000E+00
  1.485046E-08   9.658168E-10   0.000000E+00   0.000000E+00   0.000000E+00   1.000000E+00   0.000000E+00
  1.584874E-08   1.030741E-09   0.000000E+00   0.000000E+00   0.000000E+00   1.000000E+00   0.000000E+00
  1.691412E-08   1.100030E-09   0.000000E+00   0.000000E+00   0.000000E+00   1.000000E+00   0.000000E+00
  1.805113E-08   1.173976E-09   0.000000E+00   0.000000E+00   0.000000E+00   1.000000E+00   0.000000E+00
  1.926456E-08   1.252893E-09   0.000000E+00   0.000000E+00   0.000000E+00   1.000000E+00   0.000000E+00
  2.055957E-08   1.337115E-09   0.000000E+00   0.000000E+00   0.000000E+00   1.000000E+00   0.000000E+00
  2.194162E-08   1.426999E-09   0.000000E+00   0.000000E+00   0.000000E+00   1.000000E+00   0.000000E+00
  2.341658E-08   1.522925E-09   0.000000E+00   0.000000E+00   0.000000E+00   1.000000E+00   0.000000E+00
  2.499070E-08   1.625299E-09   0.000000E+00   0.000000E+00   0.000000E+00   1.000000E+00   0.000000E+00
  2.667062E-08   1.734555E-09   0.000000E+00   0.000000E+00   0.000000E+00   1.000000E+00   0.000000E+00
