# Supplementary material for: Nanoparticle size distribution quantification: results of a small-angle X-ray scattering inter-laboratory comparison
Source: J Appl Crystallogr. 2017 Aug 18;50(Pt 5):1280–8. doi: 10.1107/S160057671701010X (PMC5627679; doi:10.1107/S160057671701010X)
Supplement: Supplementary file 3 [file j-50-01280-sup2.zip › RRAnonData/csv/S33_2016-12-02_22-21-42/S33_2016-12-02_22-21-42_hist-radius-True-1.06461(nm)-27.5379(nm)-50-log-vol.dat]

xMean xWidth yMean yStd Obs cdfMean cdfStd
  1.100393E-09   7.156531E-11   5.095017E-07   4.045124E-07   2.556762E-06   2.256588E-03   1.788036E-03
  1.174363E-09   7.637608E-11   5.843604E-07   4.197045E-07   2.247308E-06   4.845909E-03   2.505319E-03
  1.253307E-09   8.151024E-11   6.853505E-07   4.733317E-07   1.991075E-06   7.880995E-03   3.557741E-03
  1.337556E-09   8.698953E-11   7.468175E-07   5.199411E-07   1.800392E-06   1.119005E-02   4.439727E-03
  1.427470E-09   9.283714E-11   8.655357E-07   5.515949E-07   1.636397E-06   1.502260E-02   5.592814E-03
  1.523427E-09   9.907785E-11   1.113373E-06   6.154787E-07   1.527703E-06   1.995494E-02   6.007606E-03
  1.625835E-09   1.057381E-10   1.190007E-06   7.010244E-07   1.446737E-06   2.522430E-02   6.290670E-03
  1.735127E-09   1.128460E-10   1.625561E-06   8.104913E-07   1.404501E-06   3.242872E-02   6.771447E-03
  1.851766E-09   1.204317E-10   2.442371E-06   1.115546E-06   1.401302E-06   4.324968E-02   7.650569E-03
  1.976246E-09   1.285274E-10   3.283333E-06   1.240949E-06   1.477077E-06   5.779909E-02   8.239781E-03
  2.109093E-09   1.371673E-10   4.551636E-06   1.511582E-06   1.607200E-06   7.796420E-02   9.076757E-03
  2.250871E-09   1.463880E-10   6.554427E-06   1.879850E-06   1.840001E-06   1.070135E-01   9.904760E-03
  2.402179E-09   1.562285E-10   1.000811E-05   2.595063E-06   2.237711E-06   1.513674E-01   1.208319E-02
  2.563658E-09   1.667305E-10   1.532039E-05   2.873550E-06   2.902131E-06   2.192755E-01   1.074041E-02
  2.735993E-09   1.779385E-10   2.226605E-05   3.320757E-06   2.920116E-06   3.179519E-01   1.412427E-02
  2.919912E-09   1.898999E-10   2.736899E-05   4.274841E-06   2.546146E-06   4.392099E-01   1.448510E-02
  3.116195E-09   2.026653E-10   2.936656E-05   3.760707E-06   2.251484E-06   5.693383E-01   1.608598E-02
  3.325672E-09   2.162889E-10   2.719668E-05   4.261834E-06   2.022939E-06   6.898381E-01   1.647851E-02
  3.549230E-09   2.308283E-10   2.254937E-05   4.053473E-06   1.833507E-06   7.897587E-01   1.408454E-02
  3.787817E-09   2.463451E-10   1.603455E-05   3.440104E-06   1.600238E-06   8.608199E-01   1.296330E-02
  4.042442E-09   2.629049E-10   1.091737E-05   2.884359E-06   1.350915E-06   9.091985E-01   1.232908E-02
  4.314183E-09   2.805779E-10   7.538229E-06   2.579024E-06   1.142323E-06   9.426051E-01   1.137811E-02
  4.604192E-09   2.994389E-10   5.397421E-06   2.585841E-06   9.784018E-07   9.665463E-01   7.890610E-03
  4.913695E-09   3.195678E-10   3.354517E-06   1.841068E-06   8.163888E-07   9.814140E-01   6.569062E-03
  5.244004E-09   3.410499E-10   1.951286E-06   1.334662E-06   6.814150E-07   9.900631E-01   6.362894E-03
  5.596517E-09   3.639759E-10   1.329103E-06   1.126572E-06   5.704749E-07   9.959525E-01   4.449653E-03
  5.972726E-09   3.884432E-10   6.187362E-07   8.296714E-07   4.804392E-07   9.986926E-01   2.796261E-03
  6.374226E-09   4.145551E-10   2.063586E-07   5.339410E-07   4.066440E-07   9.996071E-01   1.714312E-03
  6.802714E-09   4.424224E-10   5.157678E-08   2.934039E-07   3.353664E-07   9.998355E-01   1.151330E-03
  7.260007E-09   4.721630E-10   3.728042E-08   2.609985E-07   2.735338E-07   1.000000E+00   0.000000E+00
  7.748040E-09   5.039027E-10   0.000000E+00   0.000000E+00   0.000000E+00   1.000000E+00   0.000000E+00
  8.268879E-09   5.377761E-10   0.000000E+00   0.000000E+00   0.000000E+00   1.000000E+00   0.000000E+00
  8.824731E-09   5.739266E-10   0.000000E+00   0.000000E+00   0.000000E+00   1.000000E+00   0.000000E+00
  9.417948E-09   6.125071E-10   0.000000E+00   0.000000E+00   0.000000E+00   1.000000E+00   0.000000E+00
  1.005104E-08   6.536811E-10   0.000000E+00   0.000000E+00   0.000000E+00   1.000000E+00   0.000000E+00
  1.072669E-08   6.976229E-10   0.000000E+00   0.000000E+00   0.000000E+00   1.000000E+00   0.000000E+00
  1.144776E-08   7.445186E-10   0.000000E+00   0.000000E+00   0.000000E+00   1.000000E+00   0.000000E+00
  1.221731E-08   7.945667E-10   0.000000E+00   0.000000E+00   0.000000E+00   1.000000E+00   0.000000E+00
  1.303858E-08   8.479791E-10   0.000000E+00   0.000000E+00   0.000000E+00   1.000000E+00   0.000000E+00
  1.391506E-08   9.049820E-10   0.000000E+00   0.000000E+00   0.000000E+00   1.000000E+00   0.000000E+00
  1.485046E-08   9.658168E-10   0.000000E+00   0.000000E+00   0.000000E+00   1.000000E+00   0.000000E+00
  1.584874E-08   1.030741E-09   0.000000E+00   0.000000E+00   0.000000E+00   1.000000E+00   0.000000E+00
  1.691412E-08   1.100030E-09   0.000000E+00   0.000000E+00   0.000000E+00   1.000000E+00   0.000000E+00
  1.805113E-08   1.173976E-09   0.000000E+00   0.000000E+00   0.000000E+00   1.000000E+00   0.000000E+00
  1.926456E-08   1.252893E-09   0.000000E+00   0.000000E+00   0.000000E+00   1.000000E+00   0.000000E+00
  2.055957E-08   1.337115E-09   0.000000E+00   0.000000E+00   0.000000E+00   1.000000E+00   0.000000E+00
  2.194162E-08   1.426999E-09   0.000000E+00   0.000000E+00   0.000000E+00   1.000000E+00   0.000000E+00
  2.341658E-08   1.522925E-09   0.000000E+00   0.000000E+00   0.000000E+00   1.000000E+00   0.000000E+00
  2.499070E-08   1.625299E-09   0.000000E+00   0.000000E+00   0.000000E+00   1.000000E+00   0.000000E+00
  2.667062E-08   1.734555E-09   0.000000E+00   0.000000E+00   0.000000E+00   1.000000E+00   0.000000E+00
