# Supplementary material for: Nanoparticle size distribution quantification: results of a small-angle X-ray scattering inter-laboratory comparison
Source: J Appl Crystallogr. 2017 Aug 18;50(Pt 5):1280–8. doi: 10.1107/S160057671701010X (PMC5627679; doi:10.1107/S160057671701010X)
Supplement: Supplementary file 3 [file j-50-01280-sup2.zip › RRAnonData/csv/S33_2016-12-02_22-21-42/S33_2016-12-02_22-21-42_stats_radius.dat]

lower upper weighting totalValue totalValueStd mean meanStd variance varianceStd skew skewStd kurtosis kurtosisStd
  1.064610E-09   2.753790E-08 vol   2.256648E-04   1.242931E-06   3.163325E-09   9.062430E-12   5.826442E-19   2.391035E-20   5.049098E-01   2.355016E-01   4.293263E+00   9.401907E-01
  1.064610E-09   2.753790E-08 num   1.000000E+00   5.946368E-16   2.484742E-09   6.939152E-11   6.436880E-19   6.056487E-20   1.690199E-01   4.335218E-02   2.821860E+00   3.016218E-01
