# Supplementary material for: Nanoparticle size distribution quantification: results of a small-angle X-ray scattering inter-laboratory comparison
Source: J Appl Crystallogr. 2017 Aug 18;50(Pt 5):1280–8. doi: 10.1107/S160057671701010X (PMC5627679; doi:10.1107/S160057671701010X)
Supplement: Supplementary file 3 [file j-50-01280-sup2.zip › RRAnonData/csv/S34.csv]

0.10043999999999999	1702.3770000000002	41.2598715460919
0.10343999999999999	1869.5254000000002	43.238008742309106
0.10643999999999999	2067.4772000000003	45.4695194608432
0.10944000000000001	2283.8164	47.78929168757371
0.11243000000000002	1967.5672	44.357267724692
0.11543	1857.0294000000001	43.093263974779205
0.11843000000000001	2117.8452	46.02005215120901
0.12293000000000001	1889.1176999999998	127.00249999999993
0.12742	1873.2778	43.2813793680377
0.13041999999999998	1878.6814	43.343758489545
0.13341999999999998	1851.0476	43.02380271431149
0.13641999999999999	1846.3922	42.969666044780894
0.14092	1810.0769000000003	35.88409999999999
0.14541	1818.2972	42.6414962214039
0.14841	1770.9512	42.082671017890505
0.15291	1784.219	55.94940000000008
0.15741	1702.5839999999998	41.26237996044339
0.16041	1796.7516	42.3881068225511
0.1649	1913.7701	30.93355863782894
0.1709	1812.6009	109.71310000000004
0.1754	2070.6751999999997	45.5046722875794
0.17989	1908.6135	30.891855722827696
0.18438999999999997	1977.5084	44.469184836243606
0.18889	1880.4239000000002	118.80189999999982
0.19488499999999997	1874.3796000000002	99.22419999999988
0.20088	1732.3036000000002	56.451599999999985
0.20538	1950.2388	44.1615081264216
0.20988	1769.1267	29.741609741236285
0.21587	1691.5018	30.42999999999995
0.22187	1566.6267	46.93849999999997
0.227865	1754.5382	29.618728872117376
0.23536	1764.3166	33.81636593189755
0.24286000000000002	1711.3411	29.25184695023547
0.24885	1507.476	27.45428928236897
0.25485	1479.4618	45.648399999999924
0.2623433333333333	1418.1678666666667	37.80702160046177
0.26983999999999997	1642.8594	40.54159999999978
0.2773366666666666	1537.2790000000002	27.83962164422017
0.28482999999999997	1578.4465	81.54949999999985
0.29233	1518.3627333333332	34.115362192875956
0.29982	1414.4046	26.593275465801494
0.30732	1297.459466666667	22.070039905214895
0.31631	1366.4003333333333	54.65256917100155
0.32531000000000004	1396.7252666666666	21.577189086831694
0.3343	1288.5123999999998	25.23150158459324
0.3433	1357.5887333333333	59.402026758052976
0.35229000000000005	1279.7444666666668	79.32655238370347
0.362785	1132.8332500000001	52.77195566437234
0.37328	1366.1782666666668	43.3093854546307
0.3822733333333333	1190.6463333333334	54.31329353867047
0.39276999999999995	1192.6726999999998	35.42358719022305
0.40476	1174.2635500000001	56.185165726988565
0.4152533333333333	1288.3033333333333	78.37137545612211
0.42574999999999996	1078.33375	16.418996239112797
0.43774	1054.5688	44.12742171099509
0.4497325	1106.2473	39.671713693386074
0.4617275	1061.51125	33.64469100193717
0.47522000000000003	967.36116	43.91449523104646
0.48871	966.0633999999999	15.540780224943653
0.5007024999999999	1014.2435000000003	22.605978132712096
0.514196	924.4368399999997	23.040466713015913
0.5291880000000001	914.6367600000001	30.33545525482685
0.5441779999999999	829.7678	31.75807198096263
0.55917	712.6005600000003	11.938178755572388
0.57416	785.8533199999999	12.536772471413855
0.58915	651.3601600000005	11.910010623572214
0.6056416666666666	650.778066666666	17.002485892964124
0.622132	557.6464000000002	10.560742398146065
0.6386216666666665	533.5187666666669	35.82972846020169
0.6566116666666666	554.3465666666663	19.182071903553986
0.6746016666666668	495.4407999999996	14.461116422830903
0.69259	434.77499999999986	31.678560902919973
0.712077142857143	394.1329428571427	17.31316859028556
0.7315666666666667	408.4429666666667	20.566708295263144
0.7510557142857142	335.55920000000015	17.654663693361993
0.7720428571428571	333.88740000000024	20.174409477119188
0.7930299999999999	329.6612857142857	12.375435680477507
0.8155162499999999	297.56290000000064	21.98562645704172
0.8380042857142858	237.73362857142885	16.185729030901733
0.8604900000000001	167.11022500000013	17.570391856124694
0.8844750000000001	218.92847499999965	14.076696366484404
0.90846125	166.69232500000038	12.380071288563359
0.9339455555555557	129.3189111111111	10.496969439907241
0.95943125	138.03775000000013	10.180433290999984
0.9849155555555557	101.80926666666683	13.525275667677425
1.0118988888888891	84.478488888889	17.962806754455208
1.040382	72.20742000000011	16.035955800927145
1.0688655555555553	75.1868444444447	13.937736804795582
1.0973479999999998	7.900440000000087	16.80171163272231
1.12733	26.46529999999992	9.09901579895072
1.1588109090909091	24.024600000000113	13.878712292768897
1.190292	12.298639999999999	9.48239646539484
1.2217727272727272	-6.787054545454595	7.41234991731999
1.2562525000000002	-13.338833333333438	6.261979183004697
1.2907318181818184	5.26292727272733	12.081869805810761
1.3252108333333332	-18.68468333333323	9.142646009389448
1.3626884615384616	-30.684076923077008	6.126934340105854
1.4001658333333336	-24.531916666666362	11.61872584652211
1.4376423076923077	-12.245230769230737	7.118974514915999
1.4781178571428575	-11.38421428571428	8.439200300076978
