# Supplementary material for: Nanoparticle size distribution quantification: results of a small-angle X-ray scattering inter-laboratory comparison
Source: J Appl Crystallogr. 2017 Aug 18;50(Pt 5):1280–8. doi: 10.1107/S160057671701010X (PMC5627679; doi:10.1107/S160057671701010X)
Supplement: Supplementary file 3 [file j-50-01280-sup2.zip › RRAnonData/csv/S34_2016-12-02_22-36-27/S34_2016-12-02_22-36-27_fit.dat]

fitQ fitIntensityMean fitIntensityStd
  1.004400E+08   1.936207E+03   5.274141E+00
  1.034400E+08   1.932185E+03   5.201670E+00
  1.064400E+08   1.928056E+03   5.127881E+00
  1.094400E+08   1.923819E+03   5.052839E+00
  1.124300E+08   1.919490E+03   4.976868E+00
  1.154300E+08   1.915042E+03   4.899529E+00
  1.184300E+08   1.910489E+03   4.821145E+00
  1.229300E+08   1.903466E+03   4.701763E+00
  1.274200E+08   1.896229E+03   4.580708E+00
  1.304200E+08   1.891268E+03   4.498869E+00
  1.334200E+08   1.886207E+03   4.416354E+00
  1.364200E+08   1.881047E+03   4.333240E+00
  1.409200E+08   1.873125E+03   4.207620E+00
  1.454100E+08   1.865005E+03   4.081383E+00
  1.484100E+08   1.859462E+03   3.996676E+00
  1.529100E+08   1.850973E+03   3.869281E+00
  1.574100E+08   1.842277E+03   3.741742E+00
  1.604100E+08   1.836368E+03   3.656781E+00
  1.649000E+08   1.827358E+03   3.529946E+00
  1.709000E+08   1.815015E+03   3.361539E+00
  1.754000E+08   1.805535E+03   3.236461E+00
  1.798900E+08   1.795891E+03   3.113077E+00
  1.843900E+08   1.786044E+03   2.991178E+00
  1.888900E+08   1.776019E+03   2.871395E+00
  1.948850E+08   1.762395E+03   2.715743E+00
  2.008800E+08   1.748474E+03   2.565414E+00
  2.053800E+08   1.737835E+03   2.456647E+00
  2.098800E+08   1.727039E+03   2.351846E+00
  2.158700E+08   1.712432E+03   2.219257E+00
  2.218700E+08   1.697540E+03   2.095355E+00
  2.278650E+08   1.682410E+03   1.981568E+00
  2.353600E+08   1.663160E+03   1.855065E+00
  2.428600E+08   1.643543E+03   1.747881E+00
  2.488500E+08   1.627637E+03   1.677364E+00
  2.548500E+08   1.611503E+03   1.620823E+00
  2.623433E+08   1.591086E+03   1.570375E+00
  2.698400E+08   1.570385E+03   1.541927E+00
  2.773367E+08   1.549427E+03   1.534131E+00
  2.848300E+08   1.528246E+03   1.544751E+00
  2.923300E+08   1.506831E+03   1.571028E+00
  2.998200E+08   1.485253E+03   1.609911E+00
  3.073200E+08   1.463474E+03   1.658609E+00
  3.163100E+08   1.437169E+03   1.726241E+00
  3.253100E+08   1.410649E+03   1.800592E+00
  3.343000E+08   1.384008E+03   1.878664E+00
  3.433000E+08   1.357220E+03   1.958580E+00
  3.522900E+08   1.330374E+03   2.038770E+00
  3.627850E+08   1.298967E+03   2.131681E+00
  3.732800E+08   1.267533E+03   2.223119E+00
  3.822733E+08   1.240610E+03   2.300047E+00
  3.927700E+08   1.209242E+03   2.388103E+00
  4.047600E+08   1.173535E+03   2.486432E+00
  4.152533E+08   1.142439E+03   2.570519E+00
  4.257500E+08   1.111516E+03   2.652679E+00
  4.377400E+08   1.076466E+03   2.743756E+00
  4.497325E+08   1.041744E+03   2.831159E+00
  4.617275E+08   1.007399E+03   2.913767E+00
  4.752200E+08   9.692771E+02   2.999130E+00
  4.887100E+08   9.317569E+02   3.074120E+00
  5.007025E+08   8.989411E+02   3.129903E+00
  5.141960E+08   8.626655E+02   3.177871E+00
  5.291880E+08   8.232113E+02   3.209571E+00
  5.441780E+08   7.847013E+02   3.215204E+00
  5.591700E+08   7.471642E+02   3.191861E+00
  5.741600E+08   7.106419E+02   3.137392E+00
  5.891500E+08   6.751544E+02   3.050555E+00
  6.056417E+08   6.373300E+02   2.917449E+00
  6.221320E+08   6.008017E+02   2.746444E+00
  6.386217E+08   5.655779E+02   2.541029E+00
  6.566117E+08   5.286396E+02   2.284743E+00
  6.746017E+08   4.932532E+02   2.006842E+00
  6.925900E+08   4.594115E+02   1.726520E+00
  7.120771E+08   4.244705E+02   1.455607E+00
  7.315667E+08   3.912880E+02   1.276204E+00
  7.510557E+08   3.598361E+02   1.251552E+00
  7.720429E+08   3.278577E+02   1.411011E+00
  7.930300E+08   2.977901E+02   1.698109E+00
  8.155162E+08   2.676325E+02   2.061658E+00
  8.380043E+08   2.395317E+02   2.424342E+00
  8.604900E+08   2.134187E+02   2.751109E+00
  8.844750E+08   1.876670E+02   3.036869E+00
  9.084612E+08   1.639924E+02   3.243498E+00
  9.339456E+08   1.410101E+02   3.368203E+00
  9.594312E+08   1.201503E+02   3.393522E+00
  9.849156E+08   1.012990E+02   3.323421E+00
  1.011899E+09   8.339645E+01   3.154784E+00
  1.040382E+09   6.664391E+01   2.887193E+00
  1.068866E+09   5.193309E+01   2.547984E+00
  1.097348E+09   3.910158E+01   2.160399E+00
  1.127330E+09   2.744688E+01   1.727910E+00
  1.158811E+09   1.705568E+01   1.283438E+00
  1.190292E+09   8.351522E+00   9.051217E-01
  1.221773E+09   1.135368E+00   6.979350E-01
  1.256253E+09  -5.284337E+00   7.750044E-01
  1.290732E+09  -1.037740E+01   1.036748E+00
  1.325211E+09  -1.435673E+01   1.327908E+00
  1.362688E+09  -1.764317E+01   1.615395E+00
  1.400166E+09  -2.006012E+01   1.855985E+00
  1.437642E+09  -2.179769E+01   2.048783E+00
  1.478118E+09  -2.309747E+01   2.208681E+00
