# Supplementary material for: Nanoparticle size distribution quantification: results of a small-angle X-ray scattering inter-laboratory comparison
Source: J Appl Crystallogr. 2017 Aug 18;50(Pt 5):1280–8. doi: 10.1107/S160057671701010X (PMC5627679; doi:10.1107/S160057671701010X)
Supplement: Supplementary file 3 [file j-50-01280-sup2.zip › RRAnonData/csv/S34_2016-12-02_22-36-27/S34_2016-12-02_22-36-27_hist-radius-True-2.1254(nm)-31.2783(nm)-50-log-num.dat]

xMean xWidth yMean yStd Obs cdfMean cdfStd
  2.184116E-09   1.174319E-10   6.486188E-02   2.502822E-02   9.379115E-02   6.486188E-02   2.502822E-02
  2.304792E-09   1.239202E-10   6.966487E-02   1.882608E-02   7.285129E-02   1.345267E-01   3.558960E-02
  2.432136E-09   1.307670E-10   7.825239E-02   2.086254E-02   5.250443E-02   2.127791E-01   4.086224E-02
  2.566515E-09   1.379921E-10   9.289927E-02   2.118981E-02   4.132798E-02   3.056784E-01   3.971933E-02
  2.708319E-09   1.456164E-10   1.135598E-01   2.363659E-02   3.223661E-02   4.192382E-01   3.899385E-02
  2.857959E-09   1.536620E-10   1.241590E-01   1.969746E-02   2.486804E-02   5.433972E-01   3.710390E-02
  3.015866E-09   1.621520E-10   1.247131E-01   1.930705E-02   1.888192E-02   6.681103E-01   3.152040E-02
  3.182497E-09   1.711112E-10   1.075046E-01   2.227818E-02   1.470445E-02   7.756149E-01   2.561387E-02
  3.358336E-09   1.805654E-10   8.309804E-02   1.402025E-02   1.153522E-02   8.587129E-01   2.147805E-02
  3.543889E-09   1.905419E-10   5.566825E-02   1.176151E-02   8.907666E-03   9.143812E-01   1.573805E-02
  3.739695E-09   2.010697E-10   3.538937E-02   1.127814E-02   6.698928E-03   9.497705E-01   8.131825E-03
  3.946319E-09   2.121791E-10   1.993535E-02   6.674420E-03   5.241821E-03   9.697059E-01   4.155383E-03
  4.164360E-09   2.239024E-10   1.181181E-02   3.951897E-03   4.055927E-03   9.815177E-01   2.963867E-03
  4.394448E-09   2.362734E-10   6.382663E-03   2.970237E-03   2.981753E-03   9.879004E-01   2.448933E-03
  4.637249E-09   2.493279E-10   3.852723E-03   2.054246E-03   2.334645E-03   9.917531E-01   1.972562E-03
  4.893464E-09   2.631036E-10   2.571598E-03   1.771514E-03   1.821189E-03   9.943247E-01   1.789281E-03
  5.163836E-09   2.776406E-10   1.992955E-03   1.498270E-03   1.349015E-03   9.963176E-01   1.424486E-03
  5.449147E-09   2.929807E-10   1.310610E-03   1.160270E-03   9.763463E-04   9.976282E-01   1.003087E-03
  5.750222E-09   3.091683E-10   9.150814E-04   9.551124E-04   6.778066E-04   9.985433E-01   6.453130E-04
  6.067931E-09   3.262504E-10   6.501865E-04   7.176601E-04   5.105951E-04   9.991935E-01   4.217637E-04
  6.403194E-09   3.442763E-10   3.974981E-04   4.844743E-04   3.783420E-04   9.995910E-01   3.818480E-04
  6.756981E-09   3.632981E-10   2.579770E-04   3.982236E-04   2.917240E-04   9.998490E-01   2.552282E-04
  7.130316E-09   3.833709E-10   1.078069E-04   2.301576E-04   2.128355E-04   9.999568E-01   1.465766E-04
  7.524278E-09   4.045528E-10   4.320587E-05   1.465766E-04   1.608370E-04   1.000000E+00   0.000000E+00
  7.940007E-09   4.269050E-10   0.000000E+00   0.000000E+00   0.000000E+00   1.000000E+00   0.000000E+00
  8.378705E-09   4.504923E-10   0.000000E+00   0.000000E+00   0.000000E+00   1.000000E+00   0.000000E+00
  8.841643E-09   4.753827E-10   0.000000E+00   0.000000E+00   0.000000E+00   1.000000E+00   0.000000E+00
  9.330159E-09   5.016484E-10   0.000000E+00   0.000000E+00   0.000000E+00   1.000000E+00   0.000000E+00
  9.845665E-09   5.293653E-10   0.000000E+00   0.000000E+00   0.000000E+00   1.000000E+00   0.000000E+00
  1.038965E-08   5.586136E-10   0.000000E+00   0.000000E+00   0.000000E+00   1.000000E+00   0.000000E+00
  1.096370E-08   5.894780E-10   0.000000E+00   0.000000E+00   0.000000E+00   1.000000E+00   0.000000E+00
  1.156946E-08   6.220476E-10   0.000000E+00   0.000000E+00   0.000000E+00   1.000000E+00   0.000000E+00
  1.220870E-08   6.564168E-10   0.000000E+00   0.000000E+00   0.000000E+00   1.000000E+00   0.000000E+00
  1.288325E-08   6.926849E-10   0.000000E+00   0.000000E+00   0.000000E+00   1.000000E+00   0.000000E+00
  1.359507E-08   7.309569E-10   0.000000E+00   0.000000E+00   0.000000E+00   1.000000E+00   0.000000E+00
  1.434622E-08   7.713435E-10   0.000000E+00   0.000000E+00   0.000000E+00   1.000000E+00   0.000000E+00
  1.513887E-08   8.139615E-10   0.000000E+00   0.000000E+00   0.000000E+00   1.000000E+00   0.000000E+00
  1.597532E-08   8.589343E-10   0.000000E+00   0.000000E+00   0.000000E+00   1.000000E+00   0.000000E+00
  1.685798E-08   9.063918E-10   0.000000E+00   0.000000E+00   0.000000E+00   1.000000E+00   0.000000E+00
  1.778941E-08   9.564715E-10   0.000000E+00   0.000000E+00   0.000000E+00   1.000000E+00   0.000000E+00
  1.877231E-08   1.009318E-09   0.000000E+00   0.000000E+00   0.000000E+00   1.000000E+00   0.000000E+00
  1.980951E-08   1.065085E-09   0.000000E+00   0.000000E+00   0.000000E+00   1.000000E+00   0.000000E+00
  2.090402E-08   1.123932E-09   0.000000E+00   0.000000E+00   0.000000E+00   1.000000E+00   0.000000E+00
  2.205900E-08   1.186032E-09   0.000000E+00   0.000000E+00   0.000000E+00   1.000000E+00   0.000000E+00
  2.327780E-08   1.251562E-09   0.000000E+00   0.000000E+00   0.000000E+00   1.000000E+00   0.000000E+00
  2.456393E-08   1.320713E-09   0.000000E+00   0.000000E+00   0.000000E+00   1.000000E+00   0.000000E+00
  2.592113E-08   1.393684E-09   0.000000E+00   0.000000E+00   0.000000E+00   1.000000E+00   0.000000E+00
  2.735332E-08   1.470688E-09   0.000000E+00   0.000000E+00   0.000000E+00   1.000000E+00   0.000000E+00
  2.886463E-08   1.551946E-09   0.000000E+00   0.000000E+00   0.000000E+00   1.000000E+00   0.000000E+00
  3.045945E-08   1.637693E-09   0.000000E+00   0.000000E+00   0.000000E+00   1.000000E+00   0.000000E+00
