# Supplementary material for: Nanoparticle size distribution quantification: results of a small-angle X-ray scattering inter-laboratory comparison
Source: J Appl Crystallogr. 2017 Aug 18;50(Pt 5):1280–8. doi: 10.1107/S160057671701010X (PMC5627679; doi:10.1107/S160057671701010X)
Supplement: Supplementary file 3 [file j-50-01280-sup2.zip › RRAnonData/csv/S34_2016-12-02_22-36-27/S34_2016-12-02_22-36-27_hist-radius-True-2.1254(nm)-31.2783(nm)-50-log-vol.dat]

xMean xWidth yMean yStd Obs cdfMean cdfStd
  2.184116E-09   1.174319E-10   6.685164E-06   2.819945E-06   8.446718E-06   2.438549E-02   1.003132E-02
  2.304792E-09   1.239202E-10   8.389433E-06   2.487218E-06   7.543217E-06   5.503343E-02   1.578412E-02
  2.432136E-09   1.307670E-10   1.106623E-05   3.185723E-06   6.689591E-06   9.549636E-02   2.036791E-02
  2.566515E-09   1.379921E-10   1.538588E-05   3.727846E-06   6.004045E-06   1.517838E-01   2.281764E-02
  2.708319E-09   1.456164E-10   2.205738E-05   4.698007E-06   5.450730E-06   2.325496E-01   2.723079E-02
  2.857959E-09   1.536620E-10   2.824863E-05   4.508746E-06   4.894744E-06   3.359906E-01   3.047730E-02
  3.015866E-09   1.621520E-10   3.330162E-05   5.130383E-06   4.435773E-06   4.579539E-01   2.999006E-02
  3.182497E-09   1.711112E-10   3.368130E-05   7.039654E-06   4.053949E-06   5.812861E-01   2.986831E-02
  3.358336E-09   1.805654E-10   3.047949E-05   4.821401E-06   3.722727E-06   6.929701E-01   2.947505E-02
  3.543889E-09   1.905419E-10   2.392380E-05   4.556426E-06   3.370827E-06   7.806920E-01   2.404605E-02
  3.739695E-09   2.010697E-10   1.776229E-05   5.200067E-06   3.026814E-06   8.459238E-01   1.384137E-02
  3.946319E-09   2.121791E-10   1.177618E-05   3.660328E-06   2.755925E-06   8.891475E-01   9.191066E-03
  4.164360E-09   2.239024E-10   8.223337E-06   2.698915E-06   2.491278E-06   9.192884E-01   9.161320E-03
  4.394448E-09   2.362734E-10   5.209980E-06   2.319676E-06   2.206699E-06   9.384202E-01   1.035993E-02
  4.637249E-09   2.493279E-10   3.723198E-06   1.970457E-06   1.978531E-06   9.520642E-01   9.573608E-03
  4.893464E-09   2.631036E-10   2.908916E-06   1.995911E-06   1.765307E-06   9.627188E-01   9.545283E-03
  5.163836E-09   2.776406E-10   2.681530E-06   2.056324E-06   1.548826E-06   9.725158E-01   8.297869E-03
  5.449147E-09   2.929807E-10   2.074234E-06   1.829661E-06   1.344104E-06   9.800784E-01   6.398661E-03
  5.750222E-09   3.091683E-10   1.707397E-06   1.795480E-06   1.158025E-06   9.862966E-01   4.837049E-03
  6.067931E-09   3.262504E-10   1.431485E-06   1.577091E-06   1.009741E-06   9.915174E-01   4.000243E-03
  6.403194E-09   3.442763E-10   1.025232E-06   1.246793E-06   8.733103E-07   9.952528E-01   4.262713E-03
  6.756981E-09   3.632981E-10   7.519477E-07   1.146770E-06   7.655716E-07   9.980272E-01   3.329868E-03
  7.130316E-09   3.833709E-10   3.640477E-07   7.771396E-07   6.724114E-07   9.993706E-01   2.134552E-03
  7.524278E-09   4.045528E-10   1.681134E-07   5.702002E-07   5.886763E-07   1.000000E+00   0.000000E+00
  7.940007E-09   4.269050E-10   0.000000E+00   0.000000E+00   0.000000E+00   1.000000E+00   0.000000E+00
  8.378705E-09   4.504923E-10   0.000000E+00   0.000000E+00   0.000000E+00   1.000000E+00   0.000000E+00
  8.841643E-09   4.753827E-10   0.000000E+00   0.000000E+00   0.000000E+00   1.000000E+00   0.000000E+00
  9.330159E-09   5.016484E-10   0.000000E+00   0.000000E+00   0.000000E+00   1.000000E+00   0.000000E+00
  9.845665E-09   5.293653E-10   0.000000E+00   0.000000E+00   0.000000E+00   1.000000E+00   0.000000E+00
  1.038965E-08   5.586136E-10   0.000000E+00   0.000000E+00   0.000000E+00   1.000000E+00   0.000000E+00
  1.096370E-08   5.894780E-10   0.000000E+00   0.000000E+00   0.000000E+00   1.000000E+00   0.000000E+00
  1.156946E-08   6.220476E-10   0.000000E+00   0.000000E+00   0.000000E+00   1.000000E+00   0.000000E+00
  1.220870E-08   6.564168E-10   0.000000E+00   0.000000E+00   0.000000E+00   1.000000E+00   0.000000E+00
  1.288325E-08   6.926849E-10   0.000000E+00   0.000000E+00   0.000000E+00   1.000000E+00   0.000000E+00
  1.359507E-08   7.309569E-10   0.000000E+00   0.000000E+00   0.000000E+00   1.000000E+00   0.000000E+00
  1.434622E-08   7.713435E-10   0.000000E+00   0.000000E+00   0.000000E+00   1.000000E+00   0.000000E+00
  1.513887E-08   8.139615E-10   0.000000E+00   0.000000E+00   0.000000E+00   1.000000E+00   0.000000E+00
  1.597532E-08   8.589343E-10   0.000000E+00   0.000000E+00   0.000000E+00   1.000000E+00   0.000000E+00
  1.685798E-08   9.063918E-10   0.000000E+00   0.000000E+00   0.000000E+00   1.000000E+00   0.000000E+00
  1.778941E-08   9.564715E-10   0.000000E+00   0.000000E+00   0.000000E+00   1.000000E+00   0.000000E+00
  1.877231E-08   1.009318E-09   0.000000E+00   0.000000E+00   0.000000E+00   1.000000E+00   0.000000E+00
  1.980951E-08   1.065085E-09   0.000000E+00   0.000000E+00   0.000000E+00   1.000000E+00   0.000000E+00
  2.090402E-08   1.123932E-09   0.000000E+00   0.000000E+00   0.000000E+00   1.000000E+00   0.000000E+00
  2.205900E-08   1.186032E-09   0.000000E+00   0.000000E+00   0.000000E+00   1.000000E+00   0.000000E+00
  2.327780E-08   1.251562E-09   0.000000E+00   0.000000E+00   0.000000E+00   1.000000E+00   0.000000E+00
  2.456393E-08   1.320713E-09   0.000000E+00   0.000000E+00   0.000000E+00   1.000000E+00   0.000000E+00
  2.592113E-08   1.393684E-09   0.000000E+00   0.000000E+00   0.000000E+00   1.000000E+00   0.000000E+00
  2.735332E-08   1.470688E-09   0.000000E+00   0.000000E+00   0.000000E+00   1.000000E+00   0.000000E+00
  2.886463E-08   1.551946E-09   0.000000E+00   0.000000E+00   0.000000E+00   1.000000E+00   0.000000E+00
  3.045945E-08   1.637693E-09   0.000000E+00   0.000000E+00   0.000000E+00   1.000000E+00   0.000000E+00
