# Supplementary material for: Nanoparticle size distribution quantification: results of a small-angle X-ray scattering inter-laboratory comparison
Source: J Appl Crystallogr. 2017 Aug 18;50(Pt 5):1280–8. doi: 10.1107/S160057671701010X (PMC5627679; doi:10.1107/S160057671701010X)
Supplement: Supplementary file 3 [file j-50-01280-sup2.zip › RRAnonData/csv/S34_2016-12-02_22-36-27/S34_2016-12-02_22-36-27_stats_radius.dat]

lower upper weighting totalValue totalValueStd mean meanStd variance varianceStd skew skewStd kurtosis kurtosisStd
  2.125400E-09   3.127830E-08 vol   2.730268E-04   4.517748E-06   3.281295E-09   2.492419E-11   5.567565E-19   2.381292E-20   1.714142E+00   1.345047E-01   7.629098E+00   1.368178E+00
  2.125400E-09   3.127830E-08 num   1.000000E+00   6.086058E-16   2.936741E-09   3.841686E-11   2.819842E-19   1.078481E-20   1.339420E+00   1.267045E-01   7.411358E+00   5.302649E-01
