# Supplementary material for: Nanoparticle size distribution quantification: results of a small-angle X-ray scattering inter-laboratory comparison
Source: J Appl Crystallogr. 2017 Aug 18;50(Pt 5):1280–8. doi: 10.1107/S160057671701010X (PMC5627679; doi:10.1107/S160057671701010X)
Supplement: Supplementary file 3 [file j-50-01280-sup2.zip › RRAnonData/csv/S35.csv]

0.10043999999999999	1810.92	42.5549057101529
0.10343999999999999	2107.2562	45.904860309122
0.10643999999999999	2025.5256	45.005839621098104
0.10944000000000001	2277.3026	47.7210917729257
0.11243000000000002	2178.7622	46.677212855953606
0.11543	1972.5788000000002	44.413723104464005
0.11843000000000001	2095.8100000000004	45.7800174748765
0.12293000000000001	2125.8228	53.27320000000009
0.12742	1983.6061999999997	44.5376941477666
0.13041999999999998	1816.5261999999998	42.6207250055651
0.13341999999999998	1914.6394	43.7565926461373
0.13641999999999999	1978.1834	44.476773713928495
0.14092	1902.5361	105.4331000000002
0.14541	1861.5342000000003	43.1455003447636
0.14841	2034.726	45.1079372173014
0.15291	1846.3911999999998	41.327800000000025
0.15741	1952.8193999999999	44.19071621958621
0.16041	1961.1024	44.2843358310814
0.1649	1932.1389	44.12210000000015
0.1709	2319.4665000000005	34.0548564818588
0.1754	2254.719	47.4838814757176
0.17989	1854.2989999999998	84.56899999999996
0.18438999999999997	2042.1324	45.1899590617208
0.18889	1995.3505	45.801500000000026
0.19488499999999997	1807.8875	166.79729999999992
0.20088	1854.0538000000001	30.812799999999925
0.20538	1809.779	42.54149738784471
0.20988	1822.3118	30.185359033809743
0.21587	1854.3193999999999	56.309399999999975
0.22187	1742.6989999999998	99.346
0.227865	1693.1323000000002	131.51249999999993
0.23536	1879.1238000000003	77.90552587392851
0.24286000000000002	1854.012	30.44677322804505
0.24885	1652.2482	28.74237464093737
0.25485	1749.7183	29.578018020144615
0.2623433333333333	1791.0582000000002	76.96428264755885
0.26983999999999997	1773.4496000000001	38.01520000000005
0.2773366666666666	1576.3903333333335	56.386907278945934
0.28482999999999997	1739.6970999999999	29.49319497782496
0.29233	1593.7620666666664	57.01793186853107
0.29982	1587.8453	28.176633049390414
0.30732	1623.2429333333332	23.26114738738781
0.31631	1545.2008666666663	45.001034566230885
0.32531000000000004	1469.2314666666668	58.60834887219093
0.3343	1442.8678	22.00728637156334
0.3433	1460.1690666666666	22.061800067587907
0.35229000000000005	1321.864733333333	26.8961526434131
0.362785	1243.5825	30.98668405035727
0.37328	1219.1154666666666	23.717496237822253
0.3822733333333333	1302.0432666666666	20.833012797534174
0.39276999999999995	1319.0915	23.557068622743877
0.40476	1274.00615	61.392616574002545
0.4152533333333333	1231.0521333333331	27.61319927240911
0.42574999999999996	1256.39315	52.03046526112529
0.43774	1207.47365	36.03190310843761
0.4497325	1169.2059500000003	70.13937291879984
0.4617275	1116.4616	16.706747140003046
0.47522000000000003	1090.4615600000002	21.598746589781545
0.48871	1006.7858	15.864944059151298
0.5007024999999999	998.4971	26.020079772680532
0.514196	919.51428	14.81800305582368
0.5291880000000001	906.9183999999998	31.14754655127766
0.5441779999999999	827.7328400000004	12.866490119686883
0.55917	828.0951600000008	23.850345516272974
0.57416	847.74252	16.296931864937253
0.58915	725.5033999999998	14.600843439335899
0.6056416666666666	665.026266666667	11.44345418920571
0.622132	636.6115199999996	17.3731731344162
0.6386216666666665	603.9387666666663	14.22426947695779
0.6566116666666666	612.4687333333335	20.396909190081868
0.6746016666666668	651.0192000000005	20.83338836284998
0.69259	547.2151666666667	17.213021188423188
0.712077142857143	494.52997142857083	13.892009242139121
0.7315666666666667	448.79366666666664	24.02688173618136
0.7510557142857142	405.3858571428573	24.08361756376211
0.7720428571428571	403.8724285714289	18.920362031793992
0.7930299999999999	340.42419999999987	17.403304625380756
0.8155162499999999	325.5964750000001	12.762404691791007
0.8380042857142858	245.6589142857143	12.319041735757871
0.8604900000000001	246.42072500000023	14.175666689685473
0.8844750000000001	213.08927500000013	10.7390482698779
0.90846125	180.1946749999999	9.252181823296558
0.9339455555555557	175.70291111111098	14.989248306818316
0.95943125	147.59612499999986	21.678083701317757
0.9849155555555557	112.22164444444455	8.61224286155593
1.0118988888888891	136.2761777777781	14.503318770522192
1.040382	97.62586000000002	10.16226719800259
1.0688655555555553	68.24408888888912	13.860657981900934
1.0973479999999998	65.24318000000011	15.010866865794986
1.12733	48.97071999999987	13.880144576262788
1.1588109090909091	49.3434727272728	7.954807274290602
1.190292	26.290279999999843	14.100081129575813
1.2217727272727272	6.931145454545637	10.491989597162913
1.2562525000000002	27.665616666667017	5.833548151462317
1.2907318181818184	11.539527272727277	7.224893186918433
1.3252108333333332	-20.25719999999965	5.619250354294817
1.3626884615384616	-3.3289384615383963	6.353924167985122
1.4001658333333336	-13.73771666666664	6.701710438860997
1.4376423076923077	-27.581215384615252	7.0163564911573975
1.4781178571428575	-6.914885714285767	11.631846868592252
