# Supplementary material for: Nanoparticle size distribution quantification: results of a small-angle X-ray scattering inter-laboratory comparison
Source: J Appl Crystallogr. 2017 Aug 18;50(Pt 5):1280–8. doi: 10.1107/S160057671701010X (PMC5627679; doi:10.1107/S160057671701010X)
Supplement: Supplementary file 3 [file j-50-01280-sup2.zip › RRAnonData/csv/S35_2016-12-02_22-57-35/S35_2016-12-02_22-57-35_fit.dat]

fitQ fitIntensityMean fitIntensityStd
  1.004400E+08   2.068289E+03   9.853326E+00
  1.034400E+08   2.064129E+03   9.715219E+00
  1.064400E+08   2.059857E+03   9.574360E+00
  1.094400E+08   2.055473E+03   9.430858E+00
  1.124300E+08   2.050994E+03   9.285313E+00
  1.154300E+08   2.046391E+03   9.136865E+00
  1.184300E+08   2.041678E+03   8.986110E+00
  1.229300E+08   2.034407E+03   8.755911E+00
  1.274200E+08   2.026914E+03   8.521717E+00
  1.304200E+08   2.021776E+03   8.362935E+00
  1.334200E+08   2.016535E+03   8.202455E+00
  1.364200E+08   2.011190E+03   8.040403E+00
  1.409200E+08   2.002982E+03   7.794665E+00
  1.454100E+08   1.994567E+03   7.546690E+00
  1.484100E+08   1.988821E+03   7.379684E+00
  1.529100E+08   1.980020E+03   7.127540E+00
  1.574100E+08   1.971003E+03   6.873865E+00
  1.604100E+08   1.964873E+03   6.704145E+00
  1.649000E+08   1.955526E+03   6.449608E+00
  1.709000E+08   1.942717E+03   6.109314E+00
  1.754000E+08   1.932876E+03   5.854696E+00
  1.798900E+08   1.922861E+03   5.601799E+00
  1.843900E+08   1.912633E+03   5.350107E+00
  1.888900E+08   1.902217E+03   5.100832E+00
  1.948850E+08   1.888057E+03   4.773690E+00
  2.008800E+08   1.873582E+03   4.453827E+00
  2.053800E+08   1.862515E+03   4.219684E+00
  2.098800E+08   1.851282E+03   3.991661E+00
  2.158700E+08   1.836077E+03   3.699382E+00
  2.218700E+08   1.820568E+03   3.421974E+00
  2.278650E+08   1.804804E+03   3.163227E+00
  2.353600E+08   1.784737E+03   2.871023E+00
  2.428600E+08   1.764275E+03   2.620632E+00
  2.488500E+08   1.747674E+03   2.456273E+00
  2.548500E+08   1.730827E+03   2.327523E+00
  2.623433E+08   1.709495E+03   2.221320E+00
  2.698400E+08   1.687852E+03   2.177055E+00
  2.773367E+08   1.665926E+03   2.191013E+00
  2.848300E+08   1.643750E+03   2.254552E+00
  2.923300E+08   1.621314E+03   2.356510E+00
  2.998200E+08   1.598691E+03   2.485102E+00
  3.073200E+08   1.575840E+03   2.630434E+00
  3.163100E+08   1.548218E+03   2.814932E+00
  3.253100E+08   1.520346E+03   3.000818E+00
  3.343000E+08   1.492320E+03   3.180097E+00
  3.433000E+08   1.464113E+03   3.347982E+00
  3.522900E+08   1.435819E+03   3.500674E+00
  3.627850E+08   1.402683E+03   3.657134E+00
  3.732800E+08   1.369481E+03   3.788424E+00
  3.822733E+08   1.341014E+03   3.880446E+00
  3.927700E+08   1.307812E+03   3.964224E+00
  4.047600E+08   1.269970E+03   4.030066E+00
  4.152533E+08   1.236975E+03   4.063368E+00
  4.257500E+08   1.204126E+03   4.076121E+00
  4.377400E+08   1.166847E+03   4.068595E+00
  4.497325E+08   1.129869E+03   4.041235E+00
  4.617275E+08   1.093246E+03   3.998108E+00
  4.752200E+08   1.052541E+03   3.935836E+00
  4.887100E+08   1.012423E+03   3.864323E+00
  5.007025E+08   9.772909E+02   3.796982E+00
  5.141960E+08   9.384069E+02   3.720701E+00
  5.291880E+08   8.960602E+02   3.638801E+00
  5.441780E+08   8.546729E+02   3.562125E+00
  5.591700E+08   8.142822E+02   3.491013E+00
  5.741600E+08   7.749395E+02   3.424048E+00
  5.891500E+08   7.366730E+02   3.358384E+00
  6.056417E+08   6.958489E+02   3.283193E+00
  6.221320E+08   6.563912E+02   3.199698E+00
  6.386217E+08   6.183180E+02   3.102837E+00
  6.566117E+08   5.783721E+02   2.977086E+00
  6.746017E+08   5.400933E+02   2.826975E+00
  6.925900E+08   5.034836E+02   2.651176E+00
  7.120771E+08   4.656922E+02   2.432920E+00
  7.315667E+08   4.298204E+02   2.190008E+00
  7.510557E+08   3.958464E+02   1.930131E+00
  7.720429E+08   3.613428E+02   1.644437E+00
  7.930300E+08   3.289500E+02   1.372780E+00
  8.155162E+08   2.965225E+02   1.131010E+00
  8.380043E+08   2.663776E+02   9.863899E-01
  8.604900E+08   2.384412E+02   9.728462E-01
  8.844750E+08   2.109783E+02   1.080938E+00
  9.084612E+08   1.858221E+02   1.249866E+00
  9.339456E+08   1.615016E+02   1.434641E+00
  9.594312E+08   1.395281E+02   1.589218E+00
  9.849156E+08   1.197677E+02   1.696341E+00
  1.011899E+09   1.011025E+02   1.751146E+00
  1.040382E+09   8.374060E+01   1.744241E+00
  1.068866E+09   6.859278E+01   1.677644E+00
  1.097348E+09   5.546846E+01   1.562599E+00
  1.127330E+09   4.363193E+01   1.404860E+00
  1.158811E+09   3.315834E+01   1.219755E+00
  1.190292E+09   2.445334E+01   1.040155E+00
  1.221773E+09   1.729146E+01   8.955724E-01
  1.256253E+09   1.096783E+01   8.119539E-01
  1.290732E+09   5.985736E+00   8.235810E-01
  1.325211E+09   2.113605E+00   9.114211E-01
  1.362688E+09  -1.076014E+00   1.051904E+00
  1.400166E+09  -3.426918E+00   1.206520E+00
  1.437642E+09  -5.133967E+00   1.358000E+00
  1.478118E+09  -6.440475E+00   1.509714E+00
