# Supplementary material for: Nanoparticle size distribution quantification: results of a small-angle X-ray scattering inter-laboratory comparison
Source: J Appl Crystallogr. 2017 Aug 18;50(Pt 5):1280–8. doi: 10.1107/S160057671701010X (PMC5627679; doi:10.1107/S160057671701010X)
Supplement: Supplementary file 3 [file j-50-01280-sup2.zip › RRAnonData/csv/S35_2016-12-02_22-57-35/S35_2016-12-02_22-57-35_hist-radius-True-2.1254(nm)-31.2783(nm)-50-log-num.dat]

xMean xWidth yMean yStd Obs cdfMean cdfStd
  2.184116E-09   1.174319E-10   5.705361E-02   1.940159E-02   9.310984E-02   5.705361E-02   1.940159E-02
  2.304792E-09   1.239202E-10   6.795110E-02   1.703071E-02   6.936868E-02   1.250047E-01   2.465721E-02
  2.432136E-09   1.307670E-10   7.760903E-02   1.999200E-02   5.336776E-02   2.026137E-01   2.950325E-02
  2.566515E-09   1.379921E-10   9.566110E-02   1.932820E-02   4.138545E-02   2.982748E-01   3.605774E-02
  2.708319E-09   1.456164E-10   1.115809E-01   1.818909E-02   3.054713E-02   4.098557E-01   3.641237E-02
  2.857959E-09   1.536620E-10   1.228225E-01   1.928645E-02   2.369607E-02   5.326782E-01   3.406227E-02
  3.015866E-09   1.621520E-10   1.193049E-01   2.038826E-02   1.846687E-02   6.519831E-01   2.618666E-02
  3.182497E-09   1.711112E-10   1.044152E-01   1.529407E-02   1.421217E-02   7.563983E-01   2.090979E-02
  3.358336E-09   1.805654E-10   8.516986E-02   1.648723E-02   1.120953E-02   8.415681E-01   1.408370E-02
  3.543889E-09   1.905419E-10   5.926487E-02   1.277674E-02   8.844594E-03   9.008330E-01   8.719825E-03
  3.739695E-09   2.010697E-10   3.947733E-02   8.789603E-03   6.847396E-03   9.403103E-01   6.308607E-03
  3.946319E-09   2.121791E-10   2.515016E-02   6.929906E-03   5.295513E-03   9.654605E-01   4.382031E-03
  4.164360E-09   2.239024E-10   1.418590E-02   4.501423E-03   3.987132E-03   9.796464E-01   3.494059E-03
  4.394448E-09   2.362734E-10   8.640775E-03   3.729319E-03   3.065180E-03   9.882871E-01   2.714868E-03
  4.637249E-09   2.493279E-10   4.454686E-03   2.319015E-03   2.304292E-03   9.927418E-01   2.039399E-03
  4.893464E-09   2.631036E-10   2.450405E-03   1.676672E-03   1.805421E-03   9.951922E-01   1.436976E-03
  5.163836E-09   2.776406E-10   1.541866E-03   1.258147E-03   1.404975E-03   9.967341E-01   1.123091E-03
  5.449147E-09   2.929807E-10   1.018210E-03   1.088173E-03   1.023436E-03   9.977523E-01   7.686003E-04
  5.750222E-09   3.091683E-10   8.817940E-04   8.973207E-04   7.617806E-04   9.986341E-01   6.111031E-04
  6.067931E-09   3.262504E-10   6.862534E-04   7.109628E-04   5.326708E-04   9.993204E-01   5.097054E-04
  6.403194E-09   3.442763E-10   3.210244E-04   4.873777E-04   4.134264E-04   9.996414E-01   3.800382E-04
  6.756981E-09   3.632981E-10   2.339650E-04   3.334736E-04   3.008530E-04   9.998754E-01   2.423940E-04
  7.130316E-09   3.833709E-10   1.093476E-04   2.334944E-04   2.321882E-04   9.999847E-01   8.707309E-05
  7.524278E-09   4.045528E-10   1.046645E-05   7.326638E-05   1.412363E-04   9.999952E-01   4.811430E-05
  7.940007E-09   4.269050E-10   4.835669E-06   4.811430E-05   1.088604E-04   1.000000E+00   0.000000E+00
  8.378705E-09   4.504923E-10   0.000000E+00   0.000000E+00   0.000000E+00   1.000000E+00   0.000000E+00
  8.841643E-09   4.753827E-10   0.000000E+00   0.000000E+00   0.000000E+00   1.000000E+00   0.000000E+00
  9.330159E-09   5.016484E-10   0.000000E+00   0.000000E+00   0.000000E+00   1.000000E+00   0.000000E+00
  9.845665E-09   5.293653E-10   0.000000E+00   0.000000E+00   0.000000E+00   1.000000E+00   0.000000E+00
  1.038965E-08   5.586136E-10   0.000000E+00   0.000000E+00   0.000000E+00   1.000000E+00   0.000000E+00
  1.096370E-08   5.894780E-10   0.000000E+00   0.000000E+00   0.000000E+00   1.000000E+00   0.000000E+00
  1.156946E-08   6.220476E-10   0.000000E+00   0.000000E+00   0.000000E+00   1.000000E+00   0.000000E+00
  1.220870E-08   6.564168E-10   0.000000E+00   0.000000E+00   0.000000E+00   1.000000E+00   0.000000E+00
  1.288325E-08   6.926849E-10   0.000000E+00   0.000000E+00   0.000000E+00   1.000000E+00   0.000000E+00
  1.359507E-08   7.309569E-10   0.000000E+00   0.000000E+00   0.000000E+00   1.000000E+00   0.000000E+00
  1.434622E-08   7.713435E-10   0.000000E+00   0.000000E+00   0.000000E+00   1.000000E+00   0.000000E+00
  1.513887E-08   8.139615E-10   0.000000E+00   0.000000E+00   0.000000E+00   1.000000E+00   0.000000E+00
  1.597532E-08   8.589343E-10   0.000000E+00   0.000000E+00   0.000000E+00   1.000000E+00   0.000000E+00
  1.685798E-08   9.063918E-10   0.000000E+00   0.000000E+00   0.000000E+00   1.000000E+00   0.000000E+00
  1.778941E-08   9.564715E-10   0.000000E+00   0.000000E+00   0.000000E+00   1.000000E+00   0.000000E+00
  1.877231E-08   1.009318E-09   0.000000E+00   0.000000E+00   0.000000E+00   1.000000E+00   0.000000E+00
  1.980951E-08   1.065085E-09   0.000000E+00   0.000000E+00   0.000000E+00   1.000000E+00   0.000000E+00
  2.090402E-08   1.123932E-09   0.000000E+00   0.000000E+00   0.000000E+00   1.000000E+00   0.000000E+00
  2.205900E-08   1.186032E-09   0.000000E+00   0.000000E+00   0.000000E+00   1.000000E+00   0.000000E+00
  2.327780E-08   1.251562E-09   0.000000E+00   0.000000E+00   0.000000E+00   1.000000E+00   0.000000E+00
  2.456393E-08   1.320713E-09   0.000000E+00   0.000000E+00   0.000000E+00   1.000000E+00   0.000000E+00
  2.592113E-08   1.393684E-09   0.000000E+00   0.000000E+00   0.000000E+00   1.000000E+00   0.000000E+00
  2.735332E-08   1.470688E-09   0.000000E+00   0.000000E+00   0.000000E+00   1.000000E+00   0.000000E+00
  2.886463E-08   1.551946E-09   0.000000E+00   0.000000E+00   0.000000E+00   1.000000E+00   0.000000E+00
  3.045945E-08   1.637693E-09   0.000000E+00   0.000000E+00   0.000000E+00   1.000000E+00   0.000000E+00
