# Supplementary material for: Nanoparticle size distribution quantification: results of a small-angle X-ray scattering inter-laboratory comparison
Source: J Appl Crystallogr. 2017 Aug 18;50(Pt 5):1280–8. doi: 10.1107/S160057671701010X (PMC5627679; doi:10.1107/S160057671701010X)
Supplement: Supplementary file 3 [file j-50-01280-sup2.zip › RRAnonData/csv/S35_2016-12-02_22-57-35/S35_2016-12-02_22-57-35_hist-radius-True-2.1254(nm)-31.2783(nm)-50-log-vol.dat]

xMean xWidth yMean yStd Obs cdfMean cdfStd
  2.184116E-09   1.174319E-10   5.991258E-06   2.137186E-06   9.001776E-06   2.087941E-02   7.348321E-03
  2.304792E-09   1.239202E-10   8.407708E-06   2.248164E-06   7.934829E-06   5.018381E-02   1.060509E-02
  2.432136E-09   1.307670E-10   1.119937E-05   3.092736E-06   7.073151E-06   8.922781E-02   1.498117E-02
  2.566515E-09   1.379921E-10   1.622906E-05   3.538004E-06   6.336941E-06   1.458136E-01   2.114239E-02
  2.708319E-09   1.456164E-10   2.223735E-05   3.776663E-06   5.682508E-06   2.233960E-01   2.419052E-02
  2.857959E-09   1.536620E-10   2.868635E-05   4.472061E-06   5.145279E-06   3.235239E-01   2.584183E-02
  3.015866E-09   1.621520E-10   3.264988E-05   5.245160E-06   4.642313E-06   4.375473E-01   2.293072E-02
  3.182497E-09   1.711112E-10   3.347328E-05   4.617677E-06   4.216199E-06   5.544224E-01   2.100546E-02
  3.358336E-09   1.805654E-10   3.205568E-05   5.799846E-06   3.871693E-06   6.663778E-01   1.733171E-02
  3.543889E-09   1.905419E-10   2.612719E-05   5.196255E-06   3.588130E-06   7.576797E-01   1.493710E-02
  3.739695E-09   2.010697E-10   2.046324E-05   4.462574E-06   3.310539E-06   8.291273E-01   1.321359E-02
  3.946319E-09   2.121791E-10   1.532749E-05   4.259600E-06   2.933017E-06   8.826201E-01   1.127496E-02
  4.164360E-09   2.239024E-10   1.017130E-05   3.259465E-06   2.593757E-06   9.181103E-01   1.062592E-02
  4.394448E-09   2.362734E-10   7.261901E-06   3.139319E-06   2.325701E-06   9.434608E-01   1.017512E-02
  4.637249E-09   2.493279E-10   4.402258E-06   2.268235E-06   2.084584E-06   9.588398E-01   8.697392E-03
  4.893464E-09   2.631036E-10   2.861950E-06   1.980980E-06   1.859216E-06   9.688103E-01   6.846847E-03
  5.163836E-09   2.776406E-10   2.090157E-06   1.701903E-06   1.659463E-06   9.761083E-01   6.007161E-03
  5.449147E-09   2.929807E-10   1.642704E-06   1.756239E-06   1.441093E-06   9.818316E-01   4.679878E-03
  5.750222E-09   3.091683E-10   1.689817E-06   1.745882E-06   1.262651E-06   9.877045E-01   4.707233E-03
  6.067931E-09   3.262504E-10   1.540890E-06   1.591243E-06   1.108028E-06   9.930719E-01   4.930655E-03
  6.403194E-09   3.442763E-10   8.232739E-07   1.247871E-06   9.702298E-07   9.959470E-01   4.257518E-03
  6.756981E-09   3.632981E-10   7.044813E-07   9.992771E-07   8.548507E-07   9.984212E-01   3.064592E-03
  7.130316E-09   3.833709E-10   3.798618E-07   8.109203E-07   7.533326E-07   9.997568E-01   1.383252E-03
  7.524278E-09   4.045528E-10   4.507737E-08   3.155416E-07   6.051654E-07   9.999167E-01   8.285250E-04
  7.940007E-09   4.269050E-10   2.337688E-08   2.325970E-07   5.262596E-07   1.000000E+00   0.000000E+00
  8.378705E-09   4.504923E-10   0.000000E+00   0.000000E+00   0.000000E+00   1.000000E+00   0.000000E+00
  8.841643E-09   4.753827E-10   0.000000E+00   0.000000E+00   0.000000E+00   1.000000E+00   0.000000E+00
  9.330159E-09   5.016484E-10   0.000000E+00   0.000000E+00   0.000000E+00   1.000000E+00   0.000000E+00
  9.845665E-09   5.293653E-10   0.000000E+00   0.000000E+00   0.000000E+00   1.000000E+00   0.000000E+00
  1.038965E-08   5.586136E-10   0.000000E+00   0.000000E+00   0.000000E+00   1.000000E+00   0.000000E+00
  1.096370E-08   5.894780E-10   0.000000E+00   0.000000E+00   0.000000E+00   1.000000E+00   0.000000E+00
  1.156946E-08   6.220476E-10   0.000000E+00   0.000000E+00   0.000000E+00   1.000000E+00   0.000000E+00
  1.220870E-08   6.564168E-10   0.000000E+00   0.000000E+00   0.000000E+00   1.000000E+00   0.000000E+00
  1.288325E-08   6.926849E-10   0.000000E+00   0.000000E+00   0.000000E+00   1.000000E+00   0.000000E+00
  1.359507E-08   7.309569E-10   0.000000E+00   0.000000E+00   0.000000E+00   1.000000E+00   0.000000E+00
  1.434622E-08   7.713435E-10   0.000000E+00   0.000000E+00   0.000000E+00   1.000000E+00   0.000000E+00
  1.513887E-08   8.139615E-10   0.000000E+00   0.000000E+00   0.000000E+00   1.000000E+00   0.000000E+00
  1.597532E-08   8.589343E-10   0.000000E+00   0.000000E+00   0.000000E+00   1.000000E+00   0.000000E+00
  1.685798E-08   9.063918E-10   0.000000E+00   0.000000E+00   0.000000E+00   1.000000E+00   0.000000E+00
  1.778941E-08   9.564715E-10   0.000000E+00   0.000000E+00   0.000000E+00   1.000000E+00   0.000000E+00
  1.877231E-08   1.009318E-09   0.000000E+00   0.000000E+00   0.000000E+00   1.000000E+00   0.000000E+00
  1.980951E-08   1.065085E-09   0.000000E+00   0.000000E+00   0.000000E+00   1.000000E+00   0.000000E+00
  2.090402E-08   1.123932E-09   0.000000E+00   0.000000E+00   0.000000E+00   1.000000E+00   0.000000E+00
  2.205900E-08   1.186032E-09   0.000000E+00   0.000000E+00   0.000000E+00   1.000000E+00   0.000000E+00
  2.327780E-08   1.251562E-09   0.000000E+00   0.000000E+00   0.000000E+00   1.000000E+00   0.000000E+00
  2.456393E-08   1.320713E-09   0.000000E+00   0.000000E+00   0.000000E+00   1.000000E+00   0.000000E+00
  2.592113E-08   1.393684E-09   0.000000E+00   0.000000E+00   0.000000E+00   1.000000E+00   0.000000E+00
  2.735332E-08   1.470688E-09   0.000000E+00   0.000000E+00   0.000000E+00   1.000000E+00   0.000000E+00
  2.886463E-08   1.551946E-09   0.000000E+00   0.000000E+00   0.000000E+00   1.000000E+00   0.000000E+00
  3.045945E-08   1.637693E-09   0.000000E+00   0.000000E+00   0.000000E+00   1.000000E+00   0.000000E+00
