# Supplementary material for: Nanoparticle size distribution quantification: results of a small-angle X-ray scattering inter-laboratory comparison
Source: J Appl Crystallogr. 2017 Aug 18;50(Pt 5):1280–8. doi: 10.1107/S160057671701010X (PMC5627679; doi:10.1107/S160057671701010X)
Supplement: Supplementary file 3 [file j-50-01280-sup2.zip › RRAnonData/csv/S35_2016-12-02_22-57-35/S35_2016-12-02_22-57-35_stats_radius.dat]

lower upper weighting totalValue totalValueStd mean meanStd variance varianceStd skew skewStd kurtosis kurtosisStd
  2.125400E-09   3.127830E-08 vol   2.864849E-04   3.234305E-06   3.302654E-09   1.672690E-11   5.297980E-19   1.992587E-20   1.550720E+00   2.150671E-01   7.108247E+00   1.677217E+00
  2.125400E-09   3.127830E-08 num   1.000000E+00   5.914878E-16   2.959154E-09   2.943252E-11   2.899335E-19   1.000935E-20   1.217400E+00   9.646733E-02   6.500514E+00   4.835140E-01
