# Supplementary material for: Nanoparticle size distribution quantification: results of a small-angle X-ray scattering inter-laboratory comparison
Source: J Appl Crystallogr. 2017 Aug 18;50(Pt 5):1280–8. doi: 10.1107/S160057671701010X (PMC5627679; doi:10.1107/S160057671701010X)
Supplement: Supplementary file 3 [file j-50-01280-sup2.zip › RRAnonData/csv/S36.csv]

0.10289666666666668	1882.956666666667	18.82956666666667
0.10686499999999999	1878.6599999999999	18.7866
0.110035	1876.44	19.169384337009888
0.11400333333333335	1874.8533333333332	18.748533333333334
0.117965	1872.69	18.7269
0.12193333333333334	1870.3999999999999	18.704
0.12669333333333335	1868.9466666666667	18.689466666666668
0.13066	1864.5549999999998	19.78555697788162
0.13462333333333334	1862.9799999999998	18.6298
0.13938333333333333	1858.0866666666668	18.58086666666667
0.14414333333333332	1853.13	18.5313
0.149695	1850.065	18.50065
0.15524666666666667	1844.51	18.4451
0.16000666666666666	1839.7533333333333	18.397533333333335
0.16556	1831.1975	18.311975
0.17110999999999998	1824.0233333333333	18.240233333333332
0.1766625	1815.0375	18.150375
0.1830075	1805.4199999999998	18.054199999999998
0.18935249999999998	1795.0675	17.950675
0.1957	1784.0875	17.840875
0.20283600000000002	1770.2620000000002	17.702620000000003
0.2099775	1756.4374999999998	17.564375
0.21711400000000003	1740.7719999999997	17.407719999999998
0.225046	1722.212	17.22212
0.232978	1704.7040000000002	17.047040000000003
0.24091	1684.8200000000002	16.848200000000002
0.24884199999999995	1664.146	16.64146
0.25756666666666667	1641.9433333333336	16.419433333333338
0.26629200000000003	1617.3700000000001	16.1737
0.27501666666666663	1592.5633333333335	15.925633333333336
0.284535	1566.6233333333332	15.666233333333333
0.29405333333333333	1541.1933333333334	15.411933333333334
0.3043642857142857	1511.847142857143	15.118471428571429
0.31547	1479.9914285714287	14.799914285714287
0.32657285714285716	1448.7528571428572	14.487528571428573
0.33767857142857144	1417.6571428571428	14.176571428571428
0.3487814285714285	1386.6385714285716	13.866385714285716
0.36068	1353.76375	13.5376375
0.37337	1318.34625	13.183462500000001
0.38606125	1282.83875	12.8283875
0.39954555555555554	1245.5755555555554	12.455755555555555
0.4138233333333334	1206.6466666666665	12.066466666666665
0.42809888888888886	1167.41	11.674100000000001
0.4423766666666667	1128.841111111111	11.288411111111111
0.457447	1088.1280000000002	10.881280000000002
0.47331	1045.4720000000002	10.454720000000002
0.48917400000000005	1003.3496000000001	10.033496000000001
0.5058309090909091	959.4100909090911	9.59410090909091
0.52328	913.6316363636364	9.136316363636364
0.5415233333333334	867.0577499999999	8.6705775
0.5605583333333334	819.0211666666668	8.190211666666668
0.5795950000000001	771.66075	7.7166075
0.5994246153846153	724.0993846153846	7.240993846153846
0.6200461538461538	676.1923846153846	6.761923846153847
0.6414621428571429	628.5902857142858	6.285902857142858
0.6636707142857142	581.2902857142858	5.812902857142858
0.686672	534.7844	5.347844
0.7104673333333333	488.91446666666667	4.889144666666667
0.735055	444.272375	4.44272375
0.7604362499999999	401.29775	4.0129775
0.7866105882352942	360.1227058823529	3.601227058823529
0.8135776470588235	321.2428823529412	3.212428823529412
0.8413377777777777	284.4518333333333	2.844518333333333
0.8711599999999999	248.18214285714288	2.4818214285714286
0.9010760869565216	214.75478260869568	2.147547826086957
0.9319578260869565	185.07465217391302	1.8507465217391303
0.9642835999999998	157.61232	1.5761232
0.99841875	132.34895833333334	1.3826334651083636
1.027064705882353	114.03505882352941	1.1948865638708268
1.0707	90.976475	2.76584453147527
1.10615	75.229375	2.3046594710047
1.1416	62.14332499999999	1.9316370649335262
1.1815000000000002	50.13076	1.6754036219968003
1.2214	40.492975	1.2296180832376373
1.26126	32.92532	1.0501123556077228
1.3056	26.43064	0.8031376753707931
1.3499199999999998	21.545420000000004	0.5986483687441237
1.3986666666666665	17.60213333333333	0.4682619100935338
1.44742	14.70788	0.3113987209350737
1.4961666666666666	12.654449999999999	0.24742711485741953
1.5493499999999998	10.994399999999999	0.18024312654486072
1.6025333333333334	9.755920000000001	0.134511632235531
1.6557166666666667	8.799361666666664	0.10827144035298993
1.7133285714285715	7.951367142857142	0.10096783952173632
1.7753714285714284	7.153718571428572	0.0867276592731131
1.8374142857142857	6.45359	0.07700793481070337
1.899457142857143	5.8123571428571426	0.07177562823245279
1.9614999999999998	5.215715714285714	0.0681351050996385
2.027975	4.64370375	0.06194671252482996
2.098875	4.08722375	0.05709438557391163
2.174211111111111	3.5659311111111114	0.05125800832944285
2.24955	3.112355	0.043473390712020554
2.3248777777777776	2.7228644444444443	0.03811751329445675
2.4046444444444446	2.3676088888888884	0.032362373189504974
2.48882	2.0567940000000005	0.030387407486947248
2.57745	1.7791609999999998	0.02430978629870878
2.66607	1.5409279999999999	0.021024267449254386
2.7546899999999996	1.342648	0.018304343066909316
2.847718181818182	1.1751654545454546	0.015450960744687837
2.9496333333333333	1.0180525	0.01352218021493396
