# Supplementary material for: Nanoparticle size distribution quantification: results of a small-angle X-ray scattering inter-laboratory comparison
Source: J Appl Crystallogr. 2017 Aug 18;50(Pt 5):1280–8. doi: 10.1107/S160057671701010X (PMC5627679; doi:10.1107/S160057671701010X)
Supplement: Supplementary file 3 [file j-50-01280-sup2.zip › RRAnonData/csv/S36_2016-12-03_08-27-40/S36_2016-12-03_08-27-40_fit.dat]

fitQ fitIntensityMean fitIntensityStd
  1.028967E+08   1.915037E+03   7.818185E+00
  1.068650E+08   1.910433E+03   7.674428E+00
  1.100350E+08   1.906639E+03   7.556994E+00
  1.140033E+08   1.901745E+03   7.406904E+00
  1.179650E+08   1.896700E+03   7.253845E+00
  1.219333E+08   1.891490E+03   7.097519E+00
  1.266933E+08   1.885033E+03   6.906356E+00
  1.306600E+08   1.879483E+03   6.744290E+00
  1.346233E+08   1.873785E+03   6.580115E+00
  1.393833E+08   1.866742E+03   6.380335E+00
  1.441433E+08   1.859484E+03   6.178157E+00
  1.496950E+08   1.850751E+03   5.939981E+00
  1.552467E+08   1.841734E+03   5.700044E+00
  1.600067E+08   1.833781E+03   5.493593E+00
  1.655600E+08   1.824247E+03   5.252724E+00
  1.711100E+08   1.814450E+03   5.012969E+00
  1.766625E+08   1.804384E+03   4.775190E+00
  1.830075E+08   1.792565E+03   4.507595E+00
  1.893525E+08   1.780415E+03   4.246339E+00
  1.957000E+08   1.767939E+03   3.993589E+00
  2.028360E+08   1.753539E+03   3.722905E+00
  2.099775E+08   1.738743E+03   3.470241E+00
  2.171140E+08   1.723586E+03   3.240570E+00
  2.250460E+08   1.706319E+03   3.018159E+00
  2.329780E+08   1.688626E+03   2.837160E+00
  2.409100E+08   1.670527E+03   2.703982E+00
  2.488420E+08   1.652038E+03   2.623155E+00
  2.575667E+08   1.631274E+03   2.596248E+00
  2.662920E+08   1.610084E+03   2.630800E+00
  2.750167E+08   1.588498E+03   2.718439E+00
  2.845350E+08   1.564523E+03   2.861410E+00
  2.940533E+08   1.540136E+03   3.039003E+00
  3.043643E+08   1.513291E+03   3.254620E+00
  3.154700E+08   1.483928E+03   3.498183E+00
  3.265729E+08   1.454157E+03   3.740440E+00
  3.376786E+08   1.424013E+03   3.971816E+00
  3.487814E+08   1.393565E+03   4.185278E+00
  3.606800E+08   1.360644E+03   4.388738E+00
  3.733700E+08   1.325270E+03   4.572494E+00
  3.860612E+08   1.289692E+03   4.719027E+00
  3.995456E+08   1.251748E+03   4.832220E+00
  4.138233E+08   1.211504E+03   4.903965E+00
  4.280989E+08   1.171288E+03   4.927232E+00
  4.423767E+08   1.131178E+03   4.904265E+00
  4.574470E+08   1.089060E+03   4.833479E+00
  4.733100E+08   1.045073E+03   4.712613E+00
  4.891740E+08   1.001543E+03   4.550795E+00
  5.058309E+08   9.564400E+02   4.345097E+00
  5.232800E+08   9.099676E+02   4.100496E+00
  5.415233E+08   8.623473E+02   3.825234E+00
  5.605583E+08   8.138363E+02   3.531117E+00
  5.795950E+08   7.666351E+02   3.244762E+00
  5.994246E+08   7.189723E+02   2.969752E+00
  6.200462E+08   6.711352E+02   2.722667E+00
  6.414621E+08   6.234138E+02   2.517814E+00
  6.636707E+08   5.761148E+02   2.363109E+00
  6.866720E+08   5.295411E+02   2.256316E+00
  7.104673E+08   4.839893E+02   2.184564E+00
  7.350550E+08   4.397518E+02   2.128080E+00
  7.604362E+08   3.970997E+02   2.066050E+00
  7.866106E+08   3.562858E+02   1.981653E+00
  8.135776E+08   3.175362E+02   1.864851E+00
  8.413378E+08   2.810445E+02   1.713252E+00
  8.711600E+08   2.455344E+02   1.523389E+00
  9.010761E+08   2.135700E+02   1.319703E+00
  9.319578E+08   1.841935E+02   1.115242E+00
  9.642836E+08   1.571150E+02   9.304500E-01
  9.984188E+08   1.322743E+02   7.897966E-01
  1.027065E+09   1.141487E+02   7.215616E-01
  1.070700E+09   9.081120E+01   6.845291E-01
  1.106150E+09   7.521114E+01   6.787197E-01
  1.141600E+09   6.222290E+01   6.673951E-01
  1.181500E+09   5.029438E+01   6.339503E-01
  1.221400E+09   4.077401E+01   5.769226E-01
  1.261260E+09   3.325457E+01   5.023678E-01
  1.305600E+09   2.678482E+01   4.095487E-01
  1.349920E+09   2.189556E+01   3.178262E-01
  1.398667E+09   1.790906E+01   2.292290E-01
  1.447420E+09   1.500298E+01   1.608998E-01
  1.496167E+09   1.287355E+01   1.155517E-01
  1.549350E+09   1.116598E+01   8.896640E-02
  1.602533E+09   9.890665E+00   7.671387E-02
  1.655717E+09   8.897039E+00   6.926276E-02
  1.713329E+09   8.023293E+00   6.168367E-02
  1.775371E+09   7.230026E+00   5.391085E-02
  1.837414E+09   6.533886E+00   4.813872E-02
  1.899457E+09   5.903620E+00   4.412293E-02
  1.961500E+09   5.323243E+00   3.994342E-02
  2.027975E+09   4.748205E+00   3.474061E-02
  2.098875E+09   4.184459E+00   3.053166E-02
  2.174211E+09   3.641560E+00   2.875274E-02
  2.249550E+09   3.159208E+00   2.703128E-02
  2.324878E+09   2.740574E+00   2.361356E-02
  2.404644E+09   2.367378E+00   1.965278E-02
  2.488820E+09   2.046601E+00   1.690791E-02
  2.577450E+09   1.775970E+00   1.429727E-02
  2.666070E+09   1.553811E+00   1.147603E-02
  2.754690E+09   1.359416E+00   1.001543E-02
  2.847718E+09   1.169246E+00   7.872759E-03
  2.949633E+09   9.705594E-01   8.701601E-03
