# Supplementary material for: Nanoparticle size distribution quantification: results of a small-angle X-ray scattering inter-laboratory comparison
Source: J Appl Crystallogr. 2017 Aug 18;50(Pt 5):1280–8. doi: 10.1107/S160057671701010X (PMC5627679; doi:10.1107/S160057671701010X)
Supplement: Supplementary file 3 [file j-50-01280-sup2.zip › RRAnonData/csv/S36_2016-12-03_08-27-40/S36_2016-12-03_08-27-40_hist-radius-True-1.06508(nm)-30.5315(nm)-50-log-num.dat]

xMean xWidth yMean yStd Obs cdfMean cdfStd
  1.102048E-09   7.393527E-11   1.407738E-02   1.676952E-02   4.216855E-02   1.407738E-02   1.676952E-02
  1.178549E-09   7.906768E-11   7.837174E-03   1.204510E-02   3.739411E-02   2.191455E-02   1.988291E-02
  1.260361E-09   8.455637E-11   1.021140E-02   1.270568E-02   3.173431E-02   3.212595E-02   2.134611E-02
  1.347852E-09   9.042607E-11   6.912699E-03   8.982927E-03   2.538431E-02   3.903865E-02   2.245475E-02
  1.441417E-09   9.670323E-11   6.675331E-03   8.757974E-03   2.087430E-02   4.571398E-02   2.352758E-02
  1.541477E-09   1.034161E-10   7.044811E-03   8.027346E-03   1.764511E-02   5.275879E-02   2.246224E-02
  1.648482E-09   1.105950E-10   8.365859E-03   8.394169E-03   1.454251E-02   6.112465E-02   2.165028E-02
  1.762916E-09   1.182723E-10   1.316909E-02   9.526334E-03   1.337561E-02   7.429374E-02   1.913605E-02
  1.885293E-09   1.264824E-10   1.688403E-02   8.531605E-03   1.221002E-02   9.117777E-02   1.960215E-02
  2.016166E-09   1.352625E-10   2.609009E-02   1.141094E-02   1.262407E-02   1.172679E-01   1.983901E-02
  2.156123E-09   1.446521E-10   5.728093E-02   1.584502E-02   1.144450E-02   1.745488E-01   1.972005E-02
  2.305796E-09   1.546935E-10   1.157395E-01   2.003995E-02   1.044352E-02   2.902883E-01   2.229706E-02
  2.465859E-09   1.654320E-10   1.361875E-01   1.822975E-02   9.446967E-03   4.264758E-01   1.735296E-02
  2.637033E-09   1.769159E-10   1.084348E-01   1.600149E-02   8.394958E-03   5.349106E-01   1.380645E-02
  2.820089E-09   1.891970E-10   9.458308E-02   1.421060E-02   7.366532E-03   6.294937E-01   1.242268E-02
  3.015853E-09   2.023305E-10   1.053266E-01   1.391039E-02   5.952482E-03   7.348203E-01   9.845286E-03
  3.225206E-09   2.163758E-10   1.021751E-01   1.183097E-02   4.639847E-03   8.369954E-01   7.805318E-03
  3.449092E-09   2.313961E-10   6.983402E-02   9.171450E-03   3.817486E-03   9.068294E-01   5.877366E-03
  3.688520E-09   2.474591E-10   3.630694E-02   7.854020E-03   3.214980E-03   9.431364E-01   4.040133E-03
  3.944568E-09   2.646371E-10   2.653913E-02   5.124268E-03   2.587905E-03   9.696755E-01   3.142500E-03
  4.218390E-09   2.830076E-10   1.815557E-02   3.980473E-03   1.816567E-03   9.878311E-01   2.585987E-03
  4.511220E-09   3.026533E-10   6.923811E-03   2.568169E-03   1.317595E-03   9.947549E-01   1.544422E-03
  4.824378E-09   3.236627E-10   2.625307E-03   1.541597E-03   8.936846E-04   9.973802E-01   9.442480E-04
  5.159275E-09   3.461306E-10   1.354178E-03   9.860400E-04   6.020643E-04   9.987344E-01   7.252562E-04
  5.517419E-09   3.701582E-10   7.311577E-04   8.013936E-04   3.962825E-04   9.994655E-01   4.962807E-04
  5.900425E-09   3.958536E-10   3.406719E-04   4.746246E-04   2.569270E-04   9.998062E-01   2.907189E-04
  6.310019E-09   4.233328E-10   1.191375E-04   2.545846E-04   1.770213E-04   9.999253E-01   1.936276E-04
  6.748045E-09   4.527196E-10   5.364173E-05   1.707194E-04   1.257598E-04   9.999790E-01   1.029585E-04
  7.216478E-09   4.841463E-10   2.100936E-05   1.029585E-04   7.799069E-05   1.000000E+00   0.000000E+00
  7.717428E-09   5.177545E-10   0.000000E+00   0.000000E+00   0.000000E+00   1.000000E+00   0.000000E+00
  8.253153E-09   5.536958E-10   0.000000E+00   0.000000E+00   0.000000E+00   1.000000E+00   0.000000E+00
  8.826067E-09   5.921320E-10   0.000000E+00   0.000000E+00   0.000000E+00   1.000000E+00   0.000000E+00
  9.438751E-09   6.332364E-10   0.000000E+00   0.000000E+00   0.000000E+00   1.000000E+00   0.000000E+00
  1.009397E-08   6.771941E-10   0.000000E+00   0.000000E+00   0.000000E+00   1.000000E+00   0.000000E+00
  1.079467E-08   7.242033E-10   0.000000E+00   0.000000E+00   0.000000E+00   1.000000E+00   0.000000E+00
  1.154400E-08   7.744757E-10   0.000000E+00   0.000000E+00   0.000000E+00   1.000000E+00   0.000000E+00
  1.234536E-08   8.282380E-10   0.000000E+00   0.000000E+00   0.000000E+00   1.000000E+00   0.000000E+00
  1.320235E-08   8.857323E-10   0.000000E+00   0.000000E+00   0.000000E+00   1.000000E+00   0.000000E+00
  1.411882E-08   9.472176E-10   0.000000E+00   0.000000E+00   0.000000E+00   1.000000E+00   0.000000E+00
  1.509892E-08   1.012971E-09   0.000000E+00   0.000000E+00   0.000000E+00   1.000000E+00   0.000000E+00
  1.614705E-08   1.083289E-09   0.000000E+00   0.000000E+00   0.000000E+00   1.000000E+00   0.000000E+00
  1.726794E-08   1.158489E-09   0.000000E+00   0.000000E+00   0.000000E+00   1.000000E+00   0.000000E+00
  1.846663E-08   1.238908E-09   0.000000E+00   0.000000E+00   0.000000E+00   1.000000E+00   0.000000E+00
  1.974854E-08   1.324910E-09   0.000000E+00   0.000000E+00   0.000000E+00   1.000000E+00   0.000000E+00
  2.111944E-08   1.416882E-09   0.000000E+00   0.000000E+00   0.000000E+00   1.000000E+00   0.000000E+00
  2.258550E-08   1.515239E-09   0.000000E+00   0.000000E+00   0.000000E+00   1.000000E+00   0.000000E+00
  2.415333E-08   1.620423E-09   0.000000E+00   0.000000E+00   0.000000E+00   1.000000E+00   0.000000E+00
  2.583000E-08   1.732909E-09   0.000000E+00   0.000000E+00   0.000000E+00   1.000000E+00   0.000000E+00
  2.762305E-08   1.853203E-09   0.000000E+00   0.000000E+00   0.000000E+00   1.000000E+00   0.000000E+00
  2.954058E-08   1.981848E-09   0.000000E+00   0.000000E+00   0.000000E+00   1.000000E+00   0.000000E+00
