# Supplementary material for: Nanoparticle size distribution quantification: results of a small-angle X-ray scattering inter-laboratory comparison
Source: J Appl Crystallogr. 2017 Aug 18;50(Pt 5):1280–8. doi: 10.1107/S160057671701010X (PMC5627679; doi:10.1107/S160057671701010X)
Supplement: Supplementary file 3 [file j-50-01280-sup2.zip › RRAnonData/csv/S36_2016-12-03_08-27-40/S36_2016-12-03_08-27-40_hist-radius-True-1.06508(nm)-30.5315(nm)-50-log-vol.dat]

xMean xWidth yMean yStd Obs cdfMean cdfStd
  1.102048E-09   7.393527E-11   2.170891E-07   2.603475E-07   6.290559E-07   7.986766E-04   9.578229E-04
  1.178549E-09   7.906768E-11   1.478980E-07   2.298936E-07   6.653024E-07   1.342605E-03   1.230400E-03
  1.260361E-09   8.455637E-11   2.329346E-07   2.898827E-07   6.548416E-07   2.199515E-03   1.476501E-03
  1.347852E-09   9.042607E-11   1.929599E-07   2.511487E-07   6.396442E-07   2.909286E-03   1.692578E-03
  1.441417E-09   9.670323E-11   2.277741E-07   3.015232E-07   6.545497E-07   3.747283E-03   1.929449E-03
  1.541477E-09   1.034161E-10   2.948873E-07   3.357373E-07   6.670902E-07   4.831958E-03   1.969262E-03
  1.648482E-09   1.105950E-10   4.286308E-07   4.268822E-07   7.105772E-07   6.409653E-03   2.173882E-03
  1.762916E-09   1.182723E-10   8.128312E-07   5.855801E-07   8.006360E-07   9.401326E-03   2.202298E-03
  1.885293E-09   1.264824E-10   1.296151E-06   6.617534E-07   9.708745E-07   1.417046E-02   2.872090E-03
  2.016166E-09   1.352625E-10   2.454877E-06   1.084205E-06   1.190022E-06   2.320326E-02   3.965532E-03
  2.156123E-09   1.446521E-10   6.613087E-06   1.818127E-06   1.286185E-06   4.753606E-02   6.210812E-03
  2.305796E-09   1.546935E-10   1.621679E-05   2.892286E-06   1.403708E-06   1.072084E-01   7.710587E-03
  2.465859E-09   1.654320E-10   2.311589E-05   2.982639E-06   1.530998E-06   1.922715E-01   8.297867E-03
  2.637033E-09   1.769159E-10   2.244392E-05   3.259950E-06   1.661637E-06   2.748538E-01   7.869829E-03
  2.820089E-09   1.891970E-10   2.406625E-05   3.650135E-06   1.798444E-06   3.634143E-01   9.368666E-03
  3.015853E-09   2.023305E-10   3.280050E-05   4.196937E-06   1.765431E-06   4.841158E-01   1.049563E-02
  3.225206E-09   2.163758E-10   3.872410E-05   4.507271E-06   1.666552E-06   6.266041E-01   1.067331E-02
  3.449092E-09   2.313961E-10   3.215197E-05   4.152106E-06   1.690490E-06   7.449191E-01   1.061441E-02
  3.688520E-09   2.474591E-10   2.046338E-05   4.325638E-06   1.737100E-06   8.202247E-01   9.784541E-03
  3.944568E-09   2.646371E-10   1.837436E-05   3.443406E-06   1.727194E-06   8.878348E-01   9.890620E-03
  4.218390E-09   2.830076E-10   1.526554E-05   3.381099E-06   1.441040E-06   9.440095E-01   9.292761E-03
  4.511220E-09   3.026533E-10   7.061303E-06   2.630051E-06   1.210706E-06   9.699891E-01   6.642926E-03
  4.824378E-09   3.236627E-10   3.288827E-06   1.924861E-06   1.007521E-06   9.820899E-01   5.199671E-03
  5.159275E-09   3.461306E-10   2.103062E-06   1.530168E-06   8.274916E-07   9.898235E-01   5.129330E-03
  5.517419E-09   3.701582E-10   1.373508E-06   1.489069E-06   6.812584E-07   9.948795E-01   4.537749E-03
  5.900425E-09   3.958536E-10   7.900516E-07   1.090503E-06   5.522092E-07   9.977887E-01   3.304722E-03
  6.310019E-09   4.233328E-10   3.368259E-07   7.190897E-07   4.640153E-07   9.990292E-01   2.513068E-03
  6.748045E-09   4.527196E-10   1.787059E-07   5.683391E-07   3.804224E-07   9.996875E-01   1.530894E-03
  7.216478E-09   4.841463E-10   8.485460E-08   4.157235E-07   3.070508E-07   1.000000E+00   0.000000E+00
  7.717428E-09   5.177545E-10   0.000000E+00   0.000000E+00   0.000000E+00   1.000000E+00   0.000000E+00
  8.253153E-09   5.536958E-10   0.000000E+00   0.000000E+00   0.000000E+00   1.000000E+00   0.000000E+00
  8.826067E-09   5.921320E-10   0.000000E+00   0.000000E+00   0.000000E+00   1.000000E+00   0.000000E+00
  9.438751E-09   6.332364E-10   0.000000E+00   0.000000E+00   0.000000E+00   1.000000E+00   0.000000E+00
  1.009397E-08   6.771941E-10   0.000000E+00   0.000000E+00   0.000000E+00   1.000000E+00   0.000000E+00
  1.079467E-08   7.242033E-10   0.000000E+00   0.000000E+00   0.000000E+00   1.000000E+00   0.000000E+00
  1.154400E-08   7.744757E-10   0.000000E+00   0.000000E+00   0.000000E+00   1.000000E+00   0.000000E+00
  1.234536E-08   8.282380E-10   0.000000E+00   0.000000E+00   0.000000E+00   1.000000E+00   0.000000E+00
  1.320235E-08   8.857323E-10   0.000000E+00   0.000000E+00   0.000000E+00   1.000000E+00   0.000000E+00
  1.411882E-08   9.472176E-10   0.000000E+00   0.000000E+00   0.000000E+00   1.000000E+00   0.000000E+00
  1.509892E-08   1.012971E-09   0.000000E+00   0.000000E+00   0.000000E+00   1.000000E+00   0.000000E+00
  1.614705E-08   1.083289E-09   0.000000E+00   0.000000E+00   0.000000E+00   1.000000E+00   0.000000E+00
  1.726794E-08   1.158489E-09   0.000000E+00   0.000000E+00   0.000000E+00   1.000000E+00   0.000000E+00
  1.846663E-08   1.238908E-09   0.000000E+00   0.000000E+00   0.000000E+00   1.000000E+00   0.000000E+00
  1.974854E-08   1.324910E-09   0.000000E+00   0.000000E+00   0.000000E+00   1.000000E+00   0.000000E+00
  2.111944E-08   1.416882E-09   0.000000E+00   0.000000E+00   0.000000E+00   1.000000E+00   0.000000E+00
  2.258550E-08   1.515239E-09   0.000000E+00   0.000000E+00   0.000000E+00   1.000000E+00   0.000000E+00
  2.415333E-08   1.620423E-09   0.000000E+00   0.000000E+00   0.000000E+00   1.000000E+00   0.000000E+00
  2.583000E-08   1.732909E-09   0.000000E+00   0.000000E+00   0.000000E+00   1.000000E+00   0.000000E+00
  2.762305E-08   1.853203E-09   0.000000E+00   0.000000E+00   0.000000E+00   1.000000E+00   0.000000E+00
  2.954058E-08   1.981848E-09   0.000000E+00   0.000000E+00   0.000000E+00   1.000000E+00   0.000000E+00
