# Supplementary material for: Nanoparticle size distribution quantification: results of a small-angle X-ray scattering inter-laboratory comparison
Source: J Appl Crystallogr. 2017 Aug 18;50(Pt 5):1280–8. doi: 10.1107/S160057671701010X (PMC5627679; doi:10.1107/S160057671701010X)
Supplement: Supplementary file 3 [file j-50-01280-sup2.zip › RRAnonData/csv/S36_2016-12-03_08-27-40/S36_2016-12-03_08-27-40_stats_radius.dat]

lower upper weighting totalValue totalValueStd mean meanStd variance varianceStd skew skewStd kurtosis kurtosisStd
  1.065080E-09   3.053150E-08 vol   2.717590E-04   5.652725E-07   3.194685E-09   3.566061E-12   5.067305E-19   1.529103E-20   7.603397E-01   2.273517E-01   4.475058E+00   1.293419E+00
  1.065080E-09   3.053150E-08 num   1.000000E+00   6.043975E-16   2.727452E-09   3.317349E-11   4.416491E-19   4.432724E-20   2.683259E-01   1.876403E-01   3.935178E+00   2.735360E-01
