# Supplementary material for: Nanoparticle size distribution quantification: results of a small-angle X-ray scattering inter-laboratory comparison
Source: J Appl Crystallogr. 2017 Aug 18;50(Pt 5):1280–8. doi: 10.1107/S160057671701010X (PMC5627679; doi:10.1107/S160057671701010X)
Supplement: Supplementary file 3 [file j-50-01280-sup2.zip › RRAnonData/csv/S37.csv]

0.10308500000000001	1820.1599999999999	18.2016
0.10692	1818.72	19.4769
0.11074500000000001	1814.745	18.14745
0.11457999999999999	1811.44	20.1648
0.11841	1807.6	18.076
0.12223999999999999	1806.7900000000002	19.8293
0.12607000000000002	1804.8600000000001	18.0486
0.13118000000000002	1801.0	18.01
0.136285	1795.82	17.9582
0.141395	1791.6750000000002	17.916750000000004
0.14522000000000002	1789.13	20.333399999999997
0.149055	1783.895	17.83895
0.154165	1777.23	17.7723
0.16054666666666667	1769.746666666667	17.69746666666667
0.166935	1762.96	17.6296
0.17203999999999997	1756.485	17.56485
0.17715000000000003	1749.2849999999999	17.49285
0.18353333333333333	1739.4266666666665	17.394266666666667
0.18991999999999998	1730.5299999999997	17.3053
0.19630333333333336	1717.823333333333	17.17823333333333
0.20396333333333336	1704.1233333333337	17.041233333333338
0.21034999999999998	1693.2649999999999	16.93265
0.21673333333333333	1680.7533333333333	16.807533333333332
0.22439666666666666	1664.3733333333332	16.643733333333333
0.2320566666666667	1646.1033333333332	16.461033333333333
0.2409975	1627.105	16.27105
0.24993666666666667	1604.8866666666665	16.048866666666665
0.25759666666666664	1585.55	15.8555
0.26653499999999997	1562.9424999999999	15.629425
0.2754733333333333	1541.4366666666665	15.414366666666666
0.2844125	1517.12	15.171199999999999
0.29463	1490.2450000000001	14.902450000000002
0.30484500000000003	1462.935	14.62935
0.31506	1435.48	14.354800000000001
0.326552	1404.858	14.04858
0.338045	1373.7925	13.737925
0.349538	1342.4299999999998	13.424299999999999
0.3623080000000001	1309.4399999999998	13.094399999999998
0.375076	1275.34	12.7534
0.38784599999999997	1241.942	12.41942
0.40061599999999997	1208.1460000000002	12.081460000000002
0.41338600000000003	1175.252	11.75252
0.42743166666666665	1137.9966666666667	11.379966666666666
0.44275499999999995	1097.9483333333333	10.979483333333333
0.45807833333333337	1058.8916666666667	10.588916666666666
0.47340333333333334	1019.7733333333335	10.197733333333336
0.4900014285714286	977.4235714285714	9.774235714285714
0.5066033333333334	936.3295000000002	9.363295000000003
0.5232028571428572	894.8050000000001	8.94805
0.5423575	847.6178749999999	8.476178749999999
0.5615114285714286	801.3957142857143	8.013957142857144
0.5806662499999999	756.3731250000001	7.563731250000001
0.6010975000000001	708.811625	7.088116250000001
0.62152875	662.18025	6.6218025
0.6419587499999999	617.4023750000001	6.174023750000002
0.6636677777777779	571.9146666666667	5.719146666666667
0.6866522222222222	526.2954444444445	5.2629544444444445
0.7109150000000001	481.03270000000003	4.810327
0.7351755555555557	438.2711111111111	4.382711111111111
0.7594390000000001	397.907	3.97907
0.7862536363636363	356.1148181818182	3.804093369034275
0.8143472727272727	316.02227272727276	3.4912232971759045
0.84244	279.2245454545455	3.1575729614074706
0.8705318181818182	245.6704545454545	2.9000369507477797
0.8999016666666666	214.1665833333333	2.7097426844693886
0.9305483333333333	184.8305	2.3771022322835145
0.9624715384615384	157.8683846153846	2.177985091359765
0.9956692307692306	133.48615384615385	1.8961603742021085
1.030142857142857	111.62842857142859	1.684251588820002
1.0659	92.33553571428571	1.4111111701288175
1.102933333333333	75.63343333333334	1.2279792176644821
1.14124	61.40916000000001	0.9718820966998591
1.1795466666666665	49.975526666666674	0.7855876561964641
1.2191312499999998	40.4542125	0.6517682537320427
1.2612647058823527	32.54024117647059	0.5014081426532992
1.3046882352941174	26.334500000000002	0.3930605075220981
1.3493777777777778	21.476883333333333	0.2914136760767675
1.3978714285714287	17.652942857142857	0.20824254923748198
1.445190909090909	14.969427272727273	0.1530779148555693
1.4950208333333332	12.866995833333334	0.12866995833333333
1.545934782608696	11.28038260869565	0.1128038260869565
1.5982874999999999	10.067240833333333	0.10067240833333334
1.6469749999999999	9.1438095	0.091438095
1.7094749999999999	8.140595	0.1264346486331972
1.76655	7.398715	0.1152420673698052
1.8307600000000002	6.6497399999999995	0.11368727782826005
1.894975	5.962455	0.09178684269363828
1.9591999999999998	5.343686	0.09181059397476946
2.03056	4.710312	0.08905163133822977
2.094775	4.196282500000001	0.06967542923860136
2.166116666666667	3.697051666666667	0.07341139123308972
2.2446	3.199318	0.05780071023785081
2.3159599999999996	2.818772	0.05303329231718513
2.394433333333333	2.4647916666666667	0.046701138559758666
2.480066666666666	2.1238566666666667	0.03831467113840923
2.5656833333333333	1.8482416666666666	0.03217285568266793
2.6513	1.6138266666666665	0.028490365584019964
2.7440571428571423	1.3981314285714286	0.025698725874343013
2.8439285714285716	1.2052500000000002	0.021027596946235533
2.943828571428571	1.04404	0.016241985862630957
