# Supplementary material for: Nanoparticle size distribution quantification: results of a small-angle X-ray scattering inter-laboratory comparison
Source: J Appl Crystallogr. 2017 Aug 18;50(Pt 5):1280–8. doi: 10.1107/S160057671701010X (PMC5627679; doi:10.1107/S160057671701010X)
Supplement: Supplementary file 3 [file j-50-01280-sup2.zip › RRAnonData/csv/S37_2016-12-03_08-28-05/S37_2016-12-03_08-28-05_fit.dat]

fitQ fitIntensityMean fitIntensityStd
  1.030850E+08   1.846665E+03   8.071918E+00
  1.069200E+08   1.842458E+03   7.939817E+00
  1.107450E+08   1.838119E+03   7.804923E+00
  1.145800E+08   1.833628E+03   7.666709E+00
  1.184100E+08   1.829002E+03   7.525900E+00
  1.222400E+08   1.824237E+03   7.382511E+00
  1.260700E+08   1.819334E+03   7.236746E+00
  1.311800E+08   1.812579E+03   7.038932E+00
  1.362850E+08   1.805592E+03   6.837985E+00
  1.413950E+08   1.798361E+03   6.634065E+00
  1.452200E+08   1.792796E+03   6.479955E+00
  1.490550E+08   1.787085E+03   6.324463E+00
  1.541650E+08   1.779277E+03   6.116222E+00
  1.605467E+08   1.769209E+03   5.855418E+00
  1.669350E+08   1.758786E+03   5.594836E+00
  1.720400E+08   1.750214E+03   5.387975E+00
  1.771500E+08   1.741421E+03   5.183041E+00
  1.835333E+08   1.730145E+03   4.931407E+00
  1.899200E+08   1.718545E+03   4.686281E+00
  1.963033E+08   1.706641E+03   4.449989E+00
  2.039633E+08   1.691959E+03   4.181115E+00
  2.103500E+08   1.679396E+03   3.972048E+00
  2.167333E+08   1.666555E+03   3.779594E+00
  2.243967E+08   1.650777E+03   3.574127E+00
  2.320567E+08   1.634623E+03   3.400939E+00
  2.409975E+08   1.615307E+03   3.244882E+00
  2.499367E+08   1.595519E+03   3.142839E+00
  2.575967E+08   1.578204E+03   3.099676E+00
  2.665350E+08   1.557602E+03   3.099394E+00
  2.754733E+08   1.536595E+03   3.148089E+00
  2.844125E+08   1.515208E+03   3.238026E+00
  2.946300E+08   1.490331E+03   3.379672E+00
  3.048450E+08   1.465036E+03   3.549682E+00
  3.150600E+08   1.439354E+03   3.735839E+00
  3.265520E+08   1.410048E+03   3.951876E+00
  3.380450E+08   1.380351E+03   4.163890E+00
  3.495380E+08   1.350319E+03   4.363143E+00
  3.623080E+08   1.316621E+03   4.561811E+00
  3.750760E+08   1.282651E+03   4.730563E+00
  3.878460E+08   1.248467E+03   4.865321E+00
  4.006160E+08   1.214142E+03   4.963571E+00
  4.133860E+08   1.179742E+03   5.024140E+00
  4.274317E+08   1.141895E+03   5.047155E+00
  4.427550E+08   1.100687E+03   5.021493E+00
  4.580783E+08   1.059663E+03   4.945727E+00
  4.734033E+08   1.018915E+03   4.824069E+00
  4.900014E+08   9.752054E+02   4.646741E+00
  5.066033E+08   9.320315E+02   4.429786E+00
  5.232029E+08   8.895106E+02   4.182340E+00
  5.423575E+08   8.413692E+02   3.871908E+00
  5.615114E+08   7.943432E+02   3.550547E+00
  5.806662E+08   7.485430E+02   3.235494E+00
  6.010975E+08   7.011570E+02   2.926022E+00
  6.215288E+08   6.553855E+02   2.663192E+00
  6.419587E+08   6.113172E+02   2.462194E+00
  6.636678E+08   5.664297E+02   2.323769E+00
  6.866522E+08   5.211506E+02   2.255068E+00
  7.109150E+08   4.759127E+02   2.245538E+00
  7.351756E+08   4.333378E+02   2.267790E+00
  7.594390E+08   3.934226E+02   2.291633E+00
  7.862536E+08   3.523885E+02   2.294481E+00
  8.143473E+08   3.128068E+02   2.254978E+00
  8.424400E+08   2.766240E+02   2.167050E+00
  8.705318E+08   2.437207E+02   2.034480E+00
  8.999017E+08   2.126723E+02   1.858153E+00
  9.305483E+08   1.837330E+02   1.647598E+00
  9.624715E+08   1.571060E+02   1.416723E+00
  9.956692E+08   1.329392E+02   1.181911E+00
  1.030143E+09   1.113174E+02   9.595302E-01
  1.065900E+09   9.226103E+01   7.631619E-01
  1.102933E+09   7.573782E+01   6.010015E-01
  1.141240E+09   6.165350E+01   4.739220E-01
  1.179547E+09   5.020083E+01   3.788495E-01
  1.219131E+09   4.070662E+01   3.031002E-01
  1.261265E+09   3.277070E+01   2.383756E-01
  1.304688E+09   2.648993E+01   1.839759E-01
  1.349378E+09   2.161526E+01   1.398053E-01
  1.397871E+09   1.772231E+01   1.056710E-01
  1.445191E+09   1.496538E+01   8.572136E-02
  1.495021E+09   1.286008E+01   7.584519E-02
  1.545935E+09   1.129604E+01   7.186356E-02
  1.598287E+09   1.009911E+01   6.903837E-02
  1.646975E+09   9.227079E+00   6.570575E-02
  1.709475E+09   8.312976E+00   6.127929E-02
  1.766550E+09   7.594634E+00   5.920189E-02
  1.830760E+09   6.860194E+00   5.988500E-02
  1.894975E+09   6.175402E+00   6.157683E-02
  1.959200E+09   5.531885E+00   6.150858E-02
  2.030560E+09   4.868264E+00   5.807611E-02
  2.094775E+09   4.323220E+00   5.265983E-02
  2.166117E+09   3.780810E+00   4.550629E-02
  2.244600E+09   3.262475E+00   3.731292E-02
  2.315960E+09   2.859332E+00   3.020617E-02
  2.394433E+09   2.483346E+00   2.404951E-02
  2.480067E+09   2.141294E+00   2.048114E-02
  2.565683E+09   1.856056E+00   1.947765E-02
  2.651300E+09   1.613954E+00   1.903045E-02
  2.744057E+09   1.388334E+00   1.631508E-02
  2.843929E+09   1.179570E+00   1.035886E-02
  2.943829E+09   1.002848E+00   1.394606E-02
