# Supplementary material for: Nanoparticle size distribution quantification: results of a small-angle X-ray scattering inter-laboratory comparison
Source: J Appl Crystallogr. 2017 Aug 18;50(Pt 5):1280–8. doi: 10.1107/S160057671701010X (PMC5627679; doi:10.1107/S160057671701010X)
Supplement: Supplementary file 3 [file j-50-01280-sup2.zip › RRAnonData/csv/S37_2016-12-03_08-28-05/S37_2016-12-03_08-28-05_hist-radius-True-1.06718(nm)-30.4757(nm)-50-log-num.dat]

xMean xWidth yMean yStd Obs cdfMean cdfStd
  1.104177E-09   7.399434E-11   2.165026E-02   1.940977E-02   5.243687E-02   2.165026E-02   1.940977E-02
  1.180737E-09   7.912484E-11   1.783792E-02   1.729046E-02   3.800710E-02   3.948818E-02   2.448639E-02
  1.262605E-09   8.461106E-11   1.589761E-02   1.479320E-02   3.012800E-02   5.538579E-02   2.787506E-02
  1.350149E-09   9.047768E-11   1.394841E-02   1.162085E-02   2.212275E-02   6.933420E-02   2.779359E-02
  1.443763E-09   9.675107E-11   1.030157E-02   1.044076E-02   1.755960E-02   7.963577E-02   2.969717E-02
  1.543869E-09   1.034594E-10   8.678900E-03   8.606444E-03   1.421945E-02   8.831467E-02   2.977338E-02
  1.650915E-09   1.106329E-10   1.139356E-02   8.132697E-03   1.175596E-02   9.970823E-02   2.902736E-02
  1.765383E-09   1.183038E-10   1.576058E-02   1.024019E-02   9.818259E-03   1.154688E-01   2.513890E-02
  1.887788E-09   1.265066E-10   2.439389E-02   1.123399E-02   8.366493E-03   1.398627E-01   2.322681E-02
  2.018681E-09   1.352781E-10   3.626900E-02   1.239959E-02   7.710670E-03   1.761317E-01   2.408478E-02
  2.158649E-09   1.446577E-10   5.909271E-02   1.531552E-02   7.340459E-03   2.352244E-01   2.197564E-02
  2.308321E-09   1.546878E-10   8.985898E-02   1.643806E-02   7.706219E-03   3.250834E-01   2.142899E-02
  2.468372E-09   1.654133E-10   1.080451E-01   1.740586E-02   9.160885E-03   4.331285E-01   1.829120E-02
  2.639520E-09   1.768824E-10   1.135753E-01   1.497392E-02   1.052850E-02   5.467038E-01   1.662244E-02
  2.822534E-09   1.891468E-10   1.101465E-01   1.626948E-02   9.014789E-03   6.568502E-01   1.239327E-02
  3.018239E-09   2.022615E-10   9.689571E-02   1.461132E-02   7.469967E-03   7.537459E-01   1.026693E-02
  3.227512E-09   2.162856E-10   8.927741E-02   1.187507E-02   5.709618E-03   8.430234E-01   6.980480E-03
  3.451296E-09   2.312821E-10   6.676801E-02   7.812043E-03   3.666774E-03   9.097914E-01   5.467208E-03
  3.690596E-09   2.473183E-10   4.163258E-02   6.020951E-03   2.550918E-03   9.514239E-01   3.159497E-03
  3.946489E-09   2.644665E-10   2.374577E-02   4.501809E-03   2.122078E-03   9.751697E-01   2.854873E-03
  4.220124E-09   2.828036E-10   1.351797E-02   3.130214E-03   1.763411E-03   9.886877E-01   2.530648E-03
  4.512731E-09   3.024121E-10   6.406263E-03   2.453736E-03   1.249610E-03   9.950939E-01   1.379814E-03
  4.825628E-09   3.233803E-10   2.844421E-03   1.464744E-03   8.329792E-04   9.979384E-01   7.611094E-04
  5.160219E-09   3.458023E-10   1.097716E-03   8.979046E-04   5.535402E-04   9.990361E-01   5.702732E-04
  5.518010E-09   3.697790E-10   5.571902E-04   5.998158E-04   3.739090E-04   9.995933E-01   3.706428E-04
  5.900608E-09   3.954181E-10   2.130400E-04   3.517208E-04   2.512124E-04   9.998063E-01   2.960832E-04
  6.309735E-09   4.228349E-10   1.269600E-04   2.541263E-04   1.598788E-04   9.999333E-01   1.808456E-04
  6.747228E-09   4.521527E-10   6.155906E-05   1.751999E-04   1.064991E-04   9.999948E-01   5.144592E-05
  7.215056E-09   4.835033E-10   5.170510E-06   5.144592E-05   7.654215E-05   1.000000E+00   0.000000E+00
  7.715322E-09   5.170277E-10   0.000000E+00   0.000000E+00   0.000000E+00   1.000000E+00   0.000000E+00
  8.250274E-09   5.528765E-10   0.000000E+00   0.000000E+00   0.000000E+00   1.000000E+00   0.000000E+00
  8.822318E-09   5.912109E-10   0.000000E+00   0.000000E+00   0.000000E+00   1.000000E+00   0.000000E+00
  9.434025E-09   6.322033E-10   0.000000E+00   0.000000E+00   0.000000E+00   1.000000E+00   0.000000E+00
  1.008815E-08   6.760379E-10   0.000000E+00   0.000000E+00   0.000000E+00   1.000000E+00   0.000000E+00
  1.078762E-08   7.229119E-10   0.000000E+00   0.000000E+00   0.000000E+00   1.000000E+00   0.000000E+00
  1.153559E-08   7.730360E-10   0.000000E+00   0.000000E+00   0.000000E+00   1.000000E+00   0.000000E+00
  1.233543E-08   8.266355E-10   0.000000E+00   0.000000E+00   0.000000E+00   1.000000E+00   0.000000E+00
  1.319072E-08   8.839513E-10   0.000000E+00   0.000000E+00   0.000000E+00   1.000000E+00   0.000000E+00
  1.410532E-08   9.452413E-10   0.000000E+00   0.000000E+00   0.000000E+00   1.000000E+00   0.000000E+00
  1.508333E-08   1.010781E-09   0.000000E+00   0.000000E+00   0.000000E+00   1.000000E+00   0.000000E+00
  1.612915E-08   1.080865E-09   0.000000E+00   0.000000E+00   0.000000E+00   1.000000E+00   0.000000E+00
  1.724749E-08   1.155808E-09   0.000000E+00   0.000000E+00   0.000000E+00   1.000000E+00   0.000000E+00
  1.844337E-08   1.235947E-09   0.000000E+00   0.000000E+00   0.000000E+00   1.000000E+00   0.000000E+00
  1.972216E-08   1.321643E-09   0.000000E+00   0.000000E+00   0.000000E+00   1.000000E+00   0.000000E+00
  2.108962E-08   1.413281E-09   0.000000E+00   0.000000E+00   0.000000E+00   1.000000E+00   0.000000E+00
  2.255190E-08   1.511273E-09   0.000000E+00   0.000000E+00   0.000000E+00   1.000000E+00   0.000000E+00
  2.411557E-08   1.616059E-09   0.000000E+00   0.000000E+00   0.000000E+00   1.000000E+00   0.000000E+00
  2.578765E-08   1.728111E-09   0.000000E+00   0.000000E+00   0.000000E+00   1.000000E+00   0.000000E+00
  2.757567E-08   1.847932E-09   0.000000E+00   0.000000E+00   0.000000E+00   1.000000E+00   0.000000E+00
  2.948767E-08   1.976060E-09   0.000000E+00   0.000000E+00   0.000000E+00   1.000000E+00   0.000000E+00
