# Supplementary material for: Nanoparticle size distribution quantification: results of a small-angle X-ray scattering inter-laboratory comparison
Source: J Appl Crystallogr. 2017 Aug 18;50(Pt 5):1280–8. doi: 10.1107/S160057671701010X (PMC5627679; doi:10.1107/S160057671701010X)
Supplement: Supplementary file 3 [file j-50-01280-sup2.zip › RRAnonData/csv/S37_2016-12-03_08-28-05/S37_2016-12-03_08-28-05_hist-radius-True-1.06718(nm)-30.4757(nm)-50-log-vol.dat]

xMean xWidth yMean yStd Obs cdfMean cdfStd
  1.104177E-09   7.399434E-11   3.596729E-07   3.247066E-07   7.669552E-07   1.296006E-03   1.169175E-03
  1.180737E-09   7.912484E-11   3.580317E-07   3.492992E-07   6.973760E-07   2.586844E-03   1.634266E-03
  1.262605E-09   8.461106E-11   3.911850E-07   3.657367E-07   6.393638E-07   3.997045E-03   2.077796E-03
  1.350149E-09   9.047768E-11   4.184596E-07   3.496085E-07   5.985077E-07   5.505871E-03   2.207364E-03
  1.443763E-09   9.675107E-11   3.752892E-07   3.828203E-07   5.728868E-07   6.858751E-03   2.551554E-03
  1.543869E-09   1.034594E-10   3.884633E-07   3.886194E-07   5.698070E-07   8.258888E-03   2.774636E-03
  1.650915E-09   1.106329E-10   6.228719E-07   4.400695E-07   5.859499E-07   1.050462E-02   2.851615E-03
  1.765383E-09   1.183038E-10   1.050352E-06   6.746195E-07   6.196988E-07   1.429344E-02   2.613050E-03
  1.887788E-09   1.265066E-10   1.991680E-06   9.086344E-07   6.689557E-07   2.147482E-02   3.270175E-03
  2.018681E-09   1.352781E-10   3.656126E-06   1.266902E-06   7.581978E-07   3.465654E-02   4.539258E-03
  2.158649E-09   1.446577E-10   7.264009E-06   1.853496E-06   9.045868E-07   6.084535E-02   5.288972E-03
  2.308321E-09   1.546878E-10   1.350497E-05   2.514609E-06   1.150562E-06   1.095277E-01   7.103146E-03
  2.468372E-09   1.654133E-10   1.976633E-05   3.145484E-06   1.681038E-06   1.807916E-01   7.867215E-03
  2.639520E-09   1.768824E-10   2.539172E-05   3.296421E-06   2.275692E-06   2.723355E-01   9.762192E-03
  2.822534E-09   1.891468E-10   3.004003E-05   4.259473E-06   2.325666E-06   3.806443E-01   1.074703E-02
  3.018239E-09   2.022615E-10   3.227727E-05   4.813101E-06   2.351827E-06   4.970074E-01   1.227763E-02
  3.227512E-09   2.162856E-10   3.640434E-05   4.812665E-06   2.219286E-06   6.282519E-01   1.055917E-02
  3.451296E-09   2.312821E-10   3.313047E-05   3.805741E-06   1.717437E-06   7.476973E-01   1.039971E-02
  3.690596E-09   2.473183E-10   2.518651E-05   3.478475E-06   1.458060E-06   8.385016E-01   8.603839E-03
  3.946489E-09   2.644665E-10   1.758917E-05   3.306438E-06   1.505917E-06   9.019112E-01   9.849788E-03
  4.220124E-09   2.828036E-10   1.222589E-05   2.878114E-06   1.445060E-06   9.459910E-01   9.141328E-03
  4.512731E-09   3.024121E-10   7.049606E-06   2.662398E-06   1.220693E-06   9.714102E-01   6.042175E-03
  4.825628E-09   3.233803E-10   3.828174E-06   1.947402E-06   1.008486E-06   9.852149E-01   4.533438E-03
  5.160219E-09   3.458023E-10   1.811429E-06   1.483252E-06   8.323376E-07   9.917449E-01   4.480393E-03
  5.518010E-09   3.697790E-10   1.130789E-06   1.218392E-06   6.828215E-07   9.958227E-01   3.749176E-03
  5.900608E-09   3.954181E-10   5.217557E-07   8.531813E-07   5.649447E-07   9.977043E-01   3.504134E-03
  6.309735E-09   4.228349E-10   3.868124E-07   7.737980E-07   4.630426E-07   9.990991E-01   2.440252E-03
  6.747228E-09   4.521527E-10   2.287299E-07   6.507449E-07   3.688049E-07   9.999226E-01   7.698871E-04
  7.215056E-09   4.835033E-10   2.139350E-08   2.128627E-07   3.167008E-07   1.000000E+00   0.000000E+00
  7.715322E-09   5.170277E-10   0.000000E+00   0.000000E+00   0.000000E+00   1.000000E+00   0.000000E+00
  8.250274E-09   5.528765E-10   0.000000E+00   0.000000E+00   0.000000E+00   1.000000E+00   0.000000E+00
  8.822318E-09   5.912109E-10   0.000000E+00   0.000000E+00   0.000000E+00   1.000000E+00   0.000000E+00
  9.434025E-09   6.322033E-10   0.000000E+00   0.000000E+00   0.000000E+00   1.000000E+00   0.000000E+00
  1.008815E-08   6.760379E-10   0.000000E+00   0.000000E+00   0.000000E+00   1.000000E+00   0.000000E+00
  1.078762E-08   7.229119E-10   0.000000E+00   0.000000E+00   0.000000E+00   1.000000E+00   0.000000E+00
  1.153559E-08   7.730360E-10   0.000000E+00   0.000000E+00   0.000000E+00   1.000000E+00   0.000000E+00
  1.233543E-08   8.266355E-10   0.000000E+00   0.000000E+00   0.000000E+00   1.000000E+00   0.000000E+00
  1.319072E-08   8.839513E-10   0.000000E+00   0.000000E+00   0.000000E+00   1.000000E+00   0.000000E+00
  1.410532E-08   9.452413E-10   0.000000E+00   0.000000E+00   0.000000E+00   1.000000E+00   0.000000E+00
  1.508333E-08   1.010781E-09   0.000000E+00   0.000000E+00   0.000000E+00   1.000000E+00   0.000000E+00
  1.612915E-08   1.080865E-09   0.000000E+00   0.000000E+00   0.000000E+00   1.000000E+00   0.000000E+00
  1.724749E-08   1.155808E-09   0.000000E+00   0.000000E+00   0.000000E+00   1.000000E+00   0.000000E+00
  1.844337E-08   1.235947E-09   0.000000E+00   0.000000E+00   0.000000E+00   1.000000E+00   0.000000E+00
  1.972216E-08   1.321643E-09   0.000000E+00   0.000000E+00   0.000000E+00   1.000000E+00   0.000000E+00
  2.108962E-08   1.413281E-09   0.000000E+00   0.000000E+00   0.000000E+00   1.000000E+00   0.000000E+00
  2.255190E-08   1.511273E-09   0.000000E+00   0.000000E+00   0.000000E+00   1.000000E+00   0.000000E+00
  2.411557E-08   1.616059E-09   0.000000E+00   0.000000E+00   0.000000E+00   1.000000E+00   0.000000E+00
  2.578765E-08   1.728111E-09   0.000000E+00   0.000000E+00   0.000000E+00   1.000000E+00   0.000000E+00
  2.757567E-08   1.847932E-09   0.000000E+00   0.000000E+00   0.000000E+00   1.000000E+00   0.000000E+00
  2.948767E-08   1.976060E-09   0.000000E+00   0.000000E+00   0.000000E+00   1.000000E+00   0.000000E+00
