# Supplementary material for: Nanoparticle size distribution quantification: results of a small-angle X-ray scattering inter-laboratory comparison
Source: J Appl Crystallogr. 2017 Aug 18;50(Pt 5):1280–8. doi: 10.1107/S160057671701010X (PMC5627679; doi:10.1107/S160057671701010X)
Supplement: Supplementary file 3 [file j-50-01280-sup2.zip › RRAnonData/csv/S37_2016-12-03_08-28-05/S37_2016-12-03_08-28-05_stats_radius.dat]

lower upper weighting totalValue totalValueStd mean meanStd variance varianceStd skew skewStd kurtosis kurtosisStd
  1.067180E-09   3.047570E-08 vol   2.773715E-04   6.669113E-07   3.173158E-09   4.660147E-12   4.989577E-19   1.619357E-20   6.442486E-01   2.453971E-01   4.487522E+00   1.246331E+00
  1.067180E-09   3.047570E-08 num   1.000000E+00   6.337600E-16   2.657331E-09   4.001777E-11   5.059053E-19   5.175695E-20   7.848387E-02   1.192904E-01   3.472262E+00   3.006441E-01
