# Supplementary material for: Nanoparticle size distribution quantification: results of a small-angle X-ray scattering inter-laboratory comparison
Source: J Appl Crystallogr. 2017 Aug 18;50(Pt 5):1280–8. doi: 10.1107/S160057671701010X (PMC5627679; doi:10.1107/S160057671701010X)
Supplement: Supplementary file 3 [file j-50-01280-sup2.zip › RRAnonData/csv/S38.csv]

0.104667268358	2042.2962576014759	20.422962576014758
0.11214346076200002	2035.7118075738003	20.357118075738004
0.11961964467299999	2035.9072992435422	20.359072992435422
0.12709581952500001	2018.4132084870848	20.18413208487085
0.134571984751	2000.271569621771	20.00271569621771
0.142048139786	2002.630045212177	20.02630045212177
0.149524284063	1994.4545740590402	19.944545740590403
0.15700041701499998	1982.643857435424	19.826438574354242
0.164476538078	1970.3842366789668	19.70384236678967
0.171952646685	1961.9329444280443	19.619329444280442
0.179428742269	1958.6971635793357	19.586971635793358
0.186904824264	1939.094407195572	19.390944071955722
0.194380892105	1925.7880295848709	19.257880295848707
0.20185694522500003	1904.0718104612545	19.040718104612544
0.209332983058	1892.3769873062733	18.923769873062735
0.216809005038	1877.7926905350555	18.777926905350554
0.224285010598	1867.264730839483	18.67264730839483
0.23176099917299997	1845.802150147601	18.45802150147601
0.23923697019700002	1826.5765837361623	18.265765837361624
0.24671292310399998	1803.4081759409594	18.034081759409595
0.25418885732700003	1772.671416937269	17.72671416937269
0.2616647723	1754.8250029520293	17.548250029520293
0.27287860484500004	1728.1230450691883	17.281230450691883
0.28409239606	1700.0350737638373	17.000350737638374
0.29156822837400004	1679.8068146402215	16.798068146402215
0.299044038608	1645.2233652952027	16.452233652952028
0.310257708384	1612.9151898385608	16.129151898385608
0.32147133117000004	1582.521658330258	15.82521658330258
0.332684893096	1545.148361554428	15.45148361554428
0.343898404637	1514.9106820756456	15.149106820756456
0.3551118510725	1486.0942667942804	15.715275631918756
0.37006302287949994	1437.1776730719557	14.371776730719558
0.381276332031	1405.1246230719557	14.051246230719558
0.39248956900450005	1368.8947094557195	13.688947094557195
0.407440452097	1328.2272102905904	16.54250280904057
0.422391211781	1278.0424270664205	12.780424270664206
0.43734184353000005	1231.853868150369	12.31853868150369
0.45229234281799996	1187.6698338376382	11.876698338376382
0.46724270511800003	1147.5954238560885	14.40042311808122
0.482192925905	1103.266472315498	11.03266472315498
0.4971430006534999	1061.5600879889298	10.615600879889298
0.5158303736893334	1005.6068984471094	11.940836163629418
0.534517518903	956.2247526153137	10.467292882841377
0.549467046877	915.0592018897601	12.658294051199219
0.5681537133506667	867.8763823671585	11.156305742896983
0.5905773678736667	803.7965378490159	11.107857788132364
0.6092634495135001	759.0969544806273	8.74401894833943
0.627949223659	710.6379580836407	10.762570821671849
0.6503717712016667	654.2743789277368	8.617326636463032
0.6727938756416666	609.9765258966789	9.502949600930345
0.6952155217176667	558.7573185553505	8.212080753733579
0.7213734932004999	505.9368379321956	10.015932804343358
0.7475308276506666	455.04485834225096	9.55518146151269
0.7699508356453334	417.16510146709714	6.509780591807591
0.7961068301137499	370.6472006815037	8.158118505936194
0.82599850944975	326.5374773035055	7.557059885239243
0.8521529284523334	290.8886289129766	5.02785732451932
0.87830651986375	259.641427609548	5.748943750800806
0.90819536174975	222.96906311185424	4.992744382285864
0.9418189660524001	188.58259930867158	5.439501430742008
0.9754411807675001	159.98184972117159	4.490062821522389
1.009061845685	134.40423068948337	3.7960690572559463
1.0426810220175	110.92452431803505	2.8527122125629285
1.0762985419580002	93.19771811863468	2.7287102133236267
1.1136494389820002	75.92763561394834	2.1348091005659025
1.150998230254	62.95825629802583	1.654467363476262
1.1920793431366665	50.27439698231857	1.362314701946489
1.2331578117700002	40.0134028401107	1.2671396493247624
1.2742333743899998	32.62345610178352	0.8354184203070162
1.3190397988466669	26.160223084747845	0.6790897519625952
1.3638426336933334	21.71781359955412	0.545824313402661
1.4086417574833334	18.351289195448953	0.27940174614242214
1.4571697533342858	15.709904741315233	0.5429484557077559
1.5094255270185712	13.078124111689508	0.2520445496911913
1.5616757128685712	11.608350595400632	0.2060860050577045
1.61392011844	10.264091925843436	0.1880117624996048
1.6661585514285715	9.392884132211387	0.18140160266024624
1.72212137371625	8.499366616300737	0.16665106572894425
1.7818070682425	7.809194974296586	0.1622647142170628
1.8452135826311111	7.185414523097581	0.15115805653449935
1.90861023432125	6.32661328255535	0.15626617801982623
1.9719962790999999	5.5921585625164	0.14318828334881853
2.0390993031033338	5.027923345169126	0.16102529587444733
2.1099166285460003	4.458134883875461	0.1288949611562507
2.1807198530033336	4.0224576617097165	0.13551492751613597
2.25523311738	3.1762166073549136	0.12579670536014242
2.333454193936	2.74092362976107	0.12795344685269308
2.411655592621818	2.475790754880912	0.11372933392559625
2.4935595538963633	2.2088309139651123	0.11295803511850089
2.5791619546716666	1.9691092176076257	0.10608003128072951
2.6684590274675	1.6621408475776445	0.10199565679461287
2.7577272198991665	1.6381996540951722	0.10098707705354613
2.8506829620599996	1.517258714225944	0.09689606959215166
2.951037554522143	0.9132221054610569	0.09162658682949343
