# Supplementary material for: Nanoparticle size distribution quantification: results of a small-angle X-ray scattering inter-laboratory comparison
Source: J Appl Crystallogr. 2017 Aug 18;50(Pt 5):1280–8. doi: 10.1107/S160057671701010X (PMC5627679; doi:10.1107/S160057671701010X)
Supplement: Supplementary file 3 [file j-50-01280-sup2.zip › RRAnonData/csv/S38_2016-12-03_08-28-45/S38_2016-12-03_08-28-45_fit.dat]

fitQ fitIntensityMean fitIntensityStd
  1.046673E+08   2.068605E+03   7.423094E+00
  1.121435E+08   2.058957E+03   7.147569E+00
  1.196196E+08   2.048695E+03   6.860144E+00
  1.270958E+08   2.037831E+03   6.562226E+00
  1.345720E+08   2.026374E+03   6.255321E+00
  1.420481E+08   2.014336E+03   5.941045E+00
  1.495243E+08   2.001729E+03   5.621141E+00
  1.570004E+08   1.988564E+03   5.297494E+00
  1.644765E+08   1.974856E+03   4.972169E+00
  1.719526E+08   1.960616E+03   4.647446E+00
  1.794287E+08   1.945858E+03   4.325876E+00
  1.869048E+08   1.930596E+03   4.010361E+00
  1.943809E+08   1.914845E+03   3.704245E+00
  2.018569E+08   1.898619E+03   3.411436E+00
  2.093330E+08   1.881934E+03   3.136538E+00
  2.168090E+08   1.864804E+03   2.884952E+00
  2.242850E+08   1.847246E+03   2.662888E+00
  2.317610E+08   1.829275E+03   2.477138E+00
  2.392370E+08   1.810907E+03   2.334427E+00
  2.467129E+08   1.792158E+03   2.240257E+00
  2.541889E+08   1.773046E+03   2.197449E+00
  2.616648E+08   1.753587E+03   2.205016E+00
  2.728786E+08   1.723784E+03   2.299397E+00
  2.840924E+08   1.693295E+03   2.469155E+00
  2.915682E+08   1.672617E+03   2.609779E+00
  2.990440E+08   1.651676E+03   2.763422E+00
  3.102577E+08   1.619811E+03   3.005001E+00
  3.214713E+08   1.587452E+03   3.246150E+00
  3.326849E+08   1.554657E+03   3.475780E+00
  3.438984E+08   1.521483E+03   3.686314E+00
  3.551119E+08   1.487987E+03   3.872646E+00
  3.700630E+08   1.442919E+03   4.077856E+00
  3.812763E+08   1.408886E+03   4.196928E+00
  3.924896E+08   1.374713E+03   4.285243E+00
  4.074405E+08   1.329021E+03   4.355306E+00
  4.223912E+08   1.283294E+03   4.372671E+00
  4.373418E+08   1.237648E+03   4.340923E+00
  4.522923E+08   1.192194E+03   4.265174E+00
  4.672427E+08   1.147038E+03   4.151907E+00
  4.821929E+08   1.102280E+03   4.008865E+00
  4.971430E+08   1.058013E+03   3.844942E+00
  5.158304E+08   1.003506E+03   3.625858E+00
  5.345175E+08   9.500638E+02   3.410707E+00
  5.494670E+08   9.081727E+02   3.255947E+00
  5.681537E+08   8.569957E+02   3.101027E+00
  5.905774E+08   7.974732E+02   2.991175E+00
  6.092634E+08   7.495606E+02   2.970007E+00
  6.279492E+08   7.032713E+02   3.007559E+00
  6.503718E+08   6.499595E+02   3.110315E+00
  6.727939E+08   5.991685E+02   3.246544E+00
  6.952155E+08   5.509593E+02   3.386245E+00
  7.213735E+08   4.980241E+02   3.522099E+00
  7.475308E+08   4.486658E+02   3.604935E+00
  7.699508E+08   4.091890E+02   3.623289E+00
  7.961068E+08   3.663857E+02   3.579303E+00
  8.259985E+08   3.216524E+02   3.446031E+00
  8.521529E+08   2.860484E+02   3.265380E+00
  8.783065E+08   2.536074E+02   3.036484E+00
  9.081954E+08   2.202128E+02   2.732229E+00
  9.418190E+08   1.870459E+02   2.359122E+00
  9.754412E+08   1.581868E+02   1.978873E+00
  1.009062E+09   1.332580E+02   1.614303E+00
  1.042681E+09   1.118796E+02   1.283276E+00
  1.076299E+09   9.367855E+01   9.982647E-01
  1.113649E+09   7.674346E+01   7.440940E-01
  1.150998E+09   6.281772E+01   5.578096E-01
  1.192079E+09   5.045757E+01   4.239222E-01
  1.233158E+09   4.068815E+01   3.452549E-01
  1.274233E+09   3.304307E+01   2.970110E-01
  1.319040E+09   2.664924E+01   2.573651E-01
  1.363843E+09   2.185089E+01   2.210134E-01
  1.408642E+09   1.827537E+01   1.860667E-01
  1.457170E+09   1.543211E+01   1.513635E-01
  1.509426E+09   1.323167E+01   1.202123E-01
  1.561676E+09   1.164585E+01   9.755289E-02
  1.613920E+09   1.046579E+01   8.366162E-02
  1.666159E+09   9.544362E+00   7.613714E-02
  1.722121E+09   8.731428E+00   7.127790E-02
  1.781807E+09   7.977903E+00   6.791463E-02
  1.845214E+09   7.246857E+00   6.787587E-02
  1.908610E+09   6.556822E+00   7.171015E-02
  1.971996E+09   5.897470E+00   7.545563E-02
  2.039099E+09   5.234314E+00   7.474526E-02
  2.109917E+09   4.581754E+00   6.821074E-02
  2.180720E+09   3.987865E+00   6.027676E-02
  2.255233E+09   3.434070E+00   5.603606E-02
  2.333454E+09   2.934143E+00   5.545254E-02
  2.411656E+09   2.513594E+00   5.430796E-02
  2.493560E+09   2.147265E+00   5.133614E-02
  2.579162E+09   1.829902E+00   4.695130E-02
  2.668459E+09   1.553542E+00   4.068056E-02
  2.757727E+09   1.320337E+00   3.560633E-02
  2.850683E+09   1.115415E+00   3.773390E-02
  2.951038E+09   9.332957E-01   4.562760E-02
