# Supplementary material for: Nanoparticle size distribution quantification: results of a small-angle X-ray scattering inter-laboratory comparison
Source: J Appl Crystallogr. 2017 Aug 18;50(Pt 5):1280–8. doi: 10.1107/S160057671701010X (PMC5627679; doi:10.1107/S160057671701010X)
Supplement: Supplementary file 3 [file j-50-01280-sup2.zip › RRAnonData/csv/S38_2016-12-03_08-28-45/S38_2016-12-03_08-28-45_hist-radius-True-1.06457(nm)-30.015(nm)-50-log-num.dat]

xMean xWidth yMean yStd Obs cdfMean cdfStd
  1.101331E-09   7.352235E-11   2.715125E-02   2.087832E-02   9.345102E-02   2.715125E-02   2.087832E-02
  1.177392E-09   7.860003E-11   2.395183E-02   2.220640E-02   7.249719E-02   5.110308E-02   2.974319E-02
  1.258707E-09   8.402838E-11   1.809844E-02   1.732298E-02   5.445964E-02   6.920152E-02   3.248104E-02
  1.345637E-09   8.983162E-11   1.897411E-02   1.539276E-02   3.996279E-02   8.817563E-02   3.556897E-02
  1.438570E-09   9.603566E-11   1.441144E-02   1.228020E-02   3.181447E-02   1.025871E-01   3.787507E-02
  1.537922E-09   1.026682E-10   1.148157E-02   1.111295E-02   2.485015E-02   1.140686E-01   3.778185E-02
  1.644136E-09   1.097587E-10   1.120272E-02   1.054636E-02   2.013401E-02   1.252714E-01   3.574461E-02
  1.757684E-09   1.173390E-10   1.856863E-02   1.266925E-02   1.645213E-02   1.438400E-01   3.447009E-02
  1.879075E-09   1.254428E-10   2.212301E-02   1.045471E-02   1.351344E-02   1.659630E-01   3.346302E-02
  2.008850E-09   1.341062E-10   3.445808E-02   1.353391E-02   1.239296E-02   2.004211E-01   3.017229E-02
  2.147587E-09   1.433680E-10   4.723693E-02   1.552607E-02   1.112004E-02   2.476580E-01   2.777520E-02
  2.295906E-09   1.532694E-10   7.168249E-02   1.498603E-02   1.112047E-02   3.193405E-01   2.657912E-02
  2.454468E-09   1.638547E-10   1.016397E-01   1.801471E-02   1.244654E-02   4.209802E-01   2.302083E-02
  2.623981E-09   1.751709E-10   1.167737E-01   1.676007E-02   1.601416E-02   5.377539E-01   2.079900E-02
  2.805200E-09   1.872688E-10   1.136609E-01   1.686644E-02   1.474081E-02   6.514148E-01   1.557743E-02
  2.998936E-09   2.002021E-10   9.762286E-02   1.435851E-02   1.036692E-02   7.490377E-01   1.142002E-02
  3.206051E-09   2.140287E-10   8.334079E-02   1.159311E-02   7.400643E-03   8.323784E-01   9.445995E-03
  3.427471E-09   2.288101E-10   6.898098E-02   1.004905E-02   5.446414E-03   9.013594E-01   6.325665E-03
  3.664182E-09   2.446124E-10   4.427700E-02   7.505621E-03   3.991457E-03   9.456364E-01   4.958377E-03
  3.917241E-09   2.615061E-10   2.371898E-02   5.263800E-03   2.649054E-03   9.693554E-01   3.322743E-03
  4.187777E-09   2.795665E-10   1.579278E-02   3.671317E-03   1.817019E-03   9.851482E-01   2.689802E-03
  4.476998E-09   2.988741E-10   8.479604E-03   2.922790E-03   1.269990E-03   9.936278E-01   1.786287E-03
  4.786192E-09   3.195153E-10   3.694115E-03   1.772137E-03   9.578979E-04   9.973219E-01   1.038250E-03
  5.116741E-09   3.415819E-10   1.600772E-03   1.050517E-03   5.878112E-04   9.989227E-01   5.704182E-04
  5.470118E-09   3.651726E-10   5.727676E-04   5.585317E-04   4.040534E-04   9.994954E-01   4.964470E-04
  5.847901E-09   3.903925E-10   3.518996E-04   4.556969E-04   2.770594E-04   9.998473E-01   2.659146E-04
  6.251774E-09   4.173542E-10   8.499764E-05   2.201037E-04   1.820401E-04   9.999323E-01   1.837579E-04
  6.683540E-09   4.461779E-10   5.243957E-05   1.669397E-04   1.237341E-04   9.999848E-01   8.657069E-05
  7.145125E-09   4.769922E-10   1.522119E-05   8.657069E-05   8.307315E-05   1.000000E+00   0.000000E+00
  7.638589E-09   5.099347E-10   0.000000E+00   0.000000E+00   0.000000E+00   1.000000E+00   0.000000E+00
  8.166132E-09   5.451523E-10   0.000000E+00   0.000000E+00   0.000000E+00   1.000000E+00   0.000000E+00
  8.730109E-09   5.828022E-10   0.000000E+00   0.000000E+00   0.000000E+00   1.000000E+00   0.000000E+00
  9.333037E-09   6.230522E-10   0.000000E+00   0.000000E+00   0.000000E+00   1.000000E+00   0.000000E+00
  9.977604E-09   6.660820E-10   0.000000E+00   0.000000E+00   0.000000E+00   1.000000E+00   0.000000E+00
  1.066669E-08   7.120836E-10   0.000000E+00   0.000000E+00   0.000000E+00   1.000000E+00   0.000000E+00
  1.140336E-08   7.612623E-10   0.000000E+00   0.000000E+00   0.000000E+00   1.000000E+00   0.000000E+00
  1.219091E-08   8.138373E-10   0.000000E+00   0.000000E+00   0.000000E+00   1.000000E+00   0.000000E+00
  1.303285E-08   8.700433E-10   0.000000E+00   0.000000E+00   0.000000E+00   1.000000E+00   0.000000E+00
  1.393294E-08   9.301310E-10   0.000000E+00   0.000000E+00   0.000000E+00   1.000000E+00   0.000000E+00
  1.489519E-08   9.943687E-10   0.000000E+00   0.000000E+00   0.000000E+00   1.000000E+00   0.000000E+00
  1.592389E-08   1.063043E-09   0.000000E+00   0.000000E+00   0.000000E+00   1.000000E+00   0.000000E+00
  1.702364E-08   1.136460E-09   0.000000E+00   0.000000E+00   0.000000E+00   1.000000E+00   0.000000E+00
  1.819935E-08   1.214947E-09   0.000000E+00   0.000000E+00   0.000000E+00   1.000000E+00   0.000000E+00
  1.945625E-08   1.298855E-09   0.000000E+00   0.000000E+00   0.000000E+00   1.000000E+00   0.000000E+00
  2.079995E-08   1.388557E-09   0.000000E+00   0.000000E+00   0.000000E+00   1.000000E+00   0.000000E+00
  2.223646E-08   1.484455E-09   0.000000E+00   0.000000E+00   0.000000E+00   1.000000E+00   0.000000E+00
  2.377218E-08   1.586976E-09   0.000000E+00   0.000000E+00   0.000000E+00   1.000000E+00   0.000000E+00
  2.541395E-08   1.696577E-09   0.000000E+00   0.000000E+00   0.000000E+00   1.000000E+00   0.000000E+00
  2.716912E-08   1.813748E-09   0.000000E+00   0.000000E+00   0.000000E+00   1.000000E+00   0.000000E+00
  2.904549E-08   1.939011E-09   0.000000E+00   0.000000E+00   0.000000E+00   1.000000E+00   0.000000E+00
