# Supplementary material for: Nanoparticle size distribution quantification: results of a small-angle X-ray scattering inter-laboratory comparison
Source: J Appl Crystallogr. 2017 Aug 18;50(Pt 5):1280–8. doi: 10.1107/S160057671701010X (PMC5627679; doi:10.1107/S160057671701010X)
Supplement: Supplementary file 3 [file j-50-01280-sup2.zip › RRAnonData/csv/S38_2016-12-03_08-28-45/S38_2016-12-03_08-28-45_hist-radius-True-1.06457(nm)-30.015(nm)-50-log-vol.dat]

xMean xWidth yMean yStd Obs cdfMean cdfStd
  1.101331E-09   7.352235E-11   4.690546E-07   3.674199E-07   1.441939E-06   1.612029E-03   1.262054E-03
  1.177392E-09   7.860003E-11   5.104203E-07   4.833456E-07   1.316943E-06   3.365610E-03   2.084909E-03
  1.258707E-09   8.402838E-11   4.626268E-07   4.465854E-07   1.220199E-06   4.955293E-03   2.469921E-03
  1.345637E-09   8.983162E-11   5.943268E-07   4.872264E-07   1.132416E-06   6.997792E-03   3.006715E-03
  1.438570E-09   9.603566E-11   5.532027E-07   4.697353E-07   1.076390E-06   8.899528E-03   3.519568E-03
  1.537922E-09   1.026682E-10   5.372050E-07   5.162698E-07   1.048321E-06   1.074701E-02   3.683818E-03
  1.644136E-09   1.097587E-10   6.377872E-07   5.972242E-07   1.046419E-06   1.293931E-02   3.587177E-03
  1.757684E-09   1.173390E-10   1.296046E-06   8.714136E-07   1.038493E-06   1.739738E-02   4.043942E-03
  1.879075E-09   1.254428E-10   1.885908E-06   8.876440E-07   1.082420E-06   2.387883E-02   4.215338E-03
  2.008850E-09   1.341062E-10   3.589989E-06   1.405444E-06   1.166290E-06   3.621640E-02   4.657460E-03
  2.147587E-09   1.433680E-10   6.025008E-06   1.950617E-06   1.328066E-06   5.692130E-02   6.512870E-03
  2.295906E-09   1.532694E-10   1.123215E-05   2.354803E-06   1.667178E-06   9.551645E-02   7.333667E-03
  2.454468E-09   1.638547E-10   1.932698E-05   3.404012E-06   2.239195E-06   1.619291E-01   8.500917E-03
  2.623981E-09   1.751709E-10   2.706955E-05   3.858823E-06   3.503023E-06   2.549506E-01   1.075416E-02
  2.805200E-09   1.872688E-10   3.214559E-05   4.586348E-06   3.772798E-06   3.654278E-01   1.109703E-02
  2.998936E-09   2.002021E-10   3.362537E-05   4.798866E-06   3.293556E-06   4.809942E-01   1.093578E-02
  3.206051E-09   2.140287E-10   3.514890E-05   4.860484E-06   2.881162E-06   6.017830E-01   1.133258E-02
  3.427471E-09   2.288101E-10   3.540941E-05   4.920709E-06   2.538340E-06   7.234575E-01   1.119892E-02
  3.664182E-09   2.446124E-10   2.761918E-05   4.514190E-06   2.248181E-06   8.183701E-01   1.214033E-02
  3.917241E-09   2.615061E-10   1.805624E-05   3.778663E-06   1.910280E-06   8.804231E-01   1.102387E-02
  4.187777E-09   2.795665E-10   1.471669E-05   3.421811E-06   1.583739E-06   9.310015E-01   1.003852E-02
  4.476998E-09   2.988741E-10   9.618680E-06   3.320206E-06   1.304260E-06   9.640643E-01   7.968552E-03
  4.786192E-09   3.195153E-10   5.124472E-06   2.463312E-06   1.109147E-06   9.816871E-01   5.981605E-03
  5.116741E-09   3.415819E-10   2.728047E-06   1.792487E-06   9.051669E-07   9.910631E-01   4.569216E-03
  5.470118E-09   3.651726E-10   1.184756E-06   1.153502E-06   7.583769E-07   9.951363E-01   4.688382E-03
  5.847901E-09   3.903925E-10   8.976462E-07   1.170521E-06   6.232719E-07   9.982209E-01   3.086878E-03
  6.251774E-09   4.173542E-10   2.582614E-07   6.681898E-07   5.110154E-07   9.991081E-01   2.417085E-03
  6.683540E-09   4.461779E-10   1.920778E-07   6.109388E-07   4.245356E-07   9.997651E-01   1.335901E-03
  7.145125E-09   4.769922E-10   6.870034E-08   3.907250E-07   3.551559E-07   1.000000E+00   0.000000E+00
  7.638589E-09   5.099347E-10   0.000000E+00   0.000000E+00   0.000000E+00   1.000000E+00   0.000000E+00
  8.166132E-09   5.451523E-10   0.000000E+00   0.000000E+00   0.000000E+00   1.000000E+00   0.000000E+00
  8.730109E-09   5.828022E-10   0.000000E+00   0.000000E+00   0.000000E+00   1.000000E+00   0.000000E+00
  9.333037E-09   6.230522E-10   0.000000E+00   0.000000E+00   0.000000E+00   1.000000E+00   0.000000E+00
  9.977604E-09   6.660820E-10   0.000000E+00   0.000000E+00   0.000000E+00   1.000000E+00   0.000000E+00
  1.066669E-08   7.120836E-10   0.000000E+00   0.000000E+00   0.000000E+00   1.000000E+00   0.000000E+00
  1.140336E-08   7.612623E-10   0.000000E+00   0.000000E+00   0.000000E+00   1.000000E+00   0.000000E+00
  1.219091E-08   8.138373E-10   0.000000E+00   0.000000E+00   0.000000E+00   1.000000E+00   0.000000E+00
  1.303285E-08   8.700433E-10   0.000000E+00   0.000000E+00   0.000000E+00   1.000000E+00   0.000000E+00
  1.393294E-08   9.301310E-10   0.000000E+00   0.000000E+00   0.000000E+00   1.000000E+00   0.000000E+00
  1.489519E-08   9.943687E-10   0.000000E+00   0.000000E+00   0.000000E+00   1.000000E+00   0.000000E+00
  1.592389E-08   1.063043E-09   0.000000E+00   0.000000E+00   0.000000E+00   1.000000E+00   0.000000E+00
  1.702364E-08   1.136460E-09   0.000000E+00   0.000000E+00   0.000000E+00   1.000000E+00   0.000000E+00
  1.819935E-08   1.214947E-09   0.000000E+00   0.000000E+00   0.000000E+00   1.000000E+00   0.000000E+00
  1.945625E-08   1.298855E-09   0.000000E+00   0.000000E+00   0.000000E+00   1.000000E+00   0.000000E+00
  2.079995E-08   1.388557E-09   0.000000E+00   0.000000E+00   0.000000E+00   1.000000E+00   0.000000E+00
  2.223646E-08   1.484455E-09   0.000000E+00   0.000000E+00   0.000000E+00   1.000000E+00   0.000000E+00
  2.377218E-08   1.586976E-09   0.000000E+00   0.000000E+00   0.000000E+00   1.000000E+00   0.000000E+00
  2.541395E-08   1.696577E-09   0.000000E+00   0.000000E+00   0.000000E+00   1.000000E+00   0.000000E+00
  2.716912E-08   1.813748E-09   0.000000E+00   0.000000E+00   0.000000E+00   1.000000E+00   0.000000E+00
  2.904549E-08   1.939011E-09   0.000000E+00   0.000000E+00   0.000000E+00   1.000000E+00   0.000000E+00
