# Supplementary material for: Nanoparticle size distribution quantification: results of a small-angle X-ray scattering inter-laboratory comparison
Source: J Appl Crystallogr. 2017 Aug 18;50(Pt 5):1280–8. doi: 10.1107/S160057671701010X (PMC5627679; doi:10.1107/S160057671701010X)
Supplement: Supplementary file 3 [file j-50-01280-sup2.zip › RRAnonData/csv/S38_2016-12-03_08-28-45/S38_2016-12-03_08-28-45_stats_radius.dat]

lower upper weighting totalValue totalValueStd mean meanStd variance varianceStd skew skewStd kurtosis kurtosisStd
  1.064570E-09   3.001500E-08 vol   2.909843E-04   9.851715E-07   3.195944E-09   5.169963E-12   5.235262E-19   1.525645E-20   5.831785E-01   2.418314E-01   4.246746E+00   1.188804E+00
  1.064570E-09   3.001500E-08 num   1.000000E+00   6.736610E-16   2.633099E-09   5.239084E-11   5.601032E-19   6.268822E-20   4.887393E-02   1.090684E-01   3.285447E+00   3.398659E-01
