# Supplementary material for: Nanoparticle size distribution quantification: results of a small-angle X-ray scattering inter-laboratory comparison
Source: J Appl Crystallogr. 2017 Aug 18;50(Pt 5):1280–8. doi: 10.1107/S160057671701010X (PMC5627679; doi:10.1107/S160057671701010X)
Supplement: Supplementary file 3 [file j-50-01280-sup2.zip › RRAnonData/csv/S41.csv]

0.10162658200000001	2286.5065999999997	119.28590823921634
0.105345552	2271.37506	119.82350778340349
0.109200624	2242.5752199999997	110.91841858337014
0.112788465	2268.9638750000004	132.31893364159956
0.11649871	2282.32002	118.82292588239966
0.12076192	2274.68982	121.45866530129065
0.12518114	2254.0276599999997	117.56736966642772
0.12929404	2255.302975	129.24972288342946
0.133547236	2266.92962	121.19755248035786
0.138434334	2251.11622	119.69631860182491
0.1429826725	2244.6357000000003	129.01436609503588
0.147686172	2242.7106	121.05242852975448
0.15309067599999998	2246.45052	119.22672416030873
0.15869293999999998	2237.63908	116.26795191506233
0.16390689249999998	2225.046425	131.66120156983095
0.169298696	2211.4350600000002	113.48210995409923
0.17549409999999996	2204.17232	117.91086410817051
0.1812600675	2200.0216	129.65758969364464
0.187222716	2188.01354	113.44921561833526
0.19407404199999995	2179.83666	114.2083372987147
0.20117607199999998	2164.6973799999996	115.1351479608531
0.20778584	2151.964975	126.14320215758602
0.214621072	2132.19066	111.40650929184494
0.22247501400000003	2111.92512	110.74616047281624
0.23061637999999998	2081.83372	113.81757211340376
0.23819340249999998	2066.3253750000003	122.97212902597127
0.246028914	2042.4405	107.38393634647908
0.255032228	2013.7243000000003	106.23141742269686
0.263411455	1988.146125	117.96679883412793
0.27207652600000004	1961.03354	103.49148513001406
0.28203302199999997	1923.19204	107.4049060481864
0.29235388	1907.1433599999996	102.91435825731966
0.30195935250000006	1866.2451250000001	116.80526896019187
0.311892454	1836.6886	103.48113137267129
0.32330601200000003	1800.0247	99.97550303938219
0.3339283925	1760.9233	107.75036070832171
0.34491317	1724.8195200000002	98.24578812160273
0.357535108	1684.6221799999998	97.15486602064121
0.37061890999999997	1635.32016	93.79141739643487
0.38279582	1601.485425	103.70668484695523
0.395388088	1559.8327800000002	90.73432262456394
0.40985713199999996	1511.2173200000002	89.77072572444818
0.4248556499999999	1465.87124	86.78692406024743
0.4397147739999999	1411.2315800000001	83.95950717651252
0.45305643900000003	1361.70269	51.33070789088218
0.469515781	1310.50427	47.80291444950334
0.4857416811111111	1258.9113222222222	50.68553298546581
0.5015123666666667	1208.7489333333333	50.86648067560125
0.5188531769999999	1162.39084	44.70382705940683
0.537703023	1099.0087700000001	43.59578988931352
0.5562244955555555	1044.7507444444445	42.57716601935974
0.575409619	984.837381	40.43710674998111
0.5952926055555555	927.5908677777778	40.839926103681336
0.6146241966666667	870.4044855555555	37.474715308430696
0.635873498	814.661856	34.26620969812297
0.658974313	752.746082	33.268642242933545
0.682914451	692.519622	31.60208320225208
0.705189845	639.23251625	33.504252479356396
0.728219688	586.2660890000001	28.567624817304498
0.754675565	529.414974	26.993269323558515
0.7807709533333332	478.4637133333333	25.505818228836667
0.807600244	426.386952	23.720785320158722
0.8353988166666667	379.08194	24.533087549248712
0.86427608	333.43388200000004	20.738337815322605
0.8940634044444445	292.85929999999996	19.602288193977536
0.92488417	253.40519799999998	18.143737547933092
0.9568249533333333	217.04520333333332	18.330660492335515
0.98979465	184.59587599999998	15.473410889810074
1.0237959	156.26907888888888	14.446054657962994
1.05920168	130.573148	13.35749666907376
1.0976817799999998	106.52032369999999	12.325005162953177
1.133643475	89.34082525	6.000938584151951
1.17039586	73.80424020000001	4.784018067718172
1.2126055399999998	59.6588968	4.355405707827474
1.2563374600000001	47.848163799999995	3.809433057614439
1.30164668	38.455389000000004	3.320076739755977
1.34379505	32.0346935	3.441034563574777
1.3873604199999998	26.769535599999994	2.8278640813975424
1.4373948799999998	22.2229708	2.5772764570972866
1.4892336800000001	18.8740856	2.3990140720429864
1.5429420999999999	16.271013	2.3085248097601587
1.5929038750000002	14.4050495	2.4480868717818933
1.6445452999999997	12.875322399999998	2.0930088938099436
1.70385494	11.5323954	2.0038474889418407
1.7653034600000002	10.24736188	1.9407583924129
1.82246545	9.317492325	2.1237058696213413
1.8815492800000002	8.38227166	1.7918747292973953
1.9494063200000002	7.361747339999999	1.7440916364975625
2.01971062	6.5423412	1.6998296352568065
2.0925503	5.742270939999999	1.6392146851489193
2.1603088749999997	4.992455725	1.7553977256419357
2.23034546	4.507758839999999	1.5417640953795861
2.3107816	3.89307774	1.4963563189833446
2.39411874	3.3714293599999996	1.4367334861366583
2.48046122	2.87866548	1.4281691739418485
2.5607807250000003	2.5580081249999997	1.566220302820605
2.6438004000000004	2.1940131800000002	1.356987713963372
2.73914762	1.93280288	1.3670478519576343
2.8379334800000002	1.6712012399999998	1.326640392274991
2.94028198	1.39519214	1.3101732435498725
